# Supplementary material for: XY sex determination in a cnidarian
Source: BMC Biol. 2023 Feb 13;21:32. doi: 10.1186/s12915-023-01532-2 (PMC9926710; doi:10.1186/s12915-023-01532-2)
Supplement: Supplementary file 4 — Additional file 4. A space-delimited text file showing all markers from that can be placed on the maternal linkage map. [file 12915_2023_1532_MOESM4_ESM.txt]

linkage_group marker position_in_cM
1 HyS0018.2485312 0
1 HyS0018.2498229 0
1 HyS0018.2503640 0
1 HyS0018.2508692 0
1 HyS0018.2549917 0
1 HyS0018.2600352 0
1 HyS0018.2611590 0
1 HyS0018.2616861 0
1 HyS0018.2643480 1.11079959149534
1 HyS0018.2648697 1.11079959149534
1 HyS0018.2654844 1.11079959149534
1 HyS0018.2663105 1.11079959149534
1 HyS0018.2674431 1.11079959149534
1 HyS0018.2679431 1.11079959149534
1 HyS0018.2689553 1.11079959149534
1 HyS0018.2696371 1.11079959149534
1 HyS0018.2701460 1.11079959149534
1 HyS0018.2706499 1.11079959149534
1 HyS0018.2723415 1.11079959149534
1 HyS0018.2734835 1.11079959149534
1 HyS0018.2745699 1.11079959149534
1 HyS0018.2757755 1.11079959149534
1 HyS0018.2766368 1.11079959149534
1 HyS0018.2772056 1.11079959149534
1 HyS0018.2824278 1.11079959149534
1 HyS0018.2832033 1.11079959149534
1 HyS0018.2844887 1.11079959149534
1 HyS0018.2855821 1.11079959149534
1 HyS0018.2927466 1.11079959149534
1 HyS0018.2933389 1.11079959149534
1 HyS0018.2938481 1.11079959149534
1 HyS0018.2943966 1.11079959149534
1 HyS0018.2949488 1.11079959149534
1 HyS0018.2974363 1.11079959149534
1 HyS0018.2979466 1.11079959149534
1 HyS0018.2991409 1.11079959149534
1 HyS0018.2996552 1.11079959149534
1 HyS0018.3001677 1.11079959149534
1 HyS0018.3006776 1.11079959149534
1 HyS0018.3026283 1.11079959149534
1 HyS0018.3032982 1.11079959149534
1 HyS0018.3146579 1.11079959149534
1 HyS0018.3181191 1.11079959149534
1 HyS0018.3191982 1.11079959149534
1 HyS0018.3241231 1.11079959149534
1 HyS0018.3279864 1.11079959149534
1 HyS0018.3298566 1.11079959149534
1 HyS0018.3357284 1.11079959149534
1 HyS0018.3430807 1.11079959149534
1 HyS0018.3455571 1.11079959149534
1 HyS0018.3478723 1.11079959149534
1 HyS0018.3534494 3.33449845843227
1 HyS0018.3559446 3.33449845843227
1 HyS0018.3591520 3.33449845843227
1 HyS0018.3596648 3.33449845843227
1 HyS0018.3601741 3.33449845843227
1 HyS0018.3606963 3.33449845843227
1 HyS0018.3715932 3.33449845843227
1 HyS0018.3737612 3.33449845843227
1 HyS0018.3743179 3.33449845843227
1 HyS0018.3749414 3.33449845843227
1 HyS0018.3755807 3.33449845843227
1 HyS0018.3760847 3.33449845843227
1 HyS0018.3793052 3.33449845843227
1 HyS0018.3798192 3.33449845843227
1 HyS0018.3803402 3.33449845843227
1 HyS0018.3814592 3.33449845843227
1 HyS0018.3819832 3.33449845843227
1 HyS0018.3824860 3.33449845843227
1 HyS0018.3830340 3.33449845843227
1 HyS0018.3835408 3.33449845843227
1 HyS0018.3843187 3.33449845843227
1 HyS0018.3862775 3.33449845843227
1 HyS0018.3869297 3.33449845843227
1 HyS0018.3896309 3.33449845843227
1 HyS0018.3924949 3.33449845843227
1 HyS0018.3937782 3.33449845843227
1 HyS0018.3950210 3.33449845843227
1 HyS0018.3955429 3.33449845843227
1 HyS0018.3966204 3.33449845843227
1 HyS0018.3971936 3.33449845843227
1 HyS0018.4000368 3.33449845843227
1 HyS0018.4005672 3.33449845843227
1 HyS0018.4010976 3.33449845843227
1 HyS0018.4016564 3.33449845843227
1 HyS0018.4030705 3.33449845843227
1 HyS0018.4038413 3.33449845843227
1 HyS0018.4043954 3.33449845843227
1 HyS0018.4049640 3.33449845843227
1 HyS0018.4094219 3.33449845843227
1 HyS0018.4107019 3.33449845843227
1 HyS0018.4124933 3.33449845843227
1 HyS0018.4160249 3.33449845843227
1 HyS0018.4181378 3.33449845843227
1 HyS0018.4187229 3.33449845843227
1 HyS0018.4192254 4.44577553759525
1 HyS0018.4203207 4.44577553759525
1 HyS0018.4208214 4.44577553759525
1 HyS0018.4213856 4.44577553759525
1 HyS0018.4218989 4.44577553759525
1 HyS0018.4224032 4.44577553759525
1 HyS0018.4236159 4.44577553759525
1 HyS0018.4241317 4.44577553759525
1 HyS0018.4252654 4.44577553759525
1 HyS0018.4258628 4.44577553759525
1 HyS0018.4263882 4.44577553759525
1 HyS0018.4275207 4.44577553759525
1 HyS0018.4286663 4.44577553759525
1 HyS0018.4302141 4.44577553759525
1 HyS0018.4317349 7.77938824634993
1 HyS0018.1946126 11.1130008754153
1 HyS0018.1951429 11.1130008754153
1 HyS0018.1961475 11.1130008754153
1 HyS0018.1967427 11.1130008754153
1 HyS0018.1976569 11.1130008754153
1 HyS0018.1981991 11.1130008754153
1 HyS0018.1999237 11.1130008754153
1 HyS0018.2018696 11.1130008754153
1 HyS0018.2044176 11.1130008754153
1 HyS0018.2062599 11.1130008754153
1 HyS0018.2077169 11.1130008754153
1 HyS0018.2102299 11.1130008754153
1 HyS0018.2129666 11.1130008754153
1 HyS0018.2140125 11.1130008754153
1 HyS0018.2145475 11.1130008754153
1 HyS0018.2156836 11.1130008754153
1 HyS0018.2205834 11.1130008754153
1 HyS0018.2212393 11.1130008754153
1 HyS0018.2218109 11.1130008754153
1 HyS0018.2223226 11.1130008754153
1 HyS0018.2239738 11.1130008754153
1 HyS0018.2244868 11.1130008754153
1 HyS0018.2251932 11.1130008754153
1 HyS0018.2263093 11.1130008754153
1 HyS0018.2268163 11.1130008754153
1 HyS0018.2273250 11.1130008754153
1 HyS0018.2278907 11.1130008754153
1 HyS0018.2290538 11.1130008754153
1 HyS0018.2300022 11.1130008754153
1 HyS0018.2329594 11.1130008754153
1 HyS0018.2350541 11.1130008754153
1 HyS0018.2355807 11.1130008754153
1 HyS0018.2360905 11.1130008754153
1 HyS0018.2375755 11.1130008754153
1 HyS0018.2394946 11.1130008754153
1 HyS0018.2399970 11.1130008754153
1 HyS0018.4323562 11.1130008754153
1 HyS0018.4328564 11.1130008754153
1 HyS0018.4340887 11.1130008754153
1 HyS0018.4358235 11.1130008754153
1 HyS0018.4368786 11.1130008754153
1 HyS0018.4373837 11.1130008754153
1 HyS0018.4379011 11.1130008754153
1 HyS0018.4438385 11.1130008754153
1 HyS0018.4457519 11.1130008754153
1 HyS0018.4462527 11.1130008754153
1 HyS0018.4467615 11.1130008754153
1 HyS0018.4473139 11.1130008754153
1 HyS0018.4510043 11.1130008754153
1 HyS0018.4515239 11.1130008754153
1 HyS0018.4525244 11.1130008754153
1 HyS0018.1545271 12.2242721412621
1 HyS0018.1550698 12.2242721412621
1 HyS0018.1559816 12.2242721412621
1 HyS0018.1636772 12.2242721412621
1 HyS0018.1652264 12.2242721412621
1 HyS0018.1691620 12.2242721412621
1 HyS0018.1704575 12.2242721412621
1 HyS0018.1716465 12.2242721412621
1 HyS0018.1743310 12.2242721412621
1 HyS0018.1792785 12.2242721412621
1 HyS0018.1873719 12.2242721412621
1 HyS0018.1510884 15.5625806246756
1 HyS0018.1266590 16.6738632997625
1 HyS0018.1285228 16.6738632997625
1 HyS0018.1291450 16.6738632997625
1 HyS0018.1296632 16.6738632997625
1 HyS0018.1301759 16.6738632997625
1 HyS0018.1306946 16.6738632997625
1 HyS0018.1312186 16.6738632997625
1 HyS0018.1321274 16.6738632997625
1 HyS0018.1326395 16.6738632997625
1 HyS0018.1337469 16.6738632997625
1 HyS0018.1342850 16.6738632997625
1 HyS0018.1347924 16.6738632997625
1 HyS0018.1358029 16.6738632997625
1 HyS0018.1368692 16.6738632997625
1 HyS0018.1376308 16.6738632997625
1 HyS0018.1381756 16.6738632997625
1 HyS0018.1398463 16.6738632997625
1 HyS0018.1403485 16.6738632997625
1 HyS0018.1408711 16.6738632997625
1 HyS0018.1417705 16.6738632997625
1 HyS0018.1428914 16.6738632997625
1 HyS0018.1441667 16.6738632997625
1 HyS0018.1471407 16.6738632997625
1 HyS0018.1481874 16.6738632997625
1 HyS0018.1505845 16.6738632997625
1 HyS0018.1274008 16.6739632997625
1 HyS0018.1279523 16.6739632997625
1 HyS0018.1331896 16.6739632997625
1 HyS0018.1352997 16.6739632997625
1 HyS0018.1363596 16.6739632997625
1 HyS0018.1387935 16.6739632997625
1 HyS0018.1393299 16.6739632997625
1 HyS0018.1423049 16.6739632997625
1 HyS0018.1451553 16.6739632997625
1 HyS0018.1463264 16.6739632997625
1 HyS0018.1500466 16.6739632997625
1 HyS0018.563170 17.7852400263375
1 HyS0018.573905 17.7852400263375
1 HyS0018.579485 17.7852400263375
1 HyS0018.591249 17.7852400263375
1 HyS0018.596886 17.7852400263375
1 HyS0018.613095 17.7852400263375
1 HyS0018.619591 17.7852400263375
1 HyS0018.646386 17.7852400263375
1 HyS0018.651493 17.7852400263375
1 HyS0018.673669 17.7852400263375
1 HyS0018.687359 17.7852400263375
1 HyS0018.692460 17.7852400263375
1 HyS0018.755812 17.7852400263375
1 HyS0018.787507 17.7852400263375
1 HyS0018.793052 17.7852400263375
1 HyS0018.808633 17.7852400263375
1 HyS0018.819312 17.7852400263375
1 HyS0018.830769 17.7852400263375
1 HyS0018.838063 17.7852400263375
1 HyS0018.843263 17.7852400263375
1 HyS0018.848282 17.7852400263375
1 HyS0018.854615 17.7852400263375
1 HyS0018.880474 17.7852400263375
1 HyS0018.905217 17.7852400263375
1 HyS0018.921213 17.7852400263375
1 HyS0018.926388 17.7852400263375
1 HyS0018.941816 17.7852400263375
1 HyS0018.946960 17.7852400263375
1 HyS0018.965901 17.7852400263375
1 HyS0018.971153 17.7852400263375
1 HyS0018.976413 17.7852400263375
1 HyS0018.982138 17.7852400263375
1 HyS0018.987290 17.7852400263375
1 HyS0018.1000625 17.7852400263375
1 HyS0018.1007324 17.7852400263375
1 HyS0018.1012364 17.7852400263375
1 HyS0018.1020719 17.7852400263375
1 HyS0018.1028967 17.7852400263375
1 HyS0018.1034484 17.7852400263375
1 HyS0018.1040022 17.7852400263375
1 HyS0018.1045028 17.7852400263375
1 HyS0018.1055488 17.7852400263375
1 HyS0018.1065699 17.7852400263375
1 HyS0018.1076960 17.7852400263375
1 HyS0018.1082424 17.7852400263375
1 HyS0018.1088841 17.7852400263375
1 HyS0018.1093937 17.7852400263375
1 HyS0018.1108675 17.7852400263375
1 HyS0018.1124480 17.7852400263375
1 HyS0018.1129707 17.7852400263375
1 HyS0018.1139789 17.7852400263375
1 HyS0018.1146502 17.7852400263375
1 HyS0018.1156903 17.7852400263375
1 HyS0018.1162673 17.7852400263375
1 HyS0018.1187732 17.7852400263375
1 HyS0018.1195004 17.7852400263375
1 HyS0018.1203859 17.7852400263375
1 HyS0018.1222126 17.7852400263375
1 HyS0018.1245085 17.7852400263375
1 HyS0018.1250878 17.7852400263375
1 HyS0018.1261425 17.7852400263375
1 HyS0018.122064 22.241452768448
1 HyS0018.127298 22.241452768448
1 HyS0018.132790 22.241452768448
1 HyS0018.138038 22.241452768448
1 HyS0018.146038 22.241452768448
1 HyS0018.151602 22.241452768448
1 HyS0018.160428 22.241452768448
1 HyS0018.165623 22.241452768448
1 HyS0018.176037 22.241452768448
1 HyS0018.246588 22.241452768448
1 HyS0018.295271 22.241452768448
1 HyS0018.301846 22.241452768448
1 HyS0018.308904 22.241452768448
1 HyS0018.314376 22.241452768448
1 HyS0018.321265 22.241452768448
1 HyS0018.341059 22.241452768448
1 HyS0018.346118 22.241452768448
1 HyS0018.367022 22.241452768448
1 HyS0018.378000 22.241452768448
1 HyS0018.383165 22.241452768448
1 HyS0018.388254 22.241452768448
1 HyS0018.394268 22.241452768448
1 HyS0018.400034 22.241452768448
1 HyS0018.405250 22.241452768448
1 HyS0018.411058 22.241452768448
1 HyS0018.417885 22.241452768448
1 HyS0018.449032 22.241452768448
1 HyS0018.489337 22.241452768448
1 HyS0018.497105 22.241452768448
1 HyS0018.508516 22.241452768448
1 HyS0018.517929 22.241452768448
1 HyS0018.523628 22.241452768448
1 HyS0018.529581 22.241452768448
1 HyS0005.196519 28.9480976007768
1 HyS0005.231340 28.9480976007768
1 HyS0005.241903 28.9480976007768
1 HyS0005.246907 28.9480976007768
1 HyS0005.261814 28.9480976007768
1 HyS0005.320130 28.9480976007768
1 HyS0005.350968 28.9480976007768
1 HyS0005.356273 28.9480976007768
1 HyS0005.368698 28.9480976007768
1 HyS0005.374235 28.9480976007768
1 HyS0005.380397 28.9480976007768
1 HyS0005.398648 28.9480976007768
1 HyS0005.421129 30.0593505716463
1 HyS0005.426585 30.0593505716463
1 HyS0005.435448 30.0593505716463
1 HyS0005.452108 30.0593505716463
1 HyS0005.457152 30.0593505716463
1 HyS0005.488160 30.0593505716463
1 HyS0005.498206 30.0593505716463
1 HyS0005.510586 30.0593505716463
1 HyS0005.531909 30.0593505716463
1 HyS0005.547952 30.0593505716463
1 HyS0005.556492 30.0593505716463
1 HyS0005.568402 30.0593505716463
1 HyS0005.579220 30.0593505716463
1 HyS0005.591579 30.0593505716463
1 HyS0005.596815 30.0593505716463
1 HyS0005.606674 30.0593505716463
1 HyS0005.679253 30.0593505716463
1 HyS0005.684926 30.0593505716463
1 HyS0005.696504 30.0593505716463
1 HyS0005.708865 30.0593505716463
1 HyS0005.719542 30.0593505716463
1 HyS0005.730077 30.0593505716463
1 HyS0005.735566 30.0593505716463
1 HyS0005.740695 30.0593505716463
1 HyS0005.746331 30.0593505716463
1 HyS0005.768524 33.3976534720813
1 HyS0005.773831 33.3976534720813
1 HyS0005.783964 33.3976534720813
1 HyS0005.789020 33.3976534720813
1 HyS0005.821916 35.621341032555
1 HyS0005.835497 35.621341032555
1 HyS0005.854692 35.621341032555
1 HyS0005.870762 35.621341032555
1 HyS0005.876769 35.621341032555
1 HyS0005.881842 35.621341032555
1 HyS0005.887435 35.621341032555
1 HyS0005.892838 35.621341032555
1 HyS0005.906094 35.621341032555
1 HyS0005.1001723 35.621341032555
1 HyS0005.1042216 35.621341032555
1 HyS0005.1048219 35.621341032555
1 HyS0005.1093422 35.621341032555
1 HyS0005.1104644 35.621341032555
1 HyS0005.1170912 35.621341032555
1 HyS0005.1184987 35.621341032555
1 HyS0005.1200738 35.621341032555
1 HyS0005.1206404 35.621341032555
1 HyS0005.1212483 35.621341032555
1 HyS0005.1255222 35.621341032555
1 HyS0005.1268887 36.7326295831958
1 HyS0005.1274503 36.7326295831958
1 HyS0005.1287851 36.7326295831958
1 HyS0005.1292907 36.7326295831958
1 HyS0005.1318642 36.7326295831958
1 HyS0005.1327223 36.7326295831958
1 HyS0005.1334062 36.7326295831958
1 HyS0005.1339336 36.7326295831958
1 HyS0005.1344399 36.7326295831958
1 HyS0005.1349469 36.7326295831958
1 HyS0005.1354711 36.7326295831958
1 HyS0005.1360216 36.7326295831958
1 HyS0005.1370990 36.7326295831958
1 HyS0005.1376108 36.7326295831958
1 HyS0005.1388473 36.7326295831958
1 HyS0005.1407678 36.7326295831958
1 HyS0005.1412788 36.7326295831958
1 HyS0005.1417877 36.7326295831958
1 HyS0005.1424751 36.7326295831958
1 HyS0005.1430498 36.7326295831958
1 HyS0005.1436777 36.7326295831958
1 HyS0005.1442077 36.7326295831958
1 HyS0005.1448445 36.7326295831958
1 HyS0005.1471693 36.7326295831958
1 HyS0005.1495653 36.7326295831958
1 HyS0005.1500920 36.7326295831958
1 HyS0005.1506395 36.7326295831958
1 HyS0005.1511428 36.7326295831958
1 HyS0005.1519592 36.7326295831958
1 HyS0005.1535479 36.7326295831958
1 HyS0005.1579498 36.7326295831958
1 HyS0005.1584635 36.7326295831958
1 HyS0005.1590173 36.7326295831958
1 HyS0005.1614141 36.7326295831958
1 HyS0005.1624313 36.7326295831958
1 HyS0005.1653028 37.8439002835178
1 HyS0005.1665516 37.8439002835178
1 HyS0005.1670947 37.8439002835178
1 HyS0005.1677070 37.8439002835178
1 HyS0005.1682121 37.8439002835178
1 HyS0005.1710826 43.4225322757466
1 HyS0005.1721919 43.4225322757466
1 HyS0005.1726920 43.4225322757466
1 HyS0005.1738100 43.4225322757466
1 HyS0005.1751022 43.4225322757466
1 HyS0005.1756312 43.4225322757466
1 HyS0005.1764126 43.4225322757466
1 HyS0005.1771515 43.4225322757466
1 HyS0005.1776917 43.4225322757466
1 HyS0005.1781931 43.4225322757466
1 HyS0005.1788014 43.4225322757466
1 HyS0005.1793364 43.4225322757466
1 HyS0005.1798852 43.4225322757466
1 HyS0005.1805304 43.4225322757466
1 HyS0005.1815267 43.4225322757466
1 HyS0005.1827148 43.4225322757466
1 HyS0005.1838044 43.4225322757466
1 HyS0005.1844362 45.6462078304767
1 HyS0005.1851728 45.6462078304767
1 HyS0005.1856749 45.6462078304767
1 HyS0005.1862398 45.6462078304767
1 HyS0005.1870672 45.6462078304767
1 HyS0005.1877106 45.6462078304767
1 HyS0005.1882673 45.6462078304767
1 HyS0005.1888456 45.6462078304767
1 HyS0005.1913431 45.6462078304767
1 HyS0005.1950097 46.7574963090034
1 HyS0005.1965906 46.7574963090034
1 HyS0005.1972905 46.7574963090034
1 HyS0005.1977963 46.7574963090034
1 HyS0005.1983347 46.7574963090034
1 HyS0005.1989036 46.7574963090034
1 HyS0005.2000737 46.7574963090034
1 HyS0005.2006245 46.7574963090034
1 HyS0005.2012060 46.7574963090034
1 HyS0005.2017158 46.7574963090034
1 HyS0005.2028639 46.7574963090034
1 HyS0005.2036134 46.7574963090034
1 HyS0005.2047181 46.7574963090034
1 HyS0005.2053782 46.7574963090034
1 HyS0005.2062517 46.7574963090034
1 HyS0005.2079896 46.7574963090034
1 HyS0005.2090568 46.7574963090034
1 HyS0005.2095657 46.7574963090034
1 HyS0005.2100754 46.7574963090034
1 HyS0005.2108077 46.7574963090034
1 HyS0005.2113150 46.7574963090034
1 HyS0005.2119424 46.7574963090034
1 HyS0005.2130578 46.7574963090034
1 HyS0005.2139687 46.7574963090034
1 HyS0005.2144915 46.7574963090034
1 HyS0005.2158931 46.7574963090034
1 HyS0005.2165108 46.7574963090034
1 HyS0005.2170622 46.7574963090034
1 HyS0005.2175675 46.7574963090034
1 HyS0005.2184484 46.7574963090034
1 HyS0005.2189516 46.7574963090034
1 HyS0005.2195224 46.7574963090034
1 HyS0005.2200785 46.7574963090034
1 HyS0005.2206418 46.7574963090034
1 HyS0005.2220325 46.7574963090034
1 HyS0005.2226833 46.7574963090034
1 HyS0005.2233133 46.7574963090034
1 HyS0005.2238332 46.7574963090034
1 HyS0005.2253461 46.7574963090034
1 HyS0005.2278555 46.7574963090034
1 HyS0005.2320178 46.7574963090034
1 HyS0005.2325698 47.8687789742078
1 HyS0005.2330978 47.8687789742078
1 HyS0005.2341177 47.8687789742078
1 HyS0005.2350131 47.8687789742078
1 HyS0005.2361194 47.8687789742078
1 HyS0005.2366235 47.8687789742078
1 HyS0005.2377665 47.8687789742078
1 HyS0005.2394572 47.8687789742078
1 HyS0005.2399584 47.8687789742078
1 HyS0005.2405531 47.8687789742078
1 HyS0005.2410698 47.8687789742078
1 HyS0005.2422771 47.8687789742078
1 HyS0005.2427801 47.8687789742078
1 HyS0005.2438503 47.8687789742078
1 HyS0005.2443744 47.8687789742078
1 HyS0005.2461035 47.8687789742078
1 HyS0005.2473779 47.8687789742078
1 HyS0005.2485429 47.8687789742078
1 HyS0005.2495731 47.8687789742078
1 HyS0005.2504281 47.8687789742078
1 HyS0005.2509301 47.8687789742078
1 HyS0005.2516356 47.8687789742078
1 HyS0005.2521526 47.8687789742078
1 HyS0005.2527882 47.8687789742078
1 HyS0005.2532977 47.8687789742078
1 HyS0005.2545414 47.8687789742078
1 HyS0005.2552628 47.8687789742078
1 HyS0005.2559290 47.8687789742078
1 HyS0005.2573505 47.8687789742078
1 HyS0005.2580861 47.8687789742078
1 HyS0005.2586507 47.8687789742078
1 HyS0005.2591866 47.8687789742078
1 HyS0005.2597009 47.8687789742078
1 HyS0005.2602066 47.8687789742078
1 HyS0005.2607128 47.8687789742078
1 HyS0005.2613563 47.8687789742078
1 HyS0005.2620236 47.8687789742078
1 HyS0005.2629163 47.8687789742078
1 HyS0005.2636248 47.8687789742078
1 HyS0005.2642133 47.8687789742078
1 HyS0005.2653046 47.8687789742078
1 HyS0005.2663704 47.8687789742078
1 HyS0005.2669771 47.8687789742078
1 HyS0005.2675148 47.8687789742078
1 HyS0005.2680689 47.8687789742078
1 HyS0005.2690253 47.8687789742078
1 HyS0005.2695557 47.8687789742078
1 HyS0005.2702409 47.8687789742078
1 HyS0005.2708512 47.8687789742078
1 HyS0005.2715254 47.8687789742078
1 HyS0005.2721317 47.8687789742078
1 HyS0005.2727490 47.8687789742078
1 HyS0005.2737989 47.8687789742078
1 HyS0005.2744851 47.8687789742078
1 HyS0005.2749991 47.8687789742078
1 HyS0005.2755844 47.8687789742078
1 HyS0005.2761170 47.8687789742078
1 HyS0005.2795265 47.8687789742078
1 HyS0005.2803320 47.8687789742078
1 HyS0005.2815751 47.8687789742078
1 HyS0005.2827975 47.8687789742078
1 HyS0005.2834110 47.8687789742078
1 HyS0005.2843883 47.8687789742078
1 HyS0005.2850089 47.8687789742078
1 HyS0005.2861373 47.8687789742078
1 HyS0005.2872668 47.8687789742078
1 HyS0005.2886040 47.8687789742078
1 HyS0005.2893860 47.8687789742078
1 HyS0005.2898891 47.8687789742078
1 HyS0005.2924897 47.8687789742078
1 HyS0005.2931005 47.8687789742078
1 HyS0005.2936042 47.8687789742078
1 HyS0005.2941070 47.8687789742078
1 HyS0005.2946299 47.8687789742078
1 HyS0005.2956019 47.8687789742078
1 HyS0005.2961374 47.8687789742078
1 HyS0005.2972647 47.8687789742078
1 HyS0005.2989385 47.8687789742078
1 HyS0005.3036971 47.8687789742078
1 HyS0005.3042399 47.8687789742078
1 HyS0005.3070315 51.2070519419073
1 HyS0005.3079545 51.2070519419073
1 HyS0005.3088329 51.2070519419073
1 HyS0005.3095036 51.2070519419073
1 HyS0005.3104812 51.2070519419073
1 HyS0005.3112736 51.2070519419073
1 HyS0005.3118682 51.2070519419073
1 HyS0005.3126083 51.2070519419073
1 HyS0005.3159380 51.2070519419073
1 HyS0005.3164958 51.2070519419073
1 HyS0005.3171185 51.2070519419073
1 HyS0005.3176379 51.2070519419073
1 HyS0005.3184010 51.2070519419073
1 HyS0005.3189248 51.2070519419073
1 HyS0005.3194262 51.2070519419073
1 HyS0005.3199542 51.2070519419073
1 HyS0005.3205153 51.2070519419073
1 HyS0005.3210189 51.2070519419073
1 HyS0005.3219498 51.2070519419073
1 HyS0005.3230193 51.2070519419073
1 HyS0005.3235978 51.2070519419073
1 HyS0005.3241117 51.2070519419073
1 HyS0005.3246716 51.2070519419073
1 HyS0005.3257139 51.2070519419073
1 HyS0005.3262183 51.2070519419073
1 HyS0005.3268834 51.2070519419073
1 HyS0005.3274612 51.2070519419073
1 HyS0005.3279683 51.2070519419073
1 HyS0005.3285907 51.2070519419073
1 HyS0005.3292057 51.2070519419073
1 HyS0005.3297475 51.2070519419073
1 HyS0005.3302737 51.2070519419073
1 HyS0005.3307781 51.2070519419073
1 HyS0005.3317214 51.2070519419073
1 HyS0005.3324686 51.2070519419073
1 HyS0005.3330214 51.2070519419073
1 HyS0005.3353429 51.2070519419073
1 HyS0005.3366008 51.2070519419073
1 HyS0005.3371787 51.2070519419073
1 HyS0005.3445229 51.2070519419073
1 HyS0005.3450510 51.2070519419073
1 HyS0005.3456466 51.2070519419073
1 HyS0005.3462773 51.2070519419073
1 HyS0005.3468283 51.2070519419073
1 HyS0005.3474110 51.2070519419073
1 HyS0005.3479356 51.2070519419073
1 HyS0005.3484466 51.2070519419073
1 HyS0005.3489469 51.2070519419073
1 HyS0005.3494700 51.2070519419073
1 HyS0005.3502670 51.2070519419073
1 HyS0005.3508537 51.2070519419073
1 HyS0005.3513560 51.2070519419073
1 HyS0005.3520927 51.2070519419073
1 HyS0005.3526010 51.2070519419073
1 HyS0005.3531953 51.2070519419073
1 HyS0005.3538819 51.2070519419073
1 HyS0005.3547150 51.2070519419073
1 HyS0005.3554263 51.2070519419073
1 HyS0005.3564259 51.2070519419073
1 HyS0005.3571372 51.2070519419073
1 HyS0005.3576447 51.2070519419073
1 HyS0005.3581681 51.2070519419073
1 HyS0005.3588578 51.2070519419073
1 HyS0005.3596719 51.2070519419073
1 HyS0005.3603218 51.2070519419073
1 HyS0005.3608237 51.2070519419073
1 HyS0005.3613596 51.2070519419073
1 HyS0005.3620706 51.2070519419073
1 HyS0005.3625937 51.2070519419073
1 HyS0005.3633520 51.2070519419073
1 HyS0005.3639178 51.2070519419073
1 HyS0005.3646303 59.0485555281153
1 HyS0005.3691635 59.0485555281153
1 HyS0005.3696826 59.0485555281153
1 HyS0005.3708315 59.0485555281153
1 HyS0005.3713513 59.0485555281153
1 HyS0005.3718530 59.0485555281153
1 HyS0005.3730192 59.0485555281153
1 HyS0005.3735201 59.0485555281153
1 HyS0005.3777428 59.0485555281153
1 HyS0005.3783649 59.0485555281153
1 HyS0005.3788678 59.0485555281153
1 HyS0005.3793967 59.0485555281153
1 HyS0005.3800382 59.0485555281153
1 HyS0005.3809037 60.1598078564925
1 HyS0005.3827190 60.1598078564925
1 HyS0005.3839792 60.1598078564925
1 HyS0005.3844867 60.1598078564925
1 HyS0005.3855090 60.1598078564925
1 HyS0005.3860105 60.1598078564925
1 HyS0005.3871247 62.3835067234649
1 HyS0005.3876332 62.3835067234649
1 HyS0005.3881877 62.3835067234649
1 HyS0005.3935663 62.3835067234649
1 HyS0005.3942216 62.3835067234649
1 HyS0005.3955145 62.3835067234649
1 HyS0005.3960198 62.3835067234649
1 HyS0005.3973864 62.3835067234649
1 HyS0005.3982800 62.3835067234649
1 HyS0005.3988933 62.3835067234649
1 HyS0005.3994516 62.3835067234649
1 HyS0005.3999645 63.49479520199
1 HyS0005.4004808 63.49479520199
1 HyS0005.4009853 63.49479520199
1 HyS0005.4015062 63.49479520199
1 HyS0005.4020971 63.49479520199
1 HyS0005.4027528 63.49479520199
1 HyS0005.4043531 63.49479520199
1 HyS0005.4048851 63.49479520199
1 HyS0005.4053882 63.49479520199
1 HyS0005.4059130 63.49479520199
1 HyS0005.4066789 63.49479520199
1 HyS0005.4076747 63.49479520199
1 HyS0005.4082557 63.49479520199
1 HyS0005.4087697 63.49479520199
1 HyS0005.4094188 63.49479520199
1 HyS0005.4099467 63.49479520199
1 HyS0005.4108208 63.49479520199
1 HyS0005.4113208 63.49479520199
1 HyS0005.4119312 63.49479520199
1 HyS0005.4124456 63.49479520199
1 HyS0005.4144883 63.49479520199
1 HyS0005.4150156 63.49479520199
1 HyS0005.4155450 63.49479520199
1 HyS0005.4160578 63.49479520199
1 HyS0005.4165739 63.49479520199
1 HyS0005.4176967 63.49479520199
1 HyS0005.4186674 63.49479520199
1 HyS0005.4204489 63.49479520199
1 HyS0005.4211002 63.49479520199
1 HyS0005.4222183 63.49479520199
1 HyS0005.4227567 63.49479520199
1 HyS0005.4271572 63.49479520199
1 HyS0005.4290850 63.49479520199
1 HyS0005.4305153 63.49479520199
1 HyS0005.4310458 63.49479520199
1 HyS0005.4315527 63.49479520199
1 HyS0005.4320675 63.49479520199
1 HyS0005.4326407 63.49479520199
1 HyS0005.4336126 63.49479520199
1 HyS0005.4344113 63.49479520199
1 HyS0005.4367904 63.49479520199
1 HyS0005.4374900 63.49479520199
1 HyS0005.4379971 63.49479520199
1 HyS0005.4385196 63.49479520199
1 HyS0005.4390697 63.49479520199
1 HyS0005.4395701 63.49479520199
1 HyS0005.4401235 63.49479520199
1 HyS0005.4413553 64.6060331044835
1 HyS0005.4419455 64.6060331044835
1 HyS0005.4424887 64.6060331044835
1 HyS0005.4430367 64.6060331044835
1 HyS0005.4435960 64.6060331044835
1 HyS0005.4443367 64.6060331044835
1 HyS0005.4461555 64.6060331044835
1 HyS0005.4468019 64.6060331044835
1 HyS0005.4473355 64.6060331044835
1 HyS0005.4484894 64.6060331044835
1 HyS0005.4497934 64.6060331044835
1 HyS0005.4516917 64.6060331044835
1 HyS0005.4522105 64.6060331044835
1 HyS0005.4529767 64.6060331044835
1 HyS0005.4549955 64.6060331044835
1 HyS0005.4556096 64.6060331044835
1 HyS0005.4561126 64.6060331044835
1 HyS0005.4567304 64.6060331044835
1 HyS0005.4573211 64.6060331044835
1 HyS0005.4579066 64.6060331044835
1 HyS0005.4589164 64.6060331044835
1 HyS0005.4595744 64.6060331044835
1 HyS0005.4615761 64.6060331044835
1 HyS0005.4624202 64.6060331044835
1 HyS0005.4629748 64.6060331044835
1 HyS0005.4634817 64.6060331044835
1 HyS0005.4639917 64.6060331044835
1 HyS0005.4645496 64.6060331044835
1 HyS0005.4652427 64.6060331044835
1 HyS0005.4658678 64.6060331044835
1 HyS0005.4664655 64.6060331044835
1 HyS0005.4670282 64.6060331044835
1 HyS0005.4675712 64.6060331044835
1 HyS0005.4687006 64.6060331044835
1 HyS0005.4694929 75.9057667187891
1 HyS0005.4703798 75.9057667187891
1 HyS0005.4709952 75.9057667187891
1 HyS0005.4716284 75.9057667187891
1 HyS0005.4721958 75.9057667187891
1 HyS0005.4741319 75.9057667187891
1 HyS0005.4747680 75.9057667187891
1 HyS0005.4754947 75.9057667187891
1 HyS0005.4762832 75.9057667187891
1 HyS0005.4769820 75.9057667187891
1 HyS0005.4776599 75.9057667187891
1 HyS0005.4782759 75.9057667187891
1 HyS0005.4798323 75.9057667187891
1 HyS0005.4805514 75.9057667187891
1 HyS0056.660554 80.0810446185984
1 HyS0005.4810688 81.4525195114976
1 HyS0005.4820154 81.4525195114976
1 HyS0005.4825503 81.4525195114976
1 HyS0005.4833428 81.4525195114976
1 HyS0005.4838675 81.4525195114976
1 HyS0005.4844250 81.4525195114976
1 HyS0005.4849654 81.4525195114976
1 HyS0005.4858166 81.4525195114976
1 HyS0005.4863414 81.4525195114976
1 HyS0005.4869944 81.4525195114976
1 HyS0005.4876062 81.4525195114976
1 HyS0005.4881852 81.4525195114976
1 HyS0005.4887360 81.4525195114976
1 HyS0005.4903874 81.4525195114976
1 HyS0005.4909077 81.4525195114976
1 HyS0005.4918851 81.4525195114976
1 HyS0005.4927638 81.4525195114976
1 HyS0005.4938359 81.4525195114976
1 HyS0005.4963721 81.4525195114976
1 HyS0005.4976817 81.4525195114976
1 HyS0005.4984481 81.4525195114976
1 HyS0005.4995882 81.4525195114976
1 HyS0005.5000900 81.4525195114976
1 HyS0005.5007261 81.4525195114976
1 HyS0005.5013515 81.4525195114976
1 HyS0005.5019735 81.4525195114976
1 HyS0005.5030063 81.4525195114976
1 HyS0005.5039321 81.4525195114976
1 HyS0005.5058344 81.4525195114976
1 HyS0005.5065037 81.4525195114976
1 HyS0005.5071861 81.4525195114976
1 HyS0005.5077716 81.4525195114976
1 HyS0005.5084018 81.4525195114976
1 HyS0005.5089190 81.4525195114976
1 HyS0005.5094833 81.4525195114976
1 HyS0005.5099966 81.4525195114976
1 HyS0005.5105182 81.4525195114976
1 HyS0005.5113999 81.4525195114976
1 HyS0005.5120032 81.4525195114976
1 HyS0005.5135158 81.4525195114976
1 HyS0005.5148860 81.4525195114976
1 HyS0005.5157916 81.4525195114976
1 HyS0005.5163281 81.4525195114976
1 HyS0005.5169119 81.4525195114976
1 HyS0005.5174573 81.4525195114976
1 HyS0005.5181244 81.4525195114976
1 HyS0005.5186248 81.4525195114976
1 HyS0005.5191688 81.4525195114976
1 HyS0005.5197080 81.4525195114976
1 HyS0005.5214155 81.4525195114976
1 HyS0005.5219482 81.4525195114976
1 HyS0005.5224730 81.4525195114976
1 HyS0005.5232242 81.4525195114976
1 HyS0005.5237637 81.4525195114976
1 HyS0005.5289546 81.4525195114976
1 HyS0005.5322056 81.4525195114976
1 HyS0005.5341477 81.4525195114976
1 HyS0005.5367823 81.4525195114976
1 HyS0005.5373197 81.4525195114976
1 HyS0005.5378456 81.4525195114976
1 HyS0005.5393138 81.4525195114976
1 HyS0005.5406278 81.4525195114976
1 HyS0005.5412081 81.4525195114976
1 HyS0005.5419115 81.4525195114976
1 HyS0005.5431897 81.4525195114976
1 HyS0005.5438174 81.4525195114976
1 HyS0005.5443529 81.4525195114976
1 HyS0005.5452072 81.4525195114976
1 HyS0005.5464672 81.4525195114976
1 HyS0005.5470872 81.4525195114976
1 HyS0005.5476068 81.4525195114976
1 HyS0005.5493970 81.4525195114976
1 HyS0005.5499671 81.4525195114976
1 HyS0005.5509147 81.4525195114976
1 HyS0005.5514212 81.4525195114976
1 HyS0005.5520979 81.4525195114976
1 HyS0005.5526237 81.4525195114976
1 HyS0005.5554523 81.4525195114976
1 HyS0005.5559674 81.4525195114976
1 HyS0005.5565457 81.4525195114976
1 HyS0005.5570666 81.4525195114976
1 HyS0005.5577769 81.4525195114976
1 HyS0005.5583581 81.4525195114976
1 HyS0005.5589283 81.4525195114976
1 HyS0005.5594294 81.4525195114976
1 HyS0005.5599687 81.4525195114976
1 HyS0005.5605917 81.4525195114976
1 HyS0005.5614136 81.4525195114976
1 HyS0005.5687396 81.4525195114976
1 HyS0005.5724239 81.4525195114976
1 HyS0005.5735461 81.4525195114976
1 HyS0005.5740986 81.4525195114976
1 HyS0005.5747665 81.4525195114976
1 HyS0005.5752791 81.4525195114976
1 HyS0005.5758018 81.4525195114976
1 HyS0005.5763872 81.4525195114976
1 HyS0005.5768978 81.4525195114976
1 HyS0005.5774642 81.4525195114976
1 HyS0005.5781498 81.4525195114976
1 HyS0005.5789638 81.4525195114976
1 HyS0005.5796476 81.4525195114976
1 HyS0005.5811481 81.4525195114976
1 HyS0005.5816742 81.4525195114976
1 HyS0005.5827241 81.4525195114976
1 HyS0005.5832792 81.4525195114976
1 HyS0005.5840415 81.4525195114976
1 HyS0005.5845944 81.4525195114976
1 HyS0005.5852006 81.4525195114976
1 HyS0005.5858598 81.4525195114976
1 HyS0005.5865558 81.4525195114976
1 HyS0005.5904474 81.4525195114976
1 HyS0005.5913569 81.4525195114976
1 HyS0005.5935629 81.4525195114976
1 HyS0005.5942434 81.4525195114976
1 HyS0005.5949749 81.4525195114976
1 HyS0005.5958606 81.4525195114976
1 HyS0005.5982403 81.4525195114976
1 HyS0005.5987794 81.4525195114976
1 HyS0005.5995153 81.4525195114976
1 HyS0005.6002101 81.4525195114976
1 HyS0005.6008696 81.4525195114976
1 HyS0005.6022422 81.4525195114976
1 HyS0005.6033350 81.4525195114976
1 HyS0005.6038459 81.4525195114976
1 HyS0005.6049833 81.4525195114976
1 HyS0005.6054921 81.4525195114976
1 HyS0005.6061137 81.4525195114976
1 HyS0005.6075175 81.4525195114976
1 HyS0005.6080193 81.4525195114976
1 HyS0005.6085562 81.4525195114976
1 HyS0005.6090674 81.4525195114976
1 HyS0005.6102490 81.4525195114976
1 HyS0005.6163293 81.4525195114976
1 HyS0005.6370455 81.4525195114976
1 HyS0005.6416276 81.4525195114976
1 HyS0005.6454959 81.4525195114976
1 HyS0005.6460722 81.4525195114976
1 HyS0005.6465901 81.4525195114976
1 HyS0005.6471411 81.4525195114976
1 HyS0005.6480594 81.4525195114976
1 HyS0005.6489787 81.4525195114976
1 HyS0005.6500059 81.4525195114976
1 HyS0005.6505756 81.4525195114976
1 HyS0005.6515884 81.4525195114976
1 HyS0005.6535958 81.4525195114976
1 HyS0005.6549757 81.4525195114976
1 HyS0005.6555169 81.4525195114976
1 HyS0005.6565815 81.4525195114976
1 HyS0005.6572903 81.4525195114976
1 HyS0005.6581544 81.4525195114976
1 HyS0005.6586760 81.4525195114976
1 HyS0005.6591909 81.4525195114976
1 HyS0005.6599287 81.4525195114976
1 HyS0005.6610129 81.4525195114976
1 HyS0005.6616048 81.4525195114976
1 HyS0005.6623134 81.4525195114976
1 HyS0005.6628408 81.4525195114976
1 HyS0005.6634529 81.4525195114976
1 HyS0005.6640241 81.4525195114976
1 HyS0005.6646765 81.4525195114976
1 HyS0005.6661247 81.4525195114976
1 HyS0005.6670321 81.4525195114976
1 HyS0005.6691347 81.4525195114976
1 HyS0005.6696355 81.4525195114976
1 HyS0005.6704523 81.4525195114976
1 HyS0005.6709745 81.4525195114976
1 HyS0005.6717550 81.4525195114976
1 HyS0005.6723087 81.4525195114976
1 HyS0005.6728434 81.4525195114976
1 HyS0005.6735113 81.4525195114976
1 HyS0005.6744998 81.4525195114976
1 HyS0005.6750081 81.4525195114976
1 HyS0005.6864808 81.4525195114976
1 HyS0005.6869859 81.4525195114976
1 HyS0005.6874949 81.4525195114976
1 HyS0005.6955509 81.4525195114976
1 HyS0005.6965903 81.4525195114976
1 HyS0005.6987713 81.4525195114976
1 HyS0005.7001002 81.4525195114976
1 HyS0005.7006536 81.4525195114976
1 HyS0005.7013581 81.4525195114976
1 HyS0005.7032862 81.4525195114976
1 HyS0005.7056743 81.4525195114976
1 HyS0005.7062639 81.4525195114976
1 HyS0005.7068051 81.4525195114976
1 HyS0005.7075961 81.4525195114976
1 HyS0005.7082026 81.4525195114976
1 HyS0005.7087812 81.4525195114976
1 HyS0005.7093528 81.4525195114976
1 HyS0005.7099349 81.4525195114976
1 HyS0005.7113302 81.4525195114976
1 HyS0005.7118576 81.4525195114976
1 HyS0005.7126106 81.4525195114976
1 HyS0005.7131444 81.4525195114976
1 HyS0005.7137720 81.4525195114976
1 HyS0005.7142741 81.4525195114976
1 HyS0005.7173885 81.4525195114976
1 HyS0005.7181435 81.4525195114976
1 HyS0056.540375 81.4525195114976
1 HyS0056.547467 81.4525195114976
1 HyS0056.553114 81.4525195114976
1 HyS0056.558593 81.4525195114976
1 HyS0056.570350 81.4525195114976
1 HyS0056.576284 81.4525195114976
1 HyS0056.582037 81.4525195114976
1 HyS0056.587327 81.4525195114976
1 HyS0056.594716 81.4525195114976
1 HyS0056.600322 81.4525195114976
1 HyS0056.607718 81.4525195114976
1 HyS0056.613161 81.4525195114976
1 HyS0056.619773 81.4525195114976
1 HyS0056.626174 81.4525195114976
1 HyS0056.631271 81.4525195114976
1 HyS0056.666101 81.4525195114976
1 HyS0056.671210 81.4525195114976
1 HyS0056.679678 81.4525195114976
1 HyS0056.684792 81.4525195114976
1 HyS0056.695692 81.4525195114976
1 HyS0056.702414 81.4525195114976
1 HyS0056.709831 81.4525195114976
1 HyS0056.716122 81.4525195114976
1 HyS0056.721448 81.4525195114976
1 HyS0056.728386 81.4525195114976
1 HyS0056.733698 81.4525195114976
1 HyS0056.739006 81.4525195114976
1 HyS0056.744525 81.4525195114976
1 HyS0056.753637 81.4525195114976
1 HyS0056.758686 81.4525195114976
1 HyS0056.763701 81.4525195114976
1 HyS0056.780527 81.4525195114976
1 HyS0056.789097 81.4525195114976
1 HyS0056.794823 81.4525195114976
1 HyS0056.800621 81.4525195114976
1 HyS0056.810968 81.4525195114976
1 HyS0056.825267 81.4525195114976
1 HyS0056.830363 81.4525195114976
1 HyS0056.851425 81.4525195114976
1 HyS0056.856496 81.4525195114976
1 HyS0056.873589 81.4525195114976
1 HyS0056.891027 81.4525195114976
1 HyS0056.896103 81.4525195114976
1 HyS0056.901298 81.4525195114976
1 HyS0056.906363 81.4525195114976
1 HyS0056.912778 81.4525195114976
1 HyS0056.922143 81.4525195114976
1 HyS0056.945475 81.4525195114976
1 HyS0056.952579 81.4525195114976
1 HyS0056.957816 81.4525195114976
1 HyS0056.964079 81.4525195114976
1 HyS0056.970748 81.4525195114976
1 HyS0056.989594 81.4525195114976
1 HyS0056.997270 81.4525195114976
1 HyS0056.1007845 81.4525195114976
1 HyS0056.1021682 81.4525195114976
1 HyS0056.1040905 81.4525195114976
1 HyS0056.1045942 81.4525195114976
1 HyS0056.1051751 81.4525195114976
1 HyS0056.1057314 81.4525195114976
1 HyS0056.1062315 81.4525195114976
1 HyS0056.1067896 81.4525195114976
1 HyS0056.1073091 81.4525195114976
1 HyS0056.1078197 81.4525195114976
1 HyS0056.1083459 81.4525195114976
1 HyS0056.1088561 81.4525195114976
1 HyS0056.1093815 81.4525195114976
1 HyS0056.1102702 81.4525195114976
1 HyS0056.1110425 81.4525195114976
1 HyS0056.1119557 81.4525195114976
1 HyS0056.1124595 81.4525195114976
1 HyS0056.1130554 81.4525195114976
1 HyS0056.1199150 81.4525195114976
1 HyS0056.1204452 81.4525195114976
1 HyS0086.4625 81.4525195114976
1 HyS0086.11937 81.4525195114976
1 HyS0086.21131 81.4525195114976
1 HyS0086.27771 81.4525195114976
1 HyS0086.37756 81.4525195114976
1 HyS0086.51152 81.4525195114976
1 HyS0086.57153 81.4525195114976
1 HyS0086.65075 81.4525195114976
1 HyS0086.74865 81.4525195114976
1 HyS0086.80090 81.4525195114976
1 HyS0086.86778 81.4525195114976
1 HyS0086.93071 81.4525195114976
1 HyS0086.102218 81.4525195114976
1 HyS0086.115152 81.4525195114976
1 HyS0086.123675 81.4525195114976
1 HyS0086.141865 81.4525195114976
1 HyS0086.147674 81.4525195114976
1 HyS0086.165105 81.4525195114976
1 HyS0086.177399 81.4525195114976
1 HyS0086.205375 81.4525195114976
1 HyS0086.213780 81.4525195114976
1 HyS0086.220355 81.4525195114976
1 HyS0086.232017 81.4525195114976
1 HyS0086.237773 81.4525195114976
1 HyS0086.245059 81.4525195114976
1 HyS0086.266380 81.4525195114976
1 HyS0086.294461 81.4525195114976
1 HyS0086.364499 81.4525195114976
1 HyS0086.386529 81.4525195114976
1 HyS0086.411424 81.4525195114976
1 HyS0086.419428 81.4525195114976
1 HyS0086.424533 81.4525195114976
1 HyS0086.431196 81.4525195114976
1 HyS0086.456614 81.4525195114976
1 HyS0086.461710 81.4525195114976
1 HyS0086.469528 81.4525195114976
1 HyS0086.479306 81.4525195114976
1 HyS0086.484568 81.4525195114976
1 HyS0086.491009 81.4525195114976
1 HyS0086.496231 81.4525195114976
1 HyS0086.501573 81.4525195114976
1 HyS0086.508428 81.4525195114976
1 HyS0086.513599 81.4525195114976
1 HyS0086.519474 81.4525195114976
1 HyS0086.526718 81.4525195114976
1 HyS0086.533002 81.4525195114976
1 HyS0086.538117 81.4525195114976
1 HyS0086.546095 81.4525195114976
1 HyS0086.551624 81.4525195114976
1 HyS0086.557830 81.4525195114976
1 HyS0086.562850 81.4525195114976
1 HyS0086.571208 81.4525195114976
1 HyS0086.577116 81.4525195114976
1 HyS0086.585803 81.4525195114976
1 HyS0086.591235 81.4525195114976
1 HyS0086.596548 81.4525195114976
1 HyS0086.601580 81.4525195114976
1 HyS0086.606970 81.4525195114976
1 HyS0086.612348 81.4525195114976
1 HyS0086.618337 81.4525195114976
1 HyS0086.625917 81.4525195114976
1 HyS0086.638969 81.4525195114976
1 HyS0086.644881 81.4525195114976
1 HyS0086.651618 81.4525195114976
1 HyS0086.656628 81.4525195114976
1 HyS0086.663302 81.4525195114976
1 HyS0086.699684 81.4525195114976
1 HyS0086.704776 81.4525195114976
1 HyS0086.711205 81.4525195114976
1 HyS0086.716512 81.4525195114976
1 HyS0086.722087 81.4525195114976
1 HyS0086.727262 81.4525195114976
1 HyS0086.732444 81.4525195114976
1 HyS0086.737447 81.4525195114976
1 HyS0086.743211 81.4525195114976
1 HyS0086.751949 81.4525195114976
1 HyS0086.758565 81.4525195114976
1 HyS0086.770571 81.4525195114976
1 HyS0086.777760 81.4525195114976
1 HyS0086.786034 81.4525195114976
1 HyS0086.796203 81.4525195114976
1 HyS0086.825669 81.4525195114976
1 HyS0086.869618 81.4525195114976
1 HyS0086.874870 81.4525195114976
1 HyS0086.879942 81.4525195114976
1 HyS0086.885174 81.4525195114976
1 HyS0086.890209 81.4525195114976
1 HyS0086.896448 81.4525195114976
1 HyS0086.901589 81.4525195114976
1 HyS0086.907294 81.4525195114976
1 HyS0086.912530 81.4525195114976
1 HyS0086.917775 81.4525195114976
1 HyS0086.925367 81.4525195114976
1 HyS0125.50712 81.4525195114976
1 HyS0125.56037 81.4525195114976
1 HyS0125.61099 81.4525195114976
1 HyS0125.70603 81.4525195114976
1 HyS0125.76934 81.4525195114976
1 HyS0125.87264 81.4525195114976
1 HyS0125.94359 81.4525195114976
1 HyS0125.104996 81.4525195114976
1 HyS0125.111094 81.4525195114976
1 HyS0125.118284 81.4525195114976
1 HyS0125.124482 81.4525195114976
1 HyS0125.129931 81.4525195114976
1 HyS0125.140995 81.4525195114976
1 HyS0125.147775 81.4525195114976
1 HyS0125.158265 81.4525195114976
1 HyS0125.170340 81.4525195114976
1 HyS0125.178859 81.4525195114976
1 HyS0125.191836 81.4525195114976
1 HyS0125.197621 81.4525195114976
1 HyS0125.205350 81.4525195114976
1 HyS0125.216329 81.4525195114976
1 HyS0125.222362 81.4525195114976
1 HyS0125.233906 81.4525195114976
1 HyS0125.246154 81.4525195114976
1 HyS0125.254766 81.4525195114976
1 HyS0125.260569 81.4525195114976
1 HyS0125.267659 81.4525195114976
1 HyS0125.274619 81.4525195114976
1 HyS0125.280193 81.4525195114976
1 HyS0125.286542 81.4525195114976
1 HyS0125.292289 81.4525195114976
1 HyS0125.298301 81.4525195114976
1 HyS0125.318601 81.4525195114976
1 HyS0125.323995 81.4525195114976
1 HyS0125.337844 81.4525195114976
1 HyS0125.344410 81.4525195114976
1 HyS0125.352523 81.4525195114976
1 HyS0125.358412 81.4525195114976
1 HyS0125.363831 81.4525195114976
1 HyS0125.379351 81.4525195114976
1 HyS0125.386381 81.4525195114976
1 HyS0125.392922 81.4525195114976
1 HyS0125.418375 81.4525195114976
1 HyS0125.426809 81.4525195114976
1 HyS0125.433505 81.4525195114976
1 HyS0214.7891 81.4525195114976
1 HyS0214.18034 81.4525195114976
1 HyS0214.23059 81.4525195114976
1 HyS0214.28153 81.4525195114976
1 HyS0214.33201 81.4525195114976
1 HyS0214.42070 81.4525195114976
1 HyS0214.51258 81.4525195114976
1 HyS0214.67409 81.4525195114976
1 HyS0214.75340 81.4525195114976
1 HyS0214.83557 81.4525195114976
1 HyS0214.89393 81.4525195114976
1 HyS0214.100497 81.4525195114976
1 HyS0214.108335 81.4525195114976
1 HyS0056.455546 83.6761681626375
1 HyS0056.460992 83.6761681626375
1 HyS0056.466027 83.6761681626375
1 HyS0056.472111 83.6761681626375
1 HyS0056.477359 83.6761681626375
1 HyS0056.492561 83.6761681626375
1 HyS0056.497840 83.6761681626375
1 HyS0056.503834 83.6761681626375
1 HyS0056.524922 83.6761681626375
1 HyS0056.529987 83.6761681626375
1 HyS0056.222919 93.8128728364001
1 HyS0056.228106 93.8128728364001
1 HyS0056.233706 93.8128728364001
1 HyS0056.239783 93.8128728364001
1 HyS0056.248301 93.8128728364001
1 HyS0056.255433 93.8128728364001
1 HyS0056.261239 93.8128728364001
1 HyS0056.266443 93.8128728364001
1 HyS0056.276132 93.8128728364001
1 HyS0056.284190 93.8128728364001
1 HyS0056.308009 93.8128728364001
1 HyS0056.319610 93.8128728364001
1 HyS0056.324917 93.8128728364001
1 HyS0056.330094 93.8128728364001
1 HyS0056.335184 93.8128728364001
1 HyS0056.340225 93.8128728364001
1 HyS0056.362103 93.8128728364001
1 HyS0056.389398 93.8128728364001
1 HyS0056.405435 93.8128728364001
1 HyS0056.414154 93.8128728364001
1 HyS0056.419753 93.8128728364001
1 HyS0056.424963 93.8128728364001
1 HyS0056.432799 93.8128728364001
1 HyS0056.438753 93.8128728364001
1 HyS0056.445493 93.8128728364001
1 HyS0017.4427127 99.3914569329033
1 HyS0017.4435488 99.3914569329033
1 HyS0017.4441014 99.3914569329033
1 HyS0017.4447305 99.3914569329033
1 HyS0017.4453483 99.3914569329033
1 HyS0017.4459274 99.3914569329033
1 HyS0017.4464784 99.3914569329033
1 HyS0017.4482354 99.3914569329033
1 HyS0017.4488570 99.3914569329033
1 HyS0017.4493599 99.3914569329033
1 HyS0017.4499416 99.3914569329033
1 HyS0017.4509069 99.3914569329033
1 HyS0017.4528281 99.3914569329033
1 HyS0017.4534879 99.3914569329033
1 HyS0017.4542323 99.3914569329033
1 HyS0017.4548262 99.3914569329033
1 HyS0017.4557963 99.3914569329033
1 HyS0017.4565138 99.3914569329033
1 HyS0056.126336 99.3914569329033
1 HyS0056.131912 99.3914569329033
1 HyS0056.137286 99.3914569329033
1 HyS0056.144119 99.3914569329033
1 HyS0056.149260 99.3914569329033
1 HyS0056.154453 99.3914569329033
1 HyS0056.159541 99.3914569329033
1 HyS0056.206815 99.3914569329033
1 HyS0017.3914869 101.615126858278
1 HyS0017.3936534 101.615126858278
1 HyS0017.3941798 101.615126858278
1 HyS0017.3950767 101.615126858278
1 HyS0017.3964506 101.615126858278
1 HyS0017.3969665 101.615126858278
1 HyS0017.3977485 101.615126858278
1 HyS0017.3982526 101.615126858278
1 HyS0017.3988026 101.615126858278
1 HyS0017.3993617 101.615126858278
1 HyS0017.4013541 101.615126858278
1 HyS0017.4018687 101.615126858278
1 HyS0017.4031315 101.615126858278
1 HyS0017.4036687 101.615126858278
1 HyS0017.4041791 101.615126858278
1 HyS0017.4047030 101.615126858278
1 HyS0017.4052184 101.615126858278
1 HyS0017.4057208 101.615126858278
1 HyS0017.4064560 101.615126858278
1 HyS0017.4070169 101.615126858278
1 HyS0017.4076734 101.615126858278
1 HyS0017.4085033 101.615126858278
1 HyS0017.4098016 101.615126858278
1 HyS0017.4108247 101.615126858278
1 HyS0017.4116888 101.615126858278
1 HyS0017.4127261 101.615126858278
1 HyS0017.4132408 101.615126858278
1 HyS0017.4146734 101.615126858278
1 HyS0017.4153272 101.615126858278
1 HyS0017.4161292 101.615126858278
1 HyS0017.4171720 101.615126858278
1 HyS0017.4176943 101.615126858278
1 HyS0017.4182415 101.615126858278
1 HyS0017.4187501 101.615126858278
1 HyS0017.4192524 101.615126858278
1 HyS0017.4197605 101.615126858278
1 HyS0017.4202901 101.615126858278
1 HyS0017.4208278 101.615126858278
1 HyS0017.4213327 101.615126858278
1 HyS0017.4221550 101.615126858278
1 HyS0017.4229598 101.615126858278
1 HyS0017.4235379 101.615126858278
1 HyS0017.4240432 101.615126858278
1 HyS0017.4245452 101.615126858278
1 HyS0017.4250489 101.615126858278
1 HyS0017.4256336 101.615126858278
1 HyS0017.4261393 101.615126858278
1 HyS0017.4267540 101.615126858278
1 HyS0017.4275568 101.615126858278
1 HyS0017.4282152 101.615126858278
1 HyS0017.4287601 101.615126858278
1 HyS0017.4315545 101.615126858278
1 HyS0017.4322484 101.615126858278
1 HyS0017.4328944 101.615126858278
1 HyS0017.4334216 101.615126858278
1 HyS0017.4339441 101.615126858278
1 HyS0017.4345636 101.615126858278
1 HyS0017.4352096 101.615126858278
1 HyS0017.4357702 101.615126858278
1 HyS0017.4364150 101.615126858278
1 HyS0017.3866449 103.838757388779
1 HyS0017.3871894 103.838757388779
1 HyS0017.3877497 103.838757388779
1 HyS0017.3886759 103.838757388779
1 HyS0017.3903149 103.838757388779
1 HyS0017.3908677 103.838757388779
1 HyS0017.3464133 116.313657308124
1 HyS0017.3469211 116.313657308124
1 HyS0017.3483414 116.313657308124
1 HyS0017.3490081 116.313657308124
1 HyS0017.3496868 116.313657308124
1 HyS0017.3510262 116.313657308124
1 HyS0017.3619257 116.313657308124
1 HyS0017.3624598 116.313657308124
1 HyS0017.3630090 116.313657308124
1 HyS0017.3635108 116.313657308124
1 HyS0017.3642144 116.313657308124
1 HyS0017.3671800 116.313657308124
1 HyS0017.3689807 116.313657308124
1 HyS0017.3860870 116.313657308124
1 HyS0017.3258383 119.651880481454
1 HyS0017.3263801 119.651880481454
1 HyS0017.3269190 119.651880481454
1 HyS0017.3277264 119.651880481454
1 HyS0017.3282792 119.651880481454
1 HyS0017.3291946 119.651880481454
1 HyS0017.3299673 119.651880481454
1 HyS0017.3319450 119.651880481454
1 HyS0017.3325041 119.651880481454
1 HyS0017.3331229 119.651880481454
1 HyS0017.3336519 119.651880481454
1 HyS0017.3366034 119.651880481454
1 HyS0017.3389053 119.651880481454
1 HyS0017.3397297 119.651880481454
1 HyS0017.3402671 119.651880481454
1 HyS0017.3408010 119.651880481454
1 HyS0017.3423225 119.651880481454
1 HyS0017.3428608 119.651880481454
1 HyS0017.3433622 119.651880481454
1 HyS0017.3442173 119.651880481454
1 HyS0017.3447534 119.651880481454
1 HyS0017.3452679 119.651880481454
1 HyS0017.3458978 119.651880481454
1 HyS0017.3009978 125.230489919661
1 HyS0017.3015069 125.230489919661
1 HyS0017.3020135 125.230489919661
1 HyS0017.3026458 125.230489919661
1 HyS0017.3032300 125.230489919661
1 HyS0017.3038567 125.230489919661
1 HyS0017.3044000 125.230489919661
1 HyS0017.3050066 125.230489919661
1 HyS0017.3056475 125.230489919661
1 HyS0017.3081479 125.230489919661
1 HyS0017.3190167 125.230489919661
1 HyS0017.3197087 125.230489919661
1 HyS0017.279202 129.68670874245
1 HyS0017.288424 129.68670874245
1 HyS0017.293492 129.68670874245
1 HyS0017.298685 129.68670874245
1 HyS0017.303841 129.68670874245
1 HyS0017.309358 129.68670874245
1 HyS0017.316130 129.68670874245
1 HyS0017.321237 129.68670874245
1 HyS0017.326247 129.68670874245
1 HyS0017.331476 129.68670874245
1 HyS0017.336575 129.68670874245
1 HyS0017.341984 129.68670874245
1 HyS0017.354873 129.68670874245
1 HyS0017.361346 129.68670874245
1 HyS0017.368601 129.68670874245
1 HyS0017.375888 129.68670874245
1 HyS0017.385125 129.68670874245
1 HyS0017.391492 129.68670874245
1 HyS0017.405252 129.68670874245
1 HyS0017.414853 129.68670874245
1 HyS0017.421358 129.68670874245
1 HyS0017.429102 129.68670874245
1 HyS0017.518903 129.68670874245
1 HyS0017.524109 129.68670874245
1 HyS0017.529253 129.68670874245
1 HyS0017.538370 129.68670874245
1 HyS0017.545361 129.68670874245
1 HyS0017.550769 129.68670874245
1 HyS0017.586296 129.68670874245
1 HyS0017.596385 129.68670874245
1 HyS0017.605494 129.68670874245
1 HyS0017.612187 129.68670874245
1 HyS0017.617230 129.68670874245
1 HyS0017.622315 129.68670874245
1 HyS0017.628097 129.68670874245
1 HyS0017.633181 129.68670874245
1 HyS0017.660778 129.68670874245
1 HyS0017.667955 129.68670874245
1 HyS0017.707363 129.68670874245
1 HyS0017.737162 129.68670874245
1 HyS0017.742553 129.68670874245
1 HyS0017.755722 129.68670874245
1 HyS0017.769602 129.68670874245
1 HyS0017.776727 129.68670874245
1 HyS0017.782660 129.68670874245
1 HyS0017.788369 129.68670874245
1 HyS0017.796778 129.68670874245
1 HyS0017.801882 129.68670874245
1 HyS0017.807354 129.68670874245
1 HyS0017.812496 129.68670874245
1 HyS0017.817946 129.68670874245
1 HyS0017.825879 129.68670874245
1 HyS0017.835051 129.68670874245
1 HyS0017.840910 129.68670874245
1 HyS0017.846714 129.68670874245
1 HyS0017.851769 129.68670874245
1 HyS0017.859466 129.68670874245
1 HyS0017.868456 129.68670874245
1 HyS0017.873591 129.68670874245
1 HyS0017.878760 129.68670874245
1 HyS0017.883899 129.68670874245
1 HyS0017.890143 129.68670874245
1 HyS0017.895232 129.68670874245
1 HyS0017.908934 129.68670874245
1 HyS0017.917310 129.68670874245
1 HyS0017.923124 129.68670874245
1 HyS0017.938788 129.68670874245
1 HyS0017.944549 129.68670874245
1 HyS0017.950088 129.68670874245
1 HyS0017.960986 129.68670874245
1 HyS0017.967024 129.68670874245
1 HyS0017.972141 129.68670874245
1 HyS0017.977388 129.68670874245
1 HyS0017.987163 129.68670874245
1 HyS0017.993738 129.68670874245
1 HyS0017.1000422 129.68670874245
1 HyS0017.1005603 129.68670874245
1 HyS0017.1011176 129.68670874245
1 HyS0017.1020775 129.68670874245
1 HyS0017.1030641 129.68670874245
1 HyS0017.1035695 129.68670874245
1 HyS0017.1040809 129.68670874245
1 HyS0017.1046714 129.68670874245
1 HyS0017.1055463 129.68670874245
1 HyS0017.1072782 129.68670874245
1 HyS0017.1080979 129.68670874245
1 HyS0017.1090813 129.68670874245
1 HyS0017.1113949 129.68670874245
1 HyS0017.1119269 129.68670874245
1 HyS0017.1126942 129.68670874245
1 HyS0017.1144682 129.68670874245
1 HyS0017.1151589 129.68670874245
1 HyS0017.1157115 129.68670874245
1 HyS0017.1163678 129.68670874245
1 HyS0017.1169132 129.68670874245
1 HyS0017.1175042 129.68670874245
1 HyS0017.1180287 129.68670874245
1 HyS0017.1185340 129.68670874245
1 HyS0017.1190392 129.68670874245
1 HyS0017.1195478 129.68670874245
1 HyS0017.1202997 129.68670874245
1 HyS0017.1208052 129.68670874245
1 HyS0017.1213877 129.68670874245
1 HyS0017.1219099 129.68670874245
1 HyS0017.1224353 129.68670874245
1 HyS0017.1229486 129.68670874245
1 HyS0017.1238711 129.68670874245
1 HyS0017.1243733 129.68670874245
1 HyS0017.1251006 129.68670874245
1 HyS0017.1256396 129.68670874245
1 HyS0017.1261883 129.68670874245
1 HyS0017.1272127 129.68670874245
1 HyS0017.1277143 129.68670874245
1 HyS0017.1282499 129.68670874245
1 HyS0017.1288754 129.68670874245
1 HyS0017.1294034 129.68670874245
1 HyS0017.1300632 129.68670874245
1 HyS0017.1305872 129.68670874245
1 HyS0017.1312768 129.68670874245
1 HyS0017.1319618 129.68670874245
1 HyS0017.1330319 129.68670874245
1 HyS0017.1335769 129.68670874245
1 HyS0017.1340841 129.68670874245
1 HyS0017.1346076 129.68670874245
1 HyS0017.1351191 129.68670874245
1 HyS0017.1357611 129.68670874245
1 HyS0017.1452110 129.68670874245
1 HyS0017.1466383 129.68670874245
1 HyS0017.1639562 129.68670874245
1 HyS0017.1648656 129.68670874245
1 HyS0017.1653763 129.68670874245
1 HyS0017.1660200 129.68670874245
1 HyS0017.1667207 129.68670874245
1 HyS0017.1688087 129.68670874245
1 HyS0017.1698187 129.68670874245
1 HyS0017.1718889 129.68670874245
1 HyS0017.1732743 129.68670874245
1 HyS0017.1769162 129.68670874245
1 HyS0017.1797184 129.68670874245
1 HyS0017.1837744 129.68670874245
1 HyS0017.1854266 129.68670874245
1 HyS0017.1876929 129.68670874245
1 HyS0017.1881975 129.68670874245
1 HyS0017.1887334 129.68670874245
1 HyS0017.1892504 129.68670874245
1 HyS0017.1898043 129.68670874245
1 HyS0017.1903168 129.68670874245
1 HyS0017.1908290 129.68670874245
1 HyS0017.1913472 129.68670874245
1 HyS0017.1918522 129.68670874245
1 HyS0017.1938464 129.68670874245
1 HyS0017.1943634 129.68670874245
1 HyS0017.1960714 129.68670874245
1 HyS0017.1965959 129.68670874245
1 HyS0017.1971363 129.68670874245
1 HyS0017.1980329 129.68670874245
1 HyS0017.1998812 129.68670874245
1 HyS0017.2012083 129.68670874245
1 HyS0017.2019630 129.68670874245
1 HyS0017.2025212 129.68670874245
1 HyS0017.2030397 129.68670874245
1 HyS0017.2039724 129.68670874245
1 HyS0017.2060783 129.68670874245
1 HyS0017.2065906 129.68670874245
1 HyS0017.2073697 129.68670874245
1 HyS0017.2079312 129.68670874245
1 HyS0017.2084589 129.68670874245
1 HyS0017.2094373 129.68670874245
1 HyS0017.2100083 129.68670874245
1 HyS0017.2105160 129.68670874245
1 HyS0017.2110672 129.68670874245
1 HyS0017.2115681 129.68670874245
1 HyS0017.2121353 129.68670874245
1 HyS0017.2132513 129.68670874245
1 HyS0017.2140118 129.68670874245
1 HyS0017.2147037 129.68670874245
1 HyS0017.2162039 129.68670874245
1 HyS0017.2167045 129.68670874245
1 HyS0017.2210828 129.68670874245
1 HyS0017.2217241 129.68670874245
1 HyS0017.2226482 129.68670874245
1 HyS0017.2257346 129.68670874245
1 HyS0017.2263051 129.68670874245
1 HyS0017.2269619 129.68670874245
1 HyS0017.2279011 129.68670874245
1 HyS0017.2286252 129.68670874245
1 HyS0017.2291256 129.68670874245
1 HyS0017.2297876 129.68670874245
1 HyS0017.2312949 129.68670874245
1 HyS0017.2322477 129.68670874245
1 HyS0017.2329238 129.68670874245
1 HyS0017.2334353 129.68670874245
1 HyS0017.2342566 129.68670874245
1 HyS0017.2347784 129.68670874245
1 HyS0017.2355602 129.68670874245
1 HyS0017.2360604 129.68670874245
1 HyS0017.2385815 129.68670874245
1 HyS0017.2393114 129.68670874245
1 HyS0017.2400817 129.68670874245
1 HyS0017.2406027 129.68670874245
1 HyS0017.2412377 129.68670874245
1 HyS0017.2417985 129.68670874245
1 HyS0017.2423009 129.68670874245
1 HyS0017.2435770 129.68670874245
1 HyS0017.2440950 129.68670874245
1 HyS0017.2448953 129.68670874245
1 HyS0017.2454089 129.68670874245
1 HyS0017.2459191 129.68670874245
1 HyS0017.2464223 129.68670874245
1 HyS0017.2469502 129.68670874245
1 HyS0017.2479985 129.68670874245
1 HyS0017.2485291 129.68670874245
1 HyS0017.2490562 129.68670874245
1 HyS0017.2495700 129.68670874245
1 HyS0017.2502748 129.68670874245
1 HyS0017.2510450 129.68670874245
1 HyS0017.2515774 129.68670874245
1 HyS0017.2521922 129.68670874245
1 HyS0017.2527464 129.68670874245
1 HyS0017.2533925 129.68670874245
1 HyS0017.2559479 129.68670874245
1 HyS0017.2565147 129.68670874245
1 HyS0017.2570388 129.68670874245
1 HyS0017.2575570 129.68670874245
1 HyS0017.2584793 129.68670874245
1 HyS0017.2595024 129.68670874245
1 HyS0017.2668427 129.68670874245
1 HyS0017.2673661 129.68670874245
1 HyS0017.2678685 129.68670874245
1 HyS0017.2694877 129.68670874245
1 HyS0017.2702285 129.68670874245
1 HyS0017.2708358 129.68670874245
1 HyS0017.2715861 129.68670874245
1 HyS0017.2721118 129.68670874245
1 HyS0017.2726837 129.68670874245
1 HyS0017.2733641 129.68670874245
1 HyS0017.2757057 129.68670874245
1 HyS0017.2765137 129.68670874245
1 HyS0017.2770248 129.68670874245
1 HyS0017.2775399 129.68670874245
1 HyS0017.2783435 129.68670874245
1 HyS0017.2788571 129.68670874245
1 HyS0017.2796069 129.68670874245
1 HyS0017.2801102 129.68670874245
1 HyS0017.2806149 129.68670874245
1 HyS0017.2812076 129.68670874245
1 HyS0017.2836422 129.68670874245
1 HyS0017.2841501 129.68670874245
1 HyS0017.2846935 129.68670874245
1 HyS0017.2852098 129.68670874245
1 HyS0017.2857171 129.68670874245
1 HyS0017.2864923 129.68670874245
1 HyS0017.2870015 129.68670874245
1 HyS0017.2875448 129.68670874245
1 HyS0017.2880640 129.68670874245
1 HyS0017.2886069 129.68670874245
1 HyS0017.2892898 129.68670874245
1 HyS0017.2898486 129.68670874245
1 HyS0017.2905283 129.68670874245
1 HyS0017.2910653 129.68670874245
1 HyS0017.2917212 129.68670874245
1 HyS0017.2922925 129.68670874245
1 HyS0017.2927935 129.68670874245
1 HyS0017.2934653 129.68670874245
1 HyS0017.2939959 129.68670874245
1 HyS0017.2950711 129.68670874245
1 HyS0017.2956256 129.68670874245
1 HyS0017.2961561 129.68670874245
1 HyS0017.2966648 129.68670874245
1 HyS0017.2971751 129.68670874245
1 HyS0017.2980711 129.68670874245
1 HyS0017.2987393 129.68670874245
1 HyS0017.2993101 129.68670874245
1 HyS0017.2998130 129.68670874245
1 HyS0017.3004331 129.68670874245
1 HyS0017.196770 130.797985459131
1 HyS0017.202455 130.797985459131
1 HyS0017.208198 130.797985459131
1 HyS0017.217221 130.797985459131
1 HyS0017.223727 130.797985459131
1 HyS0017.235684 130.797985459131
1 HyS0017.241295 130.797985459131
1 HyS0017.248471 130.797985459131
1 HyS0017.253689 130.797985459131
1 HyS0017.258733 130.797985459131
1 HyS0017.263899 130.797985459131
1 HyS0017.268908 130.797985459131
1 HyS0017.274162 130.797985459131
1 HyS0010.21080 131.909279620341
1 HyS0010.38279 131.909279620341
1 HyS0010.43745 131.909279620341
1 HyS0010.49405 131.909279620341
1 HyS0010.61017 131.909279620341
1 HyS0010.67326 131.909279620341
1 HyS0010.72376 131.909279620341
1 HyS0010.77430 131.909279620341
1 HyS0010.82869 131.909279620341
1 HyS0010.87972 131.909279620341
1 HyS0010.93862 131.909279620341
1 HyS0010.109533 131.909279620341
1 HyS0010.136250 131.909279620341
1 HyS0010.144562 131.909279620341
1 HyS0010.149756 131.909279620341
1 HyS0010.154815 131.909279620341
1 HyS0010.161334 131.909279620341
1 HyS0010.177096 131.909279620341
1 HyS0010.217355 131.909279620341
1 HyS0010.229135 131.909279620341
1 HyS0010.234635 131.909279620341
1 HyS0010.256877 131.909279620341
1 HyS0010.262606 131.909279620341
1 HyS0010.269609 131.909279620341
1 HyS0010.275914 131.909279620341
1 HyS0010.281664 131.909279620341
1 HyS0010.288183 131.909279620341
1 HyS0010.293331 131.909279620341
1 HyS0010.298838 131.909279620341
1 HyS0010.304375 131.909279620341
1 HyS0010.309699 131.909279620341
1 HyS0010.330975 131.909279620341
1 HyS0010.367780 131.909279620341
1 HyS0010.379051 131.909279620341
1 HyS0010.388009 131.909279620341
1 HyS0017.51727 131.909279620341
1 HyS0017.57168 131.909279620341
1 HyS0017.62388 131.909279620341
1 HyS0017.67822 131.909279620341
1 HyS0017.90009 131.909279620341
1 HyS0017.110192 131.909279620341
1 HyS0017.135753 131.909279620341
1 HyS0017.149622 131.909279620341
1 HyS0017.154782 131.909279620341
1 HyS0017.166111 131.909279620341
1 HyS0017.174438 131.909279620341
1 HyS0017.179968 131.909279620341
1 HyS0017.185849 131.909279620341
1 HyS0010.393220 133.020568098866
1 HyS0010.398407 133.020568098866
1 HyS0010.413356 133.020568098866
1 HyS0010.431772 133.020568098866
1 HyS0010.437440 133.020568098866
1 HyS0010.448017 133.020568098866
1 HyS0010.459280 133.020568098866
1 HyS0010.464632 133.020568098866
1 HyS0010.470738 133.020568098866
1 HyS0010.479044 133.020568098866
1 HyS0010.484955 133.020568098866
1 HyS0010.490011 133.020568098866
1 HyS0010.495154 133.020568098866
1 HyS0010.500473 133.020568098866
1 HyS0010.534067 133.020568098866
1 HyS0010.561813 133.020568098866
1 HyS0010.566883 133.020568098866
1 HyS0010.571988 133.020568098866
1 HyS0010.577249 133.020568098866
1 HyS0010.582530 133.020568098866
1 HyS0010.587679 133.020568098866
1 HyS0010.594495 133.020568098866
1 HyS0010.600087 133.020568098866
1 HyS0010.619519 133.020568098866
1 HyS0010.624546 133.020568098866
1 HyS0010.635260 133.020568098866
1 HyS0010.640550 135.24426696584
1 HyS0010.646492 135.24426696584
1 HyS0010.653957 135.24426696584
1 HyS0010.659641 135.24426696584
1 HyS0010.678964 135.24426696584
1 HyS0010.684014 135.24426696584
1 HyS0010.695774 135.24426696584
1 HyS0010.701612 135.24426696584
1 HyS0010.706951 135.24426696584
1 HyS0010.712567 135.24426696584
1 HyS0010.718239 135.24426696584
1 HyS0010.723668 135.24426696584
1 HyS0010.746417 135.24426696584
1 HyS0010.755804 135.24426696584
1 HyS0010.761578 135.24426696584
1 HyS0010.768257 135.24426696584
1 HyS0010.773304 135.24426696584
1 HyS0010.779035 135.24426696584
1 HyS0010.784114 135.24426696584
1 HyS0010.789572 135.24426696584
1 HyS0010.794592 135.24426696584
1 HyS0010.799623 135.24426696584
1 HyS0010.805265 135.24426696584
1 HyS0010.813465 135.24426696584
1 HyS0010.818554 135.24426696584
1 HyS0010.823909 135.24426696584
1 HyS0010.828926 135.24426696584
1 HyS0010.845912 135.24426696584
1 HyS0010.859346 135.24426696584
1 HyS0010.865636 135.24426696584
1 HyS0010.871094 135.24426696584
1 HyS0010.876626 135.24426696584
1 HyS0010.903660 135.24426696584
1 HyS0010.908679 135.24426696584
1 HyS0010.914347 135.24426696584
1 HyS0010.919965 135.24426696584
1 HyS0010.927992 135.24426696584
1 HyS0010.951065 135.24426696584
1 HyS0010.961749 135.24426696584
1 HyS0010.994558 135.24426696584
1 HyS0010.1019437 136.355555444364
1 HyS0010.1025485 136.355555444364
1 HyS0010.1031436 136.355555444364
1 HyS0010.1037837 136.355555444364
1 HyS0010.1044224 136.355555444364
1 HyS0010.1049784 136.355555444364
1 HyS0010.1075170 136.355555444364
1 HyS0010.1080562 136.355555444364
1 HyS0010.1086615 136.355555444364
1 HyS0010.1092160 136.355555444364
1 HyS0010.1097246 136.355555444364
1 HyS0010.1102489 136.355555444364
1 HyS0010.1107625 136.355555444364
1 HyS0010.1113015 136.355555444364
1 HyS0010.1120378 136.355555444364
1 HyS0010.1125512 136.355555444364
1 HyS0010.1130523 136.355555444364
1 HyS0010.1136211 136.355555444364
1 HyS0010.1141535 136.355555444364
1 HyS0010.1151846 136.355555444364
1 HyS0010.1156852 136.355555444364
1 HyS0010.1162157 136.355555444364
1 HyS0010.1167178 136.355555444364
1 HyS0010.1172576 136.355555444364
1 HyS0010.1179905 136.355555444364
1 HyS0010.1186355 136.355555444364
1 HyS0010.1191451 136.355555444364
1 HyS0010.1198189 136.355555444364
1 HyS0010.1204805 136.355555444364
1 HyS0010.1212560 136.355555444364
1 HyS0010.1217705 136.355555444364
1 HyS0010.1222795 136.355555444364
1 HyS0010.1229270 136.355555444364
1 HyS0010.1237785 136.355555444364
1 HyS0010.1247132 136.355555444364
1 HyS0010.1252404 136.355555444364
1 HyS0010.1257511 136.355555444364
1 HyS0010.1265256 136.355555444364
1 HyS0010.1270697 136.355555444364
1 HyS0010.1277318 136.355555444364
1 HyS0010.1282492 136.355555444364
1 HyS0010.1287960 136.355555444364
1 HyS0010.1299449 136.355555444364
1 HyS0010.1304756 136.355555444364
1 HyS0010.1309939 136.355555444364
1 HyS0010.1317073 136.355555444364
1 HyS0010.1323116 136.355555444364
1 HyS0010.1328137 136.355555444364
1 HyS0010.1333285 136.355555444364
1 HyS0010.1339825 136.355555444364
1 HyS0010.1346766 136.355555444364
1 HyS0010.1353036 136.355555444364
1 HyS0010.1359182 136.355555444364
1 HyS0010.1364615 136.355555444364
1 HyS0010.1369919 136.355555444364
1 HyS0010.1375181 136.355555444364
1 HyS0010.1382477 136.355555444364
1 HyS0010.1392754 136.355555444364
1 HyS0010.1405940 136.355555444364
1 HyS0010.1414592 136.355555444364
1 HyS0010.1436605 136.355555444364
1 HyS0010.1442228 136.355555444364
1 HyS0010.1454495 136.355555444364
1 HyS0010.1469204 136.355555444364
1 HyS0010.1488899 136.355555444364
1 HyS0010.1497062 136.355555444364
1 HyS0010.1517315 136.355555444364
1 HyS0010.1522371 136.355555444364
1 HyS0010.1530796 136.355555444364
1 HyS0010.1536343 136.355555444364
1 HyS0010.1542134 136.355555444364
1 HyS0010.1547647 136.355555444364
1 HyS0010.1554740 136.355555444364
1 HyS0010.1559786 136.355555444364
1 HyS0010.1573824 136.355555444364
1 HyS0010.1581535 136.355555444364
1 HyS0010.1600731 136.355555444364
1 HyS0010.1610936 137.466838109564
1 HyS0010.1617103 137.466838109564
1 HyS0010.1622475 137.466838109564
1 HyS0010.1627907 137.466838109564
1 HyS0010.1641777 137.466838109564
1 HyS0010.1649874 137.466838109564
1 HyS0010.1655049 137.466838109564
1 HyS0010.1660484 137.466838109564
1 HyS0010.1665635 137.466838109564
1 HyS0010.1670886 137.466838109564
1 HyS0010.1684772 137.466838109564
1 HyS0010.1689931 137.466838109564
1 HyS0010.1701555 137.466838109564
1 HyS0010.1715768 137.466838109564
1 HyS0010.1722227 137.466838109564
1 HyS0010.1727250 137.466838109564
1 HyS0010.1732646 137.466838109564
1 HyS0010.1737875 137.466838109564
1 HyS0010.1744063 137.466838109564
1 HyS0010.1749229 137.466838109564
1 HyS0010.1756088 137.466838109564
1 HyS0010.1766620 137.466838109564
1 HyS0010.1779351 137.466838109564
1 HyS0010.1785961 137.466838109564
1 HyS0010.1791293 137.466838109564
1 HyS0010.1796872 137.466838109564
1 HyS0010.1803771 137.466838109564
1 HyS0010.1809312 137.466838109564
1 HyS0010.1814314 137.466838109564
1 HyS0010.1819586 137.466838109564
1 HyS0010.1830797 137.466838109564
1 HyS0010.1841025 137.466838109564
1 HyS0010.1848141 137.466838109564
1 HyS0010.1868049 137.466838109564
1 HyS0010.1873382 137.466838109564
1 HyS0010.1909298 137.466838109564
1 HyS0010.1914333 137.466838109564
1 HyS0010.1919585 137.466838109564
1 HyS0010.1924595 137.466838109564
1 HyS0010.1929956 137.466838109564
1 HyS0010.1937108 137.466838109564
1 HyS0010.1947177 137.466838109564
1 HyS0010.1953378 137.466838109564
1 HyS0010.1958620 137.466838109564
1 HyS0010.1964299 137.466838109564
1 HyS0010.1970138 137.466838109564
1 HyS0010.2021048 137.466838109564
1 HyS0010.2046580 137.466838109564
1 HyS0010.2057027 137.466838109564
1 HyS0010.2076282 137.466838109564
1 HyS0010.2081291 137.466838109564
1 HyS0010.2087268 137.466838109564
1 HyS0010.2112205 137.466838109564
1 HyS0010.2137376 137.466838109564
1 HyS0010.2143982 137.466838109564
1 HyS0010.2149285 137.466838109564
1 HyS0010.2154417 137.466838109564
1 HyS0010.2159420 137.466838109564
1 HyS0010.2164684 137.466838109564
1 HyS0010.2170145 137.466838109564
1 HyS0010.2178621 137.466838109564
1 HyS0010.2184499 137.466838109564
1 HyS0010.2189929 137.466838109564
1 HyS0010.2208884 137.466838109564
1 HyS0010.2217163 137.466838109564
1 HyS0010.2222595 137.466838109564
1 HyS0010.2228525 137.466838109564
1 HyS0010.2233976 137.466838109564
1 HyS0010.2247843 137.466838109564
1 HyS0010.2255007 137.466838109564
1 HyS0010.2260092 137.466838109564
1 HyS0010.2266646 137.466838109564
1 HyS0010.2272537 137.466838109564
1 HyS0010.2277585 137.466838109564
1 HyS0010.2283810 137.466838109564
1 HyS0010.2291968 137.466838109564
1 HyS0010.2297313 137.466838109564
1 HyS0010.2303670 137.466838109564
1 HyS0010.2318761 137.466838109564
1 HyS0010.2323846 137.466838109564
1 HyS0010.2329191 137.466838109564
1 HyS0010.2334262 137.466838109564
1 HyS0010.2339375 137.466838109564
1 HyS0010.2344511 137.466838109564
1 HyS0010.2350720 137.466838109564
1 HyS0010.2357675 137.466838109564
1 HyS0010.2365313 137.466838109564
1 HyS0010.2379737 137.466838109564
1 HyS0010.2385853 137.466838109564
1 HyS0010.2390863 137.466838109564
1 HyS0010.2396265 137.466838109564
1 HyS0010.2401400 137.466838109564
1 HyS0010.2440071 137.466838109564
1 HyS0010.2445569 137.466838109564
1 HyS0010.2450573 137.466838109564
1 HyS0010.2455893 137.466838109564
1 HyS0010.2461039 137.466838109564
1 HyS0010.2467051 137.466838109564
1 HyS0010.2473464 137.466838109564
1 HyS0010.2485384 137.466838109564
1 HyS0010.2490618 137.466838109564
1 HyS0010.2512209 137.466838109564
1 HyS0010.2521927 137.466838109564
1 HyS0010.2527202 137.466838109564
1 HyS0010.2532368 137.466838109564
1 HyS0010.2547856 137.466838109564
1 HyS0010.2552879 137.466838109564
1 HyS0010.2557918 137.466838109564
1 HyS0010.2569846 137.466838109564
1 HyS0010.2592022 137.466838109564
1 HyS0010.2605137 140.805146592982
1 HyS0010.2610594 140.805146592982
1 HyS0010.2616319 140.805146592982
1 HyS0010.2643149 140.805146592982
1 HyS0010.2655808 140.805146592982
1 HyS0010.2660833 140.805146592982
1 HyS0010.2675575 140.805146592982
1 HyS0010.2680645 140.805146592982
1 HyS0010.2692320 140.805146592982
1 HyS0010.2699371 140.805146592982
1 HyS0010.2706085 140.805146592982
1 HyS0010.2711361 140.805146592982
1 HyS0010.2717781 140.805146592982
1 HyS0010.2722983 140.805146592982
1 HyS0010.2728305 140.805146592982
1 HyS0010.2734458 140.805146592982
1 HyS0010.2739868 140.805146592982
1 HyS0010.2744937 140.805146592982
1 HyS0010.2750060 140.805146592982
1 HyS0010.2755479 140.805146592982
1 HyS0010.2760766 140.805146592982
1 HyS0010.2765924 140.805146592982
1 HyS0010.2771153 140.805146592982
1 HyS0010.2776680 140.805146592982
1 HyS0010.2782162 140.805146592982
1 HyS0010.2787561 140.805146592982
1 HyS0010.2793980 140.805146592982
1 HyS0010.2799043 140.805146592982
1 HyS0010.2808642 140.805146592982
1 HyS0010.2814186 140.805146592982
1 HyS0010.2819617 140.805146592982
1 HyS0010.2826996 140.805146592982
1 HyS0010.2832526 140.805146592982
1 HyS0010.2840154 140.805146592982
1 HyS0010.2855203 140.805146592982
1 HyS0010.2860277 140.805146592982
1 HyS0010.2865450 140.805146592982
1 HyS0010.2871734 140.805146592982
1 HyS0010.2877372 140.805146592982
1 HyS0010.2915574 140.805146592982
1 HyS0010.2927665 140.805146592982
1 HyS0010.2937085 140.805146592982
1 HyS0010.2942372 140.805146592982
1 HyS0010.2947893 140.805146592982
1 HyS0010.2964649 140.805146592982
1 HyS0010.2970222 140.805146592982
1 HyS0010.2975364 140.805146592982
1 HyS0010.2980602 140.805146592982
1 HyS0010.2987531 140.805146592982
1 HyS0010.3000593 140.805146592982
1 HyS0010.3006478 140.805146592982
1 HyS0010.3011834 140.805146592982
1 HyS0010.3017573 141.916423575495
1 HyS0010.3022600 141.916423575495
1 HyS0010.3028880 141.916423575495
1 HyS0010.3040065 141.916423575495
1 HyS0010.3045129 141.916423575495
1 HyS0010.3050224 141.916423575495
1 HyS0010.3055305 141.916423575495
1 HyS0010.3061014 141.916423575495
1 HyS0010.3069406 141.916423575495
1 HyS0010.3078773 141.916423575495
1 HyS0010.3084066 141.916423575495
1 HyS0010.3091529 141.916423575495
1 HyS0010.3097177 141.916423575495
1 HyS0010.3126152 141.916423575495
1 HyS0010.3135895 141.916423575495
1 HyS0010.3143137 141.916423575495
1 HyS0010.3150132 141.916423575495
1 HyS0010.3155531 141.916423575495
1 HyS0010.3161885 141.916423575495
1 HyS0010.3183167 141.916423575495
1 HyS0010.3190730 141.916423575495
1 HyS0010.3196840 141.916423575495
1 HyS0010.3201943 141.916423575495
1 HyS0010.3207274 141.916423575495
1 HyS0010.3213503 141.916423575495
1 HyS0010.3218504 141.916423575495
1 HyS0010.3228781 141.916423575495
1 HyS0010.3235498 141.916423575495
1 HyS0010.3240809 141.916423575495
1 HyS0010.3251287 141.916423575495
1 HyS0010.3257359 141.916423575495
1 HyS0010.3262374 141.916423575495
1 HyS0010.3267412 141.916423575495
1 HyS0010.3288323 141.916423575495
1 HyS0010.3305264 141.916423575495
1 HyS0010.3312359 141.916423575495
1 HyS0010.3317651 141.916423575495
1 HyS0010.3322673 141.916423575495
1 HyS0010.3332322 141.916423575495
1 HyS0010.3338359 141.916423575495
1 HyS0010.3420037 141.916423575495
1 HyS0010.3442980 141.916423575495
1 HyS0010.3450881 141.916423575495
1 HyS0010.3456127 141.916423575495
1 HyS0010.3492180 141.916423575495
1 HyS0010.3508851 141.916423575495
1 HyS0010.3528975 141.916423575495
1 HyS0010.3534117 141.916423575495
1 HyS0010.3543215 141.916423575495
1 HyS0010.3548241 141.916423575495
1 HyS0010.3562596 141.916423575495
1 HyS0010.3569489 141.916423575495
1 HyS0010.3574652 141.916423575495
1 HyS0010.3579686 141.916423575495
1 HyS0010.3585351 141.916423575495
1 HyS0010.3655818 141.916423575495
1 HyS0010.3663886 141.916423575495
1 HyS0010.3670739 141.916423575495
1 HyS0010.3676324 141.916423575495
1 HyS0010.3681566 141.916423575495
1 HyS0010.3689643 141.916423575495
1 HyS0010.3694816 141.916423575495
1 HyS0010.3700038 141.916423575495
1 HyS0010.3705187 141.916423575495
1 HyS0010.3710352 141.916423575495
1 HyS0010.3716078 141.916423575495
1 HyS0010.3732940 141.916423575495
1 HyS0010.3738942 141.916423575495
1 HyS0010.3770307 141.916423575495
1 HyS0010.3784519 141.916423575495
1 HyS0010.3793609 141.916423575495
1 HyS0010.3808181 141.916423575495
1 HyS0010.3837508 141.916423575495
1 HyS0010.3844538 141.916423575495
1 HyS0010.3865139 141.916423575495
1 HyS0010.3870352 141.916423575495
1 HyS0010.3880828 144.140122442468
1 HyS0010.3893189 144.140122442468
1 HyS0010.3910015 144.140122442468
1 HyS0010.3917820 144.140122442468
1 HyS0010.3932645 144.140122442468
1 HyS0010.3937764 144.140122442468
1 HyS0010.3943812 144.140122442468
1 HyS0010.3949015 144.140122442468
1 HyS0010.3956176 144.140122442468
1 HyS0010.3962468 144.140122442468
1 HyS0010.3968632 144.140122442468
1 HyS0010.3974647 144.140122442468
1 HyS0010.3982461 144.140122442468
1 HyS0010.3991752 144.140122442468
1 HyS0010.3998528 144.140122442468
1 HyS0010.4013819 144.140122442468
1 HyS0010.4019003 144.140122442468
1 HyS0010.4024123 144.140122442468
1 HyS0010.4029616 144.140122442468
1 HyS0010.4035092 144.140122442468
1 HyS0010.4040372 144.140122442468
1 HyS0010.4045940 144.140122442468
1 HyS0010.4066020 144.140122442468
1 HyS0010.4071114 144.140122442468
1 HyS0010.4076342 144.140122442468
1 HyS0010.4081809 144.140122442468
1 HyS0010.4088291 144.140122442468
1 HyS0010.4117296 144.140122442468
1 HyS0010.4122436 144.140122442468
1 HyS0010.4133609 144.140122442468
1 HyS0010.4138686 144.140122442468
1 HyS0010.4144647 144.140122442468
1 HyS0010.4150738 144.140122442468
1 HyS0010.4155845 144.140122442468
1 HyS0010.4176327 144.140122442468
1 HyS0010.4181517 144.140122442468
1 HyS0010.4186585 144.140122442468
1 HyS0010.4195341 144.140122442468
1 HyS0010.4201094 144.140122442468
1 HyS0010.4246339 144.140122442468
1 HyS0010.4251885 144.140122442468
1 HyS0010.4256894 144.140122442468
1 HyS0010.4262215 144.140122442468
1 HyS0010.4268073 144.140122442468
1 HyS0010.4273151 144.140122442468
1 HyS0010.4281979 144.140122442468
1 HyS0010.4287351 144.140122442468
1 HyS0010.4292450 144.140122442468
1 HyS0010.4298322 144.140122442468
1 HyS0010.4303861 144.140122442468
1 HyS0010.4309381 144.140122442468
1 HyS0010.4345383 144.140122442468
1 HyS0010.4358739 144.140122442468
1 HyS0010.4365811 144.140122442468
1 HyS0010.4371749 144.140122442468
1 HyS0010.4380941 144.140122442468
1 HyS0010.4395708 144.140122442468
1 HyS0010.4402882 144.140122442468
1 HyS0010.4409658 144.140122442468
1 HyS0010.4414991 144.140122442468
1 HyS0010.4420239 144.140122442468
1 HyS0010.4426650 144.140122442468
1 HyS0010.4431972 144.140122442468
1 HyS0010.4438711 144.140122442468
1 HyS0010.4449360 144.140122442468
1 HyS0010.4454445 144.140122442468
1 HyS0010.4464803 144.140122442468
1 HyS0010.4470840 144.140122442468
1 HyS0010.4478687 144.140122442468
1 HyS0010.4501423 144.140122442468
1 HyS0010.4514299 144.140122442468
1 HyS0010.4520988 144.140122442468
1 HyS0010.4536002 144.140122442468
1 HyS0010.4554966 144.140122442468
1 HyS0010.4589956 144.140122442468
1 HyS0010.4598271 144.140122442468
1 HyS0010.4616436 145.251405235824
1 HyS0010.4640330 145.251405235824
1 HyS0010.4651168 145.251405235824
1 HyS0010.4659653 145.251405235824
1 HyS0010.4664923 145.251405235824
1 HyS0010.4703587 145.251405235824
1 HyS0010.4753537 145.251405235824
1 HyS0010.4759416 145.251405235824
1 HyS0010.5522833 147.475400549771
1 HyS0010.4766220 148.586490009475
1 HyS0010.4771417 148.586490009475
1 HyS0010.4777941 148.586490009475
1 HyS0010.4790422 148.586490009475
1 HyS0010.4796485 148.586490009475
1 HyS0010.4825222 148.586490009475
1 HyS0010.4830369 148.586490009475
1 HyS0010.4838622 148.586490009475
1 HyS0010.4873450 148.586490009475
1 HyS0010.4878581 148.586490009475
1 HyS0010.4883684 148.586490009475
1 HyS0010.4889567 148.586490009475
1 HyS0010.4895113 148.586490009475
1 HyS0010.4900332 148.586490009475
1 HyS0010.4905461 148.586490009475
1 HyS0010.4910480 148.586490009475
1 HyS0010.4917734 148.586490009475
1 HyS0010.4924745 148.586490009475
1 HyS0010.4930840 148.586490009475
1 HyS0010.4936102 148.586490009475
1 HyS0010.4941749 148.586490009475
1 HyS0010.4949987 148.586490009475
1 HyS0010.4960830 148.586490009475
1 HyS0010.4969662 148.586490009475
1 HyS0010.4979484 148.586490009475
1 HyS0010.4984530 148.586490009475
1 HyS0010.4993168 148.586490009475
1 HyS0010.5011114 148.586490009475
1 HyS0010.5016117 148.586490009475
1 HyS0010.5021923 148.586490009475
1 HyS0010.5032400 148.586490009475
1 HyS0010.5037530 148.586490009475
1 HyS0010.5054328 148.586490009475
1 HyS0010.5061356 148.586490009475
1 HyS0010.5070516 148.586490009475
1 HyS0010.5075790 148.586490009475
1 HyS0010.5082551 148.586490009475
1 HyS0010.5091306 148.586490009475
1 HyS0010.5098368 148.586490009475
1 HyS0010.5103874 148.586490009475
1 HyS0010.5141988 148.586490009475
1 HyS0010.5147902 148.586490009475
1 HyS0010.5153276 148.586490009475
1 HyS0010.5162134 148.586490009475
1 HyS0010.5167328 148.586490009475
1 HyS0010.5173078 148.586490009475
1 HyS0010.5179460 148.586490009475
1 HyS0010.5184510 148.586490009475
1 HyS0010.5255743 148.586490009475
1 HyS0010.5261077 148.586490009475
1 HyS0010.5278688 148.586490009475
1 HyS0010.5295328 148.586490009475
1 HyS0010.5301052 148.586490009475
1 HyS0010.5308325 148.586490009475
1 HyS0010.5315635 148.586490009475
1 HyS0010.5334063 148.586490009475
1 HyS0010.5341755 148.586490009475
1 HyS0010.5353189 148.586490009475
1 HyS0010.5359894 148.586490009475
1 HyS0010.5365845 148.586490009475
1 HyS0010.5372406 148.586490009475
1 HyS0010.5388540 148.586490009475
1 HyS0010.5395690 148.586490009475
1 HyS0010.5433937 148.586490009475
1 HyS0010.5439789 148.586490009475
1 HyS0010.5447883 148.586490009475
1 HyS0010.5453179 148.586490009475
1 HyS0010.5459028 148.586490009475
1 HyS0010.5464125 148.586490009475
1 HyS0010.5469480 148.586490009475
1 HyS0010.5475379 148.586490009475
1 HyS0010.5481285 148.586490009475
1 HyS0010.5488363 148.586490009475
1 HyS0010.5493787 148.586490009475
1 HyS0010.5499921 148.586490009475
1 HyS0010.5505075 148.586490009475
1 HyS0010.5510731 148.586490009475
1 HyS0010.5516323 148.586490009475
1 HyS0010.5532219 148.586490009475
1 HyS0010.5537960 148.586490009475
1 HyS0010.5543525 148.586490009475
1 HyS0010.5548567 148.586490009475
1 HyS0010.5553757 148.586490009475
1 HyS0010.5558801 148.586490009475
1 HyS0010.5564179 148.586490009475
1 HyS0010.5569351 148.586490009475
1 HyS0010.5586957 148.586490009475
1 HyS0010.5595097 148.586490009475
1 HyS0010.5600863 148.586490009475
1 HyS0010.5608654 148.586490009475
1 HyS0010.5614021 148.586490009475
1 HyS0010.5619223 148.586490009475
1 HyS0010.5624745 148.586490009475
1 HyS0010.5630836 148.586490009475
1 HyS0010.5637991 148.586490009475
1 HyS0010.5647092 148.586490009475
1 HyS0010.5652142 148.586490009475
1 HyS0010.5657193 148.586490009475
1 HyS0010.5662356 148.586490009475
1 HyS0010.5674580 148.586490009475
1 HyS0010.5718030 148.586490009475
1 HyS1960.2498 148.586490009475
2 HyS0421.6529 0
2 HyS0047.27835 2.24833483568433
2 HyS0047.33401 2.24833483568433
2 HyS0047.52894 2.24833483568433
2 HyS0047.86999 2.24833483568433
2 HyS0047.94436 2.24833483568433
2 HyS0047.105776 2.24833483568433
2 HyS0047.110926 2.24833483568433
2 HyS0047.115938 2.24833483568433
2 HyS0047.121051 2.24833483568433
2 HyS0047.128004 2.24833483568433
2 HyS0047.133601 2.24833483568433
2 HyS0047.139425 2.24833483568433
2 HyS0047.166465 2.24833483568433
2 HyS0047.173389 2.24833483568433
2 HyS0047.178548 2.24833483568433
2 HyS0047.184342 2.24833483568433
2 HyS0047.189378 2.24833483568433
2 HyS0047.194404 2.24833483568433
2 HyS0047.205351 2.24833483568433
2 HyS0047.225115 2.24833483568433
2 HyS0047.233364 2.24833483568433
2 HyS0047.239767 2.24833483568433
2 HyS0047.264996 2.24833483568433
2 HyS0047.270029 2.24833483568433
2 HyS0047.275626 2.24833483568433
2 HyS0047.280983 2.24833483568433
2 HyS0047.287044 2.24833483568433
2 HyS0047.292191 2.24833483568433
2 HyS0047.297465 2.24833483568433
2 HyS0047.303347 2.24833483568433
2 HyS0047.308527 2.24833483568433
2 HyS0047.313609 2.24833483568433
2 HyS0047.322209 2.24833483568433
2 HyS0047.327365 2.24833483568433
2 HyS0047.347966 2.24833483568433
2 HyS0047.353957 2.24833483568433
2 HyS0047.363349 2.24833483568433
2 HyS0047.370678 2.24833483568433
2 HyS0047.377001 2.24833483568433
2 HyS0047.384777 2.24833483568433
2 HyS0047.389848 2.24833483568433
2 HyS0047.395403 2.24833483568433
2 HyS0047.400480 2.24833483568433
2 HyS0047.409784 2.24833483568433
2 HyS0047.415575 2.24833483568433
2 HyS0047.420847 2.24833483568433
2 HyS0047.431665 2.24833483568433
2 HyS0047.437389 2.24833483568433
2 HyS0047.455809 2.24833483568433
2 HyS0047.460954 2.24833483568433
2 HyS0047.468350 2.24833483568433
2 HyS0047.479011 2.24833483568433
2 HyS0047.485711 2.24833483568433
2 HyS0047.491971 2.24833483568433
2 HyS0047.497088 2.24833483568433
2 HyS0047.502208 2.24833483568433
2 HyS0047.518620 2.24833483568433
2 HyS0047.524062 2.24833483568433
2 HyS0047.533469 2.24833483568433
2 HyS0047.538877 2.24833483568433
2 HyS0047.547522 2.24833483568433
2 HyS0047.556967 2.24833483568433
2 HyS0047.576193 2.24833483568433
2 HyS0047.581788 2.24833483568433
2 HyS0047.588624 2.24833483568433
2 HyS0047.593912 2.24833483568433
2 HyS0047.605358 2.24833483568433
2 HyS0047.610575 2.24833483568433
2 HyS0047.624677 2.24833483568433
2 HyS0047.630743 2.24833483568433
2 HyS0047.646505 2.24833483568433
2 HyS0047.655139 2.24833483568433
2 HyS0047.671499 2.24833483568433
2 HyS0047.676616 2.24833483568433
2 HyS0047.681825 2.24833483568433
2 HyS0047.687142 2.24833483568433
2 HyS0047.706715 2.24833483568433
2 HyS0047.711830 2.24833483568433
2 HyS0047.724755 2.24833483568433
2 HyS0047.730145 2.24833483568433
2 HyS0047.735959 2.24833483568433
2 HyS0047.741221 2.24833483568433
2 HyS0047.800941 2.24833483568433
2 HyS0047.807082 2.24833483568433
2 HyS0047.816009 2.24833483568433
2 HyS0047.821158 2.24833483568433
2 HyS0047.828724 2.24833483568433
2 HyS0047.834970 2.24833483568433
2 HyS0047.858389 2.24833483568433
2 HyS0047.863855 2.24833483568433
2 HyS0047.873719 2.24833483568433
2 HyS0047.880552 2.24833483568433
2 HyS0047.888003 2.24833483568433
2 HyS0047.893032 2.24833483568433
2 HyS0179.118505 2.24833483568433
2 HyS0179.141480 2.24833483568433
2 HyS0047.911361 3.3596024334355
2 HyS0047.917093 3.3596024334355
2 HyS0047.924829 3.3596024334355
2 HyS0047.931925 3.3596024334355
2 HyS0047.942944 3.3596024334355
2 HyS0047.948332 3.3596024334355
2 HyS0047.955135 3.3596024334355
2 HyS0047.975377 3.3596024334355
2 HyS0047.981110 3.3596024334355
2 HyS0047.999663 3.3596024334355
2 HyS0047.1004789 3.3596024334355
2 HyS0047.1009813 3.3596024334355
2 HyS0047.1017277 3.3596024334355
2 HyS0047.1052062 3.3596024334355
2 HyS0047.1065864 3.3596024334355
2 HyS0047.1071158 3.3596024334355
2 HyS0047.1107909 6.69788296423483
2 HyS0047.1113943 6.69788296423483
2 HyS0047.1118983 6.69788296423483
2 HyS0047.1125454 6.69788296423483
2 HyS0047.1131031 6.69788296423483
2 HyS0047.1136949 6.69788296423483
2 HyS0047.1142445 6.69788296423483
2 HyS0047.1147776 6.69788296423483
2 HyS0047.1152780 6.69788296423483
2 HyS0047.1160175 6.69788296423483
2 HyS0047.1165273 6.69788296423483
2 HyS0047.1172408 6.69788296423483
2 HyS0047.1178637 6.69788296423483
2 HyS0047.1187032 6.69788296423483
2 HyS0047.1192284 6.69788296423483
2 HyS0047.1198383 6.69788296423483
2 HyS0047.1203683 6.69788296423483
2 HyS0047.1210389 6.69788296423483
2 HyS0047.1215576 6.69788296423483
2 HyS0047.1221027 6.69788296423483
2 HyS0047.1231053 6.69788296423483
2 HyS0047.1242571 6.69788296423483
2 HyS0047.1247771 6.69788296423483
2 HyS0047.1253319 6.69788296423483
2 HyS0047.1259062 6.69788296423483
2 HyS0047.1264875 6.69788296423483
2 HyS0047.1270180 6.69788296423483
2 HyS0047.1275669 6.69788296423483
2 HyS0047.1280918 6.69788296423483
2 HyS0047.1286363 6.69788296423483
2 HyS0047.1291573 6.69788296423483
2 HyS0047.1303780 6.69788296423483
2 HyS0047.1311670 6.69788296423483
2 HyS0047.1317257 6.69788296423483
2 HyS0047.1327715 6.69788296423483
2 HyS0047.1339205 6.69788296423483
2 HyS0047.1344771 6.69788296423483
2 HyS0047.1351412 6.69788296423483
2 HyS0047.1358862 8.92154747774487
2 HyS0047.1381764 8.92154747774487
2 HyS0047.1387024 8.92154747774487
2 HyS0047.1392092 8.92154747774487
2 HyS0047.1397723 8.92154747774487
2 HyS0047.1403069 8.92154747774487
2 HyS0047.1408355 8.92154747774487
2 HyS0047.1413379 8.92154747774487
2 HyS0047.1421763 8.92154747774487
2 HyS0047.1430903 8.92154747774487
2 HyS0047.1438593 8.92154747774487
2 HyS0047.1444120 8.92154747774487
2 HyS0047.1452221 8.92154747774487
2 HyS0047.1465162 8.92154747774487
2 HyS0047.1470946 8.92154747774487
2 HyS0047.1478158 8.92154747774487
2 HyS0047.1484898 8.92154747774487
2 HyS0047.1489921 8.92154747774487
2 HyS0047.1497935 8.92154747774487
2 HyS0047.1504505 8.92154747774487
2 HyS0047.1521440 8.92154747774487
2 HyS0047.1527120 8.92154747774487
2 HyS0047.1535142 8.92154747774487
2 HyS0047.1543410 8.92154747774487
2 HyS0047.1565647 8.92154747774487
2 HyS0047.1574584 8.92154747774487
2 HyS0047.1582428 8.92154747774487
2 HyS0047.1589412 8.92154747774487
2 HyS0047.1596242 8.92154747774487
2 HyS0047.1631237 8.92154747774487
2 HyS0047.1637263 8.92154747774487
2 HyS0047.1648302 8.92154747774487
2 HyS0047.1657727 8.92154747774487
2 HyS0047.1663114 8.92154747774487
2 HyS0047.1668570 8.92154747774487
2 HyS0047.1674336 8.92154747774487
2 HyS0047.1698073 8.92154747774487
2 HyS0047.1703485 8.92154747774487
2 HyS0047.1710121 8.92154747774487
2 HyS0047.1715199 8.92154747774487
2 HyS0047.1720219 8.92154747774487
2 HyS0047.1739363 8.92154747774487
2 HyS0047.1778452 8.92154747774487
2 HyS0047.1784559 8.92154747774487
2 HyS0047.1789588 8.92154747774487
2 HyS0047.1816018 8.92154747774487
2 HyS0047.1829781 8.92154747774487
2 HyS0047.1834896 8.92154747774487
2 HyS0047.1839938 8.92154747774487
2 HyS0047.1845053 8.92154747774487
2 HyS0047.1850098 8.92154747774487
2 HyS0047.1858923 8.92154747774487
2 HyS0047.1863996 8.92154747774487
2 HyS0047.1895236 8.92154747774487
2 HyS0047.1900353 8.92154747774487
2 HyS0047.1922282 11.1452119912549
2 HyS0047.1952344 11.1452119912549
2 HyS0047.1960922 14.4834925220556
2 HyS0047.1966269 14.4834925220556
2 HyS0047.1972374 14.4834925220556
2 HyS0047.1978854 14.4834925220556
2 HyS0047.1993399 14.4834925220556
2 HyS0047.1998687 14.4834925220556
2 HyS0047.2005716 14.4834925220556
2 HyS0047.2016917 14.4834925220556
2 HyS0047.2022490 14.4834925220556
2 HyS0047.2027534 14.4834925220556
2 HyS0047.2034374 14.4834925220556
2 HyS0047.2042581 14.4834925220556
2 HyS0047.2051839 14.4834925220556
2 HyS0047.2057562 14.4834925220556
2 HyS0047.2062757 14.4834925220556
2 HyS0047.2067847 14.4834925220556
2 HyS0047.2099252 14.4834925220556
2 HyS0047.2107837 14.4834925220556
2 HyS0047.2127945 14.4834925220556
2 HyS0047.2156346 14.4834925220556
2 HyS0047.2162624 14.4834925220556
2 HyS0047.2170773 14.4834925220556
2 HyS0047.2182947 14.4834925220556
2 HyS0047.2191712 14.4834925220556
2 HyS0119.25433 14.4834925220556
2 HyS0119.33877 14.4834925220556
2 HyS0119.53279 14.4834925220556
2 HyS0119.58525 14.4834925220556
2 HyS0119.105680 14.4834925220556
2 HyS0119.113317 14.4834925220556
2 HyS0119.118508 14.4834925220556
2 HyS0119.124447 14.4834925220556
2 HyS0119.135531 14.4834925220556
2 HyS0119.144426 14.4834925220556
2 HyS0119.150411 14.4834925220556
2 HyS0119.156412 14.4834925220556
2 HyS0119.161890 14.4834925220556
2 HyS0119.169832 14.4834925220556
2 HyS0119.181417 14.4834925220556
2 HyS0119.187477 14.4834925220556
2 HyS0119.197864 14.4834925220556
2 HyS0119.203615 14.4834925220556
2 HyS0119.216909 14.4834925220556
2 HyS0119.222570 14.4834925220556
2 HyS0119.228088 14.4834925220556
2 HyS0119.233108 14.4834925220556
2 HyS0119.238668 14.4834925220556
2 HyS0119.244891 14.4834925220556
2 HyS0119.255953 14.4834925220556
2 HyS0037.418627 15.5947602185175
2 HyS0037.424084 15.5947602185175
2 HyS0037.430282 15.5947602185175
2 HyS0037.435298 15.5947602185175
2 HyS0037.440344 15.5947602185175
2 HyS0037.451083 15.5947602185175
2 HyS0037.482510 15.5947602185175
2 HyS0037.489745 15.5947602185175
2 HyS0037.499001 15.5947602185175
2 HyS0037.504489 15.5947602185175
2 HyS0037.510473 15.5947602185175
2 HyS0037.516448 15.5947602185175
2 HyS0037.522260 15.5947602185175
2 HyS0037.556231 15.5947602185175
2 HyS0037.562868 15.5947602185175
2 HyS0037.572148 15.5947602185175
2 HyS0037.581029 15.5947602185175
2 HyS0037.664920 15.5947602185175
2 HyS0037.708370 15.5947602185175
2 HyS0037.714040 15.5947602185175
2 HyS0037.747492 15.5947602185175
2 HyS0037.753030 15.5947602185175
2 HyS0037.758280 15.5947602185175
2 HyS0037.768880 15.5947602185175
2 HyS0037.774374 15.5947602185175
2 HyS0037.779519 15.5947602185175
2 HyS0037.788757 15.5947602185175
2 HyS0037.793807 15.5947602185175
2 HyS0037.798825 15.5947602185175
2 HyS0037.804933 15.5947602185175
2 HyS0037.810064 15.5947602185175
2 HyS0037.815190 15.5947602185175
2 HyS0037.825037 15.5947602185175
2 HyS0037.831806 15.5947602185175
2 HyS0037.839721 15.5947602185175
2 HyS0037.851854 15.5947602185175
2 HyS0037.857225 15.5947602185175
2 HyS0037.863148 15.5947602185175
2 HyS0037.874374 15.5947602185175
2 HyS0119.394439 15.5947602185175
2 HyS0119.399895 15.5947602185175
2 HyS0119.407527 15.5947602185175
2 HyS0119.412846 15.5947602185175
2 HyS0119.422180 15.5947602185175
2 HyS0119.427662 15.5947602185175
2 HyS0155.2825 15.5947602185175
2 HyS0155.14649 15.5947602185175
2 HyS0155.19693 15.5947602185175
2 HyS0155.24757 15.5947602185175
2 HyS0155.30217 15.5947602185175
2 HyS0155.37005 15.5947602185175
2 HyS0155.42017 15.5947602185175
2 HyS0155.47538 15.5947602185175
2 HyS0155.67467 15.5947602185175
2 HyS0155.74360 15.5947602185175
2 HyS0155.105693 15.5947602185175
2 HyS0155.121140 15.5947602185175
2 HyS0155.127954 15.5947602185175
2 HyS0155.134095 15.5947602185175
2 HyS0155.139270 15.5947602185175
2 HyS0155.145607 15.5947602185175
2 HyS0155.150727 15.5947602185175
2 HyS0155.155787 15.5947602185175
2 HyS0155.160839 15.5947602185175
2 HyS0155.167473 15.5947602185175
2 HyS0155.173193 15.5947602185175
2 HyS0155.178855 15.5947602185175
2 HyS0155.186089 15.5947602185175
2 HyS0616.38166 15.5947602185175
2 HyS0037.360813 17.8184332773546
2 HyS0037.373245 17.8184332773546
2 HyS0037.379671 17.8184332773546
2 HyS0037.385141 17.8184332773546
2 HyS0037.391384 17.8184332773546
2 HyS0037.396773 17.8184332773546
2 HyS1638.3563 17.8184332773546
2 HyS1638.14823 17.8184332773546
2 HyS0025.3204485 20.0421063360541
2 HyS0025.3210200 20.0421063360541
2 HyS0025.3227631 20.0421063360541
2 HyS0025.3232818 20.0421063360541
2 HyS0025.3238106 20.0421063360541
2 HyS0025.3246637 20.0421063360541
2 HyS0025.3251873 20.0421063360541
2 HyS0025.3261799 20.0421063360541
2 HyS0025.3269200 20.0421063360541
2 HyS0025.3274443 20.0421063360541
2 HyS0025.3279488 20.0421063360541
2 HyS0025.3293191 20.0421063360541
2 HyS0025.3300000 20.0421063360541
2 HyS0025.3307434 20.0421063360541
2 HyS0025.3312445 20.0421063360541
2 HyS0025.3317600 20.0421063360541
2 HyS0025.3333339 20.0421063360541
2 HyS0025.3338847 20.0421063360541
2 HyS0025.3344172 20.0421063360541
2 HyS0025.3350940 20.0421063360541
2 HyS0025.3356454 20.0421063360541
2 HyS0025.3368026 20.0421063360541
2 HyS0025.3373243 20.0421063360541
2 HyS0025.3378284 20.0421063360541
2 HyS0037.255378 20.0421063360541
2 HyS0037.261217 20.0421063360541
2 HyS0037.267467 20.0421063360541
2 HyS0037.275341 20.0421063360541
2 HyS0037.283860 20.0421063360541
2 HyS0037.296205 20.0421063360541
2 HyS0037.304663 20.0421063360541
2 HyS0037.311749 20.0421063360541
2 HyS0037.325417 20.0421063360541
2 HyS0037.330448 20.0421063360541
2 HyS0037.336034 20.0421063360541
2 HyS0025.3105146 21.153360323185
2 HyS0025.3113630 21.153360323185
2 HyS0025.3119900 21.153360323185
2 HyS0025.3125558 21.153360323185
2 HyS0025.3147006 21.153360323185
2 HyS0025.3163761 21.153360323185
2 HyS0025.1607603 27.8599535553738
2 HyS0025.1628116 27.8599535553738
2 HyS0025.1634268 27.8599535553738
2 HyS0025.1640851 27.8599535553738
2 HyS0025.1646923 27.8599535553738
2 HyS0025.1659478 27.8599535553738
2 HyS0025.1675947 27.8599535553738
2 HyS0025.1693557 27.8599535553738
2 HyS0025.1705729 27.8599535553738
2 HyS0025.1713376 27.8599535553738
2 HyS0025.1730536 27.8599535553738
2 HyS0025.1740620 27.8599535553738
2 HyS0025.1759078 27.8599535553738
2 HyS0025.1769716 27.8599535553738
2 HyS0025.1776601 27.8599535553738
2 HyS0025.1781671 27.8599535553738
2 HyS0025.1789243 27.8599535553738
2 HyS0025.1801988 27.8599535553738
2 HyS0025.1807621 27.8599535553738
2 HyS0025.1814786 27.8599535553738
2 HyS0025.1819795 27.8599535553738
2 HyS0025.1834374 27.8599535553738
2 HyS0025.1839449 27.8599535553738
2 HyS0025.1846092 27.8599535553738
2 HyS0025.1864766 27.8599535553738
2 HyS0025.1873470 27.8599535553738
2 HyS0025.1878581 27.8599535553738
2 HyS0025.1883926 27.8599535553738
2 HyS0025.1891171 27.8599535553738
2 HyS0025.1896649 27.8599535553738
2 HyS0025.1932033 27.8599535553738
2 HyS0025.1943682 27.8599535553738
2 HyS0025.1951794 27.8599535553738
2 HyS0025.1957786 27.8599535553738
2 HyS0025.1969154 27.8599535553738
2 HyS0025.1979309 27.8599535553738
2 HyS0025.1987865 27.8599535553738
2 HyS0025.1993181 27.8599535553738
2 HyS0025.1999630 27.8599535553738
2 HyS0025.2018592 27.8599535553738
2 HyS0025.2024136 27.8599535553738
2 HyS0025.2051256 27.8599535553738
2 HyS0025.2058241 27.8599535553738
2 HyS0025.2063417 27.8599535553738
2 HyS0025.2069140 27.8599535553738
2 HyS0025.2074140 27.8599535553738
2 HyS0025.2079588 27.8599535553738
2 HyS0025.2085973 27.8599535553738
2 HyS0025.2091713 27.8599535553738
2 HyS0025.2096825 27.8599535553738
2 HyS0025.2102190 27.8599535553738
2 HyS0025.2107553 27.8599535553738
2 HyS0025.2112812 27.8599535553738
2 HyS0025.2117838 27.8599535553738
2 HyS0025.2123230 27.8599535553738
2 HyS0025.2130890 27.8599535553738
2 HyS0025.2136572 27.8599535553738
2 HyS0025.2141927 27.8599535553738
2 HyS0025.2150643 27.8599535553738
2 HyS0025.2155692 27.8599535553738
2 HyS0025.2161449 27.8599535553738
2 HyS0025.2178204 27.8599535553738
2 HyS0025.2183219 27.8599535553738
2 HyS0025.2193222 27.8599535553738
2 HyS0025.2198734 27.8599535553738
2 HyS0025.2219485 27.8599535553738
2 HyS0025.2224843 27.8599535553738
2 HyS0025.2230673 27.8599535553738
2 HyS0025.2237529 27.8599535553738
2 HyS0025.2243850 27.8599535553738
2 HyS0025.2249714 27.8599535553738
2 HyS0025.2256446 27.8599535553738
2 HyS0025.2273087 27.8599535553738
2 HyS0025.2278131 27.8599535553738
2 HyS0025.2284150 27.8599535553738
2 HyS0025.2297017 27.8599535553738
2 HyS0025.2311875 27.8599535553738
2 HyS0025.2318255 27.8599535553738
2 HyS0025.2323766 27.8599535553738
2 HyS0025.2331312 27.8599535553738
2 HyS0025.2338102 27.8599535553738
2 HyS0025.2343501 27.8599535553738
2 HyS0025.2348565 27.8599535553738
2 HyS0025.2355133 27.8599535553738
2 HyS0025.2360234 27.8599535553738
2 HyS0025.2366298 27.8599535553738
2 HyS0025.2373198 27.8599535553738
2 HyS0025.2379780 27.8599535553738
2 HyS0025.2385352 27.8599535553738
2 HyS0025.2390561 27.8599535553738
2 HyS0025.2399162 27.8599535553738
2 HyS0025.2404253 27.8599535553738
2 HyS0025.2410247 27.8599535553738
2 HyS0025.2423885 27.8599535553738
2 HyS0025.2441499 27.8599535553738
2 HyS0025.2470812 27.8599535553738
2 HyS0025.2482107 27.8599535553738
2 HyS0025.2487908 27.8599535553738
2 HyS0025.2495250 27.8599535553738
2 HyS0025.2500368 27.8599535553738
2 HyS0025.2511403 27.8599535553738
2 HyS0025.2516513 27.8599535553738
2 HyS0025.2531124 27.8599535553738
2 HyS0025.2547218 27.8599535553738
2 HyS0025.2553163 27.8599535553738
2 HyS0025.2558165 27.8599535553738
2 HyS0025.2563252 27.8599535553738
2 HyS0025.2571965 27.8599535553738
2 HyS0025.2577621 27.8599535553738
2 HyS0025.2582788 27.8599535553738
2 HyS0025.2588201 27.8599535553738
2 HyS0025.2593205 27.8599535553738
2 HyS0025.2598303 27.8599535553738
2 HyS0025.2605694 27.8599535553738
2 HyS0025.2614896 27.8599535553738
2 HyS0025.2620460 27.8599535553738
2 HyS0025.2631464 27.8599535553738
2 HyS0025.2636557 27.8599535553738
2 HyS0025.2641782 27.8599535553738
2 HyS0025.2647390 27.8599535553738
2 HyS0025.2654296 27.8599535553738
2 HyS0025.2659350 27.8599535553738
2 HyS0025.2667964 27.8599535553738
2 HyS0025.2672979 27.8599535553738
2 HyS0025.2679443 27.8599535553738
2 HyS0025.2687227 27.8599535553738
2 HyS0025.2718899 27.8599535553738
2 HyS0025.2750573 27.8599535553738
2 HyS0025.2755827 27.8599535553738
2 HyS0025.2760942 27.8599535553738
2 HyS0025.2767434 27.8599535553738
2 HyS0025.2781237 27.8599535553738
2 HyS0025.2813038 27.8599535553738
2 HyS0025.2824424 27.8599535553738
2 HyS0025.2829583 27.8599535553738
2 HyS0025.2845687 27.8599535553738
2 HyS0025.2855682 27.8599535553738
2 HyS0025.2866011 27.8599535553738
2 HyS0025.2872560 27.8599535553738
2 HyS0025.2877587 27.8599535553738
2 HyS0025.2896946 27.8599535553738
2 HyS0025.2902906 27.8599535553738
2 HyS0025.2909964 27.8599535553738
2 HyS0025.2915572 27.8599535553738
2 HyS0025.2929756 27.8599535553738
2 HyS0025.2935620 27.8599535553738
2 HyS0025.2940759 27.8599535553738
2 HyS0025.2945759 27.8599535553738
2 HyS0025.3000332 27.8599535553738
2 HyS0025.3007459 27.8599535553738
2 HyS0025.3013772 27.8599535553738
2 HyS0025.3030165 27.8599535553738
2 HyS0025.3035308 27.8599535553738
2 HyS0025.3042724 27.8599535553738
2 HyS0025.3048491 27.8599535553738
2 HyS0025.3053695 27.8599535553738
2 HyS0025.3058741 27.8599535553738
2 HyS0025.3063842 27.8599535553738
2 HyS0025.3068925 27.8599535553738
2 HyS0025.3074347 27.8599535553738
2 HyS0025.3081689 27.8599535553738
2 HyS0025.3088503 27.8599535553738
2 HyS0025.3094672 27.8599535553738
2 HyS0025.3100109 27.8599535553738
2 HyS0025.771066 36.8443215873541
2 HyS0025.778457 36.8443215873541
2 HyS0025.784273 36.8443215873541
2 HyS0025.789715 36.8443215873541
2 HyS0025.828493 36.8443215873541
2 HyS0025.838753 36.8443215873541
2 HyS0025.844140 36.8443215873541
2 HyS0025.850118 36.8443215873541
2 HyS0025.855242 36.8443215873541
2 HyS0025.860578 36.8443215873541
2 HyS0025.866078 36.8443215873541
2 HyS0025.895475 36.8443215873541
2 HyS0025.900609 36.8443215873541
2 HyS0025.910029 36.8443215873541
2 HyS0025.916198 36.8443215873541
2 HyS0025.921248 36.8443215873541
2 HyS0025.926310 36.8443215873541
2 HyS0025.931382 36.8443215873541
2 HyS0025.936394 36.8443215873541
2 HyS0025.966464 36.8443215873541
2 HyS0025.971963 36.8443215873541
2 HyS0025.986183 36.8443215873541
2 HyS0025.991197 36.8443215873541
2 HyS0025.996229 36.8443215873541
2 HyS0025.1207026 36.8443215873541
2 HyS0025.1245642 36.8443215873541
2 HyS0025.1254209 36.8443215873541
2 HyS0025.1260632 36.8443215873541
2 HyS0025.1266889 36.8443215873541
2 HyS0025.1271938 36.8443215873541
2 HyS0025.1277299 36.8443215873541
2 HyS0025.1407807 36.8443215873541
2 HyS0025.1412882 36.8443215873541
2 HyS0025.1420882 36.8443215873541
2 HyS0025.1426522 36.8443215873541
2 HyS0025.1431880 36.8443215873541
2 HyS0025.1439075 36.8443215873541
2 HyS0025.1447487 36.8443215873541
2 HyS0025.1454090 36.8443215873541
2 HyS0025.1459094 36.8443215873541
2 HyS0025.1465500 36.8443215873541
2 HyS0025.1474304 36.8443215873541
2 HyS0025.1479692 36.8443215873541
2 HyS0025.1486108 36.8443215873541
2 HyS0025.1491241 36.8443215873541
2 HyS0025.1496503 36.8443215873541
2 HyS0025.1501635 36.8443215873541
2 HyS0025.1506880 36.8443215873541
2 HyS0025.1511968 36.8443215873541
2 HyS0025.1517150 36.8443215873541
2 HyS0025.1522668 36.8443215873541
2 HyS0025.1528378 36.8443215873541
2 HyS0025.1533436 36.8443215873541
2 HyS0025.1540936 36.8443215873541
2 HyS0025.1547507 36.8443215873541
2 HyS0025.1552548 36.8443215873541
2 HyS0025.1558234 36.8443215873541
2 HyS0025.1564848 36.8443215873541
2 HyS0025.1581941 36.8443215873541
2 HyS0025.1590312 36.8443215873541
2 HyS0025.1595572 36.8443215873541
2 HyS0025.1602371 36.8443215873541
2 HyS0025.248079 41.300497140097
2 HyS0025.253999 41.300497140097
2 HyS0025.259003 41.300497140097
2 HyS0025.266589 41.300497140097
2 HyS0025.272463 41.300497140097
2 HyS0025.277775 41.300497140097
2 HyS0025.283527 41.300497140097
2 HyS0025.289944 41.300497140097
2 HyS0025.295216 41.300497140097
2 HyS0025.311357 41.300497140097
2 HyS0025.327271 41.300497140097
2 HyS0025.338814 41.300497140097
2 HyS0025.344364 41.300497140097
2 HyS0025.349404 41.300497140097
2 HyS0025.370195 41.300497140097
2 HyS0025.377197 41.300497140097
2 HyS0025.423169 41.300497140097
2 HyS0025.458126 41.300497140097
2 HyS0025.464336 41.300497140097
2 HyS0025.472793 41.300497140097
2 HyS0025.478881 41.300497140097
2 HyS0025.491040 41.300497140097
2 HyS0025.501155 41.300497140097
2 HyS0025.506968 41.300497140097
2 HyS0025.520144 41.300497140097
2 HyS0025.545488 41.300497140097
2 HyS0025.551606 41.300497140097
2 HyS0025.557139 41.300497140097
2 HyS0025.563340 41.300497140097
2 HyS0025.573323 41.300497140097
2 HyS0025.581604 41.300497140097
2 HyS0025.586782 41.300497140097
2 HyS0025.592076 41.300497140097
2 HyS0025.608400 41.300497140097
2 HyS0025.613676 41.300497140097
2 HyS0025.619123 41.300497140097
2 HyS0025.624507 41.300497140097
2 HyS0025.653989 41.300497140097
2 HyS0025.660685 41.300497140097
2 HyS0025.683821 41.300497140097
2 HyS0025.689559 41.300497140097
2 HyS0025.695554 41.300497140097
2 HyS0025.702907 41.300497140097
2 HyS0025.734124 41.300497140097
2 HyS0025.741222 41.300497140097
2 HyS0025.751971 41.300497140097
2 HyS0025.757076 41.300497140097
2 HyS0028.3318517 45.7567039355515
2 HyS0028.3325293 45.7567039355515
2 HyS0028.3330857 45.7567039355515
2 HyS0028.3344873 45.7567039355515
2 HyS0028.3350917 45.7567039355515
2 HyS0028.3373723 45.7567039355515
2 HyS0028.3383494 45.7567039355515
2 HyS0028.3388978 45.7567039355515
2 HyS0028.3394591 45.7567039355515
2 HyS0028.3399727 45.7567039355515
2 HyS0028.3407803 45.7567039355515
2 HyS0028.3416824 45.7567039355515
2 HyS0028.2725754 46.8679714320075
2 HyS0028.2731697 46.8679714320075
2 HyS0028.2741242 46.8679714320075
2 HyS0028.2747335 46.8679714320075
2 HyS0028.2752366 46.8679714320075
2 HyS0028.2757951 46.8679714320075
2 HyS0028.2763693 46.8679714320075
2 HyS0028.2768758 46.8679714320075
2 HyS0028.2773790 46.8679714320075
2 HyS0028.2778850 46.8679714320075
2 HyS0028.2786154 46.8679714320075
2 HyS0028.2793856 46.8679714320075
2 HyS0028.2799118 46.8679714320075
2 HyS0028.2804409 46.8679714320075
2 HyS0028.2809716 46.8679714320075
2 HyS0028.2820098 46.8679714320075
2 HyS0028.2826528 46.8679714320075
2 HyS0028.2831548 46.8679714320075
2 HyS0028.2838243 46.8679714320075
2 HyS0028.2844318 46.8679714320075
2 HyS0028.2849390 46.8679714320075
2 HyS0028.2855144 46.8679714320075
2 HyS0028.2861242 46.8679714320075
2 HyS0028.2867038 46.8679714320075
2 HyS0028.2872159 46.8679714320075
2 HyS0028.2878883 46.8679714320075
2 HyS0028.2884112 46.8679714320075
2 HyS0028.2889722 46.8679714320075
2 HyS0028.2894869 46.8679714320075
2 HyS0028.2900251 46.8679714320075
2 HyS0028.2988083 46.8679714320075
2 HyS0028.2993914 46.8679714320075
2 HyS0028.2999838 46.8679714320075
2 HyS0028.3005710 46.8679714320075
2 HyS0028.3010837 46.8679714320075
2 HyS0028.3024685 46.8679714320075
2 HyS0028.3029897 46.8679714320075
2 HyS0028.3036990 46.8679714320075
2 HyS0028.3046124 46.8679714320075
2 HyS0028.3056862 46.8679714320075
2 HyS0028.3062132 46.8679714320075
2 HyS0028.3067486 46.8679714320075
2 HyS0028.3072544 46.8679714320075
2 HyS0028.3079125 46.8679714320075
2 HyS0028.3090398 46.8679714320075
2 HyS0028.3096270 46.8679714320075
2 HyS0028.3108742 46.8679714320075
2 HyS0028.3113833 46.8679714320075
2 HyS0028.3120294 46.8679714320075
2 HyS0028.3126078 46.8679714320075
2 HyS0028.3131270 46.8679714320075
2 HyS0028.3136413 46.8679714320075
2 HyS0028.3146602 46.8679714320075
2 HyS0028.3160463 46.8679714320075
2 HyS0028.3170466 46.8679714320075
2 HyS0028.3177324 46.8679714320075
2 HyS0028.3196546 46.8679714320075
2 HyS0028.3210540 46.8679714320075
2 HyS0028.3227375 46.8679714320075
2 HyS0028.3232835 46.8679714320075
2 HyS0028.3238121 46.8679714320075
2 HyS0028.3244368 46.8679714320075
2 HyS0028.3260323 46.8679714320075
2 HyS0028.3279848 46.8679714320075
2 HyS0028.3286253 46.8679714320075
2 HyS0028.3300577 46.8679714320075
2 HyS0028.3305588 46.8679714320075
2 HyS0028.2232040 47.9791878352395
2 HyS0028.2240953 47.9791878352395
2 HyS0028.2246993 47.9791878352395
2 HyS0028.2260664 47.9791878352395
2 HyS0028.2274215 47.9791878352395
2 HyS0028.2280647 47.9791878352395
2 HyS0028.2285762 47.9791878352395
2 HyS0028.2291234 47.9791878352395
2 HyS0028.2296524 47.9791878352395
2 HyS0028.2306570 47.9791878352395
2 HyS0028.2314001 47.9791878352395
2 HyS0028.2319307 47.9791878352395
2 HyS0028.2325427 47.9791878352395
2 HyS0028.2330495 47.9791878352395
2 HyS0028.2361003 47.9791878352395
2 HyS0028.2395848 47.9791878352395
2 HyS0028.2401066 47.9791878352395
2 HyS0028.2409483 47.9791878352395
2 HyS0028.2420335 47.9791878352395
2 HyS0028.2425478 47.9791878352395
2 HyS0028.2433353 47.9791878352395
2 HyS0028.2438376 47.9791878352395
2 HyS0028.2443629 47.9791878352395
2 HyS0028.2472043 47.9791878352395
2 HyS0028.2479313 47.9791878352395
2 HyS0028.2484372 47.9791878352395
2 HyS0028.2490004 47.9791878352395
2 HyS0028.2495491 47.9791878352395
2 HyS0028.2505457 47.9791878352395
2 HyS0028.2536547 47.9791878352395
2 HyS0028.2542361 47.9791878352395
2 HyS0028.2549672 47.9791878352395
2 HyS0028.2557083 47.9791878352395
2 HyS0028.2563309 47.9791878352395
2 HyS0028.2568394 47.9791878352395
2 HyS0028.2573584 47.9791878352395
2 HyS0028.2584387 47.9791878352395
2 HyS0028.2597177 47.9791878352395
2 HyS0028.2602405 47.9791878352395
2 HyS0028.2612186 47.9791878352395
2 HyS0028.2617710 47.9791878352395
2 HyS0028.2623715 47.9791878352395
2 HyS0028.2628736 47.9791878352395
2 HyS0028.2661588 47.9791878352395
2 HyS0028.2674398 47.9791878352395
2 HyS0028.2690704 47.9791878352395
2 HyS0028.2696178 47.9791878352395
2 HyS0028.2701844 47.9791878352395
2 HyS0028.2707004 47.9791878352395
2 HyS0028.2712374 47.9791878352395
2 HyS0028.2717416 47.9791878352395
2 HyS0028.2169646 64.0680732596062
2 HyS0028.2179734 64.0680732596062
2 HyS0028.2193686 64.0680732596062
2 HyS0028.2209825 64.0680732596062
2 HyS0028.2163617 65.1793089352438
2 HyS0028.1401283 70.7578995789852
2 HyS0028.1445990 70.7578995789852
2 HyS0028.1452150 70.7578995789852
2 HyS0028.1458711 70.7578995789852
2 HyS0028.1474720 70.7578995789852
2 HyS0028.1480236 70.7578995789852
2 HyS0028.1489638 70.7578995789852
2 HyS0028.1505700 70.7578995789852
2 HyS0028.1520044 70.7578995789852
2 HyS0028.1525668 70.7578995789852
2 HyS0028.1530731 70.7578995789852
2 HyS0028.1537361 70.7578995789852
2 HyS0028.1551547 70.7578995789852
2 HyS0028.1592265 70.7578995789852
2 HyS0028.1606317 70.7578995789852
2 HyS0028.1629560 70.7578995789852
2 HyS0028.1641886 70.7578995789852
2 HyS0028.1652960 70.7578995789852
2 HyS0028.1663312 70.7578995789852
2 HyS0028.1684061 70.7578995789852
2 HyS0028.1689871 70.7578995789852
2 HyS0028.1718281 70.7578995789852
2 HyS0028.1739664 70.7578995789852
2 HyS0028.1744704 70.7578995789852
2 HyS0028.1790288 70.7578995789852
2 HyS0028.1795450 70.7578995789852
2 HyS0028.1813724 70.7578995789852
2 HyS0028.1825103 70.7578995789852
2 HyS0028.1831961 70.7578995789852
2 HyS0028.1850828 70.7578995789852
2 HyS0028.1855850 70.7578995789852
2 HyS0028.1862027 70.7578995789852
2 HyS0028.1896514 70.7578995789852
2 HyS0028.1901645 70.7578995789852
2 HyS0028.1907264 70.7578995789852
2 HyS0028.1914367 70.7578995789852
2 HyS0028.1921604 70.7578995789852
2 HyS0028.1926607 70.7578995789852
2 HyS0028.1931638 70.7578995789852
2 HyS0028.1936729 70.7578995789852
2 HyS0028.1941833 70.7578995789852
2 HyS0028.1947397 70.7578995789852
2 HyS0028.1968734 70.7578995789852
2 HyS0028.2005833 70.7578995789852
2 HyS0028.2010877 70.7578995789852
2 HyS0028.2016081 70.7578995789852
2 HyS0028.2021462 70.7578995789852
2 HyS0028.2026503 70.7578995789852
2 HyS0028.2040800 70.7578995789852
2 HyS0028.2052636 70.7578995789852
2 HyS0028.2070307 70.7578995789852
2 HyS0028.2097728 70.7578995789852
2 HyS0028.2109950 70.7578995789852
2 HyS0028.2132156 70.7578995789852
2 HyS0028.2139264 70.7578995789852
2 HyS0028.2152092 70.7578995789852
2 HyS0028.1295289 76.3364902239772
2 HyS0028.1301018 76.3364902239772
2 HyS0028.1311234 76.3364902239772
2 HyS0028.1317515 76.3364902239772
2 HyS0028.1322583 76.3364902239772
2 HyS0028.1327928 76.3364902239772
2 HyS0028.1338125 76.3364902239772
2 HyS0028.1349463 76.3364902239772
2 HyS0028.1362552 76.3364902239772
2 HyS0028.1367825 76.3364902239772
2 HyS0015.78970 77.4477858112636
2 HyS0015.86121 77.4477858112636
2 HyS0015.91789 77.4477858112636
2 HyS0015.96813 77.4477858112636
2 HyS0015.102099 77.4477858112636
2 HyS0015.120132 77.4477858112636
2 HyS0015.125336 77.4477858112636
2 HyS0015.131521 77.4477858112636
2 HyS0015.137586 77.4477858112636
2 HyS0015.144342 77.4477858112636
2 HyS0015.150472 77.4477858112636
2 HyS0015.155607 77.4477858112636
2 HyS0015.160622 77.4477858112636
2 HyS0015.165682 77.4477858112636
2 HyS0015.170715 77.4477858112636
2 HyS0015.176226 77.4477858112636
2 HyS0015.202405 77.4477858112636
2 HyS0015.307282 77.4477858112636
2 HyS0015.312508 77.4477858112636
2 HyS0015.323972 77.4477858112636
2 HyS0015.329651 77.4477858112636
2 HyS0015.335391 77.4477858112636
2 HyS0015.352785 77.4477858112636
2 HyS0015.357889 77.4477858112636
2 HyS0015.363111 77.4477858112636
2 HyS0015.368864 77.4477858112636
2 HyS0015.384123 77.4477858112636
2 HyS0015.393324 77.4477858112636
2 HyS0015.400446 77.4477858112636
2 HyS0015.408195 77.4477858112636
2 HyS0015.414951 77.4477858112636
2 HyS0015.421221 77.4477858112636
2 HyS0015.426464 77.4477858112636
2 HyS0015.432305 77.4477858112636
2 HyS0015.437463 77.4477858112636
2 HyS0015.442505 77.4477858112636
2 HyS0015.447574 77.4477858112636
2 HyS0015.508610 77.4477858112636
2 HyS0015.520634 77.4477858112636
2 HyS0015.548850 77.4477858112636
2 HyS0015.584555 77.4477858112636
2 HyS0015.605239 77.4477858112636
2 HyS0015.610845 77.4477858112636
2 HyS0015.615934 77.4477858112636
2 HyS0015.622513 77.4477858112636
2 HyS0015.660972 77.4477858112636
2 HyS0015.764804 77.4477858112636
2 HyS0015.796862 77.4477858112636
2 HyS0015.819285 77.4477858112636
2 HyS0015.824944 77.4477858112636
2 HyS0015.837158 77.4477858112636
2 HyS0015.851721 77.4477858112636
2 HyS0015.857699 77.4477858112636
2 HyS0015.873715 77.4477858112636
2 HyS0015.891772 77.4477858112636
2 HyS0028.35718 77.4477858112636
2 HyS0028.45601 77.4477858112636
2 HyS0028.53967 77.4477858112636
2 HyS0028.61535 77.4477858112636
2 HyS0028.72301 77.4477858112636
2 HyS0028.125114 77.4477858112636
2 HyS0028.141268 77.4477858112636
2 HyS0028.146302 77.4477858112636
2 HyS0028.155184 77.4477858112636
2 HyS0028.161028 77.4477858112636
2 HyS0028.185936 77.4477858112636
2 HyS0028.208943 77.4477858112636
2 HyS0028.231124 77.4477858112636
2 HyS0028.239466 77.4477858112636
2 HyS0028.254256 77.4477858112636
2 HyS0028.266930 77.4477858112636
2 HyS0028.273686 77.4477858112636
2 HyS0028.283534 77.4477858112636
2 HyS0028.292596 77.4477858112636
2 HyS0028.298972 77.4477858112636
2 HyS0028.304098 77.4477858112636
2 HyS0028.311102 77.4477858112636
2 HyS0028.316477 77.4477858112636
2 HyS0028.358991 77.4477858112636
2 HyS0028.401838 77.4477858112636
2 HyS0028.407074 77.4477858112636
2 HyS0028.540596 77.4477858112636
2 HyS0028.663620 77.4477858112636
2 HyS0028.672186 77.4477858112636
2 HyS0028.678360 77.4477858112636
2 HyS0028.693098 77.4477858112636
2 HyS0028.734288 77.4477858112636
2 HyS0028.743644 77.4477858112636
2 HyS0028.775676 77.4477858112636
2 HyS0028.787510 77.4477858112636
2 HyS0028.819788 77.4477858112636
2 HyS0028.826494 77.4477858112636
2 HyS0028.842172 77.4477858112636
2 HyS0028.847184 77.4477858112636
2 HyS0028.865504 77.4477858112636
2 HyS0028.877116 77.4477858112636
2 HyS0028.882277 77.4477858112636
2 HyS0028.887902 77.4477858112636
2 HyS0028.901193 77.4477858112636
2 HyS0028.957638 77.4477858112636
2 HyS0028.988739 77.4477858112636
2 HyS0028.994322 77.4477858112636
2 HyS0028.1010475 77.4477858112636
2 HyS0028.1029115 77.4477858112636
2 HyS0028.1035318 77.4477858112636
2 HyS0028.1040642 77.4477858112636
2 HyS0028.1062863 77.4477858112636
2 HyS0028.1080856 77.4477858112636
2 HyS0028.1103295 77.4477858112636
2 HyS0028.1108998 77.4477858112636
2 HyS0028.1114792 77.4477858112636
2 HyS0028.1126206 77.4477858112636
2 HyS0028.1163090 77.4477858112636
2 HyS0028.1168292 77.4477858112636
2 HyS0028.1174191 77.4477858112636
2 HyS0028.1238540 77.4477858112636
2 HyS0028.1282478 77.4477858112636
2 HyS0043.36095 77.4477858112636
2 HyS0043.64334 77.4477858112636
2 HyS0043.74783 77.4477858112636
2 HyS0043.79818 77.4477858112636
2 HyS0043.97290 77.4477858112636
2 HyS0043.121035 77.4477858112636
2 HyS0043.162664 77.4477858112636
2 HyS0043.168046 77.4477858112636
2 HyS0043.194841 77.4477858112636
2 HyS0043.245012 77.4477858112636
2 HyS0043.262524 77.4477858112636
2 HyS0043.270014 77.4477858112636
2 HyS0043.280163 77.4477858112636
2 HyS0043.309443 77.4477858112636
2 HyS0043.325010 77.4477858112636
2 HyS0043.330524 77.4477858112636
2 HyS0043.336091 77.4477858112636
2 HyS0043.357544 77.4477858112636
2 HyS0043.368080 77.4477858112636
2 HyS0043.381919 77.4477858112636
2 HyS0043.388309 77.4477858112636
2 HyS0043.405123 77.4477858112636
2 HyS0043.413320 77.4477858112636
2 HyS0043.437993 77.4477858112636
2 HyS0043.443161 77.4477858112636
2 HyS0043.458580 77.4477858112636
2 HyS0081.188332 77.4477858112636
2 HyS0081.206086 77.4477858112636
2 HyS0081.211888 77.4477858112636
2 HyS0081.218865 77.4477858112636
2 HyS0081.224454 77.4477858112636
2 HyS0081.241232 77.4477858112636
2 HyS0081.247943 77.4477858112636
2 HyS0081.253502 77.4477858112636
2 HyS0081.270658 77.4477858112636
2 HyS0081.320923 77.4477858112636
2 HyS0081.335390 77.4477858112636
2 HyS0081.349289 77.4477858112636
2 HyS0081.364959 77.4477858112636
2 HyS0081.380297 77.4477858112636
2 HyS0081.403582 77.4477858112636
2 HyS0081.435564 77.4477858112636
2 HyS0081.441716 77.4477858112636
2 HyS0081.449425 77.4477858112636
2 HyS0081.487755 77.4477858112636
2 HyS0081.493614 77.4477858112636
2 HyS0081.500767 77.4477858112636
2 HyS0081.506019 77.4477858112636
2 HyS0081.558503 77.4477858112636
2 HyS0081.592448 77.4477858112636
2 HyS0081.598124 77.4477858112636
2 HyS0081.668339 77.4477858112636
2 HyS0081.683094 77.4477858112636
2 HyS0081.689306 77.4477858112636
2 HyS0081.705183 77.4477858112636
2 HyS0081.713910 77.4477858112636
2 HyS0081.728196 77.4477858112636
2 HyS0081.735682 77.4477858112636
2 HyS0081.750401 77.4477858112636
2 HyS0081.760991 77.4477858112636
2 HyS0081.767049 77.4477858112636
2 HyS0081.772313 77.4477858112636
2 HyS0081.784066 77.4477858112636
2 HyS0081.789307 77.4477858112636
2 HyS0081.796939 77.4477858112636
2 HyS0081.803425 77.4477858112636
2 HyS0081.824885 77.4477858112636
2 HyS0081.848008 77.4477858112636
2 HyS0081.881022 77.4477858112636
2 HyS0081.907041 77.4477858112636
2 HyS0126.76470 77.4477858112636
2 HyS0126.82175 77.4477858112636
2 HyS0126.98470 77.4477858112636
2 HyS0126.288785 77.4477858112636
2 HyS0126.294050 77.4477858112636
2 HyS0133.67701 77.4477858112636
2 HyS0133.79917 77.4477858112636
2 HyS0133.98826 77.4477858112636
2 HyS0133.103939 77.4477858112636
2 HyS0133.112889 77.4477858112636
2 HyS0133.119189 77.4477858112636
2 HyS0133.128400 77.4477858112636
2 HyS0133.148253 77.4477858112636
2 HyS0133.165264 77.4477858112636
2 HyS0133.172314 77.4477858112636
2 HyS0133.202807 77.4477858112636
2 HyS0133.257267 77.4477858112636
2 HyS0133.262350 77.4477858112636
2 HyS0133.271623 77.4477858112636
2 HyS0134.66624 77.4477858112636
2 HyS0134.114853 77.4477858112636
2 HyS0134.120087 77.4477858112636
2 HyS0134.137034 77.4477858112636
2 HyS0134.144118 77.4477858112636
2 HyS0134.152964 77.4477858112636
2 HyS0134.166131 77.4477858112636
2 HyS0134.174883 77.4477858112636
2 HyS0134.186766 77.4477858112636
2 HyS0134.194897 77.4477858112636
2 HyS0134.201730 77.4477858112636
2 HyS0134.207871 77.4477858112636
2 HyS0134.225104 77.4477858112636
2 HyS0134.241072 77.4477858112636
2 HyS0134.247031 77.4477858112636
2 HyS0134.255913 77.4477858112636
2 HyS0134.263595 77.4477858112636
2 HyS0134.275262 77.4477858112636
2 HyS0134.282141 77.4477858112636
2 HyS0134.322802 77.4477858112636
2 HyS0134.332745 77.4477858112636
2 HyS0134.339361 77.4477858112636
2 HyS0134.348141 77.4477858112636
2 HyS0015.904987 79.6714919328649
2 HyS0015.909988 79.6714919328649
2 HyS0015.921525 79.6714919328649
2 HyS0015.927717 79.6714919328649
2 HyS0015.932772 79.6714919328649
2 HyS0015.955647 79.6714919328649
2 HyS0015.964602 79.6714919328649
2 HyS0015.970048 79.6714919328649
2 HyS0015.976979 79.6714919328649
2 HyS0015.984357 79.6714919328649
2 HyS0015.989382 79.6714919328649
2 HyS0015.997333 79.6714919328649
2 HyS0015.1002476 79.6714919328649
2 HyS0015.1010643 79.6714919328649
2 HyS0015.1016568 79.6714919328649
2 HyS0015.1042072 79.6714919328649
2 HyS0015.1049685 79.6714919328649
2 HyS0015.1097423 79.6714919328649
2 HyS0015.1102615 79.6714919328649
2 HyS0015.1142474 79.6714919328649
2 HyS0015.1171518 79.6714919328649
2 HyS0015.1179418 79.6714919328649
2 HyS0015.1205181 79.6714919328649
2 HyS0015.1212226 79.6714919328649
2 HyS0015.1223707 79.6714919328649
2 HyS0015.1230288 79.6714919328649
2 HyS0015.1235294 79.6714919328649
2 HyS0015.1254075 79.6714919328649
2 HyS0015.1272489 79.6714919328649
2 HyS0015.1277797 79.6714919328649
2 HyS0015.1291453 79.6714919328649
2 HyS0015.1298863 79.6714919328649
2 HyS0015.1307279 79.6714919328649
2 HyS0015.1313467 79.6714919328649
2 HyS0015.1318508 79.6714919328649
2 HyS0015.1392540 79.6714919328649
2 HyS0015.1398768 79.6714919328649
2 HyS0015.1418514 79.6714919328649
2 HyS0015.1423869 79.6714919328649
2 HyS0015.1428964 79.6714919328649
2 HyS0015.1435776 79.6714919328649
2 HyS0015.1441583 79.6714919328649
2 HyS0015.1474066 79.6714919328649
2 HyS0015.1480422 79.6714919328649
2 HyS0015.1485810 79.6714919328649
2 HyS0015.1491436 79.6714919328649
2 HyS0015.1541289 79.6714919328649
2 HyS0015.1620870 79.6714919328649
2 HyS0015.1626759 79.6714919328649
2 HyS0015.1632643 79.6714919328649
2 HyS0015.1643852 79.6714919328649
2 HyS0015.1660268 79.6714919328649
2 HyS0015.1676942 79.6714919328649
2 HyS0015.1687315 79.6714919328649
2 HyS0015.1703365 84.1277021313325
2 HyS0015.1714162 84.1277021313325
2 HyS0015.1744665 84.1277021313325
2 HyS0015.1756202 84.1277021313325
2 HyS0015.1779849 84.1277021313325
2 HyS0015.1784852 84.1277021313325
2 HyS0015.1836411 84.1277021313325
2 HyS0015.1869070 84.1277021313325
2 HyS0015.1879458 84.1277021313325
2 HyS0015.1889881 84.1277021313325
2 HyS0015.1895811 84.1277021313325
2 HyS0015.1900923 84.1277021313325
2 HyS0015.1906227 84.1277021313325
2 HyS0015.1913456 84.1277021313325
2 HyS0015.1924937 84.1277021313325
2 HyS0015.1938249 95.4273879863991
2 HyS0015.1961695 95.4273879863991
2 HyS0015.2062459 96.5386546599933
2 HyS0015.2067753 96.5386546599933
2 HyS0015.2083291 99.8769393780719
2 HyS0015.2092468 99.8769393780719
2 HyS0015.2137167 99.8769393780719
2 HyS0015.2142905 99.8769393780719
2 HyS0015.2172648 99.8769393780719
2 HyS0015.2179478 99.8769393780719
2 HyS0015.2184494 99.8769393780719
2 HyS0015.2189494 99.8769393780719
2 HyS0015.2426977 99.8769393780719
2 HyS0015.2432539 99.8769393780719
2 HyS0015.2451061 99.8769393780719
2 HyS0015.2456473 99.8769393780719
2 HyS0015.2461822 99.8769393780719
2 HyS0015.2466876 99.8769393780719
2 HyS0015.2474610 100.988211338623
2 HyS0015.2493372 100.988211338623
2 HyS0015.2498579 100.988211338623
2 HyS0015.2504383 100.988211338623
2 HyS0015.2516998 100.988211338623
2 HyS0015.2535400 100.988211338623
2 HyS0015.2540616 100.988211338623
2 HyS0015.2602229 100.988211338623
2 HyS0015.2640351 100.988211338623
2 HyS0015.2646870 100.988211338623
2 HyS0015.2651878 100.988211338623
2 HyS0015.2657219 100.988211338623
2 HyS0015.2669470 100.988211338623
2 HyS0015.2674855 100.988211338623
2 HyS0015.2681481 100.988211338623
2 HyS0015.2702224 100.988211338623
2 HyS0015.2718713 100.988211338623
2 HyS0015.2725644 100.988211338623
2 HyS0015.2732027 100.988211338623
2 HyS0015.2742755 100.988211338623
2 HyS0015.2789019 102.099491925389
2 HyS0015.2799307 102.099491925389
2 HyS0015.2804553 102.099491925389
2 HyS0015.2809588 102.099491925389
2 HyS0015.2820972 102.099491925389
2 HyS0015.2847857 102.099491925389
2 HyS0015.2853018 102.099491925389
2 HyS0015.2863300 103.210772512212
2 HyS0015.2888067 103.210772512212
2 HyS0015.2906307 104.322053099036
2 HyS0015.2919143 104.322053099036
2 HyS0015.2952501 104.322053099036
2 HyS0015.2965212 104.322053099036
2 HyS0015.2987352 104.322053099036
2 HyS0015.3009273 104.322053099036
2 HyS0015.3026240 104.322053099036
2 HyS0015.3031392 104.322053099036
2 HyS0015.3038037 104.322053099036
2 HyS0015.3043406 104.322053099036
2 HyS0015.3077642 104.322053099036
2 HyS0015.3101523 104.322053099036
2 HyS0015.3138245 104.322053099036
2 HyS0015.3143486 104.322053099036
2 HyS0015.3149165 104.322053099036
2 HyS0015.3251643 104.322053099036
2 HyS0015.3269469 104.322053099036
2 HyS0015.3280864 104.322053099036
2 HyS0015.3286447 104.322053099036
2 HyS0015.3439577 104.322053099036
2 HyS0015.3445658 104.322053099036
2 HyS0015.3589069 104.322053099036
2 HyS0015.3599121 104.322053099036
2 HyS0015.3629322 104.322053099036
2 HyS0015.3725239 104.322053099036
2 HyS0015.3731736 105.433333685859
2 HyS0015.3736742 105.433333685859
2 HyS0015.3741745 105.433333685859
2 HyS0015.3748259 105.433333685859
2 HyS0015.3757816 105.433333685859
2 HyS0015.3798321 105.433333685859
2 HyS0015.3803328 105.433333685859
2 HyS0015.3843519 105.433333685859
2 HyS0015.3850534 105.433333685859
2 HyS0015.3855609 105.433333685859
2 HyS0015.3864977 105.433333685859
2 HyS0015.3870424 105.433333685859
2 HyS0015.3881620 105.433333685859
2 HyS0015.3889344 105.433333685859
2 HyS0015.3895934 105.433333685859
2 HyS0015.3901086 105.433333685859
2 HyS0015.4000554 106.544614272655
2 HyS0015.4005591 106.544614272655
2 HyS0015.4022311 106.544614272655
2 HyS0015.4027327 106.544614272655
2 HyS0015.4034516 106.544614272655
2 HyS0015.4039731 106.544614272655
2 HyS0015.4051928 106.544614272655
2 HyS0015.4056967 106.544614272655
2 HyS0015.4062023 106.544614272655
2 HyS0015.4069538 106.544614272655
2 HyS0015.4075510 106.544614272655
2 HyS0015.4081106 106.544614272655
2 HyS0015.4086316 106.544614272655
2 HyS0015.4098304 106.544614272655
2 HyS0015.4122258 106.544614272655
2 HyS0015.4135414 106.544614272655
2 HyS0015.4146502 106.544614272655
2 HyS0015.4154475 106.544614272655
2 HyS0015.4160085 106.544614272655
2 HyS0015.4165201 106.544614272655
2 HyS0015.4170327 106.544614272655
2 HyS0015.4175972 106.544614272655
2 HyS0015.4181565 106.544614272655
2 HyS0015.4186569 106.544614272655
2 HyS0015.4256395 106.544614272655
2 HyS0015.4280111 106.544614272655
2 HyS0015.4300340 106.544614272655
2 HyS0015.4317930 106.544614272655
2 HyS0015.4329528 106.544614272655
2 HyS0015.4363908 106.544614272655
2 HyS0015.4377181 106.544614272655
2 HyS0015.4382473 106.544614272655
2 HyS0015.4387607 106.544614272655
2 HyS0015.4394568 106.544614272655
2 HyS0015.4404998 106.544614272655
2 HyS0015.4411318 106.544614272655
2 HyS0015.4420188 106.544614272655
2 HyS0015.4427010 106.544614272655
2 HyS0015.4438659 106.544614272655
2 HyS0015.4446129 106.544614272655
2 HyS0015.4496680 106.544614272655
2 HyS0015.4502404 106.544614272655
2 HyS0015.4521932 106.544614272655
2 HyS0015.4657872 107.655890595306
2 HyS0015.4673483 109.879554911129
2 HyS0015.4679482 109.879554911129
2 HyS0015.4685480 109.879554911129
2 HyS0072.126210 109.879554911129
2 HyS0072.140179 109.879554911129
2 HyS0072.151395 114.335761906076
2 HyS0072.163769 114.335761906076
2 HyS0072.168812 114.335761906076
2 HyS0072.175778 114.335761906076
2 HyS0072.181144 114.335761906076
2 HyS0072.186207 114.335761906076
2 HyS0072.198005 114.335761906076
2 HyS0072.203257 114.335761906076
2 HyS0072.213710 114.335761906076
2 HyS0072.218814 114.335761906076
2 HyS0072.234967 114.335761906076
2 HyS0072.265533 114.335761906076
2 HyS0072.279433 114.335761906076
2 HyS0072.285228 114.335761906076
2 HyS0072.292227 114.335761906076
2 HyS0072.297250 117.674029575566
2 HyS0072.302359 117.674029575566
2 HyS0072.307517 117.674029575566
2 HyS0072.313559 117.674029575566
2 HyS0072.339919 117.674029575566
2 HyS0072.354650 117.674029575566
2 HyS0072.366011 117.674029575566
2 HyS0072.371561 117.674029575566
2 HyS0072.379827 117.674029575566
2 HyS0072.395780 117.674029575566
2 HyS0072.592821 117.674029575566
2 HyS0072.598160 117.674029575566
2 HyS0072.603239 117.674029575566
2 HyS0072.628403 117.674029575566
2 HyS0072.649136 117.674029575566
2 HyS0072.672303 119.897727153732
2 HyS0072.682340 119.897727153732
2 HyS0072.687437 119.897727153732
2 HyS0072.749341 119.897727153732
2 HyS0072.761782 119.897727153732
2 HyS0072.772851 119.897727153732
2 HyS0072.871315 119.897727153732
2 HyS0072.884105 119.897727153732
2 HyS0072.911186 119.897727153732
2 HyS0072.937466 119.897727153732
2 HyS0072.942630 119.897727153732
2 HyS0072.961721 119.897727153732
2 HyS0039.2002857 124.353978528819
2 HyS0039.2052795 124.353978528819
2 HyS0039.2057966 124.353978528819
2 HyS0039.2069391 124.353978528819
2 HyS0039.2078191 124.353978528819
2 HyS0039.2083699 124.353978528819
2 HyS0039.2111944 124.353978528819
2 HyS0039.2124712 124.353978528819
2 HyS0039.2132526 124.353978528819
2 HyS0039.2175468 124.353978528819
2 HyS0039.2183468 124.353978528819
2 HyS0039.2188797 124.353978528819
2 HyS0039.2202229 124.353978528819
2 HyS0039.2207419 124.353978528819
2 HyS0039.2220191 124.353978528819
2 HyS0039.2233758 124.353978528819
2 HyS0039.2241953 124.353978528819
2 HyS0039.2250861 124.353978528819
2 HyS0039.2255940 124.353978528819
2 HyS0039.2261852 124.353978528819
2 HyS0039.2297794 124.353978528819
2 HyS0039.2313303 124.353978528819
2 HyS0039.2319357 124.353978528819
2 HyS0039.2341993 124.353978528819
2 HyS0039.2353043 124.353978528819
2 HyS0039.2367542 124.353978528819
2 HyS0039.2372660 124.353978528819
2 HyS0039.2396442 124.353978528819
2 HyS0039.2402160 124.353978528819
2 HyS0072.1020861 124.353978528819
2 HyS0072.1025869 124.353978528819
2 HyS0072.1056977 124.353978528819
2 HyS0072.1062072 124.353978528819
2 HyS0072.1068954 124.353978528819
2 HyS0072.1074095 124.353978528819
2 HyS0072.1083121 124.353978528819
2 HyS0039.1784649 125.465282947326
2 HyS0039.1791592 125.465282947326
2 HyS0039.1799365 125.465282947326
2 HyS0039.1883301 125.465282947326
2 HyS0039.1901594 125.465282947326
2 HyS0039.1906717 125.465282947326
2 HyS0039.1911781 125.465282947326
2 HyS0039.1916888 125.465282947326
2 HyS0039.1923323 125.465282947326
2 HyS0039.1930889 125.465282947326
2 HyS0039.1937263 125.465282947326
2 HyS0039.1968372 125.465282947326
2 HyS0039.1974109 125.465282947326
2 HyS0039.1380725 126.576600454834
2 HyS0039.1404377 126.576600454834
2 HyS0039.1409428 126.576600454834
2 HyS0039.1415412 126.576600454834
2 HyS0039.1422139 126.576600454834
2 HyS0039.1427231 126.576600454834
2 HyS0039.1467210 126.576600454834
2 HyS0039.1491345 126.576600454834
2 HyS0039.1496760 126.576600454834
2 HyS0039.1502171 126.576600454834
2 HyS0039.1507216 126.576600454834
2 HyS0039.1521248 126.576600454834
2 HyS0039.1529665 126.576600454834
2 HyS0039.1534998 126.576600454834
2 HyS0039.1552617 126.576600454834
2 HyS0039.1557637 126.576600454834
2 HyS0039.1582245 126.576600454834
2 HyS0039.1589375 126.576600454834
2 HyS0039.1610576 126.576600454834
2 HyS0039.1619644 126.576600454834
2 HyS0039.1645594 126.576600454834
2 HyS0039.1655654 126.576600454834
2 HyS0039.1660694 126.576600454834
2 HyS0039.1676100 126.576600454834
2 HyS0039.1681187 126.576600454834
2 HyS0039.1770704 126.576600454834
2 HyS0055.6020 126.576600454834
2 HyS0055.11215 126.576600454834
2 HyS0055.16582 126.576600454834
2 HyS0055.70189 127.687863382026
2 HyS0055.75911 127.687863382026
2 HyS0055.81770 127.687863382026
2 HyS0055.100238 127.687863382026
2 HyS0055.105249 127.687863382026
2 HyS0055.127251 127.687863382026
2 HyS0055.132495 127.687863382026
2 HyS0055.140545 127.687863382026
2 HyS0055.145691 127.687863382026
2 HyS0055.157206 127.687863382026
2 HyS0055.164418 127.687863382026
2 HyS0055.174763 127.687863382026
2 HyS0055.181003 127.687863382026
2 HyS0055.192455 127.687863382026
2 HyS0055.198120 127.687863382026
2 HyS0055.227037 127.687863382026
2 HyS0055.232277 127.687863382026
2 HyS0055.237403 127.687863382026
2 HyS0055.242440 127.687863382026
2 HyS0055.247555 127.687863382026
2 HyS0055.268919 127.687863382026
2 HyS0055.274110 127.687863382026
2 HyS0055.292325 127.687863382026
2 HyS0055.297593 127.687863382026
2 HyS0055.325553 127.687863382026
2 HyS0055.338291 127.687863382026
2 HyS0055.343480 127.687863382026
2 HyS0055.350105 127.687863382026
2 HyS0055.356134 127.687863382026
2 HyS0055.361402 127.687863382026
2 HyS0055.452686 127.687863382026
2 HyS0055.467817 127.687863382026
2 HyS0055.472853 127.687863382026
2 HyS0055.479938 127.687863382026
2 HyS0055.484984 127.687863382026
2 HyS0055.528952 127.687863382026
2 HyS0055.601904 127.687863382026
2 HyS0055.631166 127.687863382026
2 HyS0055.637154 127.687863382026
2 HyS0055.642438 127.687863382026
2 HyS0055.647954 127.687863382026
2 HyS0055.659654 127.687863382026
2 HyS0055.665095 127.687863382026
2 HyS0055.694114 127.687863382026
2 HyS0055.700168 127.687863382026
2 HyS0055.705438 127.687863382026
2 HyS0055.796914 127.687863382026
2 HyS0055.801982 127.687863382026
2 HyS0055.909833 133.266511299574
2 HyS0055.914883 133.266511299574
2 HyS0055.921267 133.266511299574
2 HyS0055.931430 133.266511299574
2 HyS0055.977716 133.266511299574
2 HyS0055.985515 133.266511299574
2 HyS0055.1004328 133.266511299574
2 HyS0055.1077092 133.266511299574
2 HyS0055.1087696 133.266511299574
2 HyS0055.1115308 133.266511299574
2 HyS0055.1126388 133.266511299574
2 HyS0055.1136268 133.266511299574
2 HyS0055.1221960 133.266511299574
2 HyS0159.145287 133.266511299574
2 HyS0159.150322 133.266511299574
2 HyS0159.156289 133.266511299574
2 HyS0159.162014 133.266511299574
2 HyS0055.1040862 134.377407439626
3 HyS0003.137631 0
3 HyS0003.142860 0
3 HyS0003.151261 0
3 HyS0003.162615 0
3 HyS0003.176393 0
3 HyS0003.188791 0
3 HyS0003.205820 0
3 HyS0003.216676 0
3 HyS0003.221825 0
3 HyS0003.227839 0
3 HyS0003.238380 0
3 HyS0003.255197 2.22321741484025
3 HyS0003.261945 2.22321741484025
3 HyS0003.267023 2.22321741484025
3 HyS0003.273127 2.22321741484025
3 HyS0003.278261 2.22321741484025
3 HyS0003.284791 2.22321741484025
3 HyS0003.293783 2.22321741484025
3 HyS0003.327924 2.22321741484025
3 HyS0003.335076 2.22321741484025
3 HyS0003.340441 2.22321741484025
3 HyS0003.345539 2.22321741484025
3 HyS0003.351754 2.22321741484025
3 HyS0003.364725 2.22321741484025
3 HyS0003.369842 2.22321741484025
3 HyS0003.398237 2.22321741484025
3 HyS0003.406126 2.22321741484025
3 HyS0003.411217 2.22321741484025
3 HyS0003.416353 2.22321741484025
3 HyS0003.435789 2.22321741484025
3 HyS0003.446207 2.22321741484025
3 HyS0003.454213 2.22321741484025
3 HyS0003.460869 2.22321741484025
3 HyS0003.482368 2.22321741484025
3 HyS0003.487469 2.22321741484025
3 HyS0003.493338 2.22321741484025
3 HyS0003.499472 2.22321741484025
3 HyS0003.530734 2.22321741484025
3 HyS0003.542579 2.22321741484025
3 HyS0003.568856 2.22321741484025
3 HyS0003.574369 2.22321741484025
3 HyS0003.586093 2.22321741484025
3 HyS0003.591099 2.22321741484025
3 HyS0003.602348 2.22321741484025
3 HyS0003.607425 2.22321741484025
3 HyS0003.612673 2.22321741484025
3 HyS0003.617866 2.22321741484025
3 HyS0003.625411 2.22321741484025
3 HyS0003.630686 2.22321741484025
3 HyS0003.637384 2.22321741484025
3 HyS0003.642786 2.22321741484025
3 HyS0003.648651 2.22321741484025
3 HyS0003.654879 2.22321741484025
3 HyS0003.676550 2.22321741484025
3 HyS0003.682156 2.22321741484025
3 HyS0003.687257 2.22321741484025
3 HyS0003.694022 2.22321741484025
3 HyS0003.699642 2.22321741484025
3 HyS0003.717719 2.22321741484025
3 HyS0003.724231 2.22321741484025
3 HyS0003.743486 2.22321741484025
3 HyS0003.754198 2.22321741484025
3 HyS0003.759328 2.22321741484025
3 HyS0003.764607 2.22321741484025
3 HyS0003.785748 2.22321741484025
3 HyS0003.984966 3.33450553639504
3 HyS0003.996503 3.33450553639504
3 HyS0003.1001611 3.33450553639504
3 HyS0003.1006885 3.33450553639504
3 HyS0003.1012774 3.33450553639504
3 HyS0003.1018184 3.33450553639504
3 HyS0003.1023630 3.33450553639504
3 HyS0003.1029028 3.33450553639504
3 HyS0003.1035954 3.33450553639504
3 HyS0003.1041393 3.33450553639504
3 HyS0003.1054273 3.33450553639504
3 HyS0003.1067516 3.33450553639504
3 HyS0003.1073835 3.33450553639504
3 HyS0003.1081447 3.33450553639504
3 HyS0003.1108395 3.33450553639504
3 HyS0003.1115623 3.33450553639504
3 HyS0003.1120662 3.33450553639504
3 HyS0003.1126113 3.33450553639504
3 HyS0003.1131497 3.33450553639504
3 HyS0003.1189737 3.33450553639504
3 HyS0003.1241903 3.33450553639504
3 HyS0003.1248721 3.33450553639504
3 HyS0003.1284661 3.33450553639504
3 HyS0003.1339563 3.33450553639504
3 HyS0003.1350243 3.33450553639504
3 HyS0003.1368066 3.33450553639504
3 HyS0003.1402167 3.33450553639504
3 HyS0003.1407263 3.33450553639504
3 HyS0003.1414424 3.33450553639504
3 HyS0003.1422532 3.33450553639504
3 HyS0003.1434907 3.33450553639504
3 HyS0003.1440414 3.33450553639504
3 HyS0003.1445498 3.33450553639504
3 HyS0003.1454592 3.33450553639504
3 HyS0003.1459738 3.33450553639504
3 HyS0003.1464782 3.33450553639504
3 HyS0003.1469788 3.33450553639504
3 HyS0003.1477497 3.33450553639504
3 HyS0003.1495322 3.33450553639504
3 HyS0003.1503468 3.33450553639504
3 HyS0003.1508881 3.33450553639504
3 HyS0003.1514106 3.33450553639504
3 HyS0003.1529277 3.33450553639504
3 HyS0003.1536602 3.33450553639504
3 HyS0003.1593751 3.33450553639504
3 HyS0003.1599881 3.33450553639504
3 HyS0003.1627600 3.33450553639504
3 HyS0003.1634778 3.33450553639504
3 HyS0003.1641377 3.33450553639504
3 HyS0003.1646932 3.33450553639504
3 HyS0003.1652416 3.33450553639504
3 HyS0003.1661402 3.33450553639504
3 HyS0003.1669006 3.33450553639504
3 HyS0003.1677224 3.33450553639504
3 HyS0003.1682680 3.33450553639504
3 HyS0003.1689766 3.33450553639504
3 HyS0003.1700270 3.33450553639504
3 HyS0003.1719761 3.33450553639504
3 HyS0003.1734512 3.33450553639504
3 HyS0003.1754539 3.33450553639504
3 HyS0003.1761014 3.33450553639504
3 HyS0003.1766997 3.33450553639504
3 HyS0003.1772208 3.33450553639504
3 HyS0003.1779903 3.33450553639504
3 HyS0003.1787372 3.33450553639504
3 HyS0003.1793094 3.33450553639504
3 HyS0003.1799182 3.33450553639504
3 HyS0003.1818843 3.33450553639504
3 HyS0003.1824406 3.33450553639504
3 HyS0003.1831037 3.33450553639504
3 HyS0003.1836760 3.33450553639504
3 HyS0003.1842822 3.33450553639504
3 HyS0003.1848853 3.33450553639504
3 HyS0003.1853916 3.33450553639504
3 HyS0003.1859150 3.33450553639504
3 HyS0003.1868113 3.33450553639504
3 HyS0003.1873894 3.33450553639504
3 HyS0003.1879183 3.33450553639504
3 HyS0003.1884520 3.33450553639504
3 HyS0003.1889632 3.33450553639504
3 HyS0003.1894799 3.33450553639504
3 HyS0003.1900135 3.33450553639504
3 HyS0003.1905441 3.33450553639504
3 HyS0003.1910453 3.33450553639504
3 HyS0003.1915803 3.33450553639504
3 HyS0003.1921382 3.33450553639504
3 HyS0003.1926666 3.33450553639504
3 HyS0003.1932010 3.33450553639504
3 HyS0003.1938299 3.33450553639504
3 HyS0003.1945309 3.33450553639504
3 HyS0003.1951676 3.33450553639504
3 HyS0003.1957052 3.33450553639504
3 HyS0003.1963576 3.33450553639504
3 HyS0003.1972365 3.33450553639504
3 HyS0003.1977833 3.33450553639504
3 HyS0003.1984548 3.33450553639504
3 HyS0003.1992063 3.33450553639504
3 HyS0003.1997451 3.33450553639504
3 HyS0003.2002593 4.44579929913692
3 HyS0003.2008967 4.44579929913692
3 HyS0003.2020631 4.44579929913692
3 HyS0003.2025808 4.44579929913692
3 HyS0003.2030970 4.44579929913692
3 HyS0003.2041040 4.44579929913692
3 HyS0003.2051589 4.44579929913692
3 HyS0003.2078789 4.44579929913692
3 HyS0003.2084552 4.44579929913692
3 HyS0003.2098654 4.44579929913692
3 HyS0003.2105543 4.44579929913692
3 HyS0003.2110930 4.44579929913692
3 HyS0003.2116012 4.44579929913692
3 HyS0003.2121447 4.44579929913692
3 HyS0003.2126604 4.44579929913692
3 HyS0003.2131715 4.44579929913692
3 HyS0003.2137163 4.44579929913692
3 HyS0003.2163015 4.44579929913692
3 HyS0003.2170668 4.44579929913692
3 HyS0003.2187931 4.44579929913692
3 HyS0003.2193491 4.44579929913692
3 HyS0003.2201376 4.44579929913692
3 HyS0003.2208539 4.44579929913692
3 HyS0003.2213939 4.44579929913692
3 HyS0003.2219460 4.44579929913692
3 HyS0003.2239593 4.44579929913692
3 HyS0003.2252832 4.44579929913692
3 HyS0003.2271278 4.44579929913692
3 HyS0003.2285149 4.44579929913692
3 HyS0003.2291216 4.44579929913692
3 HyS0003.2301576 5.5570930618816
3 HyS0003.2306583 6.66838682462627
3 HyS0003.2311639 6.66838682462627
3 HyS0003.2318866 6.66838682462627
3 HyS0003.2325465 6.66838682462627
3 HyS0003.2331235 6.66838682462627
3 HyS0003.2337139 6.66838682462627
3 HyS0003.2342222 6.66838682462627
3 HyS0003.2372890 6.66838682462627
3 HyS0003.2390438 6.66838682462627
3 HyS0003.2395734 6.66838682462627
3 HyS0003.2400902 6.66838682462627
3 HyS0003.2411049 6.66838682462627
3 HyS0003.2417485 6.66838682462627
3 HyS0003.2425964 6.66838682462627
3 HyS0003.2434382 6.66838682462627
3 HyS0003.2439654 6.66838682462627
3 HyS0003.2446090 6.66838682462627
3 HyS0003.2461370 6.66838682462627
3 HyS0003.2475373 6.66838682462627
3 HyS0003.2487494 6.66838682462627
3 HyS0003.2493395 6.66838682462627
3 HyS0003.2498663 6.66838682462627
3 HyS0003.2504788 6.66838682462627
3 HyS0003.2512355 6.66838682462627
3 HyS0003.2555696 6.66838682462627
3 HyS0003.2561335 6.66838682462627
3 HyS0003.2566343 6.66838682462627
3 HyS0003.2580240 6.66838682462627
3 HyS0003.2587697 6.66838682462627
3 HyS0003.2598002 6.66838682462627
3 HyS0003.2603341 6.66838682462627
3 HyS0003.2609127 6.66838682462627
3 HyS0003.2615090 6.66838682462627
3 HyS0003.2625625 6.66838682462627
3 HyS0003.2634310 6.66838682462627
3 HyS0003.2642750 6.66838682462627
3 HyS0003.2648271 6.66838682462627
3 HyS0003.2680328 6.66838682462627
3 HyS0003.2686552 6.66838682462627
3 HyS0003.2710864 6.66838682462627
3 HyS0003.2721006 6.66838682462627
3 HyS0003.2732976 6.66838682462627
3 HyS0003.2743815 6.66838682462627
3 HyS0003.2750274 6.66838682462627
3 HyS0003.2756347 6.66838682462627
3 HyS0003.2780693 6.66838682462627
3 HyS0003.2790240 6.66838682462627
3 HyS0003.2795922 6.66838682462627
3 HyS0003.2805792 6.66838682462627
3 HyS0003.2825840 6.66838682462627
3 HyS0003.2833326 6.66838682462627
3 HyS0003.2838382 6.66838682462627
3 HyS0003.2845153 6.66838682462627
3 HyS0003.2853724 6.66838682462627
3 HyS0003.2865623 6.66838682462627
3 HyS0003.2870682 6.66838682462627
3 HyS0003.2877042 6.66838682462627
3 HyS0003.2883294 6.66838682462627
3 HyS0003.2888316 6.66838682462627
3 HyS0003.2897142 6.66838682462627
3 HyS0003.2902922 6.66838682462627
3 HyS0003.2908657 6.66838682462627
3 HyS0003.2931844 7.77968058737095
3 HyS0003.2936857 7.77968058737095
3 HyS0003.2943734 7.77968058737095
3 HyS0003.2951760 7.77968058737095
3 HyS0003.2960134 7.77968058737095
3 HyS0003.2969727 7.77968058737095
3 HyS0003.3026463 7.77968058737095
3 HyS0003.3032460 8.89097435011562
3 HyS0003.3038958 8.89097435011562
3 HyS0003.3045727 8.89097435011562
3 HyS0003.3050786 8.89097435011562
3 HyS0003.3075408 8.89097435011562
3 HyS0003.3092016 8.89097435011562
3 HyS0003.3103885 8.89097435011562
3 HyS0003.3109113 8.89097435011562
3 HyS0003.3143565 8.89097435011562
3 HyS0003.3150512 8.89097435011562
3 HyS0003.3156192 8.89097435011562
3 HyS0003.3168165 8.89097435011562
3 HyS0003.3173867 8.89097435011562
3 HyS0003.3178897 8.89097435011562
3 HyS0003.3193771 8.89097435011562
3 HyS0003.3198859 8.89097435011562
3 HyS0003.3206940 10.0022681128603
3 HyS0003.3215648 10.0022681128603
3 HyS0003.3220652 10.0022681128603
3 HyS0003.3230234 10.0022681128603
3 HyS0003.3235384 10.0022681128603
3 HyS0003.3255807 10.0022681128603
3 HyS0003.3261312 10.0022681128603
3 HyS0003.3266376 10.0022681128603
3 HyS0003.3271691 10.0022681128603
3 HyS0003.3280741 10.0022681128603
3 HyS0003.3521757 10.0022681128603
3 HyS0003.3589634 11.113561875605
3 HyS0003.3597243 11.113561875605
3 HyS0003.3602290 11.113561875605
3 HyS0003.3635847 11.113561875605
3 HyS0003.3642442 11.113561875605
3 HyS0003.3649037 11.113561875605
3 HyS0003.3669562 11.113561875605
3 HyS0003.3675486 11.113561875605
3 HyS0003.3684543 11.113561875605
3 HyS0003.3694949 11.113561875605
3 HyS0003.3703383 11.113561875605
3 HyS0003.3713911 11.113561875605
3 HyS0003.3741337 11.113561875605
3 HyS0003.3746817 11.113561875605
3 HyS0003.3753866 11.113561875605
3 HyS0003.3895604 11.113561875605
3 HyS0003.3921735 11.113561875605
3 HyS0003.3932042 11.113561875605
3 HyS0003.3937703 11.113561875605
3 HyS0003.3942828 11.113561875605
3 HyS0003.3947865 11.113561875605
3 HyS0003.3953211 11.113561875605
3 HyS0003.3960513 11.113561875605
3 HyS0003.3966146 11.113561875605
3 HyS0003.3972421 11.113561875605
3 HyS0003.3993898 11.113561875605
3 HyS0003.3999906 11.113561875605
3 HyS0003.4005606 11.113561875605
3 HyS0003.4011055 11.113561875605
3 HyS0003.4025305 11.113561875605
3 HyS0003.4031848 11.113561875605
3 HyS0003.4037159 11.113561875605
3 HyS0003.4054207 12.2248556383411
3 HyS0003.4068800 12.2248556383411
3 HyS0003.4075842 12.2248556383411
3 HyS0003.4083207 13.3361320843705
3 HyS0003.4097882 13.3361320843705
3 HyS0003.4103433 13.3361320843705
3 HyS0003.4111202 13.3361320843705
3 HyS0003.4118451 13.3361320843705
3 HyS0003.4123607 13.3361320843705
3 HyS0003.4152617 13.3361320843705
3 HyS0003.4165110 17.7923620793884
3 HyS0003.4185277 17.7923620793884
3 HyS0003.4198189 17.7923620793884
3 HyS0003.4228308 17.7923620793884
3 HyS0003.4236399 17.7923620793884
3 HyS0003.4242377 17.7923620793884
3 HyS0003.4247704 17.7923620793884
3 HyS0003.4253926 17.7923620793884
3 HyS0003.4269980 17.7923620793884
3 HyS0003.4277372 17.7923620793884
3 HyS0003.4288865 17.7923620793884
3 HyS0003.4295970 17.7923620793884
3 HyS0003.4333282 17.7923620793884
3 HyS0003.4339235 17.7923620793884
3 HyS0003.4344332 17.7923620793884
3 HyS0003.4377822 17.7923620793884
3 HyS0003.4383846 21.1306528524546
3 HyS0003.4388900 21.1306528524546
3 HyS0003.4394524 21.1306528524546
3 HyS0003.4399952 21.1306528524546
3 HyS0003.4407339 21.1306528524546
3 HyS0003.4412549 21.1306528524546
3 HyS0003.4417690 21.1306528524546
3 HyS0003.4422718 21.1306528524546
3 HyS0003.4428174 21.1306528524546
3 HyS0003.4463874 21.1306528524546
3 HyS0003.4469068 22.2419352034112
3 HyS0003.4479125 22.2419352034112
3 HyS0003.4485235 22.2419352034112
3 HyS0003.4491211 22.2419352034112
3 HyS0003.4496350 22.2419352034112
3 HyS0003.4503372 22.2419352034112
3 HyS0003.4511186 22.2419352034112
3 HyS0003.4516726 22.2419352034112
3 HyS0003.4531364 22.2419352034112
3 HyS0003.4536998 22.2419352034112
3 HyS0003.4542207 22.2419352034112
3 HyS0003.4562628 22.2419352034112
3 HyS0003.4568045 22.2419352034112
3 HyS0003.4582096 22.2419352034112
3 HyS0003.4587385 22.2419352034112
3 HyS0003.4592496 22.2419352034112
3 HyS0003.4638433 22.2419352034112
3 HyS0003.4665290 22.2419352034112
3 HyS0003.4680287 22.2419352034112
3 HyS0003.4685531 22.2419352034112
3 HyS0003.4691030 22.2419352034112
3 HyS0003.4696713 22.2419352034112
3 HyS0003.4704082 22.2419352034112
3 HyS0003.4709609 22.2419352034112
3 HyS0003.4714640 22.2419352034112
3 HyS0003.4719947 22.2419352034112
3 HyS0003.4725167 22.2419352034112
3 HyS0003.4730345 22.2419352034112
3 HyS0003.4739205 22.2419352034112
3 HyS0003.4744724 23.3532116494331
3 HyS0003.4750282 27.8094239524052
3 HyS0003.4755292 27.8094239524052
3 HyS0003.4763513 27.8094239524052
3 HyS0003.4773596 27.8094239524052
3 HyS0003.4796735 27.8094239524052
3 HyS0003.4802876 27.8094239524052
3 HyS0003.4808367 27.8094239524052
3 HyS0003.4813379 27.8094239524052
3 HyS0003.4818490 27.8094239524052
3 HyS0003.4824033 27.8094239524052
3 HyS0003.4863962 27.8094239524052
3 HyS0003.4870196 27.8094239524052
3 HyS0003.4877861 27.8094239524052
3 HyS0003.4882977 27.8094239524052
3 HyS0003.4890688 27.8094239524052
3 HyS0003.4900436 27.8094239524052
3 HyS0003.4905591 27.8094239524052
3 HyS0003.4929297 27.8094239524052
3 HyS0003.4936069 27.8094239524052
3 HyS0003.4941301 27.8094239524052
3 HyS0003.4951067 27.8094239524052
3 HyS0003.4956067 27.8094239524052
3 HyS0003.4970514 27.8094239524052
3 HyS0003.4977608 27.8094239524052
3 HyS0003.4983847 27.8094239524052
3 HyS0003.4990267 27.8094239524052
3 HyS0003.5017323 27.8094239524052
3 HyS0003.5028077 27.8094239524052
3 HyS0003.5043014 27.8094239524052
3 HyS0003.5051914 27.8094239524052
3 HyS0003.5057196 27.8094239524052
3 HyS0003.5062288 27.8094239524052
3 HyS0003.5068117 27.8094239524052
3 HyS0003.5073158 27.8094239524052
3 HyS0003.5085120 27.8094239524052
3 HyS0003.5090226 27.8094239524052
3 HyS0003.5096390 27.8094239524052
3 HyS0003.5101466 27.8094239524052
3 HyS0003.5115095 27.8094239524052
3 HyS0003.5122308 27.8094239524052
3 HyS0003.5128357 27.8094239524052
3 HyS0003.5136835 27.8094239524052
3 HyS0003.5141848 27.8094239524052
3 HyS0003.5149770 27.8094239524052
3 HyS0003.5154910 27.8094239524052
3 HyS0003.5180227 27.8094239524052
3 HyS0003.5185569 27.8094239524052
3 HyS0003.5205977 27.8094239524052
3 HyS0003.5227391 34.5160268202778
3 HyS0003.5233063 34.5160268202778
3 HyS0003.5238491 34.5160268202778
3 HyS0003.5244766 34.5160268202778
3 HyS0003.5252683 34.5160268202778
3 HyS0003.5258925 34.5160268202778
3 HyS0003.5270470 43.5004090031322
3 HyS0003.5277957 43.5004090031322
3 HyS0003.5283092 43.5004090031322
3 HyS0003.5288741 43.5004090031322
3 HyS0003.5309060 43.5004090031322
3 HyS0003.5315062 43.5004090031322
3 HyS0003.5320163 43.5004090031322
3 HyS0003.5326937 43.5004090031322
3 HyS0003.5331979 43.5004090031322
3 HyS0003.5337162 43.5004090031322
3 HyS0003.5342929 43.5004090031322
3 HyS0003.5349359 43.5004090031322
3 HyS0003.5354491 43.5004090031322
3 HyS0003.5368278 43.5004090031322
3 HyS0003.5377369 43.5004090031322
3 HyS0003.5382791 43.5004090031322
3 HyS0003.5396052 43.5004090031322
3 HyS0003.5407329 43.5004090031322
3 HyS0003.5418291 43.5004090031322
3 HyS0003.5424580 43.5004090031322
3 HyS0003.5429645 43.5004090031322
3 HyS0003.5435090 43.5004090031322
3 HyS0003.5440848 43.5004090031322
3 HyS0003.5447822 43.5004090031322
3 HyS0003.5467764 43.5004090031322
3 HyS0003.5475065 43.5004090031322
3 HyS0003.5482664 43.5004090031322
3 HyS0003.5491158 43.5004090031322
3 HyS0003.5514224 43.5004090031322
3 HyS0003.5519602 43.5004090031322
3 HyS0003.5528180 43.5004090031322
3 HyS0003.5533526 43.5004090031322
3 HyS0003.5539435 43.5004090031322
3 HyS0003.5545099 43.5004090031322
3 HyS0003.5554190 43.5004090031322
3 HyS0003.5560337 43.5004090031322
3 HyS0003.5565679 43.5004090031322
3 HyS0003.5571549 43.5004090031322
3 HyS0003.5582738 43.5004090031322
3 HyS0003.5587902 43.5004090031322
3 HyS0003.5596602 43.5004090031322
3 HyS0003.5638022 43.5004090031322
3 HyS0003.5658650 43.5004090031322
3 HyS0003.5674016 43.5004090031322
3 HyS0003.5696833 50.2069939556232
3 HyS0003.5711826 50.2069939556232
3 HyS0003.5720377 50.2069939556232
3 HyS0003.5725588 50.2069939556232
3 HyS0003.5730763 50.2069939556232
3 HyS0003.5739051 50.2069939556232
3 HyS0003.5763591 50.2069939556232
3 HyS0003.5769406 50.2069939556232
3 HyS0003.5774515 50.2069939556232
3 HyS0003.5779734 50.2069939556232
3 HyS0003.5789405 50.2069939556232
3 HyS0003.5795036 50.2069939556232
3 HyS0003.5801764 50.2069939556232
3 HyS0003.5807226 50.2069939556232
3 HyS0003.5812294 50.2069939556232
3 HyS0003.5817873 50.2069939556232
3 HyS0003.5823272 50.2069939556232
3 HyS0003.5833742 50.2069939556232
3 HyS0003.5838886 50.2069939556232
3 HyS0003.5844696 58.0470270227435
3 HyS0003.5850837 58.0470270227435
3 HyS0003.5857190 58.0470270227435
3 HyS0003.5862193 58.0470270227435
3 HyS0003.6988010 62.4911718471483
3 HyS0003.6993072 63.5919079840233
3 HyS0003.7005993 63.5919079840233
3 HyS0003.7029732 63.5919079840233
3 HyS0003.7035184 63.5919079840233
3 HyS0003.7041106 63.5919079840233
3 HyS0003.7052508 63.5919079840233
3 HyS0003.7071139 63.5919079840233
3 HyS0003.7079392 63.5919079840233
3 HyS0003.7207318 63.5919079840233
3 HyS0003.7235942 63.5919079840233
3 HyS0003.7248371 63.5919079840233
3 HyS0003.7264996 63.5919079840233
3 HyS0003.7286361 63.5919079840233
3 HyS0003.7292442 63.5919079840233
3 HyS0003.7301956 63.5919079840233
3 HyS0003.7310320 63.5919079840233
3 HyS0003.7315332 63.5919079840233
3 HyS0003.7320731 63.5919079840233
3 HyS0003.7325869 63.5919079840233
3 HyS0003.7330967 63.5919079840233
3 HyS0003.7336311 63.5919079840233
3 HyS0003.7383393 63.5919079840233
3 HyS0003.7388416 63.5919079840233
3 HyS0003.7429157 63.5919079840233
3 HyS0013.3897803 63.5919079840233
3 HyS0013.3924654 63.5919079840233
3 HyS0013.3932189 63.5919079840233
3 HyS0013.3967764 63.5919079840233
3 HyS0013.3978524 63.5919079840233
3 HyS0013.4006950 63.5919079840233
3 HyS0013.4107137 63.5919079840233
3 HyS0013.4112293 63.5919079840233
3 HyS0013.4117664 63.5919079840233
3 HyS0013.4398144 63.5919079840233
3 HyS0013.4480296 63.5919079840233
3 HyS0013.4501628 63.5919079840233
3 HyS0013.4514454 63.5919079840233
3 HyS0013.4545557 63.5919079840233
3 HyS0013.4664308 63.5919079840233
3 HyS0013.4674498 63.5919079840233
3 HyS0013.4679834 63.5919079840233
3 HyS0013.4687487 63.5919079840233
3 HyS0013.4692639 63.5919079840233
3 HyS0013.4697751 63.5919079840233
3 HyS0013.4702968 63.5919079840233
3 HyS0013.4708217 63.5919079840233
3 HyS0013.4734924 63.5919079840233
3 HyS0013.4758801 63.5919079840233
3 HyS0013.4764129 63.5919079840233
3 HyS0013.4771963 63.5919079840233
3 HyS0013.4779179 63.5919079840233
3 HyS0013.4796277 63.5919079840233
3 HyS0013.4802119 63.5919079840233
3 HyS0013.4822937 63.5919079840233
3 HyS0013.4834315 63.5919079840233
3 HyS0013.4840986 63.5919079840233
3 HyS0013.4846415 63.5919079840233
3 HyS0013.4851552 63.5919079840233
3 HyS0022.3155246 63.5919079840233
3 HyS0022.3162319 63.5919079840233
3 HyS0022.3167838 63.5919079840233
3 HyS0022.3181636 63.5919079840233
3 HyS0022.3186709 63.5919079840233
3 HyS0022.3192503 63.5919079840233
3 HyS0022.3221798 63.5919079840233
3 HyS0022.3227287 63.5919079840233
3 HyS0022.3253930 63.5919079840233
3 HyS0022.3264259 63.5919079840233
3 HyS0022.3274951 63.5919079840233
3 HyS0022.3280354 63.5919079840233
3 HyS0022.3338799 63.5919079840233
3 HyS0022.3343911 63.5919079840233
3 HyS0022.3349337 63.5919079840233
3 HyS0022.3354341 63.5919079840233
3 HyS0022.3359859 63.5919079840233
3 HyS0022.3382690 63.5919079840233
3 HyS0022.3388112 63.5919079840233
3 HyS0022.3393341 63.5919079840233
3 HyS0022.3398731 63.5919079840233
3 HyS0022.3410658 63.5919079840233
3 HyS0022.3435802 63.5919079840233
3 HyS0022.3441426 63.5919079840233
3 HyS0022.3459340 63.5919079840233
3 HyS0022.3465178 63.5919079840233
3 HyS0022.3470227 63.5919079840233
3 HyS0022.3475264 63.5919079840233
3 HyS0022.3485849 63.5919079840233
3 HyS0022.3503031 63.5919079840233
3 HyS0022.3509373 63.5919079840233
3 HyS0022.3514620 63.5919079840233
3 HyS0022.3519879 63.5919079840233
3 HyS0022.3567840 63.5919079840233
3 HyS0022.3582157 63.5919079840233
3 HyS0022.3587237 63.5919079840233
3 HyS0022.3592351 63.5919079840233
3 HyS0022.3598280 63.5919079840233
3 HyS0022.3625194 63.5919079840233
3 HyS0022.3630506 63.5919079840233
3 HyS0022.3637509 63.5919079840233
3 HyS0022.3642800 63.5919079840233
3 HyS0022.3660048 63.5919079840233
3 HyS0022.3670988 63.5919079840233
3 HyS0022.3676539 63.5919079840233
3 HyS0022.3681830 63.5919079840233
3 HyS0022.3715290 63.5919079840233
3 HyS0022.3720425 63.5919079840233
3 HyS0022.3728283 63.5919079840233
3 HyS0022.3739864 63.5919079840233
3 HyS0022.3771131 63.5919079840233
3 HyS0022.3776532 63.5919079840233
3 HyS0022.3801063 63.5919079840233
3 HyS0022.3826114 63.5919079840233
3 HyS0022.3837176 63.5919079840233
3 HyS0022.3871625 63.5919079840233
3 HyS0022.3941057 63.5919079840233
3 HyS0022.3951773 63.5919079840233
3 HyS0022.4002344 63.5919079840233
3 HyS0022.4012912 63.5919079840233
3 HyS0022.4018089 63.5919079840233
3 HyS0022.4041718 63.5919079840233
3 HyS0022.4056681 63.5919079840233
3 HyS0022.4061988 63.5919079840233
3 HyS0022.4068917 63.5919079840233
3 HyS0022.4074141 63.5919079840233
3 HyS0022.4080165 63.5919079840233
3 HyS0022.4089481 63.5919079840233
3 HyS0022.4104409 63.5919079840233
3 HyS0022.4289252 63.5919079840233
3 HyS0033.2033846 63.5919079840233
3 HyS0033.2091897 63.5919079840233
3 HyS0033.2107876 63.5919079840233
3 HyS0033.2147211 63.5919079840233
3 HyS0033.2152350 63.5919079840233
3 HyS0033.2163449 63.5919079840233
3 HyS0033.2177874 63.5919079840233
3 HyS0033.2189818 63.5919079840233
3 HyS0033.2204167 63.5919079840233
3 HyS0033.2227995 63.5919079840233
3 HyS0033.2248455 63.5919079840233
3 HyS0033.2264039 63.5919079840233
3 HyS0033.2285224 63.5919079840233
3 HyS0033.2301779 63.5919079840233
3 HyS0033.2315822 63.5919079840233
3 HyS0033.2331093 63.5919079840233
3 HyS0033.2337032 63.5919079840233
3 HyS0033.2365113 63.5919079840233
3 HyS0033.2371276 63.5919079840233
3 HyS0033.2385680 63.5919079840233
3 HyS0033.2402050 63.5919079840233
3 HyS0033.2407212 63.5919079840233
3 HyS0033.2444963 63.5919079840233
3 HyS0033.2471535 63.5919079840233
3 HyS0033.2476582 63.5919079840233
3 HyS0033.2493131 63.5919079840233
3 HyS0033.2520802 63.5919079840233
3 HyS0033.2561695 63.5919079840233
3 HyS0033.2588364 63.5919079840233
3 HyS0033.2594499 63.5919079840233
3 HyS0033.2607492 63.5919079840233
3 HyS0033.2612556 63.5919079840233
3 HyS0033.2617573 63.5919079840233
3 HyS0033.2642320 63.5919079840233
3 HyS0033.2647599 63.5919079840233
3 HyS0033.2666580 63.5919079840233
3 HyS0033.2708869 63.5919079840233
3 HyS0033.2719003 63.5919079840233
3 HyS0033.2724021 63.5919079840233
3 HyS0033.2729267 63.5919079840233
3 HyS0033.2754479 63.5919079840233
3 HyS0033.2760246 63.5919079840233
3 HyS0033.2776875 63.5919079840233
3 HyS0033.2787442 63.5919079840233
3 HyS0033.2799259 63.5919079840233
3 HyS0033.2810214 63.5919079840233
3 HyS0033.2815356 63.5919079840233
3 HyS0033.2862880 63.5919079840233
3 HyS0033.2867885 63.5919079840233
3 HyS0033.2873891 63.5919079840233
3 HyS0033.2879176 63.5919079840233
3 HyS0033.2889903 63.5919079840233
3 HyS0033.2906017 63.5919079840233
3 HyS0033.2913121 63.5919079840233
3 HyS0033.2921701 63.5919079840233
3 HyS0033.2926799 63.5919079840233
3 HyS0042.1832425 63.5919079840233
3 HyS0042.1840267 63.5919079840233
3 HyS0042.1847308 63.5919079840233
3 HyS0042.1874604 63.5919079840233
3 HyS0088.39321 63.5919079840233
3 HyS0088.44699 63.5919079840233
3 HyS0088.50433 63.5919079840233
3 HyS0088.56088 63.5919079840233
3 HyS0088.63370 63.5919079840233
3 HyS0088.68657 63.5919079840233
3 HyS0088.73662 63.5919079840233
3 HyS0088.78679 63.5919079840233
3 HyS0088.84792 63.5919079840233
3 HyS0088.96314 63.5919079840233
3 HyS0088.101848 63.5919079840233
3 HyS0088.107256 63.5919079840233
3 HyS0088.112273 63.5919079840233
3 HyS0088.117682 63.5919079840233
3 HyS0088.125254 63.5919079840233
3 HyS0088.143274 63.5919079840233
3 HyS0088.148394 63.5919079840233
3 HyS0088.156408 63.5919079840233
3 HyS0088.161918 63.5919079840233
3 HyS0088.167223 63.5919079840233
3 HyS0088.172469 63.5919079840233
3 HyS0088.177777 63.5919079840233
3 HyS0088.182785 63.5919079840233
3 HyS0088.187802 63.5919079840233
3 HyS0088.216386 63.5919079840233
3 HyS0088.226636 63.5919079840233
3 HyS0088.251378 63.5919079840233
3 HyS0088.274109 63.5919079840233
3 HyS0088.281581 63.5919079840233
3 HyS0088.290065 63.5919079840233
3 HyS0088.324949 63.5919079840233
3 HyS0088.341210 63.5919079840233
3 HyS0088.365433 63.5919079840233
3 HyS0088.376818 63.5919079840233
3 HyS0088.403090 63.5919079840233
3 HyS0088.410903 63.5919079840233
3 HyS0088.416465 63.5919079840233
3 HyS0088.449357 63.5919079840233
3 HyS0088.456036 63.5919079840233
3 HyS0088.469806 63.5919079840233
3 HyS0088.474815 63.5919079840233
3 HyS0088.480401 63.5919079840233
3 HyS0088.492316 63.5919079840233
3 HyS0088.497746 63.5919079840233
3 HyS0088.521559 63.5919079840233
3 HyS0088.527009 63.5919079840233
3 HyS0088.540553 63.5919079840233
3 HyS0088.572748 63.5919079840233
3 HyS0088.578311 63.5919079840233
3 HyS0088.584775 63.5919079840233
3 HyS0088.590053 63.5919079840233
3 HyS0088.597170 63.5919079840233
3 HyS0088.608243 63.5919079840233
3 HyS0088.613649 63.5919079840233
3 HyS0088.618748 63.5919079840233
3 HyS0088.623911 63.5919079840233
3 HyS0088.633353 63.5919079840233
3 HyS0088.638487 63.5919079840233
3 HyS0088.676020 63.5919079840233
3 HyS0088.732335 63.5919079840233
3 HyS0088.738890 63.5919079840233
3 HyS0088.744175 63.5919079840233
3 HyS0088.756690 63.5919079840233
3 HyS0088.761946 63.5919079840233
3 HyS0088.767196 63.5919079840233
3 HyS0088.778638 63.5919079840233
3 HyS0088.847141 63.5919079840233
3 HyS0094.25672 63.5919079840233
3 HyS0094.30743 63.5919079840233
3 HyS0094.35947 63.5919079840233
3 HyS0094.41336 63.5919079840233
3 HyS0094.47260 63.5919079840233
3 HyS0094.56041 63.5919079840233
3 HyS0094.61046 63.5919079840233
3 HyS0094.67971 63.5919079840233
3 HyS0094.76011 63.5919079840233
3 HyS0094.84703 63.5919079840233
3 HyS0094.92975 63.5919079840233
3 HyS0094.99339 63.5919079840233
3 HyS0094.104490 63.5919079840233
3 HyS0094.109624 63.5919079840233
3 HyS0094.114885 63.5919079840233
3 HyS0094.120130 63.5919079840233
3 HyS0094.126767 63.5919079840233
3 HyS0094.133886 63.5919079840233
3 HyS0094.145419 63.5919079840233
3 HyS0094.153163 63.5919079840233
3 HyS0094.161634 63.5919079840233
3 HyS0094.167618 63.5919079840233
3 HyS0094.175628 63.5919079840233
3 HyS0094.187013 63.5919079840233
3 HyS0094.241833 63.5919079840233
3 HyS0094.285192 63.5919079840233
3 HyS0094.302165 63.5919079840233
3 HyS0094.322119 63.5919079840233
3 HyS0094.334420 63.5919079840233
3 HyS0094.348804 63.5919079840233
3 HyS0094.355541 63.5919079840233
3 HyS0094.379528 63.5919079840233
3 HyS0094.384811 63.5919079840233
3 HyS0094.395482 63.5919079840233
3 HyS0094.409496 63.5919079840233
3 HyS0094.415227 63.5919079840233
3 HyS0094.422693 63.5919079840233
3 HyS0094.432689 63.5919079840233
3 HyS0094.457811 63.5919079840233
3 HyS0094.463137 63.5919079840233
3 HyS0094.477675 63.5919079840233
3 HyS0094.485049 63.5919079840233
3 HyS0094.534692 63.5919079840233
3 HyS0094.557367 63.5919079840233
3 HyS0094.562767 63.5919079840233
3 HyS0094.576494 63.5919079840233
3 HyS0094.584123 63.5919079840233
3 HyS0094.589214 63.5919079840233
3 HyS0094.594546 63.5919079840233
3 HyS0094.615867 63.5919079840233
3 HyS0094.623897 63.5919079840233
3 HyS0094.647674 63.5919079840233
3 HyS0094.658704 63.5919079840233
3 HyS0094.680990 63.5919079840233
3 HyS0094.686083 63.5919079840233
3 HyS0094.694766 63.5919079840233
3 HyS0094.703160 63.5919079840233
3 HyS0094.715213 63.5919079840233
3 HyS0094.721740 63.5919079840233
3 HyS0094.750180 63.5919079840233
3 HyS0114.9790 63.5919079840233
3 HyS0114.15288 63.5919079840233
3 HyS0114.34086 63.5919079840233
3 HyS0114.42790 63.5919079840233
3 HyS0114.50273 63.5919079840233
3 HyS0114.55558 63.5919079840233
3 HyS0114.65217 63.5919079840233
3 HyS0114.70625 63.5919079840233
3 HyS0114.80227 63.5919079840233
3 HyS0114.88678 63.5919079840233
3 HyS0114.97857 63.5919079840233
3 HyS0114.112634 63.5919079840233
3 HyS0114.121367 63.5919079840233
3 HyS0114.128315 63.5919079840233
3 HyS0114.133752 63.5919079840233
3 HyS0114.139549 63.5919079840233
3 HyS0114.144712 63.5919079840233
3 HyS0114.152125 63.5919079840233
3 HyS0114.157256 63.5919079840233
3 HyS0114.163323 63.5919079840233
3 HyS0114.168547 63.5919079840233
3 HyS0114.174556 63.5919079840233
3 HyS0114.182102 63.5919079840233
3 HyS0114.188871 63.5919079840233
3 HyS0114.194603 63.5919079840233
3 HyS0114.203232 63.5919079840233
3 HyS0114.208681 63.5919079840233
3 HyS0114.213951 63.5919079840233
3 HyS0114.224103 63.5919079840233
3 HyS0114.229282 63.5919079840233
3 HyS0114.235645 63.5919079840233
3 HyS0114.242756 63.5919079840233
3 HyS0114.311800 63.5919079840233
3 HyS0114.332909 63.5919079840233
3 HyS0114.337997 63.5919079840233
3 HyS0114.343018 63.5919079840233
3 HyS0114.348790 63.5919079840233
3 HyS0114.353873 63.5919079840233
3 HyS0114.373412 63.5919079840233
3 HyS0114.379040 63.5919079840233
3 HyS0114.385974 63.5919079840233
3 HyS0114.392941 63.5919079840233
3 HyS0114.417270 63.5919079840233
3 HyS0114.424190 63.5919079840233
3 HyS0114.429791 63.5919079840233
3 HyS0114.435170 63.5919079840233
3 HyS0114.440240 63.5919079840233
3 HyS0114.445544 63.5919079840233
3 HyS0114.478634 63.5919079840233
3 HyS0117.27875 63.5919079840233
3 HyS0117.33075 63.5919079840233
3 HyS0117.43440 63.5919079840233
3 HyS0117.50962 63.5919079840233
3 HyS0117.60659 63.5919079840233
3 HyS0117.81237 63.5919079840233
3 HyS0117.86662 63.5919079840233
3 HyS0117.94514 63.5919079840233
3 HyS0117.99810 63.5919079840233
3 HyS0117.104824 63.5919079840233
3 HyS0117.113132 63.5919079840233
3 HyS0117.118708 63.5919079840233
3 HyS0117.125133 63.5919079840233
3 HyS0117.130197 63.5919079840233
3 HyS0117.143665 63.5919079840233
3 HyS0117.162160 63.5919079840233
3 HyS0117.209176 63.5919079840233
3 HyS0117.215429 63.5919079840233
3 HyS0117.221648 63.5919079840233
3 HyS0117.298467 63.5919079840233
3 HyS0117.316717 63.5919079840233
3 HyS0117.321989 63.5919079840233
3 HyS0117.327275 63.5919079840233
3 HyS0117.334195 63.5919079840233
3 HyS0117.339956 63.5919079840233
3 HyS0117.346330 63.5919079840233
3 HyS0117.355693 63.5919079840233
3 HyS0117.362315 63.5919079840233
3 HyS0117.368371 63.5919079840233
3 HyS0117.373822 63.5919079840233
3 HyS0117.379337 63.5919079840233
3 HyS0117.384626 63.5919079840233
3 HyS0117.390659 63.5919079840233
3 HyS0117.397184 63.5919079840233
3 HyS0117.403166 63.5919079840233
3 HyS0117.409393 63.5919079840233
3 HyS0117.426970 63.5919079840233
3 HyS0117.432273 63.5919079840233
3 HyS0117.439777 63.5919079840233
3 HyS0117.444844 63.5919079840233
3 HyS0117.449901 63.5919079840233
3 HyS0281.46692 63.5919079840233
3 HyS0281.72452 63.5919079840233
3 HyS1449.502 63.5919079840233
3 HyS2153.15841 63.5919079840233
3 HyS2336.4366 63.5919079840233
3 HyS4364.806 63.5919079840233
3 HyS0003.5867949 63.5920079840233
3 HyS0003.5873008 63.5920079840233
3 HyS0003.5879110 63.5920079840233
3 HyS0003.5888037 63.5920079840233
3 HyS0003.5893195 63.5920079840233
3 HyS0003.5898545 63.5920079840233
3 HyS0003.5904351 63.5920079840233
3 HyS0003.5910493 63.5920079840233
3 HyS0003.5916099 63.5920079840233
3 HyS0003.5921303 63.5920079840233
3 HyS0003.5926628 63.5920079840233
3 HyS0003.5962496 63.5920079840233
3 HyS0003.5968882 63.5920079840233
3 HyS0003.5975461 63.5920079840233
3 HyS0003.5988515 63.5920079840233
3 HyS0003.5993550 63.5920079840233
3 HyS0003.5998927 63.5920079840233
3 HyS0003.6005768 63.5920079840233
3 HyS0003.6015217 63.5920079840233
3 HyS0003.6020244 63.5920079840233
3 HyS0003.6025635 63.5920079840233
3 HyS0003.6030698 63.5920079840233
3 HyS0003.6036773 63.5920079840233
3 HyS0003.6042765 63.5920079840233
3 HyS0003.6048139 63.5920079840233
3 HyS0003.6054999 63.5920079840233
3 HyS0003.6071889 63.5920079840233
3 HyS0003.6077249 63.5920079840233
3 HyS0003.6097099 63.5920079840233
3 HyS0003.6112036 63.5920079840233
3 HyS0003.6117251 63.5920079840233
3 HyS0003.6123056 63.5920079840233
3 HyS0003.6128312 63.5920079840233
3 HyS0003.6140552 63.5920079840233
3 HyS0003.6146575 63.5920079840233
3 HyS0003.6160772 63.5920079840233
3 HyS0003.6176651 63.5920079840233
3 HyS0003.6187521 63.5920079840233
3 HyS0003.6192880 63.5920079840233
3 HyS0003.6198063 63.5920079840233
3 HyS0003.6205079 63.5920079840233
3 HyS0003.6228974 63.5920079840233
3 HyS0003.6236792 63.5920079840233
3 HyS0003.6242012 63.5920079840233
3 HyS0003.6275891 63.5920079840233
3 HyS0003.6280898 63.5920079840233
3 HyS0003.6285939 63.5920079840233
3 HyS0003.6291346 63.5920079840233
3 HyS0003.6302389 63.5920079840233
3 HyS0003.6320058 63.5920079840233
3 HyS0003.6330396 63.5920079840233
3 HyS0003.6335555 63.5920079840233
3 HyS0003.6341920 63.5920079840233
3 HyS0003.6350422 63.5920079840233
3 HyS0003.6355997 63.5920079840233
3 HyS0003.6363457 63.5920079840233
3 HyS0003.6368977 63.5920079840233
3 HyS0003.6374053 63.5920079840233
3 HyS0003.6379436 63.5920079840233
3 HyS0003.6540409 63.5920079840233
3 HyS0003.6629711 63.5920079840233
3 HyS0003.6635214 63.5920079840233
3 HyS0003.6640925 63.5920079840233
3 HyS0003.6657052 63.5920079840233
3 HyS0003.6662450 63.5920079840233
3 HyS0003.6668698 63.5920079840233
3 HyS0003.6676931 63.5920079840233
3 HyS0003.6682945 63.5920079840233
3 HyS0003.6688338 63.5920079840233
3 HyS0003.6693754 63.5920079840233
3 HyS0003.6702532 63.5920079840233
3 HyS0003.6710836 63.5920079840233
3 HyS0003.6715876 63.5920079840233
3 HyS0003.6722309 63.5920079840233
3 HyS0003.6728319 63.5920079840233
3 HyS0003.6733999 63.5920079840233
3 HyS0003.6739987 63.5920079840233
3 HyS0003.6751170 63.5920079840233
3 HyS0003.6756559 63.5920079840233
3 HyS0003.6761776 63.5920079840233
3 HyS0003.6770192 63.5920079840233
3 HyS0003.6775266 63.5920079840233
3 HyS0003.6780736 63.5920079840233
3 HyS0003.6786222 63.5920079840233
3 HyS0003.6791357 63.5920079840233
3 HyS0003.6797431 63.5920079840233
3 HyS0003.6802553 63.5920079840233
3 HyS0003.6810041 63.5920079840233
3 HyS0003.6819368 63.5920079840233
3 HyS0003.6824380 63.5920079840233
3 HyS0003.6829601 63.5920079840233
3 HyS0003.6834708 63.5920079840233
3 HyS0003.6917100 63.5920079840233
3 HyS0003.6924126 63.5920079840233
3 HyS0003.6929285 63.5920079840233
3 HyS0003.6936818 63.5920079840233
3 HyS0003.6942172 63.5920079840233
3 HyS0003.6947284 63.5920079840233
3 HyS0003.6959594 63.5920079840233
3 HyS0003.6964782 63.5920079840233
3 HyS0003.6969803 63.5920079840233
3 HyS0003.6982210 63.5920079840233
3 HyS0003.6999540 63.5920079840233
3 HyS0003.7015589 63.5920079840233
3 HyS0003.7024202 63.5920079840233
3 HyS0003.7047256 63.5920079840233
3 HyS0003.7065300 63.5920079840233
3 HyS0003.7091173 63.5920079840233
3 HyS0003.7097191 63.5920079840233
3 HyS0003.7192896 63.5920079840233
3 HyS0003.7212321 63.5920079840233
3 HyS0003.7226156 63.5920079840233
3 HyS0003.7241241 63.5920079840233
3 HyS0003.7254196 63.5920079840233
3 HyS0003.7259218 63.5920079840233
3 HyS0003.7271171 63.5920079840233
3 HyS0003.7276172 63.5920079840233
3 HyS0003.7281302 63.5920079840233
3 HyS0003.7341937 63.5920079840233
3 HyS0003.7347729 63.5920079840233
3 HyS0003.7352751 63.5920079840233
3 HyS0003.7367710 63.5920079840233
3 HyS0003.7372884 63.5920079840233
3 HyS0003.7378211 63.5920079840233
3 HyS0003.7394441 63.5920079840233
3 HyS0003.7407014 63.5920079840233
3 HyS0003.7415536 63.5920079840233
3 HyS0013.3945317 63.5920079840233
3 HyS0013.3951849 63.5920079840233
3 HyS0013.3959273 63.5920079840233
3 HyS0013.3973395 63.5920079840233
3 HyS0013.3983630 63.5920079840233
3 HyS0013.3988753 63.5920079840233
3 HyS0013.3993829 63.5920079840233
3 HyS0013.4000098 63.5920079840233
3 HyS0013.4102130 63.5920079840233
3 HyS0013.4123457 63.5920079840233
3 HyS0013.4128618 63.5920079840233
3 HyS0013.4138687 63.5920079840233
3 HyS0013.4145580 63.5920079840233
3 HyS0013.4161244 63.5920079840233
3 HyS0013.4415402 63.5920079840233
3 HyS0013.4423358 63.5920079840233
3 HyS0013.4428839 63.5920079840233
3 HyS0013.4434004 63.5920079840233
3 HyS0013.4439764 63.5920079840233
3 HyS0013.4445864 63.5920079840233
3 HyS0013.4452321 63.5920079840233
3 HyS0013.4458582 63.5920079840233
3 HyS0013.4464384 63.5920079840233
3 HyS0013.4471253 63.5920079840233
3 HyS0013.4490274 63.5920079840233
3 HyS0013.4507601 63.5920079840233
3 HyS0013.4520260 63.5920079840233
3 HyS0013.4526078 63.5920079840233
3 HyS0013.4531953 63.5920079840233
3 HyS0013.4537806 63.5920079840233
3 HyS0013.4551503 63.5920079840233
3 HyS0013.4561872 63.5920079840233
3 HyS0013.4569422 63.5920079840233
3 HyS0013.4576452 63.5920079840233
3 HyS0013.4621853 63.5920079840233
3 HyS0013.4633126 63.5920079840233
3 HyS0013.4638577 63.5920079840233
3 HyS0013.4644831 63.5920079840233
3 HyS0013.4659256 63.5920079840233
3 HyS0013.4669346 63.5920079840233
3 HyS0013.4713224 63.5920079840233
3 HyS0013.4740099 63.5920079840233
3 HyS0013.4745112 63.5920079840233
3 HyS0013.4750150 63.5920079840233
3 HyS0013.4785106 63.5920079840233
3 HyS0013.4790793 63.5920079840233
3 HyS0013.4812682 63.5920079840233
3 HyS0013.4817685 63.5920079840233
3 HyS0013.4828389 63.5920079840233
3 HyS0013.4856724 63.5920079840233
3 HyS0013.4861907 63.5920079840233
3 HyS0022.3174032 63.5920079840233
3 HyS0022.3197847 63.5920079840233
3 HyS0022.3204242 63.5920079840233
3 HyS0022.3209590 63.5920079840233
3 HyS0022.3214888 63.5920079840233
3 HyS0022.3232395 63.5920079840233
3 HyS0022.3237601 63.5920079840233
3 HyS0022.3242634 63.5920079840233
3 HyS0022.3247854 63.5920079840233
3 HyS0022.3269697 63.5920079840233
3 HyS0022.3285430 63.5920079840233
3 HyS0022.3291835 63.5920079840233
3 HyS0022.3333309 63.5920079840233
3 HyS0022.3367670 63.5920079840233
3 HyS0022.3377162 63.5920079840233
3 HyS0022.3404122 63.5920079840233
3 HyS0022.3415690 63.5920079840233
3 HyS0022.3423274 63.5920079840233
3 HyS0022.3446702 63.5920079840233
3 HyS0022.3451733 63.5920079840233
3 HyS0022.3494623 63.5920079840233
3 HyS0022.3533868 63.5920079840233
3 HyS0022.3539090 63.5920079840233
3 HyS0022.3544975 63.5920079840233
3 HyS0022.3573125 63.5920079840233
3 HyS0022.3603342 63.5920079840233
3 HyS0022.3608459 63.5920079840233
3 HyS0022.3613599 63.5920079840233
3 HyS0022.3618927 63.5920079840233
3 HyS0022.3665092 63.5920079840233
3 HyS0022.3688705 63.5920079840233
3 HyS0022.3693857 63.5920079840233
3 HyS0022.3700963 63.5920079840233
3 HyS0022.3710227 63.5920079840233
3 HyS0022.3764156 63.5920079840233
3 HyS0022.3787591 63.5920079840233
3 HyS0022.3795207 63.5920079840233
3 HyS0022.3808143 63.5920079840233
3 HyS0022.3813210 63.5920079840233
3 HyS0022.3820716 63.5920079840233
3 HyS0022.3832174 63.5920079840233
3 HyS0022.3853844 63.5920079840233
3 HyS0022.3859184 63.5920079840233
3 HyS0022.3919163 63.5920079840233
3 HyS0022.3926582 63.5920079840233
3 HyS0022.3946675 63.5920079840233
3 HyS0022.3958539 63.5920079840233
3 HyS0022.3967818 63.5920079840233
3 HyS0022.4007434 63.5920079840233
3 HyS0022.4024848 63.5920079840233
3 HyS0022.4030827 63.5920079840233
3 HyS0022.4036099 63.5920079840233
3 HyS0022.4098536 63.5920079840233
3 HyS0033.2038944 63.5920079840233
3 HyS0033.2044345 63.5920079840233
3 HyS0033.2050799 63.5920079840233
3 HyS0033.2056252 63.5920079840233
3 HyS0033.2062171 63.5920079840233
3 HyS0033.2068451 63.5920079840233
3 HyS0033.2096988 63.5920079840233
3 HyS0033.2102704 63.5920079840233
3 HyS0033.2157500 63.5920079840233
3 HyS0033.2172733 63.5920079840233
3 HyS0033.2183098 63.5920079840233
3 HyS0033.2197194 63.5920079840233
3 HyS0033.2209652 63.5920079840233
3 HyS0033.2215456 63.5920079840233
3 HyS0033.2222154 63.5920079840233
3 HyS0033.2253779 63.5920079840233
3 HyS0033.2258879 63.5920079840233
3 HyS0033.2269271 63.5920079840233
3 HyS0033.2274449 63.5920079840233
3 HyS0033.2279927 63.5920079840233
3 HyS0033.2290660 63.5920079840233
3 HyS0033.2295716 63.5920079840233
3 HyS0033.2310570 63.5920079840233
3 HyS0033.2326015 63.5920079840233
3 HyS0033.2359983 63.5920079840233
3 HyS0033.2376947 63.5920079840233
3 HyS0033.2391176 63.5920079840233
3 HyS0033.2413313 63.5920079840233
3 HyS0033.2423360 63.5920079840233
3 HyS0033.2428504 63.5920079840233
3 HyS0033.2433911 63.5920079840233
3 HyS0033.2439489 63.5920079840233
3 HyS0033.2450055 63.5920079840233
3 HyS0033.2456327 63.5920079840233
3 HyS0033.2465965 63.5920079840233
3 HyS0033.2481696 63.5920079840233
3 HyS0033.2487619 63.5920079840233
3 HyS0033.2498295 63.5920079840233
3 HyS0033.2503635 63.5920079840233
3 HyS0033.2509015 63.5920079840233
3 HyS0033.2514065 63.5920079840233
3 HyS0033.2529101 63.5920079840233
3 HyS0033.2543972 63.5920079840233
3 HyS0033.2549090 63.5920079840233
3 HyS0033.2556046 63.5920079840233
3 HyS0033.2566924 63.5920079840233
3 HyS0033.2582277 63.5920079840233
3 HyS0033.2599820 63.5920079840233
3 HyS0033.2631867 63.5920079840233
3 HyS0033.2637115 63.5920079840233
3 HyS0033.2653302 63.5920079840233
3 HyS0033.2660263 63.5920079840233
3 HyS0033.2677646 63.5920079840233
3 HyS0033.2690303 63.5920079840233
3 HyS0033.2698307 63.5920079840233
3 HyS0033.2703576 63.5920079840233
3 HyS0033.2713982 63.5920079840233
3 HyS0033.2738128 63.5920079840233
3 HyS0033.2765585 63.5920079840233
3 HyS0033.2771170 63.5920079840233
3 HyS0033.2782263 63.5920079840233
3 HyS0033.2792500 63.5920079840233
3 HyS0033.2804619 63.5920079840233
3 HyS0033.2828688 63.5920079840233
3 HyS0033.2833762 63.5920079840233
3 HyS0033.2843028 63.5920079840233
3 HyS0033.2849731 63.5920079840233
3 HyS0033.2857284 63.5920079840233
3 HyS0033.2884832 63.5920079840233
3 HyS0033.2932162 63.5920079840233
3 HyS0033.2938258 63.5920079840233
3 HyS0033.2943373 63.5920079840233
3 HyS0033.2951661 63.5920079840233
3 HyS0033.2956882 63.5920079840233
3 HyS0033.2963319 63.5920079840233
3 HyS0033.2970198 63.5920079840233
3 HyS0033.2975666 63.5920079840233
3 HyS0033.2980888 63.5920079840233
3 HyS0033.2986486 63.5920079840233
3 HyS0033.3009858 63.5920079840233
3 HyS0033.3019715 63.5920079840233
3 HyS0033.3025152 63.5920079840233
3 HyS0033.3032793 63.5920079840233
3 HyS0042.1756705 63.5920079840233
3 HyS0042.1761763 63.5920079840233
3 HyS0042.1773825 63.5920079840233
3 HyS0042.1779041 63.5920079840233
3 HyS0042.1785569 63.5920079840233
3 HyS0042.1790600 63.5920079840233
3 HyS0042.1797147 63.5920079840233
3 HyS0042.1802467 63.5920079840233
3 HyS0042.1813900 63.5920079840233
3 HyS0042.1821469 63.5920079840233
3 HyS0042.1852430 63.5920079840233
3 HyS0042.1863079 63.5920079840233
3 HyS0042.1869524 63.5920079840233
3 HyS0088.268669 63.5920079840233
3 HyS0088.533679 63.5920079840233
3 HyS0088.602990 63.5920079840233
3 HyS0088.716877 63.5920079840233
3 HyS0088.722194 63.5920079840233
3 HyS0088.727273 63.5920079840233
3 HyS0088.751255 63.5920079840233
3 HyS0088.772964 63.5920079840233
3 HyS0088.824193 63.5920079840233
3 HyS0088.829572 63.5920079840233
3 HyS0088.836343 63.5920079840233
3 HyS0088.841355 63.5920079840233
3 HyS0094.192128 63.5920079840233
3 HyS0094.225233 63.5920079840233
3 HyS0094.329378 63.5920079840233
3 HyS0094.342247 63.5920079840233
3 HyS0094.362107 63.5920079840233
3 HyS0094.372235 63.5920079840233
3 HyS0094.452751 63.5920079840233
3 HyS0094.518559 63.5920079840233
3 HyS0094.605213 63.5920079840233
3 HyS0094.664679 63.5920079840233
3 HyS0094.730022 63.5920079840233
3 HyS0114.327053 63.5920079840233
3 HyS0117.416167 63.5920079840233
3 HyS0033.1889854 68.0482268538508
3 HyS0033.1899523 68.0482268538508
3 HyS0033.1904546 68.0482268538508
3 HyS0033.1909926 68.0482268538508
3 HyS0033.1915409 68.0482268538508
3 HyS0033.1920428 68.0482268538508
3 HyS0033.1937775 68.0482268538508
3 HyS0033.1943435 68.0482268538508
3 HyS0033.2003344 68.0482268538508
3 HyS0033.2008394 68.0482268538508
3 HyS0033.2013436 68.0482268538508
3 HyS0033.2022283 68.0482268538508
3 HyS0033.1670985 70.2719092396884
3 HyS0033.1682750 70.2719092396884
3 HyS0033.1687759 70.2719092396884
3 HyS0033.1695596 70.2719092396884
3 HyS0033.1702996 70.2719092396884
3 HyS0033.1710608 70.2719092396884
3 HyS0033.1716107 70.2719092396884
3 HyS0033.1724226 70.2719092396884
3 HyS0033.1736327 70.2719092396884
3 HyS0033.1741496 70.2719092396884
3 HyS0033.1746846 70.2719092396884
3 HyS0033.1409609 71.3831973613129
3 HyS0033.1414844 71.3831973613129
3 HyS0033.1420534 71.3831973613129
3 HyS0033.1096316 72.494491124052
3 HyS0033.1103198 72.494491124052
3 HyS0033.1109261 72.494491124052
3 HyS0033.1117538 72.494491124052
3 HyS0033.1146897 72.494491124052
3 HyS0033.1152690 72.494491124052
3 HyS0033.1160488 72.494491124052
3 HyS0033.1166024 72.494491124052
3 HyS0033.1175523 72.494491124052
3 HyS0033.1180993 72.494491124052
3 HyS0033.1186441 72.494491124052
3 HyS0033.1191493 72.494491124052
3 HyS0033.1197552 72.494491124052
3 HyS0033.1204537 72.494491124052
3 HyS0033.1218261 72.494491124052
3 HyS0033.1227928 72.494491124052
3 HyS0033.1233482 72.494491124052
3 HyS0033.1239616 72.494491124052
3 HyS0033.1245178 72.494491124052
3 HyS0033.1254174 72.494491124052
3 HyS0033.1259210 72.494491124052
3 HyS0033.1264220 72.494491124052
3 HyS0033.1277910 72.494491124052
3 HyS0033.1286643 72.494491124052
3 HyS0033.1303049 72.494491124052
3 HyS0033.1308278 72.494491124052
3 HyS0033.1315205 72.494491124052
3 HyS0033.1320749 72.494491124052
3 HyS0033.1327570 72.494491124052
3 HyS0033.1340639 72.494491124052
3 HyS0033.1345795 72.494491124052
3 HyS0033.1350820 72.494491124052
3 HyS0033.1376601 72.494491124052
3 HyS0033.1387758 72.494491124052
3 HyS0033.1395899 72.494491124052
3 HyS0033.1402512 72.494491124052
3 HyS0033.994083 73.6057792457515
3 HyS0033.1002489 73.6057792457515
3 HyS0033.1007736 73.6057792457515
3 HyS0033.1013422 73.6057792457515
3 HyS0033.1019457 73.6057792457515
3 HyS0033.1024732 73.6057792457515
3 HyS0033.1030243 73.6057792457515
3 HyS0033.1047268 73.6057792457515
3 HyS0033.1052478 73.6057792457515
3 HyS0033.1063944 73.6057792457515
3 HyS0033.1072012 73.6057792457515
3 HyS0033.596485 75.82947747915
3 HyS0033.601688 75.82947747915
3 HyS0033.606734 75.82947747915
3 HyS0033.612199 75.82947747915
3 HyS0033.621874 75.82947747915
3 HyS0033.630014 75.82947747915
3 HyS0033.635988 75.82947747915
3 HyS0033.642740 75.82947747915
3 HyS0033.649352 75.82947747915
3 HyS0033.661761 75.82947747915
3 HyS0033.666919 75.82947747915
3 HyS0033.672332 75.82947747915
3 HyS0033.678474 75.82947747915
3 HyS0033.683581 75.82947747915
3 HyS0033.688707 75.82947747915
3 HyS0033.694572 75.82947747915
3 HyS0033.699642 75.82947747915
3 HyS0033.707281 75.82947747915
3 HyS0033.719303 75.82947747915
3 HyS0033.724522 75.82947747915
3 HyS0033.729546 75.82947747915
3 HyS0033.735852 75.82947747915
3 HyS0033.741273 75.82947747915
3 HyS0033.746421 75.82947747915
3 HyS0033.751703 75.82947747915
3 HyS0033.756868 75.82947747915
3 HyS0033.762515 75.82947747915
3 HyS0033.773415 75.82947747915
3 HyS0033.780339 75.82947747915
3 HyS0033.785536 75.82947747915
3 HyS0033.790704 75.82947747915
3 HyS0033.560375 76.9407656008438
3 HyS0033.565523 76.9407656008438
3 HyS0033.572430 76.9407656008438
3 HyS0033.582433 76.9407656008438
3 HyS0033.12083 78.0520479518004
3 HyS0033.29635 78.0520479518004
3 HyS0033.76343 78.0520479518004
3 HyS0033.85942 78.0520479518004
3 HyS0033.102275 78.0520479518004
3 HyS0033.107628 78.0520479518004
3 HyS0033.113759 78.0520479518004
3 HyS0033.118769 78.0520479518004
3 HyS0033.124089 78.0520479518004
3 HyS0033.134472 78.0520479518004
3 HyS0033.193310 78.0520479518004
3 HyS0033.198334 78.0520479518004
3 HyS0033.213586 78.0520479518004
3 HyS0033.219541 78.0520479518004
3 HyS0033.229530 78.0520479518004
3 HyS0033.265234 78.0520479518004
3 HyS0033.271351 78.0520479518004
3 HyS0033.277352 78.0520479518004
3 HyS0033.282444 78.0520479518004
3 HyS0033.288089 78.0520479518004
3 HyS0033.293178 78.0520479518004
3 HyS0033.299634 78.0520479518004
3 HyS0033.305375 78.0520479518004
3 HyS0033.310939 78.0520479518004
3 HyS0033.316823 78.0520479518004
3 HyS0033.321875 78.0520479518004
3 HyS0033.357994 78.0520479518004
3 HyS0033.368214 78.0520479518004
3 HyS0033.373432 78.0520479518004
3 HyS0033.379908 78.0520479518004
3 HyS0033.385380 78.0520479518004
3 HyS0033.390665 78.0520479518004
3 HyS0033.395905 78.0520479518004
3 HyS0033.405287 78.0520479518004
3 HyS0033.410555 78.0520479518004
3 HyS0033.420449 78.0520479518004
3 HyS0033.434873 78.0520479518004
3 HyS0033.442956 78.0520479518004
3 HyS0033.448946 78.0520479518004
3 HyS0033.453954 78.0520479518004
3 HyS0033.465609 78.0520479518004
3 HyS0033.470662 78.0520479518004
3 HyS0033.483084 78.0520479518004
3 HyS0033.488295 78.0520479518004
3 HyS0033.494946 78.0520479518004
3 HyS0033.501103 78.0520479518004
3 HyS0033.506286 78.0520479518004
3 HyS0033.511480 78.0520479518004
3 HyS0033.516585 78.0520479518004
3 HyS0033.522396 78.0520479518004
3 HyS0033.527560 78.0520479518004
3 HyS0033.534073 78.0520479518004
3 HyS0033.539476 78.0520479518004
3 HyS0033.544496 78.0520479518004
3 HyS0033.549658 78.0520479518004
3 HyS0033.555223 78.0520479518004
3 HyS0051.42771 78.0520479518004
3 HyS0051.54635 78.0520479518004
3 HyS0051.64318 78.0520479518004
3 HyS0051.82314 78.0520479518004
3 HyS0051.96434 78.0520479518004
3 HyS0051.110130 78.0520479518004
3 HyS0051.115751 78.0520479518004
3 HyS0051.128677 78.0520479518004
3 HyS0051.134253 78.0520479518004
3 HyS0051.140542 78.0520479518004
3 HyS0051.146577 78.0520479518004
3 HyS0051.154036 78.0520479518004
3 HyS0051.161791 78.0520479518004
3 HyS0051.172409 78.0520479518004
3 HyS0051.184370 78.0520479518004
3 HyS0051.190022 78.0520479518004
3 HyS0051.195924 78.0520479518004
3 HyS0051.200938 78.0520479518004
3 HyS0051.206931 78.0520479518004
3 HyS0051.212685 78.0520479518004
3 HyS0051.217831 78.0520479518004
3 HyS1479.9756 78.0520479518004
3 HyS0051.225493 81.3903141046914
3 HyS0051.231185 81.3903141046914
3 HyS0051.241116 81.3903141046914
3 HyS0051.248719 81.3903141046914
3 HyS0051.254221 81.3903141046914
3 HyS0051.272750 81.3903141046914
3 HyS0051.277788 81.3903141046914
3 HyS0051.283962 81.3903141046914
3 HyS0051.305773 81.3903141046914
3 HyS0051.311123 81.3903141046914
3 HyS0051.320180 81.3903141046914
3 HyS0051.328700 81.3903141046914
3 HyS0051.333781 81.3903141046914
3 HyS0051.339495 81.3903141046914
3 HyS0051.344768 81.3903141046914
3 HyS0051.350150 81.3903141046914
3 HyS0051.366088 81.3903141046914
3 HyS0051.371261 81.3903141046914
3 HyS0051.376499 81.3903141046914
3 HyS0051.381509 81.3903141046914
3 HyS0051.388077 81.3903141046914
3 HyS0051.394399 81.3903141046914
3 HyS0051.400767 81.3903141046914
3 HyS0051.406157 81.3903141046914
3 HyS0051.411185 81.3903141046914
3 HyS0051.418088 81.3903141046914
3 HyS0051.428255 81.3903141046914
3 HyS0051.435077 81.3903141046914
3 HyS0051.441792 81.3903141046914
3 HyS0051.448145 81.3903141046914
3 HyS0051.453665 81.3903141046914
3 HyS0051.458695 81.3903141046914
3 HyS0051.463773 81.3903141046914
3 HyS0051.471695 81.3903141046914
3 HyS0051.481331 81.3903141046914
3 HyS0051.486833 81.3903141046914
3 HyS0051.492219 90.3747420592613
3 HyS0051.497255 90.3747420592613
3 HyS0051.503023 90.3747420592613
3 HyS0051.512019 90.3747420592613
3 HyS0051.517062 90.3747420592613
3 HyS0051.522754 91.4859934453484
3 HyS0051.555777 91.4859934453484
3 HyS0051.592964 91.4859934453484
3 HyS0051.613503 91.4859934453484
3 HyS0051.618833 91.4859934453484
3 HyS0051.623955 91.4859934453484
3 HyS0051.629043 91.4859934453484
3 HyS0051.634453 91.4859934453484
3 HyS0051.645607 91.4859934453484
3 HyS0051.651051 91.4859934453484
3 HyS0051.656447 91.4859934453484
3 HyS0051.661553 91.4859934453484
3 HyS0051.666698 92.5972872080634
3 HyS0051.672096 93.7085636540935
3 HyS0051.677759 93.7085636540935
3 HyS0051.683168 93.7085636540935
3 HyS0051.690216 93.7085636540935
3 HyS0051.695219 93.7085636540935
3 HyS0051.702125 93.7085636540935
3 HyS0051.864272 98.1647992784039
3 HyS0051.870607 98.1647992784039
3 HyS0051.876276 98.1647992784039
3 HyS0051.882001 98.1647992784039
3 HyS0051.887009 98.1647992784039
3 HyS0051.894038 98.1647992784039
3 HyS0051.899073 100.388480357532
3 HyS0051.904826 100.388480357532
3 HyS0051.911861 100.388480357532
3 HyS0051.917221 100.388480357532
3 HyS0051.922787 100.388480357532
3 HyS0051.929475 100.388480357532
3 HyS0051.936698 100.388480357532
3 HyS0051.942078 100.388480357532
3 HyS0051.947929 100.388480357532
3 HyS0051.953467 100.388480357532
3 HyS0051.983572 100.388480357532
3 HyS0051.990632 100.388480357532
3 HyS0051.997213 100.388480357532
3 HyS0051.1029459 100.388480357532
3 HyS0051.1039227 100.388480357532
3 HyS0051.1058341 100.388480357532
3 HyS0051.1094180 100.388480357532
3 HyS0051.1106460 100.388480357532
3 HyS0051.1113400 100.388480357532
3 HyS0051.1118953 100.388480357532
3 HyS0051.1124137 100.388480357532
3 HyS0051.1129224 100.388480357532
3 HyS0051.1135299 100.388480357532
3 HyS0051.1146477 100.388480357532
3 HyS0051.1151479 100.388480357532
3 HyS0051.1156630 100.388480357532
3 HyS0051.1161637 100.388480357532
3 HyS0051.1178033 100.388480357532
3 HyS0051.1197468 100.388480357532
3 HyS0051.1203088 100.388480357532
3 HyS0051.1209173 100.388480357532
3 HyS0051.1214959 101.49975706745
3 HyS0051.1224915 101.49975706745
3 HyS0051.1232555 101.49975706745
3 HyS0051.1237678 101.49975706745
3 HyS0051.1244610 101.49975706745
3 HyS0051.1249930 101.49975706745
3 HyS0051.1257858 101.49975706745
3 HyS0051.1265879 101.49975706745
3 HyS0051.1272197 101.49975706745
3 HyS0051.1280509 101.49975706745
3 HyS0051.1301181 101.49975706745
3 HyS0051.1310314 101.49975706745
3 HyS0051.1315403 101.49975706745
3 HyS0051.1321002 101.49975706745
3 HyS0051.1326935 101.49975706745
3 HyS0051.1331987 101.49975706745
3 HyS0051.1346500 101.49975706745
3 HyS0051.1354026 104.838035823538
3 HyS0051.1359416 104.838035823538
3 HyS0051.1365002 104.838035823538
3 HyS0051.1370874 104.838035823538
3 HyS0051.1378540 104.838035823538
3 HyS0051.1383602 104.838035823538
3 HyS0051.1388777 104.838035823538
3 HyS0051.1393860 104.838035823538
3 HyS0051.1399026 104.838035823538
3 HyS0051.1404064 104.838035823538
3 HyS0051.1416960 104.838035823538
3 HyS0051.1423535 104.838035823538
3 HyS0051.1432374 104.838035823538
3 HyS0051.1439419 104.838035823538
3 HyS0051.1446355 104.838035823538
3 HyS0051.1451943 104.838035823538
3 HyS0051.1507409 104.838035823538
3 HyS0051.1512430 104.838035823538
3 HyS0051.1517580 104.838035823538
3 HyS0051.1533229 104.838035823538
3 HyS0051.1541533 104.838035823538
3 HyS0051.1546645 104.838035823538
3 HyS0051.1623040 104.838035823538
3 HyS0051.1629490 104.838035823538
3 HyS0051.1644067 104.838035823538
3 HyS0051.1649824 104.838035823538
3 HyS0051.1654852 104.838035823538
3 HyS0051.1659917 104.838035823538
3 HyS0051.1664974 104.838035823538
3 HyS0051.1670348 104.838035823538
3 HyS0051.1675447 104.838035823538
3 HyS0051.1680883 104.838035823538
3 HyS0051.1686870 104.838035823538
3 HyS0051.1693159 104.838035823538
3 HyS0051.1699217 104.838035823538
3 HyS0051.1706087 104.838035823538
3 HyS0051.1715576 104.838035823538
3 HyS0051.1720777 104.838035823538
3 HyS0051.1726045 104.838035823538
3 HyS0051.1731247 104.838035823538
3 HyS0051.1736373 104.838035823538
3 HyS0051.1742063 104.838035823538
3 HyS0051.1747535 104.838035823538
3 HyS0051.1753618 104.838035823538
3 HyS0051.1760045 104.838035823538
3 HyS0051.1765404 104.838035823538
3 HyS0051.1773073 104.838035823538
3 HyS0051.1778084 104.838035823538
3 HyS0051.1791168 104.838035823538
3 HyS0051.1796207 104.838035823538
3 HyS0051.1825657 104.838035823538
3 HyS0051.1830933 104.838035823538
3 HyS0051.1836789 104.838035823538
3 HyS0051.1842926 104.838035823538
3 HyS0016.2671368 111.54467984842
3 HyS0016.2678516 111.54467984842
3 HyS0016.2683564 111.54467984842
3 HyS0016.2688974 111.54467984842
3 HyS0016.2694016 111.54467984842
3 HyS0016.2700100 111.54467984842
3 HyS0016.2705428 111.54467984842
3 HyS0016.2710567 111.54467984842
3 HyS0051.1937898 111.54467984842
3 HyS0051.1944031 111.54467984842
3 HyS0051.1953052 111.54467984842
3 HyS0051.1958323 111.54467984842
3 HyS0051.1963353 111.54467984842
3 HyS0051.1969337 111.54467984842
3 HyS0051.1975018 111.54467984842
3 HyS0051.1980100 111.54467984842
3 HyS0051.1985412 111.54467984842
3 HyS0051.1990635 111.54467984842
3 HyS0051.1995682 111.54467984842
3 HyS0051.2000739 111.54467984842
3 HyS0051.2013315 111.54467984842
3 HyS0051.2023607 111.54467984842
3 HyS0051.2031587 111.54467984842
3 HyS0051.2037497 111.54467984842
3 HyS0016.2064856 113.768348810673
3 HyS0016.2172006 113.768348810673
3 HyS0016.2179171 113.768348810673
3 HyS0016.2184773 113.768348810673
3 HyS0016.2190058 113.768348810673
3 HyS0016.2223774 113.768348810673
3 HyS0016.2228862 113.768348810673
3 HyS0016.2234036 113.768348810673
3 HyS0016.2240044 113.768348810673
3 HyS0016.2245357 113.768348810673
3 HyS0016.2272726 113.768348810673
3 HyS0016.2278644 113.768348810673
3 HyS0016.2284602 113.768348810673
3 HyS0016.2289612 113.768348810673
3 HyS0016.2294656 113.768348810673
3 HyS0016.2299886 113.768348810673
3 HyS0016.2313240 113.768348810673
3 HyS0016.2325269 113.768348810673
3 HyS0016.2333943 113.768348810673
3 HyS0016.2339402 113.768348810673
3 HyS0016.2344871 113.768348810673
3 HyS0016.2358022 113.768348810673
3 HyS0016.2363093 113.768348810673
3 HyS0016.2368130 113.768348810673
3 HyS0016.2375721 113.768348810673
3 HyS0016.2381182 113.768348810673
3 HyS0016.2386301 113.768348810673
3 HyS0016.2392143 113.768348810673
3 HyS0016.2398106 113.768348810673
3 HyS0016.2403578 113.768348810673
3 HyS0016.2411756 113.768348810673
3 HyS0016.2416758 113.768348810673
3 HyS0016.2422223 113.768348810673
3 HyS0016.2437517 113.768348810673
3 HyS0016.2442758 113.768348810673
3 HyS0016.2447906 113.768348810673
3 HyS0016.2452955 113.768348810673
3 HyS0016.2462397 113.768348810673
3 HyS0016.2485970 113.768348810673
3 HyS0016.2499004 113.768348810673
3 HyS0016.2506157 113.768348810673
3 HyS0016.1375936 114.879636932364
3 HyS0016.1385694 114.879636932364
3 HyS0016.1391058 114.879636932364
3 HyS0016.1396189 114.879636932364
3 HyS0016.1401218 114.879636932364
3 HyS0016.1406474 114.879636932364
3 HyS0016.1411600 114.879636932364
3 HyS0016.1416673 114.879636932364
3 HyS0016.1429320 114.879636932364
3 HyS0016.1436550 114.879636932364
3 HyS0016.1441609 114.879636932364
3 HyS0016.1451394 114.879636932364
3 HyS0016.1456534 114.879636932364
3 HyS0016.1468648 114.879636932364
3 HyS0016.1474280 114.879636932364
3 HyS0016.1480819 114.879636932364
3 HyS0016.1485873 114.879636932364
3 HyS0016.1490932 114.879636932364
3 HyS0016.1496529 114.879636932364
3 HyS0016.1516100 114.879636932364
3 HyS0016.1527053 114.879636932364
3 HyS0016.1544136 114.879636932364
3 HyS0016.1550210 114.879636932364
3 HyS0016.1555937 114.879636932364
3 HyS0016.1561139 114.879636932364
3 HyS0016.1566239 114.879636932364
3 HyS0016.1578427 114.879636932364
3 HyS0016.1583481 114.879636932364
3 HyS0016.1588483 114.879636932364
3 HyS0016.1593659 114.879636932364
3 HyS0016.1599668 114.879636932364
3 HyS0016.1604731 114.879636932364
3 HyS0016.1609810 114.879636932364
3 HyS0016.1616119 114.879636932364
3 HyS0016.1622747 114.879636932364
3 HyS0016.1631387 114.879636932364
3 HyS0016.1642420 114.879636932364
3 HyS0016.1685774 114.879636932364
3 HyS0016.1697090 114.879636932364
3 HyS0016.1702251 114.879636932364
3 HyS0016.1707283 114.879636932364
3 HyS0016.1714535 114.879636932364
3 HyS0016.1739130 114.879636932364
3 HyS0016.1744143 114.879636932364
3 HyS0016.1749393 114.879636932364
3 HyS0016.1762913 114.879636932364
3 HyS0016.1768403 114.879636932364
3 HyS0016.1774529 114.879636932364
3 HyS0016.1780185 114.879636932364
3 HyS0016.1785436 114.879636932364
3 HyS0016.1790525 114.879636932364
3 HyS0016.1810047 114.879636932364
3 HyS0016.1815910 114.879636932364
3 HyS0016.1823846 114.879636932364
3 HyS0016.1838239 114.879636932364
3 HyS0016.1844602 114.879636932364
3 HyS0016.1849781 114.879636932364
3 HyS0016.1855245 114.879636932364
3 HyS0016.1861640 114.879636932364
3 HyS0016.1867191 114.879636932364
3 HyS0016.1876133 114.879636932364
3 HyS0016.1886378 114.879636932364
3 HyS0016.1892142 114.879636932364
3 HyS0016.1897513 114.879636932364
3 HyS0016.1903604 114.879636932364
3 HyS0016.1915876 114.879636932364
3 HyS0016.1923578 114.879636932364
3 HyS0016.1949245 114.879636932364
3 HyS0016.1955018 114.879636932364
3 HyS0016.1960139 114.879636932364
3 HyS0016.1972244 114.879636932364
3 HyS0016.1978355 114.879636932364
3 HyS0016.1997298 114.879636932364
3 HyS0016.2023980 114.879636932364
3 HyS0016.2044406 114.879636932364
3 HyS0016.2049985 114.879636932364
3 HyS0016.2055055 114.879636932364
3 HyS0016.1153879 115.990930695106
3 HyS0016.1161503 115.990930695106
3 HyS0016.1166506 115.990930695106
3 HyS0016.1177132 115.990930695106
3 HyS0016.1183347 115.990930695106
3 HyS0016.1188795 115.990930695106
3 HyS0016.1194158 115.990930695106
3 HyS0016.1199352 115.990930695106
3 HyS0016.1205931 115.990930695106
3 HyS0016.1219784 115.990930695106
3 HyS0016.1228424 115.990930695106
3 HyS0016.1233431 115.990930695106
3 HyS0016.1238680 115.990930695106
3 HyS0016.1243828 115.990930695106
3 HyS0016.1249858 115.990930695106
3 HyS0016.1254865 115.990930695106
3 HyS0016.1296005 115.990930695106
3 HyS0016.1301245 115.990930695106
3 HyS0016.1309937 115.990930695106
3 HyS0016.1329850 115.990930695106
3 HyS0016.1339948 115.990930695106
3 HyS0016.1347783 115.990930695106
3 HyS0016.1353524 115.990930695106
3 HyS0016.1370186 115.990930695106
3 HyS0016.781224 117.10222445785
3 HyS0016.786363 117.10222445785
3 HyS0016.791623 117.10222445785
3 HyS0016.803384 117.10222445785
3 HyS0016.809446 117.10222445785
3 HyS0016.814913 117.10222445785
3 HyS0016.820011 117.10222445785
3 HyS0016.825121 117.10222445785
3 HyS0016.830683 117.10222445785
3 HyS0016.835820 117.10222445785
3 HyS0016.845216 117.10222445785
3 HyS0016.855356 117.10222445785
3 HyS0016.882108 117.10222445785
3 HyS0016.887772 117.10222445785
3 HyS0016.894754 117.10222445785
3 HyS0016.899828 117.10222445785
3 HyS0016.904833 117.10222445785
3 HyS0016.909834 117.10222445785
3 HyS0016.915598 117.10222445785
3 HyS0016.922461 117.10222445785
3 HyS0016.928512 117.10222445785
3 HyS0016.934315 117.10222445785
3 HyS0016.939317 117.10222445785
3 HyS0016.944437 117.10222445785
3 HyS0016.950368 117.10222445785
3 HyS0016.956033 117.10222445785
3 HyS0016.965683 117.10222445785
3 HyS0016.970925 117.10222445785
3 HyS0016.976045 117.10222445785
3 HyS0016.981916 117.10222445785
3 HyS0016.988485 117.10222445785
3 HyS0016.993781 117.10222445785
3 HyS0016.1002276 117.10222445785
3 HyS0016.1007581 117.10222445785
3 HyS0016.1012619 117.10222445785
3 HyS0016.1017900 117.10222445785
3 HyS0016.1023075 117.10222445785
3 HyS0016.1028775 117.10222445785
3 HyS0016.1033875 117.10222445785
3 HyS0016.1038878 117.10222445785
3 HyS0016.1050642 117.10222445785
3 HyS0016.1064651 117.10222445785
3 HyS0016.1070256 117.10222445785
3 HyS0016.1081924 117.10222445785
3 HyS0016.1109708 117.10222445785
3 HyS0016.1128237 117.10222445785
3 HyS0016.1133314 117.10222445785
3 HyS0016.1138392 117.10222445785
3 HyS0016.1143534 117.10222445785
3 HyS0016.1148750 117.10222445785
3 HyS0016.109197 118.213518284507
3 HyS0016.117875 118.213518284507
3 HyS0016.129185 118.213518284507
3 HyS0016.138114 118.213518284507
3 HyS0016.145554 118.213518284507
3 HyS0016.150706 118.213518284507
3 HyS0016.156619 118.213518284507
3 HyS0016.167401 118.213518284507
3 HyS0016.172569 118.213518284507
3 HyS0016.178155 118.213518284507
3 HyS0016.189768 118.213518284507
3 HyS0016.195075 118.213518284507
3 HyS0016.200115 118.213518284507
3 HyS0016.205220 118.213518284507
3 HyS0016.210299 118.213518284507
3 HyS0016.215645 118.213518284507
3 HyS0016.221396 118.213518284507
3 HyS0016.226671 118.213518284507
3 HyS0016.232865 118.213518284507
3 HyS0016.237931 118.213518284507
3 HyS0016.243135 118.213518284507
3 HyS0016.248510 118.213518284507
3 HyS0016.253528 118.213518284507
3 HyS0016.261650 118.213518284507
3 HyS0016.266725 118.213518284507
3 HyS0016.272263 118.213518284507
3 HyS0016.295377 118.213518284507
3 HyS0016.300425 118.213518284507
3 HyS0016.306987 118.213518284507
3 HyS0016.312385 118.213518284507
3 HyS0016.318027 118.213518284507
3 HyS0016.325606 118.213518284507
3 HyS0016.330888 118.213518284507
3 HyS0016.336218 118.213518284507
3 HyS0016.341349 118.213518284507
3 HyS0016.346401 118.213518284507
3 HyS0016.351644 118.213518284507
3 HyS0016.356805 118.213518284507
3 HyS0016.363271 118.213518284507
3 HyS0016.369494 118.213518284507
3 HyS0016.374895 118.213518284507
3 HyS0016.380946 118.213518284507
3 HyS0016.386606 118.213518284507
3 HyS0016.391959 118.213518284507
3 HyS0016.397881 118.213518284507
3 HyS0016.403911 118.213518284507
3 HyS0016.409355 118.213518284507
3 HyS0016.415940 118.213518284507
3 HyS0016.433669 118.213518284507
3 HyS0016.439063 118.213518284507
3 HyS0016.454014 118.213518284507
3 HyS0016.459065 118.213518284507
3 HyS0016.466102 118.213518284507
3 HyS0016.471975 118.213518284507
3 HyS0016.481213 118.213518284507
3 HyS0016.486307 118.213518284507
3 HyS0016.491382 118.213518284507
3 HyS0016.496683 118.213518284507
3 HyS0016.501957 118.213518284507
3 HyS0016.507101 118.213518284507
3 HyS0016.512236 118.213518284507
3 HyS0016.517312 118.213518284507
3 HyS0016.522495 118.213518284507
3 HyS0016.527591 118.213518284507
3 HyS0016.532603 118.213518284507
3 HyS0016.540251 118.213518284507
3 HyS0016.552010 118.213518284507
3 HyS0016.567617 118.213518284507
3 HyS0016.572787 118.213518284507
3 HyS0016.578774 118.213518284507
3 HyS0016.585778 118.213518284507
3 HyS0016.590827 118.213518284507
3 HyS0016.595975 118.213518284507
3 HyS0016.601253 118.213518284507
3 HyS0016.606257 118.213518284507
3 HyS0016.611581 118.213518284507
3 HyS0016.617091 118.213518284507
3 HyS0016.622096 118.213518284507
3 HyS0016.627216 118.213518284507
3 HyS0016.632309 118.213518284507
3 HyS0016.637919 118.213518284507
3 HyS0016.648069 118.213518284507
3 HyS0016.653578 118.213518284507
3 HyS0016.658635 118.213518284507
3 HyS0016.669331 118.213518284507
3 HyS0016.676989 118.213518284507
3 HyS0016.681991 118.213518284507
3 HyS0016.687173 118.213518284507
3 HyS0016.692780 118.213518284507
3 HyS0016.698066 118.213518284507
3 HyS0016.704167 118.213518284507
3 HyS0016.709172 118.213518284507
3 HyS0016.715187 118.213518284507
3 HyS0016.720539 118.213518284507
3 HyS0016.727430 118.213518284507
3 HyS0016.732441 118.213518284507
3 HyS0016.741833 118.213518284507
3 HyS0016.747411 118.213518284507
3 HyS0016.760612 118.213518284507
3 HyS0016.767087 118.213518284507
3 HyS0016.772526 118.213518284507
3 HyS0016.183762 119.31053035939
3 HyS0245.9445 122.634464090111
3 HyS0245.51321 122.634464090111
3 HyS0245.69892 122.634464090111
3 HyS0245.61612 127.090220671238
4 HyS0120.142362 0
4 HyS0422.24952 0
4 HyS0113.498600 2.20139474465301
4 HyS0113.326537 3.29090894078936
4 HyS0113.348129 3.29090894078936
4 HyS0113.372833 3.29090894078936
4 HyS0113.395179 3.29090894078936
4 HyS0113.401931 3.29090894078936
4 HyS0113.407159 3.29090894078936
4 HyS0113.412205 3.29090894078936
4 HyS0113.419209 3.29090894078936
4 HyS0113.424752 3.29090894078936
4 HyS0113.431769 3.29090894078936
4 HyS0113.458481 3.29090894078936
4 HyS0113.492796 3.29090894078936
4 HyS0113.510247 3.29090894078936
4 HyS0113.286073 4.40218548397626
4 HyS0113.291674 4.40218548397626
4 HyS0113.296804 4.40218548397626
4 HyS0113.302411 4.40218548397626
4 HyS0113.252960 8.85841547899242
4 HyS0113.258932 8.85841547899242
4 HyS0113.264432 8.85841547899242
4 HyS0113.273718 8.85841547899242
4 HyS0113.281043 8.85841547899242
4 HyS0113.244781 12.1967007099841
4 HyS0113.239440 14.4203323161767
4 HyS0120.250670 14.4203323161767
4 HyS0067.308459 25.7200742434452
4 HyS0067.314784 25.7200742434452
4 HyS0067.320014 25.7200742434452
4 HyS0067.325044 25.7200742434452
4 HyS0067.331035 25.7200742434452
4 HyS0067.337399 25.7200742434452
4 HyS0067.342843 25.7200742434452
4 HyS0067.348428 25.7200742434452
4 HyS0067.356306 25.7200742434452
4 HyS0067.361965 25.7200742434452
4 HyS0067.367507 25.7200742434452
4 HyS0067.373333 25.7200742434452
4 HyS0067.379770 25.7200742434452
4 HyS0067.388296 25.7200742434452
4 HyS0067.393307 25.7200742434452
4 HyS0067.398407 25.7200742434452
4 HyS0067.404426 25.7200742434452
4 HyS0067.410158 25.7200742434452
4 HyS0067.415441 25.7200742434452
4 HyS0067.421074 25.7200742434452
4 HyS0067.426939 25.7200742434452
4 HyS0067.431954 25.7200742434452
4 HyS0067.437235 25.7200742434452
4 HyS0067.442251 25.7200742434452
4 HyS0067.447922 25.7200742434452
4 HyS0067.453343 25.7200742434452
4 HyS0067.461259 25.7200742434452
4 HyS0067.468954 25.7200742434452
4 HyS0067.474385 25.7200742434452
4 HyS0067.481107 25.7200742434452
4 HyS0067.496573 25.7200742434452
4 HyS0067.501687 26.831306518797
4 HyS0067.508485 29.0550047520976
4 HyS0067.513535 29.0550047520976
4 HyS0067.521997 29.0550047520976
4 HyS0067.532089 29.0550047520976
4 HyS0067.538225 29.0550047520976
4 HyS0067.560330 29.0550047520976
4 HyS0067.566219 29.0550047520976
4 HyS0067.572416 29.0550047520976
4 HyS0067.579214 29.0550047520976
4 HyS0067.587123 29.0550047520976
4 HyS0067.592244 29.0550047520976
4 HyS0067.615024 29.0550047520976
4 HyS0067.620211 29.0550047520976
4 HyS0067.625498 29.0550047520976
4 HyS0067.630949 29.0550047520976
4 HyS0067.636475 29.0550047520976
4 HyS0067.652690 29.0550047520976
4 HyS0067.658160 29.0550047520976
4 HyS0067.668020 29.0550047520976
4 HyS0067.673578 29.0550047520976
4 HyS0067.681032 29.0550047520976
4 HyS0067.686492 29.0550047520976
4 HyS0067.723703 30.1662228669807
4 HyS0067.731178 30.1662228669807
4 HyS0067.738413 30.1662228669807
4 HyS0067.743760 30.1662228669807
4 HyS0067.754455 30.1662228669807
4 HyS0067.759459 30.1662228669807
4 HyS0067.767845 30.1662228669807
4 HyS0067.775105 30.1662228669807
4 HyS0067.780141 30.1662228669807
4 HyS0067.785877 30.1662228669807
4 HyS0067.791033 30.1662228669807
4 HyS0067.796037 30.1662228669807
4 HyS0067.801877 30.1662228669807
4 HyS0067.1041891 30.1662228669807
4 HyS0067.1069253 30.1662228669807
4 HyS0067.1084068 30.1662228669807
4 HyS0067.1090546 30.1662228669807
4 HyS0067.1099200 30.1662228669807
4 HyS0067.1105835 30.1662228669807
4 HyS0067.1119113 30.1662228669807
4 HyS0067.1166984 30.1662228669807
4 HyS0067.1198347 43.8299684203862
4 HyS0067.1203595 43.8299684203862
4 HyS0067.1213424 43.8299684203862
4 HyS0067.1224219 43.8299684203862
4 HyS0067.1229475 43.8299684203862
4 HyS0067.1234505 44.9411921762794
4 HyS0067.1252174 44.9411921762794
4 HyS0067.1258351 44.9411921762794
4 HyS0067.1263469 44.9411921762794
4 HyS0067.1275295 44.9411921762794
4 HyS0067.1286634 44.9411921762794
4 HyS0067.1294200 44.9411921762794
4 HyS0067.1301195 44.9411921762794
4 HyS0067.1310887 44.9411921762794
4 HyS0067.1316342 44.9411921762794
4 HyS0067.1321702 44.9411921762794
4 HyS0067.1326897 44.9411921762794
4 HyS0067.1341712 44.9411921762794
4 HyS0067.1353020 44.9411921762794
4 HyS0067.1358277 44.9411921762794
4 HyS0067.1366135 44.9411921762794
4 HyS0067.1397058 44.9411921762794
4 HyS0067.1403200 44.9411921762794
4 HyS0067.1408320 44.9411921762794
4 HyS0067.1418957 44.9411921762794
4 HyS0067.1424709 44.9411921762794
4 HyS0067.1435538 44.9411921762794
4 HyS0067.1499542 44.9411921762794
4 HyS0067.1516538 44.9411921762794
4 HyS0057.1332 46.0524802979295
4 HyS0057.37840 46.0524802979295
4 HyS0057.44036 46.0524802979295
4 HyS0057.58512 46.0524802979295
4 HyS0057.100914 46.0524802979295
4 HyS0057.115220 46.0524802979295
4 HyS0057.132477 46.0524802979295
4 HyS0057.140824 46.0524802979295
4 HyS0057.146193 46.0524802979295
4 HyS0057.153388 46.0524802979295
4 HyS0057.160976 46.0524802979295
4 HyS0057.170217 46.0524802979295
4 HyS0057.175652 46.0524802979295
4 HyS0057.180849 46.0524802979295
4 HyS0057.186608 46.0524802979295
4 HyS0057.192264 46.0524802979295
4 HyS0057.197478 46.0524802979295
4 HyS0057.204651 46.0524802979295
4 HyS0057.210454 46.0524802979295
4 HyS0057.215817 46.0524802979295
4 HyS0057.221697 46.0524802979295
4 HyS0057.226801 46.0524802979295
4 HyS0057.232702 46.0524802979295
4 HyS0057.238135 46.0524802979295
4 HyS0057.243590 46.0524802979295
4 HyS0057.249557 46.0524802979295
4 HyS0057.258793 46.0524802979295
4 HyS0057.264291 46.0524802979295
4 HyS0057.270222 46.0524802979295
4 HyS0057.275236 46.0524802979295
4 HyS0057.291081 46.0524802979295
4 HyS0057.315653 46.0524802979295
4 HyS0057.347215 46.0524802979295
4 HyS0057.357647 46.0524802979295
4 HyS0057.377204 46.0524802979295
4 HyS0057.386205 46.0524802979295
4 HyS0057.391947 46.0524802979295
4 HyS0057.397720 46.0524802979295
4 HyS0057.403665 46.0524802979295
4 HyS0057.409096 46.0524802979295
4 HyS0057.415866 46.0524802979295
4 HyS0057.437373 46.0524802979295
4 HyS0057.442391 46.0524802979295
4 HyS0057.455830 46.0524802979295
4 HyS0057.460843 46.0524802979295
4 HyS0057.472019 46.0524802979295
4 HyS0057.477269 46.0524802979295
4 HyS0057.484792 46.0524802979295
4 HyS0057.498676 46.0524802979295
4 HyS0007.6247408 48.276174003859
4 HyS0007.6261150 48.276174003859
4 HyS0007.6298131 48.276174003859
4 HyS0007.6303183 48.276174003859
4 HyS0007.6313342 48.276174003859
4 HyS0007.6321850 48.276174003859
4 HyS0007.6350938 48.276174003859
4 HyS0007.6356004 48.276174003859
4 HyS0007.6363079 48.276174003859
4 HyS0007.6368168 48.276174003859
4 HyS0007.6394231 48.276174003859
4 HyS0007.6409367 48.276174003859
4 HyS0007.6422537 48.276174003859
4 HyS0177.3616 48.276174003859
4 HyS0177.10255 48.276174003859
4 HyS0177.19942 48.276174003859
4 HyS0177.29972 48.276174003859
4 HyS0177.35246 48.276174003859
4 HyS0177.47064 48.276174003859
4 HyS0177.52173 48.276174003859
4 HyS0007.6255141 48.276274003859
4 HyS0007.6288398 48.276274003859
4 HyS0007.6308249 48.276274003859
4 HyS0007.6331063 48.276274003859
4 HyS0007.6402617 48.276274003859
4 HyS0007.6416982 48.276274003859
4 HyS0007.6432054 48.276274003859
4 HyS0007.6438384 48.276274003859
4 HyS0007.6451606 48.276274003859
4 HyS0057.521027 48.276274003859
4 HyS0057.531687 48.276274003859
4 HyS0057.543057 48.276274003859
4 HyS0057.548185 48.276274003859
4 HyS0057.554275 48.276274003859
4 HyS0057.583234 48.276274003859
4 HyS0057.588308 48.276274003859
4 HyS0057.593434 48.276274003859
4 HyS0057.599623 48.276274003859
4 HyS0057.605342 48.276274003859
4 HyS0057.611746 48.276274003859
4 HyS0057.616815 48.276274003859
4 HyS0057.622015 48.276274003859
4 HyS0057.630770 48.276274003859
4 HyS0057.640662 48.276274003859
4 HyS0057.648058 48.276274003859
4 HyS0057.655916 48.276274003859
4 HyS0057.675434 48.276274003859
4 HyS0057.697515 48.276274003859
4 HyS0057.702874 48.276274003859
4 HyS0057.707945 48.276274003859
4 HyS0057.715017 48.276274003859
4 HyS0057.720028 48.276274003859
4 HyS0057.725233 48.276274003859
4 HyS0057.733913 48.276274003859
4 HyS0057.739456 48.276274003859
4 HyS0057.744877 48.276274003859
4 HyS0057.751982 48.276274003859
4 HyS0057.757095 48.276274003859
4 HyS0057.762413 48.276274003859
4 HyS0057.767975 48.276274003859
4 HyS0057.773221 48.276274003859
4 HyS0057.778456 48.276274003859
4 HyS0057.785785 48.276274003859
4 HyS0057.799358 48.276274003859
4 HyS0057.806527 48.276274003859
4 HyS0057.811685 48.276274003859
4 HyS0057.817127 48.276274003859
4 HyS0057.823569 48.276274003859
4 HyS0057.828606 48.276274003859
4 HyS0057.834786 48.276274003859
4 HyS0057.840123 48.276274003859
4 HyS0057.845617 48.276274003859
4 HyS0057.852525 48.276274003859
4 HyS0057.859084 48.276274003859
4 HyS0057.865716 48.276274003859
4 HyS0057.871664 48.276274003859
4 HyS0057.886370 48.276274003859
4 HyS0057.891467 48.276274003859
4 HyS0057.899518 48.276274003859
4 HyS0057.911905 48.276274003859
4 HyS0057.917014 48.276274003859
4 HyS0057.924330 48.276274003859
4 HyS0057.932369 48.276274003859
4 HyS0057.962357 48.276274003859
4 HyS0057.968036 48.276274003859
4 HyS0057.973050 48.276274003859
4 HyS0057.998318 48.276274003859
4 HyS0057.1005561 48.276274003859
4 HyS0057.1018634 48.276274003859
4 HyS0057.1024681 48.276274003859
4 HyS0057.1235656 48.276274003859
4 HyS0057.1242309 48.276274003859
4 HyS0057.1248254 48.276274003859
4 HyS0057.1254346 48.276274003859
4 HyS0057.1259989 48.276274003859
4 HyS0057.1271033 48.276274003859
4 HyS0057.1290387 48.276274003859
4 HyS0057.1297416 48.276274003859
4 HyS0057.1304895 48.276274003859
4 HyS0057.1310673 48.276274003859
4 HyS0057.1324075 48.276274003859
4 HyS0057.1341313 48.276274003859
4 HyS0057.1350189 48.276274003859
4 HyS0057.1356631 48.276274003859
4 HyS0057.1363619 48.276274003859
4 HyS0057.1370673 48.276274003859
4 HyS0057.1376047 48.276274003859
4 HyS0057.1397961 48.276274003859
4 HyS0057.1407184 48.276274003859
4 HyS0057.1521385 48.276274003859
4 HyS0057.1545216 48.276274003859
4 HyS0057.1555787 48.276274003859
4 HyS0057.1563017 48.276274003859
4 HyS0057.1575860 48.276274003859
4 HyS0057.1581163 48.276274003859
4 HyS0057.1586632 48.276274003859
4 HyS0057.1594905 48.276274003859
4 HyS0057.1627358 48.276274003859
4 HyS0057.1635298 48.276274003859
4 HyS0057.1642081 48.276274003859
4 HyS0057.1648570 48.276274003859
4 HyS0057.1656197 48.276274003859
4 HyS0057.1661391 48.276274003859
4 HyS0057.1669489 48.276274003859
4 HyS0057.1676604 48.276274003859
4 HyS0057.1682752 48.276274003859
4 HyS0057.1752112 48.276274003859
4 HyS0057.1757527 48.276274003859
4 HyS0057.1768753 48.276274003859
4 HyS0057.1775997 48.276274003859
4 HyS0057.1782645 48.276274003859
4 HyS0057.1788041 48.276274003859
4 HyS0057.1829344 48.276274003859
4 HyS0057.1836749 48.276274003859
4 HyS0057.1842891 48.276274003859
4 HyS0057.1854205 48.276274003859
4 HyS0057.1859845 48.276274003859
4 HyS0057.1865666 48.276274003859
4 HyS0057.1874293 48.276274003859
4 HyS0057.1879459 48.276274003859
4 HyS0057.1888107 48.276274003859
4 HyS0116.40330 48.276274003859
4 HyS0116.61372 48.276274003859
4 HyS0116.66606 48.276274003859
4 HyS0116.74147 48.276274003859
4 HyS0116.132453 48.276274003859
4 HyS0116.141882 48.276274003859
4 HyS0116.147707 48.276274003859
4 HyS0116.153296 48.276274003859
4 HyS0116.158441 48.276274003859
4 HyS0116.164547 48.276274003859
4 HyS0116.173581 48.276274003859
4 HyS0116.190039 48.276274003859
4 HyS0116.201857 48.276274003859
4 HyS0116.219261 48.276274003859
4 HyS0116.224960 48.276274003859
4 HyS0116.232979 48.276274003859
4 HyS0116.238570 48.276274003859
4 HyS0116.243706 48.276274003859
4 HyS0116.268385 48.276274003859
4 HyS0116.273650 48.276274003859
4 HyS0116.280017 48.276274003859
4 HyS0116.292068 48.276274003859
4 HyS0116.305118 48.276274003859
4 HyS0116.310765 48.276274003859
4 HyS0116.318539 48.276274003859
4 HyS0116.337239 48.276274003859
4 HyS0116.359637 48.276274003859
4 HyS0116.373778 48.276274003859
4 HyS0116.382951 48.276274003859
4 HyS0116.402397 48.276274003859
4 HyS0116.439783 48.276274003859
4 HyS0116.460738 48.276274003859
4 HyS0116.480198 48.276274003859
4 HyS0116.485360 48.276274003859
4 HyS0116.492688 48.276274003859
4 HyS0116.501740 48.276274003859
4 HyS0177.40922 48.276274003859
4 HyS0177.57373 48.276274003859
4 HyS0177.64599 48.276274003859
4 HyS0177.78363 48.276274003859
4 HyS0177.90261 48.276274003859
4 HyS0177.123251 48.276274003859
4 HyS0177.129396 48.276274003859
4 HyS0177.135559 48.276274003859
4 HyS0177.141169 48.276274003859
4 HyS0620.1780 48.276274003859
4 HyS0620.8249 48.276274003859
4 HyS0620.21297 48.276274003859
4 HyS0620.32058 48.276274003859
4 HyS0620.37283 48.276274003859
4 HyS0620.42514 48.276274003859
4 HyS0007.6174789 49.3875632175521
4 HyS0007.6181352 49.3875632175521
4 HyS0007.6186799 49.3875632175521
4 HyS0007.6192175 49.3875632175521
4 HyS0007.6203631 49.3875632175521
4 HyS0007.6208886 49.3875632175521
4 HyS0007.6214928 49.3875632175521
4 HyS0007.6225970 49.3875632175521
4 HyS0007.6237037 49.3875632175521
4 HyS0007.6112650 51.6112571693846
4 HyS0007.5668911 53.8349439805948
4 HyS0007.5676706 53.8349439805948
4 HyS0007.5683096 53.8349439805948
4 HyS0007.5698904 53.8349439805948
4 HyS0007.5704999 53.8349439805948
4 HyS0007.5919138 53.8349439805948
4 HyS0007.5950754 53.8349439805948
4 HyS0007.5964015 53.8349439805948
4 HyS0007.5975720 53.8349439805948
4 HyS0007.5989642 53.8349439805948
4 HyS0007.5995610 53.8349439805948
4 HyS0007.6064786 53.8349439805948
4 HyS0007.6084807 53.8349439805948
4 HyS0007.6107025 53.8349439805948
4 HyS0007.5642865 53.8350439805948
4 HyS0007.5658580 53.8350439805948
4 HyS0007.5663672 53.8350439805948
4 HyS0007.5688768 53.8350439805948
4 HyS0007.5693857 53.8350439805948
4 HyS0007.5711301 53.8350439805948
4 HyS0007.5719228 53.8350439805948
4 HyS0007.5751737 53.8350439805948
4 HyS0007.5912522 53.8350439805948
4 HyS0007.5924601 53.8350439805948
4 HyS0007.5939723 53.8350439805948
4 HyS0007.5983882 53.8350439805948
4 HyS0007.6054149 53.8350439805948
4 HyS0007.6059747 53.8350439805948
4 HyS0007.6072063 53.8350439805948
4 HyS0007.6078836 53.8350439805948
4 HyS0007.6089883 53.8350439805948
4 HyS0007.6094901 53.8350439805948
4 HyS0007.6101710 53.8350439805948
4 HyS1699.3124 53.8350439805948
4 HyS1699.9637 53.8350439805948
4 HyS0007.5622933 54.9462748444561
4 HyS0007.5612155 67.421180035957
4 HyS0007.5519420 70.7594260874217
4 HyS0007.5525204 70.7594260874217
4 HyS0007.5530855 70.7594260874217
4 HyS0007.5535877 70.7594260874217
4 HyS0007.5541532 70.7594260874217
4 HyS0007.5552322 70.7594260874217
4 HyS0007.5571261 70.7594260874217
4 HyS0007.5601189 70.7594260874217
4 HyS0007.4832183 71.8706594100055
4 HyS0007.4840498 71.8706594100055
4 HyS0007.4850909 71.8706594100055
4 HyS0007.4873583 71.8706594100055
4 HyS0007.4930980 71.8706594100055
4 HyS0007.4936731 71.8706594100055
4 HyS0007.4942435 71.8706594100055
4 HyS0007.4947459 71.8706594100055
4 HyS0007.4953038 71.8706594100055
4 HyS0007.4975477 71.8706594100055
4 HyS0007.5001041 71.8706594100055
4 HyS0007.5016871 71.8706594100055
4 HyS0007.5077436 71.8706594100055
4 HyS0007.5110482 71.8706594100055
4 HyS0007.5116523 71.8706594100055
4 HyS0007.5130298 71.8706594100055
4 HyS0007.5141525 71.8706594100055
4 HyS0007.5146769 71.8706594100055
4 HyS0007.5166635 71.8706594100055
4 HyS0007.5192919 71.8706594100055
4 HyS0007.5198141 71.8706594100055
4 HyS0007.5220143 71.8706594100055
4 HyS0007.5231977 71.8706594100055
4 HyS0007.5257025 71.8706594100055
4 HyS0007.5263888 71.8706594100055
4 HyS0007.5320050 71.8706594100055
4 HyS0007.5337089 71.8706594100055
4 HyS0007.5342137 71.8706594100055
4 HyS0007.5347951 71.8706594100055
4 HyS0007.5357087 71.8706594100055
4 HyS0007.5391363 71.8706594100055
4 HyS0007.5398262 71.8706594100055
4 HyS0007.5416487 71.8706594100055
4 HyS0007.5421732 71.8706594100055
4 HyS0007.5426871 71.8706594100055
4 HyS0007.5457776 71.8706594100055
4 HyS0007.5475169 71.8706594100055
4 HyS0007.5480343 71.8706594100055
4 HyS0007.5487884 71.8706594100055
4 HyS0007.4824546 82.0073696557549
4 HyS0007.4727172 87.5859532708281
4 HyS0007.4814048 87.5859532708281
4 HyS0007.4819094 87.5859532708281
4 HyS0007.4457569 89.8096283627967
4 HyS0007.4472011 89.8096283627967
4 HyS0007.4499653 89.8096283627967
4 HyS0007.4514605 89.8096283627967
4 HyS0007.4519673 89.8096283627967
4 HyS0007.4529398 89.8096283627967
4 HyS0007.4535358 89.8096283627967
4 HyS0007.4558594 89.8096283627967
4 HyS0007.4572243 89.8096283627967
4 HyS0007.4582751 89.8096283627967
4 HyS0007.4590375 89.8096283627967
4 HyS0007.4596267 89.8096283627967
4 HyS0007.4601475 89.8096283627967
4 HyS0007.4606506 89.8096283627967
4 HyS0007.4612118 89.8096283627967
4 HyS0007.4617448 89.8096283627967
4 HyS0007.4623379 89.8096283627967
4 HyS0007.4635940 89.8096283627967
4 HyS0007.4646621 89.8096283627967
4 HyS0007.4653032 89.8096283627967
4 HyS0007.4658072 89.8096283627967
4 HyS0007.4663105 89.8096283627967
4 HyS0007.4669146 89.8096283627967
4 HyS0007.4690950 89.8096283627967
4 HyS0007.4710281 89.8096283627967
4 HyS0007.4221805 90.9209164844864
4 HyS0007.4232303 90.9209164844864
4 HyS0007.4237458 90.9209164844864
4 HyS0007.4281641 90.9209164844864
4 HyS0007.4311773 90.9209164844864
4 HyS0007.4333230 90.9209164844864
4 HyS0007.4413551 90.9209164844864
4 HyS0007.3985871 92.0322046061761
4 HyS0007.4003867 92.0322046061761
4 HyS0007.4009387 92.0322046061761
4 HyS0007.4023714 92.0322046061761
4 HyS0007.4030906 92.0322046061761
4 HyS0007.4036605 92.0322046061761
4 HyS0007.4052883 92.0322046061761
4 HyS0007.4058053 92.0322046061761
4 HyS0007.4063850 92.0322046061761
4 HyS0007.4074452 92.0322046061761
4 HyS0007.4080881 92.0322046061761
4 HyS0007.4127403 92.0322046061761
4 HyS0007.4132408 92.0322046061761
4 HyS0007.4140227 92.0322046061761
4 HyS0007.4154875 92.0322046061761
4 HyS0007.4160826 92.0322046061761
4 HyS0007.4208126 92.0322046061761
4 HyS0007.4216784 92.0322046061761
4 HyS0007.3530917 94.255879698148
4 HyS0007.3547863 94.255879698148
4 HyS0007.3553514 94.255879698148
4 HyS0007.3563754 94.255879698148
4 HyS0007.3568776 94.255879698148
4 HyS0007.3576259 94.255879698148
4 HyS0007.3583189 94.255879698148
4 HyS0007.3588212 94.255879698148
4 HyS0007.3604671 94.255879698148
4 HyS0007.3636686 94.255879698148
4 HyS0007.3648061 94.255879698148
4 HyS0007.3655296 94.255879698148
4 HyS0007.3686895 94.255879698148
4 HyS0007.3696231 94.255879698148
4 HyS0007.3701883 94.255879698148
4 HyS0007.3758779 94.255879698148
4 HyS0007.3764006 94.255879698148
4 HyS0007.3792652 94.255879698148
4 HyS0007.3812677 94.255879698148
4 HyS0007.3843719 94.255879698148
4 HyS0007.3849384 94.255879698148
4 HyS0007.3863874 94.255879698148
4 HyS0007.3869618 94.255879698148
4 HyS0007.3891379 94.255879698148
4 HyS0007.3896657 94.255879698148
4 HyS0007.3904248 94.255879698148
4 HyS0007.3910161 94.255879698148
4 HyS0007.3942766 94.255879698148
4 HyS0007.3332212 99.8345108580478
4 HyS0007.3343942 99.8345108580478
4 HyS0007.3349094 99.8345108580478
4 HyS0007.3358558 99.8345108580478
4 HyS0007.3364572 99.8345108580478
4 HyS0007.3403170 99.8345108580478
4 HyS0007.3408177 99.8345108580478
4 HyS0007.3413186 99.8345108580478
4 HyS0007.3418227 99.8345108580478
4 HyS0007.3423582 99.8345108580478
4 HyS0007.3428761 99.8345108580478
4 HyS0007.3437044 99.8345108580478
4 HyS0007.3443194 99.8345108580478
4 HyS0007.3465077 99.8345108580478
4 HyS0007.3487892 99.8345108580478
4 HyS0007.1178717 100.94577561918
4 HyS0007.1183791 100.94577561918
4 HyS0007.1193297 100.94577561918
4 HyS0007.1225419 100.94577561918
4 HyS0007.1256256 100.94577561918
4 HyS0007.1268368 100.94577561918
4 HyS0007.1280975 100.94577561918
4 HyS0007.1285987 100.94577561918
4 HyS0007.1462670 100.94577561918
4 HyS0007.1552332 100.94577561918
4 HyS0007.1565442 100.94577561918
4 HyS0007.1607459 100.94577561918
4 HyS0007.1612825 100.94577561918
4 HyS0007.1617954 100.94577561918
4 HyS0007.1664191 100.94577561918
4 HyS0007.1670996 100.94577561918
4 HyS0007.1676242 100.94577561918
4 HyS0007.1695489 100.94577561918
4 HyS0007.1702345 100.94577561918
4 HyS0007.1711297 100.94577561918
4 HyS0007.1762683 100.94577561918
4 HyS0007.1767736 100.94577561918
4 HyS0007.1797269 100.94577561918
4 HyS0007.1802298 100.94577561918
4 HyS0007.1807384 100.94577561918
4 HyS0007.1824724 100.94577561918
4 HyS0007.1897871 100.94577561918
4 HyS0007.1907881 100.94577561918
4 HyS0007.1912896 100.94577561918
4 HyS0007.1931810 100.94577561918
4 HyS0007.1937102 100.94577561918
4 HyS0007.1942174 100.94577561918
4 HyS0007.1947309 100.94577561918
4 HyS0007.1952959 100.94577561918
4 HyS0007.1982416 100.94577561918
4 HyS0007.2005906 100.94577561918
4 HyS0007.2045314 100.94577561918
4 HyS0007.2073216 100.94577561918
4 HyS0007.2121401 100.94577561918
4 HyS0007.2127365 100.94577561918
4 HyS0007.2132876 100.94577561918
4 HyS0007.2138195 100.94577561918
4 HyS0007.2159298 100.94577561918
4 HyS0007.2310760 100.94577561918
4 HyS0007.2320732 100.94577561918
4 HyS0007.2336089 100.94577561918
4 HyS0007.2518601 100.94577561918
4 HyS0007.2555202 100.94577561918
4 HyS0007.2560868 100.94577561918
4 HyS0007.2567881 100.94577561918
4 HyS0007.2589031 100.94577561918
4 HyS0007.2623409 100.94577561918
4 HyS0007.2639955 100.94577561918
4 HyS0007.2649141 100.94577561918
4 HyS0007.2654171 100.94577561918
4 HyS0007.2659200 100.94577561918
4 HyS0007.2710888 100.94577561918
4 HyS0007.2716868 100.94577561918
4 HyS0007.2753211 100.94577561918
4 HyS0007.2764422 100.94577561918
4 HyS0007.2792774 100.94577561918
4 HyS0007.2810283 100.94577561918
4 HyS0007.2815863 100.94577561918
4 HyS0007.2821253 100.94577561918
4 HyS0007.2863649 100.94577561918
4 HyS0007.2868770 100.94577561918
4 HyS0007.2902923 100.94577561918
4 HyS0007.2935688 100.94577561918
4 HyS0007.2951848 100.94577561918
4 HyS0007.2956999 100.94577561918
4 HyS0007.2969569 100.94577561918
4 HyS0007.2985280 100.94577561918
4 HyS0007.2998455 100.94577561918
4 HyS0007.3012312 100.94577561918
4 HyS0007.3017315 100.94577561918
4 HyS0007.3022327 100.94577561918
4 HyS0007.3039884 100.94577561918
4 HyS0007.3078594 100.94577561918
4 HyS0007.3083622 100.94577561918
4 HyS0007.3097583 100.94577561918
4 HyS0007.3114586 100.94577561918
4 HyS0007.3121747 100.94577561918
4 HyS0007.3129983 100.94577561918
4 HyS0007.3165902 100.94577561918
4 HyS0007.861553 103.16947385256
4 HyS0007.867481 103.16947385256
4 HyS0007.872763 103.16947385256
4 HyS0007.884393 103.16947385256
4 HyS0007.896388 103.16947385256
4 HyS0007.907124 103.16947385256
4 HyS0007.917204 103.16947385256
4 HyS0007.924368 103.16947385256
4 HyS0007.929726 103.16947385256
4 HyS0007.940170 103.16947385256
4 HyS0007.956116 103.16947385256
4 HyS0007.998020 103.16947385256
4 HyS0007.1003319 103.16947385256
4 HyS0007.1032472 103.16947385256
4 HyS0007.1046951 103.16947385256
4 HyS0007.1099690 103.16947385256
4 HyS0007.1108614 103.16947385256
4 HyS0007.1118825 103.16947385256
4 HyS0007.1173686 103.16947385256
4 HyS0007.810384 104.280761974206
4 HyS0007.448819 105.392056829002
4 HyS0007.495002 105.392056829002
4 HyS0007.503754 105.392056829002
4 HyS0007.509370 105.392056829002
4 HyS0007.587996 105.392056829002
4 HyS0007.596340 105.392056829002
4 HyS0007.607553 105.392056829002
4 HyS0007.618612 105.392056829002
4 HyS0007.636854 105.392056829002
4 HyS0007.658220 105.392056829002
4 HyS0007.666081 105.392056829002
4 HyS0007.671125 105.392056829002
4 HyS0007.709352 105.392056829002
4 HyS0007.714527 105.392056829002
4 HyS0007.737918 105.392056829002
4 HyS0007.768190 105.392056829002
4 HyS0007.775029 105.392056829002
4 HyS0007.784601 105.392056829002
4 HyS0007.791382 105.392056829002
4 HyS0007.799625 105.392056829002
4 HyS0007.454397 105.392156829002
4 HyS0007.459476 105.392156829002
4 HyS0007.464697 105.392156829002
4 HyS0007.469866 105.392156829002
4 HyS0007.475672 105.392156829002
4 HyS0007.483295 105.392156829002
4 HyS0007.489370 105.392156829002
4 HyS0007.533462 105.392156829002
4 HyS0007.541624 105.392156829002
4 HyS0007.546935 105.392156829002
4 HyS0007.552804 105.392156829002
4 HyS0007.560295 105.392156829002
4 HyS0007.566058 105.392156829002
4 HyS0007.574055 105.392156829002
4 HyS0007.579068 105.392156829002
4 HyS0007.612554 105.392156829002
4 HyS0007.681246 105.392156829002
4 HyS0007.688711 105.392156829002
4 HyS0007.694005 105.392156829002
4 HyS0007.699044 105.392156829002
4 HyS0007.719721 105.392156829002
4 HyS0007.726627 105.392156829002
4 HyS0007.731824 105.392156829002
4 HyS0007.743355 105.392156829002
4 HyS0007.748395 105.392156829002
4 HyS0007.755471 105.392156829002
4 HyS0007.760882 105.392156829002
4 HyS0007.805105 105.392156829002
4 HyS1036.15360 105.392156829002
4 HyS0007.430348 106.503439118182
4 HyS0007.443200 106.503439118182
4 HyS0007.142409 109.841741361931
4 HyS0007.159720 109.841741361931
4 HyS0007.187776 109.841741361931
4 HyS0007.193217 109.841741361931
4 HyS0007.222160 109.841741361931
4 HyS0007.232242 109.841741361931
4 HyS0007.243118 109.841741361931
4 HyS0007.307658 109.841741361931
4 HyS0007.312743 109.841741361931
4 HyS0007.318265 109.841741361931
4 HyS0007.360055 109.841741361931
4 HyS0007.393661 109.841741361931
4 HyS0007.121962 112.065429597103
4 HyS0007.130973 112.065429597103
4 HyS0030.2016694 112.065429597103
4 HyS0030.2037170 112.065429597103
4 HyS0030.2042291 112.065429597103
4 HyS0030.2047493 112.065429597103
4 HyS0030.2067620 112.065429597103
4 HyS0030.2074600 112.065429597103
4 HyS0030.2079975 112.065429597103
4 HyS0030.2088123 112.065429597103
4 HyS0030.2094660 112.065429597103
4 HyS0030.2104993 112.065429597103
4 HyS0030.2144607 112.065429597103
4 HyS0030.2150314 112.065429597103
4 HyS0030.2157389 112.065429597103
4 HyS0030.2162759 112.065429597103
4 HyS0030.1836310 113.17670746094
4 HyS0030.1849208 113.17670746094
4 HyS0030.1854226 113.17670746094
4 HyS0030.1860891 113.17670746094
4 HyS0030.1873904 113.17670746094
4 HyS0030.1879224 113.17670746094
4 HyS0030.1905136 113.17670746094
4 HyS0030.1936948 113.17670746094
4 HyS0030.1986081 113.17670746094
4 HyS0030.802312 116.515010979496
4 HyS0030.807414 116.515010979496
4 HyS0030.812423 116.515010979496
4 HyS0030.818698 116.515010979496
4 HyS0030.825350 116.515010979496
4 HyS0030.832400 116.515010979496
4 HyS0030.850875 116.515010979496
4 HyS0030.862312 116.515010979496
4 HyS0030.870535 116.515010979496
4 HyS0030.876889 116.515010979496
4 HyS0030.883524 116.515010979496
4 HyS0030.895384 116.515010979496
4 HyS0030.905960 116.515010979496
4 HyS0030.911925 116.515010979496
4 HyS0030.918217 116.515010979496
4 HyS0030.928786 116.515010979496
4 HyS0030.933876 116.515010979496
4 HyS0030.945549 116.515010979496
4 HyS0030.960975 116.515010979496
4 HyS0030.969359 116.515010979496
4 HyS0030.977027 116.515010979496
4 HyS0030.982030 116.515010979496
4 HyS0030.990859 116.515010979496
4 HyS0030.996274 116.515010979496
4 HyS0030.1060333 116.515010979496
4 HyS0030.1068524 116.515010979496
4 HyS0030.1098759 116.515010979496
4 HyS0030.1103779 116.515010979496
4 HyS0030.1109693 116.515010979496
4 HyS0030.1115680 116.515010979496
4 HyS0030.1157347 116.515010979496
4 HyS0030.1165523 116.515010979496
4 HyS0030.1179148 116.515010979496
4 HyS0030.1186312 116.515010979496
4 HyS0030.1194896 116.515010979496
4 HyS0030.1201294 116.515010979496
4 HyS0030.1206528 116.515010979496
4 HyS0030.1211563 116.515010979496
4 HyS0030.1217222 116.515010979496
4 HyS0030.1222493 116.515010979496
4 HyS0030.1229451 116.515010979496
4 HyS0030.1238402 116.515010979496
4 HyS0030.1243593 116.515010979496
4 HyS0030.1249066 116.515010979496
4 HyS0030.1261388 116.515010979496
4 HyS0030.1267143 116.515010979496
4 HyS0030.1272686 116.515010979496
4 HyS0030.1278154 116.515010979496
4 HyS0030.1283164 116.515010979496
4 HyS0030.1288223 116.515010979496
4 HyS0030.1293534 116.515010979496
4 HyS0030.1326402 116.515010979496
4 HyS0030.1334675 116.515010979496
4 HyS0030.1345608 116.515010979496
4 HyS0030.1372987 116.515010979496
4 HyS0030.1401185 116.515010979496
4 HyS0030.1407160 116.515010979496
4 HyS0030.1412508 116.515010979496
4 HyS0030.1423536 116.515010979496
4 HyS0030.1428777 116.515010979496
4 HyS0030.1434602 116.515010979496
4 HyS0030.1440131 116.515010979496
4 HyS0030.1445250 116.515010979496
4 HyS0030.1455736 116.515010979496
4 HyS0030.1462251 116.515010979496
4 HyS0030.1467799 116.515010979496
4 HyS0030.1484210 116.515010979496
4 HyS0030.1566064 116.515010979496
4 HyS0030.1571728 116.515010979496
4 HyS0030.1576980 116.515010979496
4 HyS0030.1651630 116.515010979496
4 HyS0030.1667024 116.515010979496
4 HyS0030.1696362 116.515010979496
4 HyS0030.1729346 116.515010979496
4 HyS0030.1746990 116.515010979496
4 HyS0030.1763460 116.515010979496
4 HyS0030.1770815 116.515010979496
4 HyS0030.1776279 116.515010979496
4 HyS0030.1799375 116.515010979496
4 HyS0030.1813137 116.515010979496
4 HyS0030.1831050 116.515010979496
4 HyS0030.138614 118.738697967151
4 HyS0030.145830 118.738697967151
4 HyS0030.164652 118.738697967151
4 HyS0030.172362 118.738697967151
4 HyS0030.178001 118.738697967151
4 HyS0030.207257 118.738697967151
4 HyS0030.267533 118.738697967151
4 HyS0030.293064 118.738697967151
4 HyS0030.298669 118.738697967151
4 HyS0030.304183 118.738697967151
4 HyS0030.314089 118.738697967151
4 HyS0030.322288 118.738697967151
4 HyS0030.327576 118.738697967151
4 HyS0030.332583 118.738697967151
4 HyS0030.338906 118.738697967151
4 HyS0030.344243 118.738697967151
4 HyS0030.350211 118.738697967151
4 HyS0030.355548 118.738697967151
4 HyS0030.360604 118.738697967151
4 HyS0030.365939 118.738697967151
4 HyS0030.376905 118.738697967151
4 HyS0030.382769 118.738697967151
4 HyS0030.393752 118.738697967151
4 HyS0030.398806 118.738697967151
4 HyS0030.404072 118.738697967151
4 HyS0030.409926 118.738697967151
4 HyS0030.415070 118.738697967151
4 HyS0030.420174 118.738697967151
4 HyS0030.425393 118.738697967151
4 HyS0030.430641 118.738697967151
4 HyS0030.440447 118.738697967151
4 HyS0030.457869 118.738697967151
4 HyS0030.479978 118.738697967151
4 HyS0030.485085 118.738697967151
4 HyS0030.490161 118.738697967151
4 HyS0030.496789 118.738697967151
4 HyS0030.502785 118.738697967151
4 HyS0030.519315 118.738697967151
4 HyS0030.535529 118.738697967151
4 HyS0030.551847 118.738697967151
4 HyS0030.558200 118.738697967151
4 HyS0030.564378 118.738697967151
4 HyS0030.610714 118.738697967151
4 HyS0030.616288 118.738697967151
4 HyS0030.623704 118.738697967151
4 HyS0030.645109 118.738697967151
4 HyS0030.650765 118.738697967151
4 HyS0030.687579 118.738697967151
4 HyS0030.696496 118.738697967151
4 HyS0030.701789 118.738697967151
4 HyS0030.717357 118.738697967151
4 HyS0030.726746 118.738697967151
4 HyS0030.735284 118.738697967151
4 HyS0030.741882 118.738697967151
4 HyS0030.747171 118.738697967151
4 HyS0030.754867 118.738697967151
4 HyS0030.759959 118.738697967151
4 HyS0030.765049 118.738697967151
4 HyS0030.771919 118.738697967151
4 HyS0030.778175 118.738697967151
4 HyS0030.783345 118.738697967151
4 HyS0030.788357 118.738697967151
4 HyS0043.518280 118.738697967151
4 HyS0043.523649 118.738697967151
4 HyS0043.538222 118.738697967151
4 HyS0043.547839 118.738697967151
4 HyS0043.555747 118.738697967151
4 HyS0043.561255 118.738697967151
4 HyS0043.566664 118.738697967151
4 HyS0043.572249 118.738697967151
4 HyS0043.577898 118.738697967151
4 HyS0043.588274 118.738697967151
4 HyS0043.594431 118.738697967151
4 HyS0043.601221 118.738697967151
4 HyS0043.606242 118.738697967151
4 HyS0043.636659 118.738697967151
4 HyS0142.68986 118.738697967151
4 HyS0142.74036 118.738697967151
4 HyS0142.100472 118.738697967151
4 HyS0142.106578 118.738697967151
4 HyS0142.119313 118.738697967151
4 HyS0142.130580 118.738697967151
4 HyS0142.135619 118.738697967151
4 HyS0142.140939 118.738697967151
4 HyS0142.146031 118.738697967151
4 HyS0142.151237 118.738697967151
4 HyS0142.156361 118.738697967151
4 HyS0142.171799 118.738697967151
4 HyS0142.187834 118.738697967151
4 HyS0142.192888 118.738697967151
4 HyS0142.202801 118.738697967151
4 HyS0142.207981 118.738697967151
4 HyS0142.213706 118.738697967151
4 HyS0142.220424 118.738697967151
4 HyS0142.226166 118.738697967151
4 HyS0142.231585 118.738697967151
4 HyS0142.256935 118.738697967151
4 HyS0142.264040 118.738697967151
4 HyS0142.269106 118.738697967151
4 HyS0142.279933 118.738697967151
4 HyS0142.285031 118.738697967151
4 HyS0030.628780 119.835704406404
4 HyS0030.634116 119.835704406404
4 HyS0043.641687 123.159655148793
4 HyS0043.650557 123.159655148793
4 HyS0043.683408 123.159655148793
4 HyS0043.714364 123.159655148793
4 HyS0043.730524 123.159655148793
4 HyS0043.737607 123.159655148793
4 HyS0043.744937 123.159655148793
4 HyS0043.749938 123.159655148793
4 HyS0043.760972 123.159655148793
4 HyS0043.766957 123.159655148793
4 HyS0043.773070 123.159655148793
4 HyS0043.778496 123.159655148793
4 HyS0043.787072 123.159655148793
4 HyS0043.792156 123.159655148793
4 HyS0043.798248 123.159655148793
4 HyS0043.804317 123.159655148793
4 HyS0043.809751 123.159655148793
4 HyS0043.815390 123.159655148793
4 HyS0043.820705 123.159655148793
4 HyS0043.830219 123.159655148793
4 HyS0043.844256 123.159655148793
4 HyS0043.850253 123.159655148793
4 HyS0043.855558 123.159655148793
4 HyS0043.863859 123.159655148793
4 HyS0043.870253 123.159655148793
4 HyS0043.886554 123.159655148793
4 HyS0043.892146 123.159655148793
4 HyS0043.898788 123.159655148793
4 HyS0043.914340 123.159655148793
4 HyS0043.921830 123.159655148793
4 HyS0043.949785 123.159655148793
4 HyS0043.956737 123.159655148793
4 HyS0043.969716 124.270452203751
4 HyS0043.974889 124.270452203751
4 HyS0043.979917 124.270452203751
4 HyS0043.986208 124.270452203751
4 HyS0043.1001949 124.270452203751
4 HyS0043.1008411 124.270452203751
4 HyS0043.1014239 124.270452203751
4 HyS0043.1019251 124.270452203751
4 HyS0043.1063931 124.270452203751
4 HyS0043.1070058 124.270452203751
4 HyS0043.1075771 124.270452203751
4 HyS0043.1080875 124.270452203751
4 HyS0043.1101892 124.270452203751
4 HyS0043.1123866 124.270452203751
4 HyS0043.1129698 124.270452203751
4 HyS0043.1134709 124.270452203751
4 HyS0043.1142952 124.270452203751
4 HyS0043.1150671 124.270452203751
4 HyS0043.1159726 124.270452203751
4 HyS0043.1167303 124.270452203751
4 HyS0043.1172365 124.270452203751
4 HyS0043.1179266 124.270452203751
4 HyS0043.1184294 124.270452203751
4 HyS0043.1189930 124.270452203751
4 HyS0043.1197396 124.270452203751
4 HyS0043.1207716 124.270452203751
4 HyS0043.1235135 124.270452203751
4 HyS0043.1245708 124.270452203751
4 HyS0043.1253635 124.270452203751
4 HyS0043.1259351 124.270452203751
4 HyS0043.1271809 124.270452203751
4 HyS0043.1277745 124.270452203751
4 HyS0043.1283191 124.270452203751
4 HyS0043.1293999 124.270452203751
4 HyS0043.1302330 124.270452203751
4 HyS0043.1312002 124.270452203751
4 HyS0043.1321816 124.270452203751
4 HyS0043.1328992 124.270452203751
4 HyS0043.1338465 124.270452203751
4 HyS0043.1344828 124.270452203751
4 HyS0043.1349941 124.270452203751
4 HyS0043.1536139 124.270452203751
4 HyS0043.1567338 124.270452203751
4 HyS0043.1580080 124.270452203751
4 HyS0043.1585671 124.270452203751
4 HyS0043.1590975 124.270452203751
4 HyS0043.1606946 124.270452203751
4 HyS0043.1621711 124.270452203751
4 HyS0043.1658886 124.270452203751
4 HyS0043.1664909 124.270452203751
4 HyS0043.1670789 124.270452203751
4 HyS0043.1677217 124.270452203751
4 HyS0043.1683307 124.270452203751
4 HyS0043.1688627 124.270452203751
4 HyS0043.1693840 124.270452203751
4 HyS0043.1699035 124.270452203751
4 HyS0043.1704411 124.270452203751
4 HyS0043.1734208 124.270452203751
4 HyS0043.1747988 124.270452203751
4 HyS0043.1753029 124.270452203751
4 HyS0043.1758194 124.270452203751
4 HyS0043.1763861 124.270452203751
4 HyS0043.1769036 124.270452203751
4 HyS0043.1789284 124.270452203751
4 HyS0043.1794524 124.270452203751
4 HyS0043.1804888 124.270452203751
4 HyS0043.1810969 124.270452203751
4 HyS0043.1817163 124.270452203751
4 HyS0043.1829049 124.270452203751
4 HyS0043.1834069 124.270452203751
4 HyS0043.1843704 124.270452203751
4 HyS0043.1853218 124.270452203751
4 HyS0043.1859070 124.270452203751
4 HyS0043.1868150 124.270452203751
4 HyS0043.1873172 124.270452203751
4 HyS0043.1885506 124.270452203751
4 HyS0043.1890672 124.270452203751
4 HyS0043.1950208 124.270452203751
4 HyS0043.1988562 124.270452203751
4 HyS0043.2013383 124.270452203751
4 HyS0043.2018400 124.270452203751
4 HyS0043.2025686 124.270452203751
4 HyS0043.2030932 124.270452203751
4 HyS0043.2035947 124.270452203751
4 HyS0043.2042671 124.270452203751
4 HyS0043.2048410 124.270452203751
4 HyS0043.2054050 124.270452203751
4 HyS0043.2060894 124.270452203751
4 HyS0043.2066058 124.270452203751
4 HyS0043.2074362 124.270452203751
4 HyS0043.2079629 124.270452203751
4 HyS0043.2084829 124.270452203751
4 HyS0043.2090411 124.270452203751
4 HyS0043.2095656 124.270452203751
4 HyS0043.2102580 124.270452203751
4 HyS0043.2107698 124.270452203751
4 HyS0043.2112741 124.270452203751
4 HyS0043.2123223 124.270452203751
4 HyS0043.2130674 124.270452203751
4 HyS0043.2140197 124.270452203751
4 HyS0043.2149426 124.270452203751
4 HyS0043.2154724 124.270452203751
4 HyS0043.2160901 124.270452203751
4 HyS0043.2166109 124.270452203751
4 HyS0043.2172734 124.270452203751
4 HyS0043.2188721 124.270452203751
4 HyS0043.2205247 124.270452203751
4 HyS0043.2211486 124.270452203751
4 HyS0043.2216608 124.270452203751
4 HyS0043.2221874 124.270452203751
4 HyS0043.2230793 124.270452203751
4 HyS0043.2236145 124.270452203751
4 HyS0043.2242777 124.270452203751
4 HyS0043.2247934 124.270452203751
4 HyS0043.2256636 124.270452203751
4 HyS0043.2261745 124.270452203751
4 HyS1128.9372 124.270452203751
5 HyS0027.2287475 0
5 HyS0027.2294110 0
5 HyS0027.2301729 0
5 HyS0027.2306811 0
5 HyS0027.2314193 0
5 HyS0027.2332321 0
5 HyS0027.2337389 0
5 HyS0027.2342577 0
5 HyS0027.2347682 0
5 HyS0027.2353109 0
5 HyS0027.2363578 0
5 HyS0027.2374711 0
5 HyS0027.2380425 0
5 HyS0027.2386041 0
5 HyS0027.2391803 0
5 HyS0027.2397288 0
5 HyS0027.2403117 0
5 HyS0027.2408144 0
5 HyS0027.2413411 0
5 HyS0027.2419566 0
5 HyS0027.2424595 0
5 HyS0027.2432077 0
5 HyS0027.2439889 0
5 HyS0027.2445272 0
5 HyS0027.2452874 0
5 HyS0027.2470638 0
5 HyS0027.2480527 0
5 HyS0027.2486118 0
5 HyS0027.2491164 0
5 HyS0027.2496245 0
5 HyS0027.2502289 0
5 HyS0027.2507981 0
5 HyS0027.2518313 0
5 HyS0027.2523859 0
5 HyS0027.2528912 0
5 HyS0027.2545351 0
5 HyS0027.2550480 0
5 HyS0027.2556051 0
5 HyS0027.2564224 0
5 HyS0027.2585976 0
5 HyS0027.2591627 0
5 HyS0027.2601662 0
5 HyS0027.2607391 0
5 HyS0027.2612404 0
5 HyS0027.2617681 0
5 HyS0027.2646952 0
5 HyS0027.2668166 0
5 HyS0027.2673539 0
5 HyS0027.2678826 0
5 HyS0027.2684019 0
5 HyS0027.2696314 0
5 HyS0027.2701948 0
5 HyS0027.2707291 0
5 HyS0027.2716142 0
5 HyS0027.2722776 0
5 HyS0027.2801678 0
5 HyS0027.2808238 0
5 HyS0027.2886554 0
5 HyS0027.2891960 0
5 HyS0027.2903487 0
5 HyS0027.2909714 0
5 HyS0027.2915708 0
5 HyS0027.2924328 0
5 HyS0027.2929847 0
5 HyS0027.2936107 0
5 HyS0027.2944795 0
5 HyS0027.2950179 0
5 HyS0027.2975734 0
5 HyS0027.2984814 0
5 HyS0027.2994532 0
5 HyS0027.3000905 0
5 HyS0027.3011469 0
5 HyS0027.3017073 0
5 HyS0027.3022803 0
5 HyS0027.3039131 0
5 HyS0027.3045076 0
5 HyS0027.3075022 0
5 HyS0027.3086241 0
5 HyS0027.3091336 0
5 HyS0027.3096813 0
5 HyS0027.3102025 0
5 HyS0027.3123146 0
5 HyS0027.3129740 0
5 HyS0027.3156726 0
5 HyS0027.3168396 0
5 HyS0027.3173743 0
5 HyS0027.3179049 0
5 HyS0027.3196357 0
5 HyS0027.3201581 0
5 HyS0027.3207089 0
5 HyS0027.3216556 0
5 HyS0027.3221570 0
5 HyS0027.3226590 0
5 HyS0027.3231908 0
5 HyS0027.3294454 0
5 HyS0027.3300868 0
5 HyS0027.3317237 0
5 HyS0027.3361340 0
5 HyS0027.3366575 0
5 HyS0027.3372577 0
5 HyS0027.3377630 0
5 HyS0027.3396566 0
5 HyS0027.3407305 0
5 HyS0027.3416657 0
5 HyS0027.3421829 0
5 HyS0027.3428765 0
5 HyS0027.3442112 0
5 HyS0027.3476160 0
5 HyS0317.13406 0
5 HyS0322.50704 0
5 HyS0322.59027 0
5 HyS1424.20527 0
5 HyS2482.9282 0
5 HyS0027.2177953 1.11081180104487
5 HyS0027.2183062 1.11081180104487
5 HyS0027.2188741 1.11081180104487
5 HyS0027.2193785 1.11081180104487
5 HyS0027.2198915 1.11081180104487
5 HyS0027.2203939 1.11081180104487
5 HyS0027.2210178 1.11081180104487
5 HyS0027.2239983 1.11081180104487
5 HyS0027.2245049 1.11081180104487
5 HyS0027.2250690 1.11081180104487
5 HyS0027.2255970 1.11081180104487
5 HyS0027.2260986 1.11081180104487
5 HyS0027.2266041 1.11081180104487
5 HyS0027.2272039 1.11081180104487
5 HyS0027.2280019 1.11081180104487
5 HyS0027.300230 2.22210513832555
5 HyS0027.311644 2.22210513832555
5 HyS0027.327551 2.22210513832555
5 HyS0027.337209 2.22210513832555
5 HyS0027.386311 2.22210513832555
5 HyS0027.391365 2.22210513832555
5 HyS0027.398392 2.22210513832555
5 HyS0027.403442 2.22210513832555
5 HyS0027.409793 2.22210513832555
5 HyS0027.418671 2.22210513832555
5 HyS0027.423673 2.22210513832555
5 HyS0027.431649 2.22210513832555
5 HyS0027.436790 2.22210513832555
5 HyS0027.442277 2.22210513832555
5 HyS0027.447331 2.22210513832555
5 HyS0027.452443 2.22210513832555
5 HyS0027.458080 2.22210513832555
5 HyS0027.476783 2.22210513832555
5 HyS0027.481893 2.22210513832555
5 HyS0027.487040 2.22210513832555
5 HyS0027.492255 2.22210513832555
5 HyS0027.497947 2.22210513832555
5 HyS0027.503313 2.22210513832555
5 HyS0027.508736 2.22210513832555
5 HyS0027.514356 2.22210513832555
5 HyS0027.519898 2.22210513832555
5 HyS0027.528525 2.22210513832555
5 HyS0027.554641 2.22210513832555
5 HyS0027.559994 2.22210513832555
5 HyS0027.567413 2.22210513832555
5 HyS0027.572688 2.22210513832555
5 HyS0027.577919 2.22210513832555
5 HyS0027.583096 2.22210513832555
5 HyS0027.601492 2.22210513832555
5 HyS0027.606570 2.22210513832555
5 HyS0027.611775 2.22210513832555
5 HyS0027.618348 2.22210513832555
5 HyS0027.623774 2.22210513832555
5 HyS0027.628829 2.22210513832555
5 HyS0027.634938 2.22210513832555
5 HyS0027.640877 2.22210513832555
5 HyS0027.646523 2.22210513832555
5 HyS0027.651839 2.22210513832555
5 HyS0027.664571 2.22210513832555
5 HyS0027.672276 2.22210513832555
5 HyS0027.678135 2.22210513832555
5 HyS0027.687885 2.22210513832555
5 HyS0027.698728 2.22210513832555
5 HyS0027.704349 2.22210513832555
5 HyS0027.712543 2.22210513832555
5 HyS0027.718836 2.22210513832555
5 HyS0027.724938 2.22210513832555
5 HyS0027.733671 2.22210513832555
5 HyS0027.738756 2.22210513832555
5 HyS0027.758365 2.22210513832555
5 HyS0027.763554 2.22210513832555
5 HyS0027.768929 2.22210513832555
5 HyS0027.773966 2.22210513832555
5 HyS0027.779793 2.22210513832555
5 HyS0027.785562 2.22210513832555
5 HyS0027.790777 2.22210513832555
5 HyS0027.795949 2.22210513832555
5 HyS0027.830159 2.22210513832555
5 HyS0027.835319 2.22210513832555
5 HyS0027.841090 2.22210513832555
5 HyS0027.846148 2.22210513832555
5 HyS0027.851181 2.22210513832555
5 HyS0027.858583 2.22210513832555
5 HyS0027.864151 2.22210513832555
5 HyS0027.875648 2.22210513832555
5 HyS0027.881239 2.22210513832555
5 HyS0027.917891 2.22210513832555
5 HyS0027.932836 2.22210513832555
5 HyS0027.977162 2.22210513832555
5 HyS0027.999346 2.22210513832555
5 HyS0027.1090780 2.22210513832555
5 HyS0027.1097626 2.22210513832555
5 HyS0027.1104422 2.22210513832555
5 HyS0027.1147395 2.22210513832555
5 HyS0027.1155769 2.22210513832555
5 HyS0027.1238096 2.22210513832555
5 HyS0027.1989307 2.22210513832555
5 HyS0027.1997185 2.22210513832555
5 HyS0027.2002940 2.22210513832555
5 HyS0027.2008168 2.22210513832555
5 HyS0027.2013171 2.22210513832555
5 HyS0027.2064184 2.22210513832555
5 HyS0027.2070254 2.22210513832555
5 HyS0027.2075298 2.22210513832555
5 HyS0027.2081697 2.22210513832555
5 HyS0027.2108889 2.22210513832555
5 HyS0706.34640 2.22210513832555
5 HyS0027.76836 3.33339847601936
5 HyS0027.136371 3.33339847601936
5 HyS0027.141526 3.33339847601936
5 HyS0027.147611 3.33339847601936
5 HyS0027.152629 3.33339847601936
5 HyS0027.158228 3.33339847601936
5 HyS0027.163790 3.33339847601936
5 HyS0027.170983 3.33339847601936
5 HyS0027.176160 3.33339847601936
5 HyS0027.181749 3.33339847601936
5 HyS0027.213632 3.33339847601936
5 HyS0027.224055 3.33339847601936
5 HyS0027.235911 3.33339847601936
5 HyS0027.241840 3.33339847601936
5 HyS0027.247127 3.33339847601936
5 HyS0027.252735 3.33339847601936
5 HyS0027.261418 3.33339847601936
5 HyS0027.266536 3.33339847601936
5 HyS0027.271601 3.33339847601936
5 HyS0027.276955 3.33339847601936
5 HyS0027.294549 3.33339847601936
5 HyS0089.497884 3.33339847601936
5 HyS0089.507562 3.33339847601936
5 HyS0089.513037 3.33339847601936
5 HyS0089.520591 3.33339847601936
5 HyS0089.526803 3.33339847601936
5 HyS0089.532296 3.33339847601936
5 HyS0089.542960 3.33339847601936
5 HyS0089.549976 3.33339847601936
5 HyS0089.557966 3.33339847601936
5 HyS0089.565838 3.33339847601936
5 HyS0089.591810 3.33339847601936
5 HyS0089.601864 3.33339847601936
5 HyS0089.607763 3.33339847601936
5 HyS0089.612826 3.33339847601936
5 HyS0089.619008 3.33339847601936
5 HyS0089.624127 3.33339847601936
5 HyS0089.629168 3.33339847601936
5 HyS0089.635307 3.33339847601936
5 HyS0089.640467 3.33339847601936
5 HyS0089.703279 3.33339847601936
5 HyS0089.708797 3.33339847601936
5 HyS0089.714306 3.33339847601936
5 HyS0089.719499 3.33339847601936
5 HyS0089.724923 3.33339847601936
5 HyS0089.730827 3.33339847601936
5 HyS0089.736012 3.33339847601936
5 HyS0089.741143 3.33339847601936
5 HyS0089.747770 3.33339847601936
5 HyS0089.752792 3.33339847601936
5 HyS0089.788813 3.33339847601936
5 HyS0089.486905 4.44466863709604
5 HyS0089.492030 4.44466863709604
5 HyS0089.14559 10.0232933571134
5 HyS0089.19927 10.0232933571134
5 HyS0089.26634 10.0232933571134
5 HyS0089.31790 10.0232933571134
5 HyS0089.43544 10.0232933571134
5 HyS0089.53170 10.0232933571134
5 HyS0089.59768 10.0232933571134
5 HyS0089.72215 10.0232933571134
5 HyS0089.86665 10.0232933571134
5 HyS0089.105558 10.0232933571134
5 HyS0089.110571 10.0232933571134
5 HyS0089.118552 10.0232933571134
5 HyS0089.124024 10.0232933571134
5 HyS0089.129502 10.0232933571134
5 HyS0089.144079 10.0232933571134
5 HyS0089.181951 10.0232933571134
5 HyS0089.192073 10.0232933571134
5 HyS0089.209607 10.0232933571134
5 HyS0089.247055 10.0232933571134
5 HyS0089.287166 10.0232933571134
5 HyS0089.302581 10.0232933571134
5 HyS0089.308404 10.0232933571134
5 HyS0089.317224 10.0232933571134
5 HyS0089.322292 10.0232933571134
5 HyS0089.328319 10.0232933571134
5 HyS0089.333563 10.0232933571134
5 HyS0089.339274 10.0232933571134
5 HyS0089.347162 10.0232933571134
5 HyS0089.352605 10.0232933571134
5 HyS0089.358751 10.0232933571134
5 HyS0089.363830 10.0232933571134
5 HyS0089.369184 10.0232933571134
5 HyS0089.374866 10.0232933571134
5 HyS0089.384278 10.0232933571134
5 HyS0089.389667 10.0232933571134
5 HyS0089.396375 10.0232933571134
5 HyS0089.403589 10.0232933571134
5 HyS0089.408971 10.0232933571134
5 HyS0089.414441 10.0232933571134
5 HyS0089.421136 10.0232933571134
5 HyS0089.437599 10.0232933571134
5 HyS0089.447644 10.0232933571134
5 HyS0089.456903 10.0232933571134
5 HyS0089.461942 10.0232933571134
5 HyS0089.466992 10.0232933571134
5 HyS0089.472089 10.0232933571134
5 HyS0078.716419 13.3615776290227
5 HyS0078.723841 13.3615776290227
5 HyS0078.731817 13.3615776290227
5 HyS0078.739443 13.3615776290227
5 HyS0078.746740 13.3615776290227
5 HyS0078.754459 13.3615776290227
5 HyS0078.803145 13.3615776290227
5 HyS0078.808311 13.3615776290227
5 HyS0078.813313 13.3615776290227
5 HyS0078.818723 13.3615776290227
5 HyS0078.823820 13.3615776290227
5 HyS0078.835181 13.3615776290227
5 HyS0078.840866 13.3615776290227
5 HyS0078.845909 13.3615776290227
5 HyS0078.851044 13.3615776290227
5 HyS0078.861416 13.3615776290227
5 HyS0078.866474 13.3615776290227
5 HyS0078.871567 13.3615776290227
5 HyS0078.876827 13.3615776290227
5 HyS0078.888792 13.3615776290227
5 HyS0078.895440 13.3615776290227
5 HyS0078.900819 13.3615776290227
5 HyS0078.906647 13.3615776290227
5 HyS0078.914071 13.3615776290227
5 HyS0078.920970 13.3615776290227
5 HyS0078.930190 13.3615776290227
5 HyS0078.954811 13.3615776290227
5 HyS0078.959821 13.3615776290227
5 HyS0078.964856 13.3615776290227
5 HyS0078.970202 13.3615776290227
5 HyS0078.975398 13.3615776290227
5 HyS0078.981637 13.3615776290227
5 HyS0078.989661 13.3615776290227
5 HyS0078.1003169 13.3615776290227
5 HyS0078.1009494 13.3615776290227
5 HyS0078.1020685 13.3615776290227
5 HyS0078.1047583 13.3615776290227
5 HyS0078.1052611 13.3615776290227
5 HyS0078.1057813 13.3615776290227
5 HyS0078.1063792 13.3615776290227
5 HyS0078.1082734 13.3615776290227
5 HyS0078.1110031 13.3615776290227
5 HyS0078.1115227 13.3615776290227
5 HyS0078.1124260 13.3615776290227
5 HyS0078.249200 14.472848322899
5 HyS0078.254422 14.472848322899
5 HyS0078.259527 14.472848322899
5 HyS0078.264995 14.472848322899
5 HyS0078.274589 14.472848322899
5 HyS0078.281468 14.472848322899
5 HyS0078.286530 14.472848322899
5 HyS0078.292376 14.472848322899
5 HyS0078.297792 14.472848322899
5 HyS0078.314756 14.472848322899
5 HyS0078.323895 14.472848322899
5 HyS0078.330769 14.472848322899
5 HyS0078.369196 14.472848322899
5 HyS0078.374768 14.472848322899
5 HyS0078.385060 14.472848322899
5 HyS0078.390452 14.472848322899
5 HyS0078.395455 14.472848322899
5 HyS0078.402211 14.472848322899
5 HyS0078.408042 14.472848322899
5 HyS0078.417369 14.472848322899
5 HyS0078.439880 14.472848322899
5 HyS0078.445028 14.472848322899
5 HyS0078.450620 14.472848322899
5 HyS0078.457007 14.472848322899
5 HyS0078.462997 14.472848322899
5 HyS0078.479493 14.472848322899
5 HyS0078.486646 14.472848322899
5 HyS0078.491661 14.472848322899
5 HyS0078.497980 14.472848322899
5 HyS0078.504289 14.472848322899
5 HyS0078.512157 14.472848322899
5 HyS0078.527383 14.472848322899
5 HyS0078.532410 14.472848322899
5 HyS0078.546087 14.472848322899
5 HyS0078.551118 14.472848322899
5 HyS0078.556895 14.472848322899
5 HyS0078.562770 14.472848322899
5 HyS0078.570605 14.472848322899
5 HyS0078.577630 14.472848322899
5 HyS0078.582674 14.472848322899
5 HyS0078.587845 14.472848322899
5 HyS0078.594814 14.472848322899
5 HyS0078.647488 14.472848322899
5 HyS0078.652862 14.472848322899
5 HyS0078.662281 14.472848322899
5 HyS0078.669321 14.472848322899
5 HyS0078.675785 14.472848322899
5 HyS0078.705729 14.472848322899
5 HyS0078.711178 14.472848322899
5 HyS0078.14720 17.8111553647133
5 HyS0078.25532 17.8111553647133
5 HyS0078.44729 17.8111553647133
5 HyS0078.50659 17.8111553647133
5 HyS0078.62487 17.8111553647133
5 HyS0078.69269 17.8111553647133
5 HyS0078.75466 17.8111553647133
5 HyS0078.80546 17.8111553647133
5 HyS0078.86615 17.8111553647133
5 HyS0078.92032 17.8111553647133
5 HyS0078.125103 17.8111553647133
5 HyS0078.132422 17.8111553647133
5 HyS0078.137443 17.8111553647133
5 HyS0078.142896 17.8111553647133
5 HyS0078.194086 17.8111553647133
5 HyS0078.199275 17.8111553647133
5 HyS0078.209651 17.8111553647133
5 HyS0078.216866 17.8111553647133
5 HyS0078.221969 17.8111553647133
5 HyS0078.230851 17.8111553647133
5 HyS0078.236005 17.8111553647133
5 HyS0078.244193 17.8111553647133
5 HyS0231.98137 17.8111553647133
5 HyS0231.103902 17.8111553647133
5 HyS0011.97562 18.9224373804939
5 HyS0011.105895 18.9224373804939
5 HyS0011.112485 18.9224373804939
5 HyS0011.122669 18.9224373804939
5 HyS0011.128041 18.9224373804939
5 HyS0011.133929 18.9224373804939
5 HyS0011.139728 18.9224373804939
5 HyS0011.145519 18.9224373804939
5 HyS0011.152027 18.9224373804939
5 HyS0011.157482 18.9224373804939
5 HyS0011.167758 18.9224373804939
5 HyS0011.294365 18.9224373804939
5 HyS0011.302767 18.9224373804939
5 HyS0011.375728 20.0337193962745
5 HyS0011.384017 20.0337193962745
5 HyS0011.410867 20.0337193962745
5 HyS0011.469157 20.0337193962745
5 HyS0011.496315 20.0337193962745
5 HyS0011.505623 20.0337193962745
5 HyS0011.511883 20.0337193962745
5 HyS0011.516904 20.0337193962745
5 HyS0011.522075 20.0337193962745
5 HyS0011.545042 20.0337193962745
5 HyS0011.552340 20.0337193962745
5 HyS0011.558528 20.0337193962745
5 HyS0011.563729 20.0337193962745
5 HyS0011.568915 20.0337193962745
5 HyS0011.575405 20.0337193962745
5 HyS0011.581016 20.0337193962745
5 HyS0011.588071 20.0337193962745
5 HyS0011.606059 20.0337193962745
5 HyS0011.621065 20.0337193962745
5 HyS0011.628882 20.0337193962745
5 HyS0011.642133 20.0337193962745
5 HyS0011.648655 20.0337193962745
5 HyS0011.660723 20.0337193962745
5 HyS0011.666300 20.0337193962745
5 HyS0011.671319 20.0337193962745
5 HyS0011.688372 20.0337193962745
5 HyS0011.694029 20.0337193962745
5 HyS0011.699237 20.0337193962745
5 HyS0011.709009 20.0337193962745
5 HyS0011.714403 20.0337193962745
5 HyS0011.726932 20.0337193962745
5 HyS0011.738670 20.0337193962745
5 HyS0011.743906 20.0337193962745
5 HyS0011.748938 20.0337193962745
5 HyS0011.754848 20.0337193962745
5 HyS0011.759866 20.0337193962745
5 HyS0011.830772 20.0337193962745
5 HyS0011.839915 20.0337193962745
5 HyS0011.845231 20.0337193962745
5 HyS0011.851345 20.0337193962745
5 HyS0011.860459 20.0337193962745
5 HyS0011.867698 20.0337193962745
5 HyS0011.873053 20.0337193962745
5 HyS0011.883853 20.0337193962745
5 HyS0011.895792 20.0337193962745
5 HyS0011.905826 20.0337193962745
5 HyS0011.915002 20.0337193962745
5 HyS0011.920464 20.0337193962745
5 HyS0011.925842 20.0337193962745
5 HyS0011.945450 20.0337193962745
5 HyS0011.951441 20.0337193962745
5 HyS0011.958629 20.0337193962745
5 HyS0011.973570 23.3720264379792
5 HyS0011.991923 23.3720264379792
5 HyS0011.1007795 23.3720264379792
5 HyS0011.1014403 23.3720264379792
5 HyS0011.1020962 23.3720264379792
5 HyS0011.1072889 24.4832389984206
5 HyS0011.1078230 24.4832389984206
5 HyS0011.1084630 24.4832389984206
5 HyS0011.1089673 24.4832389984206
5 HyS0011.1112373 24.4832389984206
5 HyS0011.1120201 24.4832389984206
5 HyS0011.1128439 24.4832389984206
5 HyS0011.1133500 24.4832389984206
5 HyS0011.1138508 24.4832389984206
5 HyS0011.1143979 24.4832389984206
5 HyS0011.1150056 24.4832389984206
5 HyS0011.1155218 24.4832389984206
5 HyS0011.1173736 24.4832389984206
5 HyS0011.1185867 24.4832389984206
5 HyS0011.1192894 24.4832389984206
5 HyS0011.1198684 24.4832389984206
5 HyS0011.1213527 24.4832389984206
5 HyS0011.1232370 24.4832389984206
5 HyS0011.1242266 24.4832389984206
5 HyS0011.1247378 24.4832389984206
5 HyS0011.1252720 24.4832389984206
5 HyS0011.1257734 24.4832389984206
5 HyS0011.1263012 24.4832389984206
5 HyS0011.1269129 24.4832389984206
5 HyS0011.1275329 24.4832389984206
5 HyS0011.1280770 24.4832389984206
5 HyS0011.1308593 24.4832389984206
5 HyS0011.1329700 24.4832389984206
5 HyS0011.1337446 24.4832389984206
5 HyS0011.1345015 24.4832389984206
5 HyS0011.1351136 24.4832389984206
5 HyS0011.1356280 24.4832389984206
5 HyS0011.1361574 24.4832389984206
5 HyS0011.1384029 38.1469825499961
5 HyS0011.1390137 38.1469825499961
5 HyS0011.1395587 38.1469825499961
5 HyS0011.1400655 38.1469825499961
5 HyS0011.1405684 38.1469825499961
5 HyS0011.1411107 38.1469825499961
5 HyS0011.1417562 38.1469825499961
5 HyS0011.1425661 38.1469825499961
5 HyS0011.1435133 38.1469825499961
5 HyS0011.1443659 38.1469825499961
5 HyS0011.1448958 38.1469825499961
5 HyS0011.1454466 38.1469825499961
5 HyS0011.1459579 38.1469825499961
5 HyS0011.1464713 38.1469825499961
5 HyS0011.1470999 38.1469825499961
5 HyS0011.1476034 38.1469825499961
5 HyS0011.1481650 38.1469825499961
5 HyS0011.1494799 38.1469825499961
5 HyS0011.1502155 38.1469825499961
5 HyS0011.1510972 39.2582064322385
5 HyS0011.1516143 40.369499793303
5 HyS0011.1522198 40.369499793303
5 HyS0011.1527551 40.369499793303
5 HyS0011.1532793 40.369499793303
5 HyS0011.1541688 40.369499793303
5 HyS0011.1547388 40.369499793303
5 HyS0011.1552756 40.369499793303
5 HyS0011.1557833 40.369499793303
5 HyS0011.1565930 40.369499793303
5 HyS0011.1571142 40.369499793303
5 HyS0011.1576659 40.369499793303
5 HyS0011.1586724 40.369499793303
5 HyS0011.1594402 40.369499793303
5 HyS0011.1601716 40.369499793303
5 HyS0011.1606723 40.369499793303
5 HyS0011.1612023 40.369499793303
5 HyS0011.1652816 40.369499793303
5 HyS0011.1657944 40.369499793303
5 HyS0011.1668473 40.369499793303
5 HyS0011.1673792 40.369499793303
5 HyS0011.1679018 40.369499793303
5 HyS0011.1684342 40.369499793303
5 HyS0011.1696600 40.369499793303
5 HyS0011.1713830 40.369499793303
5 HyS0011.1729732 40.369499793303
5 HyS0011.1738224 40.369499793303
5 HyS0011.1746536 40.369499793303
5 HyS0011.1767290 40.369499793303
5 HyS0011.1772382 40.369499793303
5 HyS0011.1781355 40.369499793303
5 HyS0011.1786641 40.369499793303
5 HyS0011.1792019 40.369499793303
5 HyS0011.1797577 40.369499793303
5 HyS0011.1802837 40.369499793303
5 HyS0011.1811559 40.369499793303
5 HyS0011.1816640 40.369499793303
5 HyS0011.1827382 40.369499793303
5 HyS0011.1832482 40.369499793303
5 HyS0011.1837612 40.369499793303
5 HyS0011.1843032 40.369499793303
5 HyS0011.1848061 40.369499793303
5 HyS0011.1853693 40.369499793303
5 HyS0011.1862672 40.369499793303
5 HyS0011.1875157 40.369499793303
5 HyS0011.1880608 40.369499793303
5 HyS0011.1885818 40.369499793303
5 HyS0011.1890855 40.369499793303
5 HyS0011.1896303 40.369499793303
5 HyS0011.1902533 40.369499793303
5 HyS0011.1907909 40.369499793303
5 HyS0011.1962259 40.369499793303
5 HyS0011.1983913 40.369499793303
5 HyS0011.2000444 40.369499793303
5 HyS0011.2018734 40.369499793303
5 HyS0011.2023868 40.369499793303
5 HyS0011.2030913 40.369499793303
5 HyS0011.2036097 40.369499793303
5 HyS0011.2041234 40.369499793303
5 HyS0011.2046330 40.369499793303
5 HyS0011.2051410 40.369499793303
5 HyS0011.2056653 40.369499793303
5 HyS0011.2062744 40.369499793303
5 HyS0011.2068582 40.369499793303
5 HyS0011.2073596 40.369499793303
5 HyS0011.2079192 40.369499793303
5 HyS0011.2085619 40.369499793303
5 HyS0011.2092953 40.369499793303
5 HyS0011.2102883 40.369499793303
5 HyS0011.2108765 40.369499793303
5 HyS0011.2122228 40.369499793303
5 HyS0011.2140741 40.369499793303
5 HyS0011.2163375 40.369499793303
5 HyS0011.2168448 40.369499793303
5 HyS0011.2173478 40.369499793303
5 HyS0011.2178769 40.369499793303
5 HyS0011.2187320 40.369499793303
5 HyS0011.2208444 40.369499793303
5 HyS0011.2214764 40.369499793303
5 HyS0011.2225713 40.369499793303
5 HyS0011.2231509 40.369499793303
5 HyS0011.2236663 40.369499793303
5 HyS0011.2242076 40.369499793303
5 HyS0011.2247378 40.369499793303
5 HyS0011.2254284 40.369499793303
5 HyS0011.2259562 40.369499793303
5 HyS0011.2265390 40.369499793303
5 HyS0011.2270941 40.369499793303
5 HyS0011.2278536 40.369499793303
5 HyS0011.2284115 40.369499793303
5 HyS0011.2289770 40.369499793303
5 HyS0011.2294860 40.369499793303
5 HyS0011.2301050 40.369499793303
5 HyS0011.2306146 40.369499793303
5 HyS0011.2311179 40.369499793303
5 HyS0011.2322077 40.369499793303
5 HyS0011.2327923 40.369499793303
5 HyS0011.2333949 40.369499793303
5 HyS0011.2355404 40.369499793303
5 HyS0011.2371628 40.369499793303
5 HyS0011.2379604 40.369499793303
5 HyS0011.2384671 40.369499793303
5 HyS0011.2389716 40.369499793303
5 HyS0011.2395065 40.369499793303
5 HyS0011.2409153 40.369499793303
5 HyS0011.2421940 40.369499793303
5 HyS0011.2436543 40.369499793303
5 HyS0011.2442889 40.369499793303
5 HyS0011.2452988 40.369499793303
5 HyS0011.2458005 40.369499793303
5 HyS0011.2463197 40.369499793303
5 HyS0011.2469048 40.369499793303
5 HyS0011.2482579 40.369499793303
5 HyS0011.2487728 40.369499793303
5 HyS0011.2495759 40.369499793303
5 HyS0011.2511217 40.369499793303
5 HyS0011.2524661 40.369499793303
5 HyS0011.2529694 40.369499793303
5 HyS0011.2535391 40.369499793303
5 HyS0011.2546094 40.369499793303
5 HyS0011.2552074 40.369499793303
5 HyS0011.2557589 40.369499793303
5 HyS0011.2562743 40.369499793303
5 HyS0011.2567975 40.369499793303
5 HyS0011.2582777 40.369499793303
5 HyS0011.2591504 40.369499793303
5 HyS0011.2598413 40.369499793303
5 HyS0011.2603414 40.369499793303
5 HyS0011.2608892 40.369499793303
5 HyS0011.2615994 40.369499793303
5 HyS0011.2621643 40.369499793303
5 HyS0011.2626880 40.369499793303
5 HyS0011.2631903 40.369499793303
5 HyS0011.2637718 40.369499793303
5 HyS0011.2643389 40.369499793303
5 HyS0011.2655992 40.369499793303
5 HyS0011.2650406 41.4750222542526
5 HyS0011.2661088 49.3105778392332
5 HyS0011.2667412 49.3105778392332
5 HyS0011.2672490 49.3105778392332
5 HyS0011.2677804 49.3105778392332
5 HyS0011.2685435 49.3105778392332
5 HyS0011.2693439 49.3105778392332
5 HyS0011.2701658 50.421797804317
5 HyS0011.2708424 50.421797804317
5 HyS0011.2724256 50.421797804317
5 HyS0011.2729535 50.421797804317
5 HyS0011.2735301 50.421797804317
5 HyS0011.2751379 50.421797804317
5 HyS0011.2756576 50.421797804317
5 HyS0011.2761877 50.421797804317
5 HyS0011.2774782 50.421797804317
5 HyS0011.2802253 50.421797804317
5 HyS0011.2807872 50.421797804317
5 HyS0011.2824200 50.421797804317
5 HyS0011.2832713 50.421797804317
5 HyS0011.2858549 50.421797804317
5 HyS0011.2869043 50.421797804317
5 HyS0011.2957924 50.421797804317
5 HyS0011.2997694 50.421797804317
5 HyS0011.3004544 50.421797804317
5 HyS0011.3139778 50.421797804317
5 HyS0011.3155049 50.421797804317
5 HyS0011.3165878 50.421797804317
5 HyS0011.3183050 50.421797804317
5 HyS0011.3204029 50.421797804317
5 HyS0011.3209237 50.421797804317
5 HyS0011.3215475 50.421797804317
5 HyS0011.3228441 50.421797804317
5 HyS0011.3241114 50.421797804317
5 HyS0011.2713516 50.5217979376507
5 HyS0011.2718700 50.5217979376507
5 HyS0011.2787808 50.5217979376507
5 HyS0011.2793603 50.5217979376507
5 HyS0011.2812877 50.5217979376507
5 HyS0011.2838252 50.5217979376507
5 HyS0011.2876892 50.5217979376507
5 HyS0011.2883644 50.5217979376507
5 HyS0011.2888763 50.5217979376507
5 HyS0011.2894169 50.5217979376507
5 HyS0011.2899193 50.5217979376507
5 HyS0011.2910636 50.5217979376507
5 HyS0011.2952844 50.5217979376507
5 HyS0011.2967448 50.5217979376507
5 HyS0011.2980651 50.5217979376507
5 HyS0011.2992574 50.5217979376507
5 HyS0011.3012809 50.5217979376507
5 HyS0011.3027083 50.5217979376507
5 HyS0011.3032895 50.5217979376507
5 HyS0011.3037960 50.5217979376507
5 HyS0011.3046145 50.5217979376507
5 HyS0011.3134513 50.5217979376507
5 HyS0011.3144790 50.5217979376507
5 HyS0011.3149798 50.5217979376507
5 HyS0011.3160174 50.5217979376507
5 HyS0011.3171196 50.5217979376507
5 HyS0011.3176772 50.5217979376507
5 HyS0011.3188439 50.5217979376507
5 HyS0011.3193770 50.5217979376507
5 HyS0011.3198875 50.5217979376507
5 HyS0171.152479 50.5217979376507
5 HyS0011.3253687 65.3894825406366
5 HyS0011.3298110 65.3894825406366
5 HyS0011.3313517 65.3894825406366
5 HyS0011.3396222 65.3894825406366
5 HyS0011.3421141 65.3894825406366
5 HyS0011.3427118 65.3894825406366
5 HyS0011.3432934 65.3894825406366
5 HyS0011.3438468 65.3894825406366
5 HyS0011.3470911 65.3894825406366
5 HyS0011.3476035 65.3894825406366
5 HyS0011.3482381 65.3894825406366
5 HyS0011.3487464 65.3894825406366
5 HyS0011.3497949 65.3894825406366
5 HyS0011.3502959 65.3894825406366
5 HyS0011.3535726 65.3894825406366
5 HyS0011.3558010 65.3894825406366
5 HyS0011.3568621 65.3894825406366
5 HyS0011.3573624 65.3894825406366
5 HyS0011.3617210 65.3894825406366
5 HyS0011.3624736 65.3894825406366
5 HyS0011.3630490 65.3894825406366
5 HyS0011.3635931 65.3894825406366
5 HyS0011.3641822 65.3894825406366
5 HyS0011.3647415 65.3894825406366
5 HyS0011.3658885 65.3894825406366
5 HyS0011.3675820 65.3894825406366
5 HyS0011.3685438 65.3894825406366
5 HyS0011.3750941 65.3894825406366
5 HyS0011.3793554 69.8456481003036
5 HyS0011.3827971 69.8456481003036
5 HyS0011.3890794 70.956912935809
5 HyS0011.3946677 70.956912935809
5 HyS0011.3980313 70.956912935809
5 HyS0011.3986132 70.956912935809
5 HyS0011.3999407 70.956912935809
5 HyS0011.4039545 70.956912935809
5 HyS0011.4088901 70.956912935809
5 HyS0011.4103318 70.956912935809
5 HyS0011.4135218 74.2952083052216
5 HyS0011.4154635 74.2952083052216
5 HyS0011.4192250 74.2952083052216
5 HyS0011.4285193 74.2952083052216
5 HyS0011.4298932 74.2952083052216
5 HyS0011.4350507 74.2952083052216
5 HyS0011.4388240 74.2952083052216
5 HyS0011.4400100 74.2952083052216
5 HyS0011.4434732 74.2952083052216
5 HyS0011.4466709 74.2952083052216
5 HyS0011.4502259 74.2952083052216
5 HyS0011.4522665 74.2952083052216
5 HyS0011.4530988 74.2952083052216
5 HyS0011.4535992 74.2952083052216
5 HyS0011.4573249 74.2952083052216
5 HyS0011.4606543 74.2952083052216
5 HyS0011.4612406 74.2952083052216
5 HyS0011.4681680 74.2952083052216
5 HyS0011.4753711 74.2952083052216
5 HyS0011.4786159 74.2952083052216
5 HyS0011.4796265 74.2952083052216
5 HyS0011.4801282 74.2952083052216
5 HyS0011.4806339 74.2952083052216
5 HyS0011.4813446 74.2952083052216
5 HyS0011.4823621 74.2952083052216
5 HyS0011.4831926 74.2952083052216
5 HyS0011.4839663 74.2952083052216
5 HyS0011.4854430 74.2952083052216
5 HyS0011.4859818 74.2952083052216
5 HyS0011.4864846 74.2952083052216
5 HyS0011.5257739 74.2952083052216
5 HyS0011.5388675 74.2952083052216
5 HyS0038.114746 74.2952083052216
5 HyS0038.410747 74.2952083052216
5 HyS0038.515399 74.2952083052216
5 HyS0038.533761 74.2952083052216
5 HyS0038.638159 74.2952083052216
5 HyS0038.973325 74.2952083052216
5 HyS0038.981152 74.2952083052216
5 HyS0038.988613 74.2952083052216
5 HyS0038.994713 74.2952083052216
5 HyS0038.1006223 74.2952083052216
5 HyS0038.1081921 74.2952083052216
5 HyS0038.1087228 74.2952083052216
5 HyS0038.1092698 74.2952083052216
5 HyS0038.1103546 74.2952083052216
5 HyS0038.1109307 74.2952083052216
5 HyS0038.1115144 74.2952083052216
5 HyS0038.1121363 74.2952083052216
5 HyS0038.1132964 74.2952083052216
5 HyS0038.1149484 74.2952083052216
5 HyS0038.1157172 74.2952083052216
5 HyS0038.1162248 74.2952083052216
5 HyS0038.1189175 74.2952083052216
5 HyS0038.1213548 74.2952083052216
5 HyS0038.1218603 74.2952083052216
5 HyS0038.1245529 74.2952083052216
5 HyS0038.1342459 74.2952083052216
5 HyS0038.1440183 74.2952083052216
5 HyS0038.1463491 74.2952083052216
5 HyS0038.1533750 74.2952083052216
5 HyS0110.171243 74.2952083052216
5 HyS0011.4108377 74.3952084385553
5 HyS0011.4120209 74.3952084385553
5 HyS0011.4145154 74.3952084385553
5 HyS0011.4167981 74.3952084385553
5 HyS0011.4182567 74.3952084385553
5 HyS0011.4275726 74.3952084385553
5 HyS0011.4291105 74.3952084385553
5 HyS0011.4304546 74.3952084385553
5 HyS0011.4309975 74.3952084385553
5 HyS0011.4315024 74.3952084385553
5 HyS0011.4327391 74.3952084385553
5 HyS0011.4332415 74.3952084385553
5 HyS0011.4340042 74.3952084385553
5 HyS0011.4345045 74.3952084385553
5 HyS0011.4380736 74.3952084385553
5 HyS0011.4406032 74.3952084385553
5 HyS0011.4411226 74.3952084385553
5 HyS0011.4429632 74.3952084385553
5 HyS0011.4439853 74.3952084385553
5 HyS0011.4444906 74.3952084385553
5 HyS0011.4454076 74.3952084385553
5 HyS0011.4459259 74.3952084385553
5 HyS0011.4507757 74.3952084385553
5 HyS0011.4514457 74.3952084385553
5 HyS0011.4580532 74.3952084385553
5 HyS0011.4619489 74.3952084385553
5 HyS0011.4625115 74.3952084385553
5 HyS0011.4630194 74.3952084385553
5 HyS0011.4636147 74.3952084385553
5 HyS0011.4660200 74.3952084385553
5 HyS0011.4741666 74.3952084385553
5 HyS0011.4747763 74.3952084385553
5 HyS0011.4791195 74.3952084385553
5 HyS0011.4848992 74.3952084385553
5 HyS0011.4895524 74.3952084385553
5 HyS0011.4901355 74.3952084385553
5 HyS0011.4907712 74.3952084385553
5 HyS0011.4918397 74.3952084385553
5 HyS0011.4923401 74.3952084385553
5 HyS0011.4930042 74.3952084385553
5 HyS0011.4935425 74.3952084385553
5 HyS0011.4947127 74.3952084385553
5 HyS0011.4960124 74.3952084385553
5 HyS0011.4980371 74.3952084385553
5 HyS0011.4985423 74.3952084385553
5 HyS0011.4993738 74.3952084385553
5 HyS0011.5002394 74.3952084385553
5 HyS0011.5007755 74.3952084385553
5 HyS0011.5017585 74.3952084385553
5 HyS0011.5024479 74.3952084385553
5 HyS0011.5029780 74.3952084385553
5 HyS0011.5039684 74.3952084385553
5 HyS0011.5044704 74.3952084385553
5 HyS0011.5050362 74.3952084385553
5 HyS0011.5060920 74.3952084385553
5 HyS0011.5067192 74.3952084385553
5 HyS0011.5075874 74.3952084385553
5 HyS0011.5081017 74.3952084385553
5 HyS0011.5086758 74.3952084385553
5 HyS0011.5091807 74.3952084385553
5 HyS0011.5097408 74.3952084385553
5 HyS0011.5102790 74.3952084385553
5 HyS0011.5107839 74.3952084385553
5 HyS0011.5112957 74.3952084385553
5 HyS0011.5119011 74.3952084385553
5 HyS0011.5124901 74.3952084385553
5 HyS0011.5129937 74.3952084385553
5 HyS0011.5135789 74.3952084385553
5 HyS0011.5141132 74.3952084385553
5 HyS0011.5146567 74.3952084385553
5 HyS0011.5164185 74.3952084385553
5 HyS0011.5169241 74.3952084385553
5 HyS0011.5174446 74.3952084385553
5 HyS0011.5179577 74.3952084385553
5 HyS0011.5184653 74.3952084385553
5 HyS0011.5192722 74.3952084385553
5 HyS0011.5197903 74.3952084385553
5 HyS0011.5205488 74.3952084385553
5 HyS0011.5262804 74.3952084385553
5 HyS0011.5268728 74.3952084385553
5 HyS0011.5273879 74.3952084385553
5 HyS0011.5282511 74.3952084385553
5 HyS0011.5288142 74.3952084385553
5 HyS0011.5293530 74.3952084385553
5 HyS0011.5299672 74.3952084385553
5 HyS0011.5304783 74.3952084385553
5 HyS0011.5317011 74.3952084385553
5 HyS0011.5322109 74.3952084385553
5 HyS0011.5328384 74.3952084385553
5 HyS0011.5333924 74.3952084385553
5 HyS0011.5343667 74.3952084385553
5 HyS0011.5349187 74.3952084385553
5 HyS0011.5356781 74.3952084385553
5 HyS0011.5362417 74.3952084385553
5 HyS0011.5367762 74.3952084385553
5 HyS0011.5395016 74.3952084385553
5 HyS0011.5401974 74.3952084385553
5 HyS0011.5415234 74.3952084385553
5 HyS0011.5421289 74.3952084385553
5 HyS0011.5430278 74.3952084385553
5 HyS0011.5435326 74.3952084385553
5 HyS0011.5476895 74.3952084385553
5 HyS0011.5482656 74.3952084385553
5 HyS0038.23649 74.3952084385553
5 HyS0038.34846 74.3952084385553
5 HyS0038.41948 74.3952084385553
5 HyS0038.48648 74.3952084385553
5 HyS0038.58122 74.3952084385553
5 HyS0038.71234 74.3952084385553
5 HyS0038.77085 74.3952084385553
5 HyS0038.84300 74.3952084385553
5 HyS0038.89313 74.3952084385553
5 HyS0038.94387 74.3952084385553
5 HyS0038.101330 74.3952084385553
5 HyS0038.109218 74.3952084385553
5 HyS0038.189670 74.3952084385553
5 HyS0038.207564 74.3952084385553
5 HyS0038.212658 74.3952084385553
5 HyS0038.225585 74.3952084385553
5 HyS0038.230993 74.3952084385553
5 HyS0038.236958 74.3952084385553
5 HyS0038.244390 74.3952084385553
5 HyS0038.250234 74.3952084385553
5 HyS0038.256330 74.3952084385553
5 HyS0038.261653 74.3952084385553
5 HyS0038.268240 74.3952084385553
5 HyS0038.273961 74.3952084385553
5 HyS0038.279521 74.3952084385553
5 HyS0038.285453 74.3952084385553
5 HyS0038.299072 74.3952084385553
5 HyS0038.315707 74.3952084385553
5 HyS0038.333202 74.3952084385553
5 HyS0038.339079 74.3952084385553
5 HyS0038.344276 74.3952084385553
5 HyS0038.358200 74.3952084385553
5 HyS0038.363352 74.3952084385553
5 HyS0038.371622 74.3952084385553
5 HyS0038.377243 74.3952084385553
5 HyS0038.382516 74.3952084385553
5 HyS0038.388238 74.3952084385553
5 HyS0038.393303 74.3952084385553
5 HyS0038.482349 74.3952084385553
5 HyS0038.488905 74.3952084385553
5 HyS0038.506543 74.3952084385553
5 HyS0038.548963 74.3952084385553
5 HyS0038.567420 74.3952084385553
5 HyS0038.596855 74.3952084385553
5 HyS0038.691838 74.3952084385553
5 HyS0038.720207 74.3952084385553
5 HyS0038.732647 74.3952084385553
5 HyS0038.765877 74.3952084385553
5 HyS0038.781073 74.3952084385553
5 HyS0038.804707 74.3952084385553
5 HyS0038.826343 74.3952084385553
5 HyS0038.842305 74.3952084385553
5 HyS0038.874357 74.3952084385553
5 HyS0038.896123 74.3952084385553
5 HyS0038.902993 74.3952084385553
5 HyS0038.912077 74.3952084385553
5 HyS0038.931667 74.3952084385553
5 HyS0038.938670 74.3952084385553
5 HyS0038.951524 74.3952084385553
5 HyS0038.956994 74.3952084385553
5 HyS0038.1012323 74.3952084385553
5 HyS0038.1017909 74.3952084385553
5 HyS0038.1022969 74.3952084385553
5 HyS0038.1028194 74.3952084385553
5 HyS0038.1033505 74.3952084385553
5 HyS0038.1039285 74.3952084385553
5 HyS0038.1044409 74.3952084385553
5 HyS0038.1059816 74.3952084385553
5 HyS0038.1065601 74.3952084385553
5 HyS0038.1070905 74.3952084385553
5 HyS0038.1076363 74.3952084385553
5 HyS0038.1127663 74.3952084385553
5 HyS0038.1138421 74.3952084385553
5 HyS0038.1167733 74.3952084385553
5 HyS0038.1179060 74.3952084385553
5 HyS0038.1201494 74.3952084385553
5 HyS0038.1261613 74.3952084385553
5 HyS0038.1266737 74.3952084385553
5 HyS0038.1272600 74.3952084385553
5 HyS0038.1280079 74.3952084385553
5 HyS0038.1285227 74.3952084385553
5 HyS0038.1291084 74.3952084385553
5 HyS0038.1300982 74.3952084385553
5 HyS0038.1306024 74.3952084385553
5 HyS0038.1312145 74.3952084385553
5 HyS0038.1332584 74.3952084385553
5 HyS0038.1350319 74.3952084385553
5 HyS0038.1421935 74.3952084385553
5 HyS0038.1454688 74.3952084385553
5 HyS0038.1505663 74.3952084385553
5 HyS0038.1511208 74.3952084385553
5 HyS0038.1527916 74.3952084385553
5 HyS0110.152082 74.3952084385553
5 HyS0110.159414 74.3952084385553
5 HyS0110.176508 74.3952084385553
5 HyS0110.182590 74.3952084385553
5 HyS0110.190121 74.3952084385553
5 HyS0110.195123 74.3952084385553
5 HyS0110.201211 74.3952084385553
5 HyS0110.212407 74.3952084385553
5 HyS0110.345484 74.3952084385553
5 HyS0110.350852 74.3952084385553
5 HyS0110.356181 74.3952084385553
5 HyS0110.362244 74.3952084385553
5 HyS0110.384836 74.3952084385553
5 HyS0110.390923 74.3952084385553
5 HyS0110.396784 74.3952084385553
5 HyS0110.407477 74.3952084385553
5 HyS0110.415659 74.3952084385553
5 HyS0110.421735 74.3952084385553
5 HyS0110.449166 74.3952084385553
5 HyS0110.455055 74.3952084385553
5 HyS0110.468709 74.3952084385553
5 HyS0110.479457 74.3952084385553
5 HyS0110.491345 74.3952084385553
5 HyS0110.513716 74.3952084385553
5 HyS0110.518947 74.3952084385553
5 HyS0110.525662 74.3952084385553
5 HyS0110.534110 74.3952084385553
5 HyS0123.90124 74.3952084385553
5 HyS0123.95213 74.3952084385553
5 HyS0123.115806 74.3952084385553
5 HyS0123.121632 74.3952084385553
5 HyS0123.126682 74.3952084385553
5 HyS0123.132801 74.3952084385553
5 HyS0123.137986 74.3952084385553
5 HyS0123.144126 74.3952084385553
5 HyS0123.152684 74.3952084385553
5 HyS0123.158709 74.3952084385553
5 HyS0123.165365 74.3952084385553
5 HyS0123.175815 74.3952084385553
5 HyS0123.181162 74.3952084385553
5 HyS0123.186308 74.3952084385553
5 HyS0123.193494 74.3952084385553
5 HyS0123.199012 74.3952084385553
5 HyS0123.207093 74.3952084385553
5 HyS0123.212118 74.3952084385553
5 HyS0123.217447 74.3952084385553
5 HyS0123.225157 74.3952084385553
5 HyS0123.230587 74.3952084385553
5 HyS0123.235946 74.3952084385553
5 HyS0123.240994 74.3952084385553
5 HyS0123.253409 74.3952084385553
5 HyS0123.313388 74.3952084385553
5 HyS0123.327977 74.3952084385553
5 HyS0123.333384 74.3952084385553
5 HyS0123.339279 74.3952084385553
5 HyS0123.345247 74.3952084385553
5 HyS0123.351896 74.3952084385553
5 HyS0123.361643 74.3952084385553
5 HyS0123.367456 74.3952084385553
5 HyS0123.374562 74.3952084385553
5 HyS0123.379696 74.3952084385553
5 HyS0123.385256 74.3952084385553
5 HyS0123.390498 74.3952084385553
5 HyS0123.401104 74.3952084385553
5 HyS0123.408593 74.3952084385553
5 HyS0123.414660 74.3952084385553
5 HyS0123.425648 74.3952084385553
5 HyS0123.448028 74.3952084385553
5 HyS0123.453166 74.3952084385553
5 HyS0165.10702 74.3952084385553
5 HyS0165.18660 74.3952084385553
5 HyS0165.29736 74.3952084385553
5 HyS0165.35536 74.3952084385553
5 HyS0165.73377 74.3952084385553
5 HyS0165.85179 74.3952084385553
5 HyS0165.90243 74.3952084385553
5 HyS0165.95315 74.3952084385553
5 HyS0165.100370 74.3952084385553
5 HyS0165.106544 74.3952084385553
5 HyS0038.1539712 75.5064927006703
5 HyS0038.1545516 75.5064927006703
5 HyS0038.1579707 75.5064927006703
5 HyS0038.1585398 75.5064927006703
5 HyS0038.1599530 75.5064927006703
5 HyS0038.1610253 78.8447967933313
5 HyS0038.1615357 78.8447967933313
5 HyS0038.1622138 78.8447967933313
5 HyS0038.1627151 78.8447967933313
5 HyS0038.1638314 78.8447967933313
5 HyS0038.1643688 78.8447967933313
5 HyS0038.1651335 78.8447967933313
5 HyS0038.1676320 81.068437562646
5 HyS0038.1736848 81.068437562646
5 HyS0038.1741958 81.068437562646
5 HyS0038.1746989 81.068437562646
5 HyS0038.1754161 81.068437562646
5 HyS0038.1759228 81.068437562646
5 HyS0038.1764731 81.068437562646
5 HyS0038.1781350 81.068437562646
5 HyS0038.1792614 81.068437562646
5 HyS0038.1871422 81.068437562646
5 HyS0038.1876555 81.068437562646
5 HyS0038.1924237 81.068437562646
5 HyS0038.1930859 81.068437562646
5 HyS0038.1936199 81.068437562646
5 HyS0038.1943757 81.068437562646
5 HyS0038.1966892 81.068437562646
5 HyS0038.2042962 81.068437562646
5 HyS0038.2055726 81.068437562646
5 HyS0038.2061836 81.068437562646
5 HyS0038.2093285 81.068437562646
5 HyS0038.2136923 81.068437562646
5 HyS0038.2147766 81.068437562646
5 HyS0038.2210033 81.068437562646
5 HyS0038.2259341 91.2051622166214
5 HyS0038.2271457 91.2051622166214
5 HyS0038.2284140 91.2051622166214
5 HyS0038.2290296 91.2051622166214
5 HyS0038.2302486 91.2051622166214
5 HyS0038.2324879 91.2051622166214
5 HyS0038.2330123 91.2051622166214
5 HyS0038.2336563 91.2051622166214
5 HyS0038.2343111 91.2051622166214
5 HyS0038.2373105 91.2051622166214
5 HyS0038.2389102 91.2051622166214
5 HyS0038.2404531 91.2051622166214
5 HyS0038.2409587 92.3163955902072
5 HyS0038.2417760 95.6546935091637
5 HyS0038.2464671 95.6546935091637
5 HyS0038.2475109 95.6546935091637
5 HyS0038.2482654 95.6546935091637
5 HyS0038.2492909 95.6546935091637
5 HyS0038.2497933 95.6546935091637
5 HyS0038.2503008 95.6546935091637
5 HyS0038.2509035 95.6546935091637
5 HyS0038.2514196 95.6546935091637
5 HyS0053.164508 95.6546935091637
5 HyS0053.171445 95.6546935091637
5 HyS0053.178457 95.6546935091637
5 HyS0053.208782 95.6546935091637
5 HyS0053.214054 95.6546935091637
5 HyS0053.223788 95.6546935091637
5 HyS0053.301642 95.6546935091637
5 HyS0053.306699 95.6546935091637
5 HyS0053.316239 95.6546935091637
5 HyS0053.338598 95.6546935091637
5 HyS0053.343993 95.6546935091637
5 HyS0053.359623 95.6546935091637
5 HyS0053.393897 95.6546935091637
5 HyS0053.402334 95.6546935091637
5 HyS0053.449676 95.6546935091637
5 HyS0053.455099 95.6546935091637
5 HyS0053.492766 95.6546935091637
5 HyS0053.497822 95.6546935091637
5 HyS0053.502875 95.6546935091637
5 HyS0053.513531 95.6546935091637
5 HyS0053.524154 95.6546935091637
5 HyS0038.2425395 95.7546936424973
5 HyS0038.2487901 95.7546936424973
5 HyS0038.2523381 95.7546936424973
5 HyS0038.2537062 95.7546936424973
5 HyS0053.187127 95.7546936424973
5 HyS0053.192931 95.7546936424973
5 HyS0053.197938 95.7546936424973
5 HyS0053.203044 95.7546936424973
5 HyS0053.229107 95.7546936424973
5 HyS0053.234823 95.7546936424973
5 HyS0053.239846 95.7546936424973
5 HyS0053.245166 95.7546936424973
5 HyS0053.250451 95.7546936424973
5 HyS0053.255699 95.7546936424973
5 HyS0053.261371 95.7546936424973
5 HyS0053.266932 95.7546936424973
5 HyS0053.272885 95.7546936424973
5 HyS0053.278003 95.7546936424973
5 HyS0053.286071 95.7546936424973
5 HyS0053.291171 95.7546936424973
5 HyS0053.296265 95.7546936424973
5 HyS0053.321317 95.7546936424973
5 HyS0053.326705 95.7546936424973
5 HyS0053.332840 95.7546936424973
5 HyS0053.365816 95.7546936424973
5 HyS0053.371158 95.7546936424973
5 HyS0053.376220 95.7546936424973
5 HyS0053.412513 95.7546936424973
5 HyS0053.418288 95.7546936424973
5 HyS0053.423326 95.7546936424973
5 HyS0053.428436 95.7546936424973
5 HyS0053.433621 95.7546936424973
5 HyS0053.439027 95.7546936424973
5 HyS0053.444414 95.7546936424973
5 HyS0053.460169 95.7546936424973
5 HyS0053.467037 95.7546936424973
5 HyS0053.481006 95.7546936424973
5 HyS0053.486047 95.7546936424973
5 HyS0053.529235 95.7546936424973
5 HyS0296.32596 95.7546936424973
5 HyS0053.652938 96.8659813221039
5 HyS0053.659565 96.8659813221039
5 HyS0053.665078 96.8659813221039
5 HyS0053.670234 96.8659813221039
5 HyS0053.681697 96.8659813221039
5 HyS0053.687372 96.8659813221039
5 HyS0053.693164 96.8659813221039
5 HyS0053.721102 96.8659813221039
5 HyS0053.728145 96.8659813221039
5 HyS0053.733400 96.8659813221039
5 HyS0053.768525 96.8659813221039
5 HyS0053.840223 96.8659813221039
5 HyS0053.849454 96.8659813221039
5 HyS0053.855482 96.8659813221039
5 HyS0053.864327 96.8659813221039
5 HyS0053.870607 96.8659813221039
5 HyS0053.875613 96.8659813221039
5 HyS0053.1012615 99.0896759485762
5 HyS0053.1017989 99.0896759485762
5 HyS0053.1034758 99.0896759485762
5 HyS0053.1066339 99.0896759485762
5 HyS0053.1072382 99.0896759485762
5 HyS0053.1079312 99.0896759485762
5 HyS0053.1085610 99.0896759485762
5 HyS0053.1114349 99.0896759485762
5 HyS0053.1122072 99.0896759485762
5 HyS0053.1132281 99.0896759485762
5 HyS0053.1137575 101.313365030945
5 HyS0053.1149647 101.313365030945
5 HyS0053.1165068 101.313365030945
5 HyS0053.1171056 101.313365030945
5 HyS0053.1182635 101.313365030945
5 HyS0053.1187958 101.313365030945
5 HyS0053.1244763 101.313365030945
5 HyS0053.1255455 101.313365030945
5 HyS0053.1270195 101.313365030945
5 HyS0053.1277723 101.313365030945
5 HyS0053.1284773 101.313365030945
5 HyS0053.1295740 101.313365030945
5 HyS0053.1302539 101.313365030945
5 HyS0053.1322439 101.313365030945
5 HyS0053.1328927 101.313365030945
5 HyS0053.1334977 101.313365030945
5 HyS0053.1340758 101.313365030945
5 HyS0053.1345784 101.313365030945
5 HyS0053.1377513 103.53705704421
5 HyS0053.1382701 103.53705704421
5 HyS0053.1392850 103.53705704421
5 HyS0053.1429680 103.53705704421
5 HyS0053.1434701 103.53705704421
5 HyS0053.1439752 103.53705704421
5 HyS0053.1446122 103.53705704421
5 HyS0053.1492380 103.53705704421
5 HyS0053.1497561 103.53705704421
5 HyS0053.1504806 103.53705704421
5 HyS0053.1511153 103.53705704421
5 HyS0053.1520314 103.53705704421
5 HyS0053.1534354 103.53705704421
5 HyS0053.1587351 103.53705704421
5 HyS0053.1609516 103.53705704421
5 HyS0053.1710931 103.53705704421
5 HyS0053.1716339 103.53705704421
5 HyS0053.1721464 103.53705704421
5 HyS0053.1745678 103.53705704421
5 HyS0053.1759213 103.53705704421
5 HyS0053.1783495 103.53705704421
5 HyS0053.1789781 103.53705704421
5 HyS0053.1794917 103.53705704421
5 HyS0053.1802302 103.53705704421
5 HyS0053.1807943 103.53705704421
5 HyS0053.1821614 103.53705704421
5 HyS0053.1829155 103.53705704421
5 HyS0053.1834462 103.53705704421
5 HyS0053.1839706 103.53705704421
5 HyS0053.1845017 103.53705704421
5 HyS0053.1850487 103.53705704421
5 HyS0053.1913520 103.53705704421
5 HyS0053.1923868 103.53705704421
5 HyS0053.1929983 103.53705704421
5 HyS0053.1951346 103.53705704421
5 HyS0053.1961008 103.53705704421
5 HyS0053.1975176 104.648321608725
5 HyS0098.25676 110.226935809114
5 HyS0098.36944 110.226935809114
5 HyS0098.44166 110.226935809114
5 HyS0098.49506 110.226935809114
5 HyS0098.55130 110.226935809114
5 HyS0098.60142 110.226935809114
5 HyS0098.68984 110.226935809114
5 HyS0098.86972 110.226935809114
5 HyS0098.91995 110.226935809114
5 HyS0098.97102 110.226935809114
5 HyS0098.102513 110.226935809114
5 HyS0098.111642 110.226935809114
5 HyS0654.14930 110.226935809114
5 HyS3215.8431 110.226935809114
5 HyS0053.1980240 110.326935942448
5 HyS0053.1988816 110.326935942448
5 HyS0053.2000604 110.326935942448
5 HyS0053.2012850 110.326935942448
5 HyS0098.30788 110.326935942448
5 HyS0098.118414 110.326935942448
5 HyS0098.123775 110.326935942448
5 HyS0098.129888 110.326935942448
5 HyS1109.18546 110.326935942448
5 HyS0098.134939 111.4382315264
5 HyS0098.140340 111.4382315264
5 HyS0098.156735 111.4382315264
5 HyS0098.211938 111.4382315264
5 HyS0098.231251 111.4382315264
5 HyS0098.246853 111.4382315264
5 HyS0098.258838 111.4382315264
5 HyS0098.267321 111.4382315264
5 HyS0098.272939 111.4382315264
5 HyS0098.278287 111.4382315264
5 HyS0098.309454 111.4382315264
5 HyS0098.318666 111.4382315264
5 HyS0098.343975 111.4382315264
5 HyS0098.351186 111.4382315264
5 HyS0098.356209 111.4382315264
5 HyS0098.366491 111.4382315264
5 HyS0098.376988 111.4382315264
5 HyS0098.384821 111.4382315264
5 HyS0098.398817 111.4382315264
5 HyS0098.411178 111.4382315264
5 HyS0098.417156 111.4382315264
5 HyS0098.428751 112.549524863998
5 HyS0098.456251 112.549524863998
5 HyS0098.461472 112.549524863998
5 HyS0098.466959 112.549524863998
5 HyS0098.472186 112.549524863998
5 HyS0098.477341 112.549524863998
5 HyS0098.488505 112.549524863998
5 HyS0098.517049 112.549524863998
5 HyS0098.528617 112.549524863998
5 HyS0098.533972 112.549524863998
5 HyS0098.540414 112.549524863998
5 HyS0098.545618 112.549524863998
5 HyS0098.550688 112.549524863998
5 HyS0098.561434 112.549524863998
5 HyS0098.567334 112.549524863998
5 HyS0098.572662 112.549524863998
5 HyS0098.577665 112.549524863998
5 HyS0098.583457 112.549524863998
5 HyS0098.593668 112.549524863998
5 HyS0098.598692 112.549524863998
5 HyS0098.604000 112.549524863998
5 HyS0098.610122 112.549524863998
5 HyS0098.630490 112.549524863998
5 HyS0098.635496 112.549524863998
5 HyS0098.642570 112.549524863998
5 HyS0098.647580 112.549524863998
5 HyS0098.653187 112.549524863998
5 HyS0098.663628 112.549524863998
5 HyS0098.671396 112.549524863998
5 HyS0098.709870 112.549524863998
5 HyS0098.714878 112.549524863998
5 HyS0098.720151 112.549524863998
5 HyS0098.725421 112.549524863998
5 HyS0073.635033 113.660812605085
5 HyS0073.640260 113.660812605085
5 HyS0073.650436 113.660812605085
5 HyS0073.658100 113.660812605085
5 HyS0073.664656 113.660812605085
5 HyS0073.671512 113.660812605085
5 HyS0073.676540 113.660812605085
5 HyS0073.688029 113.660812605085
5 HyS0073.693103 113.660812605085
5 HyS0073.699689 113.660812605085
5 HyS0073.752952 113.660812605085
5 HyS0073.758057 113.660812605085
5 HyS0073.763746 113.660812605085
5 HyS0073.775810 113.660812605085
5 HyS0073.781450 113.660812605085
5 HyS0073.837772 113.660812605085
5 HyS0073.850403 113.660812605085
5 HyS0073.857024 113.660812605085
5 HyS0073.870392 113.660812605085
5 HyS0073.875657 113.660812605085
5 HyS0073.881093 113.660812605085
5 HyS0073.886147 113.660812605085
5 HyS0073.897120 113.660812605085
5 HyS0073.906848 113.660812605085
5 HyS0073.931791 113.660812605085
5 HyS0073.948199 113.660812605085
5 HyS0073.967704 113.660812605085
5 HyS0073.999900 113.660812605085
5 HyS0073.1005039 113.660812605085
5 HyS0073.1010040 113.660812605085
5 HyS0073.1021068 113.660812605085
5 HyS0073.1040745 113.660812605085
5 HyS0073.1051240 113.660812605085
5 HyS0073.1056244 113.660812605085
5 HyS0073.1061570 113.660812605085
5 HyS0073.503978 115.884510162459
5 HyS0073.514527 115.884510162459
5 HyS0073.540398 115.884510162459
5 HyS0073.545528 115.884510162459
5 HyS0073.578608 115.884510162459
5 HyS0073.254234 116.995800211406
5 HyS0073.262945 116.995800211406
5 HyS0073.286388 116.995800211406
5 HyS0073.332009 116.995800211406
5 HyS0073.348337 116.995800211406
5 HyS0073.354573 116.995800211406
5 HyS0073.372151 116.995800211406
5 HyS0073.397255 116.995800211406
5 HyS0073.429039 116.995800211406
5 HyS0073.447371 116.995800211406
5 HyS0073.453239 116.995800211406
5 HyS0073.485975 116.995800211406
5 HyS0073.491329 116.995800211406
5 HyS0073.41170 118.107093548832
5 HyS0073.165968 118.107093548832
5 HyS0073.171623 118.107093548832
5 HyS0073.177326 118.107093548832
5 HyS0073.183900 118.107093548832
5 HyS0073.194034 118.107093548832
5 HyS0073.204063 118.107093548832
5 HyS0073.210186 118.107093548832
5 HyS0073.216864 118.107093548832
5 HyS0073.248893 118.107093548832
5 HyS0090.186911 118.107093548832
5 HyS0090.195716 118.107093548832
5 HyS0090.200976 118.107093548832
5 HyS0090.224310 118.107093548832
5 HyS0090.229677 118.107093548832
5 HyS0090.234936 118.107093548832
5 HyS0090.240020 118.107093548832
5 HyS0090.250414 118.107093548832
5 HyS0090.263340 118.107093548832
5 HyS0090.275858 118.107093548832
5 HyS0090.328095 118.107093548832
5 HyS0090.333825 118.107093548832
5 HyS0090.339451 118.107093548832
5 HyS0090.595358 118.107093548832
5 HyS0090.600368 118.107093548832
5 HyS0090.614101 118.107093548832
5 HyS0090.635651 118.107093548832
5 HyS0042.64176 119.218383597773
5 HyS0042.70158 119.218383597773
5 HyS0042.77329 119.218383597773
5 HyS0042.96168 119.218383597773
5 HyS0042.147925 119.218383597773
5 HyS0042.153507 119.218383597773
5 HyS0042.161109 119.218383597773
5 HyS0042.167018 119.218383597773
5 HyS0042.172140 119.218383597773
5 HyS0042.178111 119.218383597773
5 HyS0042.260899 119.218383597773
5 HyS0042.265907 119.218383597773
5 HyS0042.273180 119.218383597773
5 HyS0042.292750 119.218383597773
5 HyS0042.311392 119.218383597773
5 HyS0042.322446 119.218383597773
5 HyS0042.328048 119.218383597773
5 HyS0042.338921 119.218383597773
5 HyS0042.343934 119.218383597773
5 HyS0042.349009 119.218383597773
5 HyS0042.363513 119.218383597773
5 HyS0042.368582 119.218383597773
5 HyS0042.381159 119.218383597773
5 HyS0042.404186 119.218383597773
5 HyS0042.413352 119.218383597773
5 HyS0042.418458 119.218383597773
5 HyS0042.423707 119.218383597773
5 HyS0042.429223 119.218383597773
5 HyS0042.434307 119.218383597773
5 HyS0042.439499 119.218383597773
5 HyS0042.454794 119.218383597773
5 HyS0042.461232 119.218383597773
5 HyS0042.466310 119.218383597773
5 HyS0042.473031 119.218383597773
5 HyS0042.521755 119.218383597773
5 HyS0042.564847 119.218383597773
5 HyS0042.675720 119.218383597773
5 HyS0042.681679 119.218383597773
5 HyS0042.688599 119.218383597773
5 HyS0042.709516 119.218383597773
5 HyS0042.731434 119.218383597773
5 HyS0042.736501 119.218383597773
5 HyS0042.741641 119.218383597773
5 HyS0042.747080 119.218383597773
5 HyS0042.752204 119.218383597773
5 HyS0042.757357 119.218383597773
5 HyS0042.776492 119.218383597773
5 HyS0042.790220 119.218383597773
5 HyS0042.803883 119.218383597773
5 HyS0042.812730 119.218383597773
5 HyS0042.833604 119.218383597773
5 HyS0042.857131 119.218383597773
5 HyS0042.864725 119.218383597773
5 HyS0042.871030 119.218383597773
5 HyS0042.885234 119.218383597773
5 HyS0042.895047 119.218383597773
5 HyS0090.43831 119.218383597773
5 HyS0090.49147 119.218383597773
5 HyS0090.62956 119.218383597773
5 HyS0090.79376 119.218383597773
5 HyS0090.84432 119.218383597773
5 HyS0090.151643 119.218383597773
5 HyS0090.170573 119.218383597773
5 HyS0090.175798 119.218383597773
5 HyS0042.946908 121.442069939305
5 HyS0042.960210 121.442069939305
5 HyS0042.965953 121.442069939305
5 HyS0042.971224 121.442069939305
5 HyS0042.987887 121.442069939305
5 HyS0042.1003280 121.442069939305
5 HyS0042.1008485 121.442069939305
5 HyS0042.1018899 121.442069939305
5 HyS0042.1025288 121.442069939305
5 HyS0042.1030727 121.442069939305
5 HyS0042.1037731 121.442069939305
5 HyS0042.1067154 121.442069939305
5 HyS0042.1073931 121.442069939305
5 HyS0042.1079632 121.442069939305
5 HyS0042.1089639 121.442069939305
5 HyS0042.1101553 121.442069939305
5 HyS0042.1109459 121.442069939305
5 HyS0042.1151588 124.780374031282
5 HyS0042.1163687 124.780374031282
5 HyS0042.1270954 124.780374031282
5 HyS0042.1276236 124.780374031282
5 HyS0042.1292045 124.780374031282
5 HyS0042.1347818 124.780374031282
5 HyS0073.1125707 125.891176825248
5 HyS0073.1130987 125.891176825248
5 HyS0073.1136361 125.891176825248
5 HyS0073.1144573 125.891176825248
5 HyS0073.1154312 125.891176825248
5 HyS0073.1159545 125.891176825248
5 HyS0073.1167504 125.891176825248
5 HyS0073.1172827 125.891176825248
5 HyS0073.1178027 125.891176825248
5 HyS0073.1183096 125.891176825248
5 HyS0073.1188111 125.891176825248
5 HyS0073.1193811 125.891176825248
5 HyS0073.1198847 125.891176825248
5 HyS0073.1217023 125.891176825248
5 HyS0073.1222085 125.891176825248
5 HyS0073.1227674 125.891176825248
5 HyS0073.1232694 125.891176825248
5 HyS0073.1238157 125.891176825248
5 HyS0073.1243199 125.891176825248
5 HyS0073.1249134 125.891176825248
5 HyS0073.1254199 125.891176825248
5 HyS0073.1259519 125.891176825248
5 HyS0073.1264533 125.891176825248
5 HyS0073.1269672 125.891176825248
5 HyS0073.1275622 125.891176825248
5 HyS0073.1280678 125.891176825248
5 HyS0073.1286888 125.891176825248
5 HyS0073.1292174 125.891176825248
5 HyS0073.1301843 125.891176825248
5 HyS0073.1308465 125.891176825248
5 HyS0073.1313884 125.891176825248
5 HyS0073.1320691 125.891176825248
5 HyS0073.1328969 125.891176825248
5 HyS0073.1334508 125.891176825248
5 HyS0101.26227 125.891176825248
5 HyS0101.55823 125.891176825248
5 HyS0101.61037 125.891176825248
5 HyS0101.66312 125.891176825248
5 HyS0101.71407 125.891176825248
5 HyS0101.90954 125.891176825248
5 HyS0101.96446 125.891176825248
5 HyS0101.114329 125.891176825248
5 HyS0101.119688 125.891176825248
5 HyS0101.125222 125.891176825248
5 HyS0101.131794 125.891176825248
5 HyS0101.141895 125.891176825248
5 HyS0101.149977 125.891176825248
5 HyS0101.158441 125.891176825248
5 HyS0101.167502 125.891176825248
5 HyS0101.173005 125.891176825248
5 HyS0101.179745 125.891176825248
5 HyS0101.185479 125.891176825248
5 HyS0101.191963 125.891176825248
5 HyS0101.197060 125.891176825248
5 HyS0101.202229 125.891176825248
5 HyS0101.207731 125.891176825248
5 HyS0101.214176 125.891176825248
5 HyS0101.219198 125.891176825248
5 HyS0101.224304 125.891176825248
5 HyS0101.229686 125.891176825248
5 HyS0101.234720 125.891176825248
5 HyS0101.239888 125.891176825248
5 HyS0101.247049 125.891176825248
5 HyS0101.252195 125.891176825248
5 HyS0101.257953 125.891176825248
5 HyS0101.271823 125.891176825248
5 HyS0101.278054 125.891176825248
5 HyS0101.283357 125.891176825248
5 HyS0101.288713 125.891176825248
5 HyS0101.294520 125.891176825248
5 HyS0101.299628 125.891176825248
5 HyS0101.305285 125.891176825248
5 HyS0101.315043 125.891176825248
5 HyS0101.331321 125.891176825248
5 HyS0101.336422 125.891176825248
5 HyS0101.342472 125.891176825248
5 HyS0101.348177 125.891176825248
5 HyS0101.353205 125.891176825248
5 HyS0101.359278 125.891176825248
5 HyS0101.375279 125.891176825248
5 HyS0101.380725 125.891176825248
5 HyS0101.385879 125.891176825248
5 HyS0101.392084 125.891176825248
5 HyS0101.397428 125.891176825248
5 HyS0101.403283 125.891176825248
5 HyS0101.413532 125.891176825248
5 HyS0101.422713 125.891176825248
5 HyS0101.433964 125.891176825248
5 HyS0101.441206 125.891176825248
5 HyS0101.448612 125.891176825248
5 HyS0101.453796 125.891176825248
5 HyS0101.459852 125.891176825248
5 HyS0101.466097 125.891176825248
5 HyS0101.475407 125.891176825248
5 HyS0101.480979 125.891176825248
5 HyS0101.486473 125.891176825248
5 HyS0101.552672 125.891176825248
5 HyS0101.560476 125.891176825248
5 HyS0101.573092 125.891176825248
5 HyS0101.578251 125.891176825248
5 HyS0101.583658 125.891176825248
5 HyS0101.588757 125.891176825248
5 HyS0101.597155 125.891176825248
5 HyS0101.603128 125.891176825248
5 HyS0101.616017 125.891176825248
5 HyS0492.15373 125.891176825248
5 HyS0492.44940 125.891176825248
5 HyS0492.50716 125.891176825248
6 HyS0099.13637 0
6 HyS0099.64081 0
6 HyS0099.71965 0
6 HyS0099.77486 0
6 HyS0099.95882 0
6 HyS0099.145343 0
6 HyS0099.151206 0
6 HyS0099.156727 0
6 HyS0099.163037 0
6 HyS0099.168763 0
6 HyS0099.229196 0
6 HyS0099.234239 0
6 HyS0099.240823 0
6 HyS0099.246803 0
6 HyS0099.252644 0
6 HyS0099.260909 0
6 HyS0099.267579 0
6 HyS0099.276451 0
6 HyS0099.282153 0
6 HyS0099.290442 0
6 HyS0099.300037 0
6 HyS0099.305500 0
6 HyS0099.312939 0
6 HyS0099.322166 0
6 HyS0099.355030 0
6 HyS0099.360149 0
6 HyS0099.385581 0
6 HyS0099.390640 0
6 HyS0099.412790 0
6 HyS0099.418758 0
6 HyS0099.431449 0
6 HyS0099.438106 0
6 HyS0099.498034 0
6 HyS0099.507277 0
6 HyS0099.514140 0
6 HyS0099.519806 0
6 HyS0099.524812 0
6 HyS0099.530758 0
6 HyS0099.535802 0
6 HyS0099.541145 0
6 HyS0099.546767 0
6 HyS0099.551779 0
6 HyS0099.558169 0
6 HyS0099.563213 0
6 HyS0099.568503 0
6 HyS0099.580866 0
6 HyS0099.589486 0
6 HyS0099.596472 0
6 HyS0099.602255 0
6 HyS0099.608788 0
6 HyS0099.613954 0
6 HyS0099.620014 0
6 HyS0099.625721 0
6 HyS0099.633680 0
6 HyS0099.660195 0
6 HyS0099.668883 0
6 HyS0099.675759 0
6 HyS0099.681312 0
6 HyS0099.687079 0
6 HyS0099.692481 0
6 HyS0100.116742 0
6 HyS0100.122496 0
6 HyS0100.142623 0
6 HyS0100.235701 0
6 HyS0100.319658 0
6 HyS0100.335534 0
6 HyS0100.346488 0
6 HyS0100.361392 0
6 HyS0100.522509 0
6 HyS0129.399735 0
6 HyS0129.32187 1.11079698503624
6 HyS0129.46927 1.11079698503624
6 HyS0129.90917 1.11079698503624
6 HyS0129.170042 1.11079698503624
6 HyS0039.16511 4.44909265378258
6 HyS0039.22204 4.44909265378258
6 HyS0039.27282 4.44909265378258
6 HyS0056.1235070 4.44909265378258
6 HyS0056.1240779 4.44909265378258
6 HyS0056.1253071 4.44909265378258
6 HyS0056.1269047 4.44909265378258
6 HyS0056.1282044 4.44909265378258
6 HyS0056.1294000 4.44909265378258
6 HyS0056.1306199 4.44909265378258
6 HyS0056.1317544 4.44909265378258
6 HyS0056.1322976 4.44909265378258
6 HyS0056.1328112 4.44909265378258
6 HyS0056.1334099 4.44909265378258
6 HyS0056.1377719 4.44909265378258
6 HyS0056.1388667 4.44909265378258
6 HyS0056.1393757 4.44909265378258
6 HyS0056.1401145 4.44909265378258
6 HyS0056.1429260 4.44909265378258
6 HyS0056.1435688 4.44909265378258
6 HyS0056.1445912 4.44909265378258
6 HyS0056.1452034 4.44909265378258
6 HyS0056.1478337 4.44909265378258
6 HyS0056.1486783 4.44909265378258
6 HyS0056.1579790 4.44909265378258
6 HyS0118.100658 4.44909265378258
6 HyS0118.106301 4.44909265378258
6 HyS0118.118021 4.44909265378258
6 HyS0118.128960 4.44909265378258
6 HyS0118.175042 4.44909265378258
6 HyS0118.180508 4.44909265378258
6 HyS0118.186655 4.44909265378258
6 HyS0118.191743 4.44909265378258
6 HyS0118.260291 4.44909265378258
6 HyS0118.284412 4.44909265378258
6 HyS0118.290828 4.44909265378258
6 HyS0118.296567 4.44909265378258
6 HyS0118.302251 4.44909265378258
6 HyS0118.348384 4.44909265378258
6 HyS0118.354670 4.44909265378258
6 HyS0118.360642 4.44909265378258
6 HyS0118.366353 4.44909265378258
6 HyS0118.371453 4.44909265378258
6 HyS0118.382991 4.44909265378258
6 HyS0118.389619 4.44909265378258
6 HyS0118.413270 4.44909265378258
6 HyS0118.423905 4.44909265378258
6 HyS0118.429661 4.44909265378258
6 HyS0118.435802 4.44909265378258
6 HyS0118.444709 4.44909265378258
6 HyS0118.452706 4.44909265378258
6 HyS0118.459218 4.44909265378258
6 HyS0118.464365 4.44909265378258
6 HyS0118.469622 4.44909265378258
6 HyS0118.497832 4.44909265378258
6 HyS0118.502855 4.44909265378258
6 HyS0056.1174519 4.54909278711623
6 HyS0056.1258416 4.54909278711623
6 HyS0056.1263986 4.54909278711623
6 HyS0056.1274149 4.54909278711623
6 HyS0056.1288257 4.54909278711623
6 HyS0056.1300264 4.54909278711623
6 HyS0056.1312352 4.54909278711623
6 HyS0056.1348337 4.54909278711623
6 HyS0056.1370458 4.54909278711623
6 HyS0056.1382816 4.54909278711623
6 HyS0056.1406201 4.54909278711623
6 HyS0056.1411824 4.54909278711623
6 HyS0056.1440887 4.54909278711623
6 HyS0056.1700883 4.54909278711623
6 HyS0056.1705973 4.54909278711623
6 HyS0056.1717712 4.54909278711623
6 HyS0118.57093 4.54909278711623
6 HyS0118.135493 4.54909278711623
6 HyS0118.140495 4.54909278711623
6 HyS0118.150152 4.54909278711623
6 HyS0118.156700 4.54909278711623
6 HyS0118.162247 4.54909278711623
6 HyS0118.169450 4.54909278711623
6 HyS0118.196744 4.54909278711623
6 HyS0118.202229 4.54909278711623
6 HyS0118.208355 4.54909278711623
6 HyS0118.237328 4.54909278711623
6 HyS0118.245509 4.54909278711623
6 HyS0118.251449 4.54909278711623
6 HyS0095.210728 6.77277994096649
6 HyS0095.215797 6.77277994096649
6 HyS0056.1162626 6.87278007430015
6 HyS0095.192621 6.87278007430015
6 HyS0095.402027 6.87278007430015
6 HyS0095.409097 6.87278007430015
6 HyS0095.420130 7.98405609161519
6 HyS0095.453500 7.98405609161519
6 HyS0095.467192 7.98405609161519
6 HyS0095.600227 12.4402983428342
6 HyS0106.193673 12.4402983428342
6 HyS0095.674031 13.5515743600909
6 HyS0099.479494 13.5515743600909
6 HyS0099.486333 13.5515743600909
6 HyS0099.492860 13.5515743600909
6 HyS0106.42333 13.5515743600909
6 HyS0106.48601 13.5515743600909
6 HyS0106.102456 13.5515743600909
6 HyS0106.179319 13.5515743600909
6 HyS0106.185683 13.5515743600909
6 HyS0095.616980 13.6515744934245
6 HyS0106.276475 18.1077757338054
6 HyS0106.317690 23.6863955713659
6 HyS0106.322714 23.6863955713659
6 HyS0106.333246 23.6863955713659
6 HyS0106.339236 23.6863955713659
6 HyS0106.344763 23.6863955713659
6 HyS0106.351384 23.6863955713659
6 HyS0106.357028 23.6863955713659
6 HyS0106.366740 23.6863955713659
6 HyS0106.380020 23.6863955713659
6 HyS0106.385106 23.6863955713659
6 HyS0106.390469 23.6863955713659
6 HyS0106.398326 23.6863955713659
6 HyS0106.403410 23.6863955713659
6 HyS0106.415411 23.6863955713659
6 HyS0106.420679 23.6863955713659
6 HyS0106.427452 23.6863955713659
6 HyS0106.438424 23.6863955713659
6 HyS0106.447132 23.6863955713659
6 HyS0106.452461 23.6863955713659
6 HyS0106.457550 23.6863955713659
6 HyS0106.463372 23.6863955713659
6 HyS0106.468842 23.6863955713659
6 HyS0106.474215 23.6863955713659
6 HyS0106.480754 23.6863955713659
6 HyS0106.494843 23.6863955713659
6 HyS0106.508456 23.6863955713659
6 HyS0036.115194 24.7976659735296
6 HyS0036.121082 24.7976659735296
6 HyS0036.135658 24.7976659735296
6 HyS0036.143189 24.7976659735296
6 HyS0036.149094 24.7976659735296
6 HyS0036.154166 24.7976659735296
6 HyS0036.159902 24.7976659735296
6 HyS0036.173346 24.7976659735296
6 HyS0036.181114 24.7976659735296
6 HyS0036.189114 24.7976659735296
6 HyS0036.194479 24.7976659735296
6 HyS0106.519827 24.7976659735296
6 HyS0106.525448 24.7976659735296
6 HyS0106.531177 24.7976659735296
6 HyS2759.1743 24.7976659735296
6 HyS0036.215478 25.9089540952174
6 HyS0036.222956 28.132652328616
6 HyS0036.248437 28.132652328616
6 HyS0036.273053 28.132652328616
6 HyS0036.280376 28.132652328616
6 HyS0036.285809 28.132652328616
6 HyS0036.297290 28.132652328616
6 HyS0036.341932 28.132652328616
6 HyS0036.347652 28.132652328616
6 HyS0036.352662 28.132652328616
6 HyS0036.358445 29.2439404503154
6 HyS0036.370473 29.2439404503154
6 HyS0036.375774 29.2439404503154
6 HyS0036.380849 29.2439404503154
6 HyS0036.385913 29.2439404503154
6 HyS0036.391282 29.2439404503154
6 HyS0036.401546 29.2439404503154
6 HyS0036.408263 29.2439404503154
6 HyS0036.413756 30.3552342130487
6 HyS0036.420448 30.3552342130487
6 HyS0036.433068 30.3552342130487
6 HyS0036.456409 30.3552342130487
6 HyS0036.461445 30.3552342130487
6 HyS0036.469898 30.3552342130487
6 HyS0036.476218 30.3552342130487
6 HyS0036.486490 30.3552342130487
6 HyS0036.492940 30.3552342130487
6 HyS0036.497999 30.3552342130487
6 HyS0036.503126 30.3552342130487
6 HyS0036.605671 30.3552342130487
6 HyS0036.640647 30.3552342130487
6 HyS0036.646018 30.3552342130487
6 HyS0036.657413 30.3552342130487
6 HyS0036.662441 30.3552342130487
6 HyS0036.667755 30.3552342130487
6 HyS0036.674456 30.3552342130487
6 HyS0036.679943 30.3552342130487
6 HyS0036.699549 30.3552342130487
6 HyS0036.737550 30.3552342130487
6 HyS0036.742565 30.3552342130487
6 HyS0036.753514 30.3552342130487
6 HyS0036.767516 30.3552342130487
6 HyS0036.800060 30.3552342130487
6 HyS0036.806730 30.3552342130487
6 HyS0036.812663 30.3552342130487
6 HyS0036.818691 30.3552342130487
6 HyS0036.827497 30.3552342130487
6 HyS0036.833705 30.3552342130487
6 HyS0036.853841 31.466510659077
6 HyS0036.862242 35.9227289981553
6 HyS0036.868323 35.9227289981553
6 HyS0036.886484 35.9227289981553
6 HyS0036.891548 35.9227289981553
6 HyS0036.904459 35.9227289981553
6 HyS0036.927827 35.9227289981553
6 HyS0036.938098 35.9227289981553
6 HyS0036.944361 35.9227289981553
6 HyS0036.954275 35.9227289981553
6 HyS0036.961952 35.9227289981553
6 HyS0036.1008963 35.9227289981553
6 HyS0036.1017182 35.9227289981553
6 HyS0036.1022616 35.9227289981553
6 HyS0036.1027780 35.9227289981553
6 HyS0036.1033383 35.9227289981553
6 HyS0036.1038628 35.9227289981553
6 HyS0036.1054342 35.9227289981553
6 HyS0036.1061041 35.9227289981553
6 HyS0036.1069750 35.9227289981553
6 HyS0036.1078878 35.9227289981553
6 HyS0036.1086561 35.9227289981553
6 HyS0036.1091934 35.9227289981553
6 HyS0036.1097708 35.9227289981553
6 HyS0036.1102752 35.9227289981553
6 HyS0036.1124748 41.501343365369
6 HyS0036.1131152 41.501343365369
6 HyS0036.1136198 41.501343365369
6 HyS0036.1142888 41.501343365369
6 HyS0036.1148681 41.501343365369
6 HyS0036.1154173 41.501343365369
6 HyS0036.1159198 41.501343365369
6 HyS0036.1164391 41.501343365369
6 HyS0036.1169454 41.501343365369
6 HyS0036.1174849 43.7250184573397
6 HyS0036.1180053 43.7250184573397
6 HyS0036.1193841 43.7250184573397
6 HyS0036.1224822 43.7250184573397
6 HyS0036.1230452 43.7250184573397
6 HyS0036.1235536 43.7250184573397
6 HyS0036.1243334 43.7250184573397
6 HyS0036.1248471 43.7250184573397
6 HyS0036.1253614 43.7250184573397
6 HyS0036.1264792 43.7250184573397
6 HyS0036.1270414 43.7250184573397
6 HyS0036.1276179 43.7250184573397
6 HyS0036.1345354 43.7250184573397
6 HyS0036.1351267 43.7250184573397
6 HyS0036.1357209 43.7250184573397
6 HyS0036.1364792 43.7250184573397
6 HyS0036.1372513 43.7250184573397
6 HyS0036.1380118 43.7250184573397
6 HyS0036.1385161 43.7250184573397
6 HyS0036.1390257 43.7250184573397
6 HyS0036.1395717 43.7250184573397
6 HyS0036.1408921 43.7250184573397
6 HyS0036.1422354 43.7250184573397
6 HyS0036.1431049 43.7250184573397
6 HyS0036.1446307 43.7250184573397
6 HyS0036.1455303 43.7250184573397
6 HyS0036.1471461 43.7250184573397
6 HyS0036.1491895 43.7250184573397
6 HyS0036.1501419 43.7250184573397
6 HyS0036.1512056 43.7250184573397
6 HyS0036.1518065 43.7250184573397
6 HyS0036.1556861 43.7250184573397
6 HyS0036.1568858 43.7250184573397
6 HyS0036.1574287 43.7250184573397
6 HyS0036.1581361 43.7250184573397
6 HyS0036.1586731 43.7250184573397
6 HyS0036.1591944 43.7250184573397
6 HyS0036.1600009 43.7250184573397
6 HyS0036.1615029 43.7250184573397
6 HyS0036.1623399 44.8363065883902
6 HyS0036.1643175 44.8363065883902
6 HyS0036.1650459 44.8363065883902
6 HyS0036.1658836 44.8363065883902
6 HyS0036.1663869 44.8363065883902
6 HyS0036.1669107 44.8363065883902
6 HyS0036.1674438 44.8363065883902
6 HyS0036.1679634 44.8363065883902
6 HyS0036.1684637 44.8363065883902
6 HyS0036.1689966 44.8363065883902
6 HyS0036.1697178 44.8363065883902
6 HyS0036.1704706 44.8363065883902
6 HyS0036.1721560 44.8363065883902
6 HyS0036.1726634 44.8363065883902
6 HyS0036.1733341 44.8363065883902
6 HyS0036.1739110 44.8363065883902
6 HyS0036.1744412 44.8363065883902
6 HyS0036.1749655 44.8363065883902
6 HyS0036.1754658 44.8363065883902
6 HyS0036.1759799 44.8363065883902
6 HyS0036.1765296 44.8363065883902
6 HyS0036.1775635 44.8363065883902
6 HyS0036.1821799 44.8363065883902
6 HyS0036.1826998 44.8363065883902
6 HyS0036.1835128 44.8363065883902
6 HyS0036.1844889 44.8363065883902
6 HyS0036.1850036 44.8363065883902
6 HyS0036.1861983 44.8363065883902
6 HyS0036.1873672 44.8363065883902
6 HyS0036.1879850 44.8363065883902
6 HyS0036.1885839 44.8363065883902
6 HyS0036.1950819 45.947311210555
6 HyS0036.1958698 45.947311210555
6 HyS0036.1964455 45.947311210555
6 HyS0036.1970170 45.947311210555
6 HyS0036.1976913 45.947311210555
6 HyS0036.1986559 45.947311210555
6 HyS0036.1991926 45.947311210555
6 HyS0036.1999768 45.947311210555
6 HyS0036.2005570 45.947311210555
6 HyS0036.2010620 45.947311210555
6 HyS0036.2017035 45.947311210555
6 HyS0036.2026340 45.947311210555
6 HyS0036.2032189 45.947311210555
6 HyS0036.2037572 45.947311210555
6 HyS0036.2044260 45.947311210555
6 HyS0036.2061974 45.947311210555
6 HyS0036.2068653 45.947311210555
6 HyS0036.2073825 45.947311210555
6 HyS0036.2079154 45.947311210555
6 HyS0036.2122495 47.0585692333747
6 HyS0036.2209005 47.0585692333747
6 HyS0036.2215498 47.0585692333747
6 HyS0036.2225525 47.0585692333747
6 HyS0036.2258867 47.0585692333747
6 HyS0036.2265729 47.0585692333747
6 HyS0036.2270972 47.0585692333747
6 HyS0036.2287341 47.0585692333747
6 HyS0036.2295956 47.0585692333747
6 HyS0036.2310083 47.0585692333747
6 HyS0036.2316715 47.0585692333747
6 HyS0036.2328320 47.0585692333747
6 HyS0036.2383291 47.0585692333747
6 HyS0036.2425173 47.0585692333747
6 HyS0036.2460595 47.0585692333747
6 HyS0036.2579537 47.0585692333747
6 HyS0036.2614135 47.0585692333747
6 HyS0036.2619776 47.0585692333747
6 HyS0036.2625846 47.0585692333747
6 HyS0036.2631411 47.0585692333747
6 HyS0036.2639676 47.0585692333747
6 HyS0036.2645768 47.0585692333747
6 HyS0036.2651168 47.0585692333747
6 HyS0036.2656799 47.0585692333747
6 HyS0036.2661850 47.0585692333747
6 HyS0036.2668413 47.0585692333747
6 HyS0036.2689569 47.0585692333747
6 HyS0060.947353 47.0585692333747
6 HyS0060.952592 47.0585692333747
6 HyS0060.958655 47.0585692333747
6 HyS0060.963774 47.0585692333747
6 HyS0060.971646 47.0585692333747
6 HyS0060.976941 47.0585692333747
6 HyS0060.983337 47.0585692333747
6 HyS0060.998370 47.0585692333747
6 HyS0060.1003673 47.0585692333747
6 HyS0060.1009412 47.0585692333747
6 HyS0060.1031698 47.0585692333747
6 HyS0060.1036901 47.0585692333747
6 HyS0060.1043733 47.0585692333747
6 HyS0060.1058778 47.0585692333747
6 HyS0060.1064312 47.0585692333747
6 HyS0060.1091741 47.0585692333747
6 HyS0060.1097235 47.0585692333747
6 HyS0060.1102235 47.0585692333747
6 HyS0060.1119875 47.0585692333747
6 HyS0060.1134994 47.0585692333747
6 HyS0060.1170940 47.0585692333747
6 HyS0060.1197909 47.0585692333747
6 HyS0060.1207774 47.0585692333747
6 HyS0060.1222918 47.0585692333747
6 HyS0060.1233074 47.0585692333747
6 HyS0060.1288982 47.0585692333747
6 HyS0060.1296576 47.0585692333747
6 HyS0060.1301707 47.0585692333747
6 HyS0060.1325466 47.0585692333747
6 HyS0060.1338810 47.0585692333747
6 HyS0060.1360158 47.0585692333747
6 HyS0060.1367113 47.0585692333747
6 HyS0060.1376409 47.0585692333747
6 HyS0060.1381748 47.0585692333747
6 HyS0060.1389745 47.0585692333747
6 HyS0060.1395373 47.0585692333747
6 HyS0060.1400375 47.0585692333747
6 HyS0060.1406215 47.0585692333747
6 HyS0060.1411505 47.0585692333747
6 HyS0060.1416943 47.0585692333747
6 HyS0060.1422505 47.0585692333747
6 HyS0060.1427889 47.0585692333747
6 HyS0060.1441163 47.0585692333747
6 HyS0060.1446725 47.0585692333747
6 HyS0060.1456130 47.0585692333747
6 HyS0060.1461791 47.0585692333747
6 HyS0060.1466826 47.0585692333747
6 HyS0060.1472236 47.0585692333747
6 HyS0060.1481622 47.0585692333747
6 HyS0060.1489905 47.0585692333747
6 HyS0060.1495633 47.0585692333747
6 HyS0060.1500994 47.0585692333747
6 HyS0060.1543673 47.0585692333747
6 HyS0060.1550032 47.0585692333747
6 HyS0060.1560439 47.0585692333747
6 HyS0060.1592217 47.0585692333747
6 HyS0060.1598355 47.0585692333747
6 HyS0060.1606232 47.0585692333747
6 HyS0060.1611434 47.0585692333747
6 HyS0060.1616474 47.0585692333747
6 HyS0060.1624664 47.0585692333747
6 HyS0060.1634285 47.0585692333747
6 HyS0060.1674674 47.0585692333747
6 HyS0060.1681274 47.0585692333747
6 HyS0060.1687466 47.0585692333747
6 HyS0060.1707900 47.0585692333747
6 HyS0080.28008 47.0585692333747
6 HyS0080.38895 47.0585692333747
6 HyS0080.46954 47.0585692333747
6 HyS0080.64955 47.0585692333747
6 HyS0080.70682 47.0585692333747
6 HyS0080.76308 47.0585692333747
6 HyS0080.87113 47.0585692333747
6 HyS0080.92578 47.0585692333747
6 HyS0080.117288 47.0585692333747
6 HyS0080.170066 47.0585692333747
6 HyS0080.188597 47.0585692333747
6 HyS0080.193717 47.0585692333747
6 HyS0080.202177 47.0585692333747
6 HyS0080.207195 47.0585692333747
6 HyS0080.212680 47.0585692333747
6 HyS0080.219140 47.0585692333747
6 HyS0080.224485 47.0585692333747
6 HyS0080.229902 47.0585692333747
6 HyS0080.235430 47.0585692333747
6 HyS0080.243826 47.0585692333747
6 HyS0080.254476 47.0585692333747
6 HyS0080.263137 47.0585692333747
6 HyS0080.272275 47.0585692333747
6 HyS0080.278457 47.0585692333747
6 HyS0080.286351 47.0585692333747
6 HyS0080.304267 47.0585692333747
6 HyS0080.314706 47.0585692333747
6 HyS0080.320590 47.0585692333747
6 HyS0080.341308 47.0585692333747
6 HyS0080.346742 47.0585692333747
6 HyS0080.354249 47.0585692333747
6 HyS0080.360969 47.0585692333747
6 HyS0080.366438 47.0585692333747
6 HyS0080.372020 47.0585692333747
6 HyS0080.378905 47.0585692333747
6 HyS0080.384422 47.0585692333747
6 HyS0080.390033 47.0585692333747
6 HyS0080.396998 47.0585692333747
6 HyS0080.406678 47.0585692333747
6 HyS0080.415502 47.0585692333747
6 HyS0080.428393 47.0585692333747
6 HyS0080.435580 47.0585692333747
6 HyS0080.442708 47.0585692333747
6 HyS0080.485992 47.0585692333747
6 HyS0080.499921 47.0585692333747
6 HyS0080.508447 47.0585692333747
6 HyS0080.549314 47.0585692333747
6 HyS0080.555132 47.0585692333747
6 HyS0080.564126 47.0585692333747
6 HyS0080.573991 47.0585692333747
6 HyS0080.609236 47.0585692333747
6 HyS0080.615950 47.0585692333747
6 HyS0080.622033 47.0585692333747
6 HyS0080.628576 47.0585692333747
6 HyS0080.635175 47.0585692333747
6 HyS0080.640970 47.0585692333747
6 HyS0080.647259 47.0585692333747
6 HyS0080.700236 47.0585692333747
6 HyS0080.705329 47.0585692333747
6 HyS0080.710576 47.0585692333747
6 HyS0080.716877 47.0585692333747
6 HyS0080.726559 47.0585692333747
6 HyS0080.732964 47.0585692333747
6 HyS0080.738086 47.0585692333747
6 HyS0080.749532 47.0585692333747
6 HyS0080.754662 47.0585692333747
6 HyS0080.760136 47.0585692333747
6 HyS0080.765210 47.0585692333747
6 HyS0080.770303 47.0585692333747
6 HyS0080.775703 47.0585692333747
6 HyS0080.781473 47.0585692333747
6 HyS0080.787343 47.0585692333747
6 HyS0080.795196 47.0585692333747
6 HyS0080.800372 47.0585692333747
6 HyS0080.808903 47.0585692333747
6 HyS0080.886814 47.0585692333747
6 HyS0080.892901 47.0585692333747
6 HyS0080.905370 47.0585692333747
6 HyS0080.911321 47.0585692333747
6 HyS0080.916349 47.0585692333747
6 HyS0080.921393 47.0585692333747
6 HyS0080.926925 47.0585692333747
6 HyS0080.931948 47.0585692333747
6 HyS0080.941999 47.0585692333747
6 HyS0080.947122 47.0585692333747
6 HyS0080.953924 47.0585692333747
6 HyS0080.958971 47.0585692333747
6 HyS0080.965016 47.0585692333747
6 HyS0080.970094 47.0585692333747
6 HyS0080.975666 47.0585692333747
6 HyS0080.981859 47.0585692333747
6 HyS0080.990224 47.0585692333747
6 HyS0080.996305 47.0585692333747
6 HyS0080.1002211 47.0585692333747
6 HyS0128.13046 47.0585692333747
6 HyS0128.21379 47.0585692333747
6 HyS0128.33403 47.0585692333747
6 HyS0128.41710 47.0585692333747
6 HyS0128.48233 47.0585692333747
6 HyS0128.66696 47.0585692333747
6 HyS0128.74688 47.0585692333747
6 HyS0128.89378 47.0585692333747
6 HyS0128.105336 47.0585692333747
6 HyS0128.111509 47.0585692333747
6 HyS0128.116519 47.0585692333747
6 HyS0128.123645 47.0585692333747
6 HyS0128.133353 47.0585692333747
6 HyS0128.138839 47.0585692333747
6 HyS0128.148125 47.0585692333747
6 HyS0128.153965 47.0585692333747
6 HyS0128.162567 47.0585692333747
6 HyS0128.169912 47.0585692333747
6 HyS0128.179724 47.0585692333747
6 HyS0128.185937 47.0585692333747
6 HyS0128.193338 47.0585692333747
6 HyS0128.233075 47.0585692333747
6 HyS0128.241961 47.0585692333747
6 HyS0128.249367 47.0585692333747
6 HyS0128.254430 47.0585692333747
6 HyS0128.266093 47.0585692333747
6 HyS0128.274545 47.0585692333747
6 HyS0128.280770 47.0585692333747
6 HyS0128.286108 47.0585692333747
6 HyS0128.339392 47.0585692333747
6 HyS0136.64693 47.0585692333747
6 HyS0136.102724 47.0585692333747
6 HyS0136.109059 47.0585692333747
6 HyS0136.114699 47.0585692333747
6 HyS0136.125889 47.0585692333747
6 HyS0136.131131 47.0585692333747
6 HyS0136.136673 47.0585692333747
6 HyS0136.146000 47.0585692333747
6 HyS0136.151126 47.0585692333747
6 HyS0136.160168 47.0585692333747
6 HyS0136.167206 47.0585692333747
6 HyS0136.172650 47.0585692333747
6 HyS0136.186261 47.0585692333747
6 HyS0136.199703 47.0585692333747
6 HyS0136.208138 47.0585692333747
6 HyS0136.214011 47.0585692333747
6 HyS0136.223121 47.0585692333747
6 HyS0136.229725 47.0585692333747
6 HyS0136.237453 47.0585692333747
6 HyS0495.38493 47.0585692333747
6 HyS2581.7545 47.0585692333747
6 HyS3895.1632 47.0585692333747
6 HyS0060.941322 49.2822004149503
6 HyS0060.541956 59.4188366517692
6 HyS0060.557210 59.4188366517692
6 HyS0060.563699 59.4188366517692
6 HyS0060.596893 59.4188366517692
6 HyS0060.606261 59.4188366517692
6 HyS0060.672245 59.4188366517692
6 HyS0060.685676 59.4188366517692
6 HyS0060.697786 59.4188366517692
6 HyS0060.704187 59.4188366517692
6 HyS0060.760782 59.4188366517692
6 HyS0060.765861 59.4188366517692
6 HyS0060.771040 59.4188366517692
6 HyS0060.776408 59.4188366517692
6 HyS0060.783624 59.4188366517692
6 HyS0060.803380 59.4188366517692
6 HyS0060.808402 59.4188366517692
6 HyS0060.814135 59.4188366517692
6 HyS0060.819415 59.4188366517692
6 HyS0060.832710 59.4188366517692
6 HyS0060.837906 59.4188366517692
6 HyS0060.843020 59.4188366517692
6 HyS0060.848177 59.4188366517692
6 HyS0060.855724 59.4188366517692
6 HyS0060.869842 59.4188366517692
6 HyS0060.895479 59.4188366517692
6 HyS0060.900510 59.4188366517692
6 HyS0060.905583 59.4188366517692
6 HyS0060.374196 62.7570815439904
6 HyS0060.380066 62.7570815439904
6 HyS0060.389158 62.7570815439904
6 HyS0060.406077 62.7570815439904
6 HyS0060.411328 62.7570815439904
6 HyS0060.417072 62.7570815439904
6 HyS0060.422208 62.7570815439904
6 HyS0060.456597 62.7570815439904
6 HyS0060.462104 62.7570815439904
6 HyS0060.467692 62.7570815439904
6 HyS0060.516715 62.7570815439904
6 HyS0060.522774 62.7570815439904
6 HyS0060.528847 62.7570815439904
6 HyS0060.536735 62.7570815439904
6 HyS0060.233163 63.8682750302971
6 HyS0060.240364 63.8682750302971
6 HyS0060.245746 63.8682750302971
6 HyS0060.251354 63.8682750302971
6 HyS0060.256587 63.8682750302971
6 HyS0060.263683 63.8682750302971
6 HyS0060.309119 63.8682750302971
6 HyS0060.320184 63.8682750302971
6 HyS0060.325190 63.8682750302971
6 HyS0060.331760 63.8682750302971
6 HyS0060.341303 63.8682750302971
6 HyS0060.346333 63.8682750302971
6 HyS0060.351677 63.8682750302971
6 HyS0060.358824 63.8682750302971
6 HyS0060.125871 77.5319796832513
6 HyS0060.131142 77.5319796832513
6 HyS0060.136335 77.5319796832513
6 HyS0060.143527 77.5319796832513
6 HyS0060.148952 77.5319796832513
6 HyS0060.165762 77.5319796832513
6 HyS0060.171442 77.5319796832513
6 HyS0060.184280 77.5319796832513
6 HyS0060.189612 77.5319796832513
6 HyS0060.199233 77.5319796832513
6 HyS0060.209285 77.5319796832513
6 HyS0060.215033 77.5319796832513
6 HyS0060.222755 77.5319796832513
6 HyS0060.228024 77.5319796832513
6 HyS0026.3146576 86.5162841954083
6 HyS0026.3160125 86.5162841954083
6 HyS0026.3167381 86.5162841954083
6 HyS0026.3172648 86.5162841954083
6 HyS0026.3178359 86.5162841954083
6 HyS0026.3184318 86.5162841954083
6 HyS0026.3189796 86.5162841954083
6 HyS0026.3195523 86.5162841954083
6 HyS0026.3200548 86.5162841954083
6 HyS0026.3219370 86.5162841954083
6 HyS0026.3226246 86.5162841954083
6 HyS0026.3249300 86.5162841954083
6 HyS0026.3254514 86.5162841954083
6 HyS0026.3259653 86.5162841954083
6 HyS0026.3265468 86.5162841954083
6 HyS0026.3271053 86.5162841954083
6 HyS0026.3277484 86.5162841954083
6 HyS0026.3291490 86.5162841954083
6 HyS0026.3298385 86.5162841954083
6 HyS0026.3303751 86.5162841954083
6 HyS0026.3313242 86.5162841954083
6 HyS0026.3322753 86.5162841954083
6 HyS0026.3329416 86.5162841954083
6 HyS0026.3336438 86.5162841954083
6 HyS0026.3347662 86.5162841954083
6 HyS0026.3352897 86.5162841954083
6 HyS0026.3361419 86.5162841954083
6 HyS0026.2283101 100.179983400801
6 HyS0026.2288214 100.179983400801
6 HyS0026.2293231 100.179983400801
6 HyS0026.2298706 100.179983400801
6 HyS0026.2303764 100.179983400801
6 HyS0026.2308993 100.179983400801
6 HyS0026.2314227 100.179983400801
6 HyS0026.2320092 100.179983400801
6 HyS0026.2325136 100.179983400801
6 HyS0026.2330170 100.179983400801
6 HyS0026.2335180 100.179983400801
6 HyS0026.2340475 100.179983400801
6 HyS0026.2345850 100.179983400801
6 HyS0026.2352282 100.179983400801
6 HyS0026.2358618 100.179983400801
6 HyS0026.2384156 100.179983400801
6 HyS0026.2389177 100.179983400801
6 HyS0026.2394408 100.179983400801
6 HyS0026.2399436 100.179983400801
6 HyS0026.2404565 100.179983400801
6 HyS0026.2410982 100.179983400801
6 HyS0026.2416106 100.179983400801
6 HyS0026.2421124 100.179983400801
6 HyS0026.2426187 100.179983400801
6 HyS0026.2432063 100.179983400801
6 HyS0026.2443728 100.179983400801
6 HyS0026.2448816 100.179983400801
6 HyS0026.2453924 100.179983400801
6 HyS0026.2459340 100.179983400801
6 HyS0026.2464732 100.179983400801
6 HyS0026.2470192 100.179983400801
6 HyS0026.2476181 100.179983400801
6 HyS0026.2503173 100.179983400801
6 HyS0026.2510222 100.179983400801
6 HyS0026.2516857 100.179983400801
6 HyS0026.2521992 100.179983400801
6 HyS0026.2527048 100.179983400801
6 HyS0026.2576031 100.179983400801
6 HyS0026.2586624 100.179983400801
6 HyS0026.2591664 100.179983400801
6 HyS0026.2597327 100.179983400801
6 HyS0026.2604213 100.179983400801
6 HyS0026.2609213 100.179983400801
6 HyS0026.2614462 100.179983400801
6 HyS0026.2619982 100.179983400801
6 HyS0026.2625801 100.179983400801
6 HyS0026.2632288 100.179983400801
6 HyS0026.2637870 100.179983400801
6 HyS0026.2643722 100.179983400801
6 HyS0026.2648952 100.179983400801
6 HyS0026.2654483 100.179983400801
6 HyS0026.2660944 100.179983400801
6 HyS0026.2668901 100.179983400801
6 HyS0026.2674185 100.179983400801
6 HyS0026.2696045 100.179983400801
6 HyS0026.2701455 100.179983400801
6 HyS0026.2708974 100.179983400801
6 HyS0026.2717148 100.179983400801
6 HyS0026.2724552 100.179983400801
6 HyS0026.2729577 100.179983400801
6 HyS0026.2734579 100.179983400801
6 HyS0026.2849072 100.179983400801
6 HyS0026.2855396 100.179983400801
6 HyS0026.2868327 100.179983400801
6 HyS0026.2875810 100.179983400801
6 HyS0026.2881515 100.179983400801
6 HyS0026.2887925 100.179983400801
6 HyS0026.2893530 100.179983400801
6 HyS0026.2898806 100.179983400801
6 HyS0026.2907972 100.179983400801
6 HyS0026.2913066 100.179983400801
6 HyS0026.2918981 100.179983400801
6 HyS0026.2924114 100.179983400801
6 HyS0026.2929219 100.179983400801
6 HyS0026.2934734 100.179983400801
6 HyS0026.2941785 100.179983400801
6 HyS0026.2948599 100.179983400801
6 HyS0026.3084525 100.179983400801
6 HyS0026.3089810 100.179983400801
6 HyS0026.3094980 100.179983400801
6 HyS0026.3100419 100.179983400801
6 HyS0026.3105922 100.179983400801
6 HyS0026.3112161 100.179983400801
6 HyS0026.3118727 100.179983400801
6 HyS0026.3129110 100.179983400801
6 HyS0026.2201621 102.403606695952
6 HyS0026.2211751 102.403606695952
6 HyS0026.2217549 102.403606695952
6 HyS0026.2222768 102.403606695952
6 HyS0026.2227829 102.403606695952
6 HyS0026.2236906 102.403606695952
6 HyS0026.2242122 102.403606695952
6 HyS0026.2255803 102.403606695952
6 HyS0026.2260928 102.403606695952
6 HyS0026.2266761 102.403606695952
6 HyS0026.2272246 102.403606695952
6 HyS0026.2277342 102.403606695952
6 HyS0026.1929472 104.627299341197
6 HyS0026.1935170 104.627299341197
6 HyS0026.1942426 104.627299341197
6 HyS0026.1947955 104.627299341197
6 HyS0026.1953171 104.627299341197
6 HyS0026.1958264 104.627299341197
6 HyS0026.1963416 104.627299341197
6 HyS0026.1974538 104.627299341197
6 HyS0026.1997760 104.627299341197
6 HyS0026.2008076 104.627299341197
6 HyS0026.2014202 104.627299341197
6 HyS0026.2020633 104.627299341197
6 HyS0026.2025880 104.627299341197
6 HyS0026.2034913 104.627299341197
6 HyS0026.2040228 104.627299341197
6 HyS0026.2051845 104.627299341197
6 HyS0026.2082825 104.627299341197
6 HyS0026.2164882 104.627299341197
6 HyS0026.2170015 104.627299341197
6 HyS0026.2175034 104.627299341197
6 HyS0026.2180910 104.627299341197
6 HyS0026.2186029 104.627299341197
6 HyS0026.1412959 105.738587462881
6 HyS0026.1418390 105.738587462881
6 HyS0026.1424967 105.738587462881
6 HyS0026.1430511 105.738587462881
6 HyS0026.1436895 105.738587462881
6 HyS0026.1441912 105.738587462881
6 HyS0026.1447172 105.738587462881
6 HyS0026.1462920 105.738587462881
6 HyS0026.1475762 105.738587462881
6 HyS0026.1482563 105.738587462881
6 HyS0026.1488652 105.738587462881
6 HyS0026.1494124 105.738587462881
6 HyS0026.1503451 105.738587462881
6 HyS0026.1508507 105.738587462881
6 HyS0026.1516934 105.738587462881
6 HyS0026.1526115 105.738587462881
6 HyS0026.1532443 105.738587462881
6 HyS0026.1543751 105.738587462881
6 HyS0026.1550088 105.738587462881
6 HyS0026.1558248 105.738587462881
6 HyS0026.1568621 105.738587462881
6 HyS0026.1590668 105.738587462881
6 HyS0026.1614891 105.738587462881
6 HyS0026.1619933 105.738587462881
6 HyS0026.1647421 105.738587462881
6 HyS0026.1668021 105.738587462881
6 HyS0026.1674209 105.738587462881
6 HyS0026.1684918 105.738587462881
6 HyS0026.1690696 105.738587462881
6 HyS0026.1706335 105.738587462881
6 HyS0026.1719809 105.738587462881
6 HyS0026.1726199 105.738587462881
6 HyS0026.1743768 105.738587462881
6 HyS0026.1748976 105.738587462881
6 HyS0026.1789632 105.738587462881
6 HyS0026.1795108 105.738587462881
6 HyS0026.1801324 105.738587462881
6 HyS0026.1806886 105.738587462881
6 HyS0026.1836073 105.738587462881
6 HyS0026.1843649 105.738587462881
6 HyS0026.1857761 105.738587462881
6 HyS0026.1878294 105.738587462881
6 HyS0026.1893298 105.738587462881
6 HyS0026.1899538 105.738587462881
6 HyS0026.302430 106.849851677279
6 HyS0026.317522 106.849851677279
6 HyS0026.339757 106.849851677279
6 HyS0026.344815 106.849851677279
6 HyS0026.349878 106.849851677279
6 HyS0026.355478 106.849851677279
6 HyS0026.361824 106.849851677279
6 HyS0026.369294 106.849851677279
6 HyS0026.375420 106.849851677279
6 HyS0026.401127 106.849851677279
6 HyS0026.406279 106.849851677279
6 HyS0026.419873 106.849851677279
6 HyS0026.424995 106.849851677279
6 HyS0026.446013 106.849851677279
6 HyS0026.455915 106.849851677279
6 HyS0026.462337 106.849851677279
6 HyS0026.468577 106.849851677279
6 HyS0026.474568 106.849851677279
6 HyS0026.497015 106.849851677279
6 HyS0026.513018 106.849851677279
6 HyS0026.518026 106.849851677279
6 HyS0026.524250 106.849851677279
6 HyS0026.533473 106.849851677279
6 HyS0026.544389 106.849851677279
6 HyS0026.553146 106.849851677279
6 HyS0026.607443 106.849851677279
6 HyS0026.612924 106.849851677279
6 HyS0026.620690 106.849851677279
6 HyS0026.626241 106.849851677279
6 HyS0026.631471 106.849851677279
6 HyS0026.652182 106.849851677279
6 HyS0026.657540 106.849851677279
6 HyS0026.725935 106.849851677279
6 HyS0026.748689 106.849851677279
6 HyS0026.781040 106.849851677279
6 HyS0026.826521 106.849851677279
6 HyS0026.847452 106.849851677279
6 HyS0026.861183 106.849851677279
6 HyS0026.872033 106.849851677279
6 HyS0026.879072 106.849851677279
6 HyS0026.891271 106.849851677279
6 HyS0026.902170 106.849851677279
6 HyS0026.907955 106.849851677279
6 HyS0026.916580 106.849851677279
6 HyS0026.922060 106.849851677279
6 HyS0026.938954 106.849851677279
6 HyS0026.954178 106.849851677279
6 HyS0026.980645 106.849851677279
6 HyS0026.988065 106.849851677279
6 HyS0026.995157 106.849851677279
6 HyS0026.1002659 106.849851677279
6 HyS0026.1029056 106.849851677279
6 HyS0026.1149845 106.849851677279
6 HyS0026.1167537 106.849851677279
6 HyS0026.1172686 106.849851677279
6 HyS0026.1180807 106.849851677279
6 HyS0026.1186621 106.849851677279
6 HyS0026.1191820 106.849851677279
6 HyS0026.1199115 106.849851677279
6 HyS0026.1204211 106.849851677279
6 HyS0026.1211851 106.849851677279
6 HyS0026.1217136 106.849851677279
6 HyS0026.1228168 106.849851677279
6 HyS0026.1234282 106.849851677279
6 HyS0026.1244432 106.849851677279
6 HyS0026.1258341 106.849851677279
6 HyS0026.1264816 106.849851677279
6 HyS0026.1274246 106.849851677279
6 HyS0026.1279315 106.849851677279
6 HyS0026.1308836 106.849851677279
6 HyS0026.1313844 106.849851677279
6 HyS0026.1324005 106.849851677279
6 HyS0026.1329694 106.849851677279
6 HyS0026.1334975 106.849851677279
6 HyS0026.1340063 106.849851677279
6 HyS0026.1345984 106.849851677279
6 HyS0026.1355948 106.849851677279
6 HyS0026.1363011 106.849851677279
6 HyS0026.1368734 106.849851677279
6 HyS0026.1373790 106.849851677279
6 HyS0026.1379780 106.849851677279
6 HyS0026.1388476 106.849851677279
6 HyS0161.63420 106.849851677279
6 HyS0057.1107856 113.556512161607
6 HyS0057.1137475 113.556512161607
6 HyS0057.1142486 113.556512161607
6 HyS0057.1147662 113.556512161607
6 HyS0057.1154343 113.556512161607
6 HyS0057.1161649 113.556512161607
6 HyS0057.1175359 113.556512161607
6 HyS0057.1180602 113.556512161607
6 HyS0057.1185628 113.556512161607
6 HyS0085.111315 113.556512161607
6 HyS0085.116715 113.556512161607
6 HyS0085.121893 113.556512161607
6 HyS0085.127417 113.556512161607
6 HyS0085.140454 113.556512161607
6 HyS0061.1457323 114.667759059284
6 HyS0061.1462582 114.667759059284
6 HyS0061.1480642 114.667759059284
6 HyS0061.1485648 114.667759059284
6 HyS0061.1490894 114.667759059284
6 HyS0061.1592573 114.667759059284
6 HyS0061.1613802 114.667759059284
6 HyS0085.152118 114.667759059284
6 HyS0085.160007 114.667759059284
6 HyS0085.165218 114.667759059284
6 HyS0085.170875 114.667759059284
6 HyS0085.176767 114.667759059284
6 HyS0085.183582 114.667759059284
6 HyS0085.188688 114.667759059284
6 HyS0085.194065 114.667759059284
6 HyS0085.200843 114.667759059284
6 HyS0085.206320 114.667759059284
6 HyS0085.226905 114.667759059284
6 HyS0085.243753 114.667759059284
6 HyS0085.250201 114.667759059284
6 HyS0085.255334 114.667759059284
6 HyS0085.261200 114.667759059284
6 HyS0085.271722 114.667759059284
6 HyS0085.276941 114.667759059284
6 HyS0085.281945 114.667759059284
6 HyS0085.287106 114.667759059284
6 HyS0085.292362 114.667759059284
6 HyS0085.297828 114.667759059284
6 HyS0085.306784 114.667759059284
6 HyS0085.313628 114.667759059284
6 HyS0085.319014 114.667759059284
6 HyS0085.329639 114.667759059284
6 HyS0085.335935 114.667759059284
6 HyS0085.347241 114.667759059284
6 HyS0085.359346 114.667759059284
6 HyS0085.364857 114.667759059284
6 HyS0085.372864 114.667759059284
6 HyS0085.382419 114.667759059284
6 HyS0085.387459 114.667759059284
6 HyS0085.393825 114.667759059284
6 HyS0085.399849 114.667759059284
6 HyS0085.405502 114.667759059284
6 HyS0085.421548 114.667759059284
6 HyS0085.432339 114.667759059284
6 HyS0085.437739 114.667759059284
6 HyS0085.444120 114.667759059284
6 HyS0085.449638 114.667759059284
6 HyS0085.454800 114.667759059284
6 HyS0085.461750 114.667759059284
6 HyS0085.466920 114.667759059284
6 HyS0085.472181 114.667759059284
6 HyS0085.477633 114.667759059284
6 HyS0085.484198 114.667759059284
6 HyS0085.489600 114.667759059284
6 HyS0085.495884 114.667759059284
6 HyS0085.504120 114.667759059284
6 HyS0085.510895 114.667759059284
6 HyS0085.517174 114.667759059284
6 HyS0085.528639 114.667759059284
6 HyS0085.537747 114.667759059284
6 HyS0085.544644 114.667759059284
6 HyS0085.550760 114.667759059284
6 HyS0085.555768 114.667759059284
6 HyS0085.560980 114.667759059284
6 HyS0085.566595 114.667759059284
6 HyS0085.571928 114.667759059284
6 HyS0085.588760 114.667759059284
6 HyS0085.683875 114.667759059284
6 HyS0085.688898 114.667759059284
6 HyS0085.695219 114.667759059284
6 HyS0085.700810 114.667759059284
6 HyS0085.707975 114.667759059284
6 HyS0085.716787 114.667759059284
6 HyS0085.726752 114.667759059284
6 HyS0085.752757 114.667759059284
6 HyS0085.760275 114.667759059284
6 HyS0085.773430 114.667759059284
6 HyS0085.785277 114.667759059284
6 HyS0085.813942 114.667759059284
6 HyS0085.819356 114.667759059284
6 HyS0085.824526 114.667759059284
6 HyS0085.829713 114.667759059284
6 HyS0085.836112 114.667759059284
6 HyS0085.843803 114.667759059284
6 HyS0085.849736 114.667759059284
6 HyS0085.854846 114.667759059284
6 HyS0085.861018 114.667759059284
6 HyS0085.875526 114.667759059284
6 HyS0061.846215 119.124001310205
6 HyS0061.861264 119.124001310205
6 HyS0061.901332 119.124001310205
6 HyS0061.911904 119.124001310205
6 HyS0061.927139 119.124001310205
6 HyS0061.932786 119.124001310205
6 HyS0061.943624 119.124001310205
6 HyS0061.948662 119.124001310205
6 HyS0061.953886 119.124001310205
6 HyS0061.958912 119.124001310205
6 HyS0061.1241675 119.124001310205
6 HyS0061.1246887 119.124001310205
6 HyS0061.1251908 119.124001310205
6 HyS0061.1257133 119.124001310205
6 HyS0061.1263847 119.124001310205
6 HyS0061.1268885 119.124001310205
6 HyS0061.1273943 119.124001310205
6 HyS0061.1282587 119.124001310205
6 HyS0061.1288062 119.124001310205
6 HyS0061.1300711 119.124001310205
6 HyS0061.1305718 119.124001310205
6 HyS0061.1311915 119.124001310205
6 HyS0061.1317706 119.124001310205
6 HyS0061.1323445 119.124001310205
6 HyS0061.1335888 119.124001310205
6 HyS0061.1342231 119.124001310205
6 HyS0061.1367114 119.124001310205
6 HyS0061.1372394 119.124001310205
6 HyS0061.1396259 119.124001310205
6 HyS0061.1406641 119.124001310205
6 HyS0061.1413062 119.124001310205
6 HyS0061.1418217 119.124001310205
6 HyS0061.1435154 119.124001310205
6 HyS0061.1440856 119.124001310205
6 HyS0061.1446262 119.124001310205
6 HyS0061.49279 120.235273269288
6 HyS0061.54381 120.235273269288
6 HyS0061.68436 120.235273269288
6 HyS0061.73438 120.235273269288
6 HyS0061.86951 120.235273269288
6 HyS0061.104632 120.235273269288
6 HyS0061.112834 120.235273269288
6 HyS0061.118772 120.235273269288
6 HyS0061.169946 120.235273269288
6 HyS0061.176280 120.235273269288
6 HyS0061.181664 120.235273269288
6 HyS0061.239397 120.235273269288
6 HyS0061.244440 120.235273269288
6 HyS0061.256166 120.235273269288
6 HyS0061.293282 120.235273269288
6 HyS0061.323811 120.235273269288
6 HyS0061.359683 120.235273269288
6 HyS0061.414372 120.235273269288
6 HyS0061.440799 120.235273269288
6 HyS0061.458926 120.235273269288
6 HyS0061.480545 120.235273269288
6 HyS0061.579850 120.235273269288
6 HyS0061.585519 120.235273269288
6 HyS0061.603809 120.235273269288
6 HyS0061.679325 120.235273269288
6 HyS0061.684512 120.235273269288
6 HyS0061.691542 120.235273269288
6 HyS0061.703981 120.235273269288
6 HyS0061.727902 120.235273269288
6 HyS0061.735772 120.235273269288
6 HyS0061.746226 120.235273269288
6 HyS0061.802924 120.235273269288
6 HyS0061.808716 120.235273269288
6 HyS0138.25746 120.235273269288
6 HyS0138.30759 120.235273269288
6 HyS0138.36814 120.235273269288
6 HyS0138.47508 120.235273269288
6 HyS0138.82010 120.235273269288
6 HyS0138.100962 120.235273269288
6 HyS0138.114586 120.235273269288
6 HyS0138.119977 120.235273269288
6 HyS0138.128988 120.235273269288
6 HyS0138.134562 120.235273269288
6 HyS0055.1590734 122.45896530713
6 HyS0055.1625851 122.45896530713
6 HyS0055.1642982 122.45896530713
6 HyS0055.1651749 122.45896530713
6 HyS0055.1659610 122.45896530713
6 HyS0055.1688667 122.45896530713
6 HyS0055.1706859 122.45896530713
6 HyS0055.1743181 122.45896530713
6 HyS0055.1750254 122.45896530713
6 HyS0055.1756584 122.45896530713
6 HyS0055.1775273 122.45896530713
6 HyS0055.1846750 122.45896530713
6 HyS0055.1865389 122.45896530713
6 HyS0055.1870448 122.45896530713
6 HyS0055.1882168 122.45896530713
6 HyS0055.1892589 122.45896530713
6 HyS0055.1898232 122.45896530713
6 HyS0055.1903377 122.45896530713
6 HyS0055.1931344 122.45896530713
6 HyS0138.139720 122.45896530713
6 HyS0138.146464 122.45896530713
6 HyS0138.151655 122.45896530713
6 HyS0138.256673 122.45896530713
6 HyS0138.261737 122.45896530713
6 HyS0138.269209 122.45896530713
6 HyS0055.1598783 122.558965440463
6 HyS0055.1610751 122.558965440463
6 HyS0055.1615770 122.558965440463
6 HyS0055.1620831 122.558965440463
6 HyS0055.1631270 122.558965440463
6 HyS0055.1668395 122.558965440463
6 HyS0055.1680960 122.558965440463
6 HyS0055.1713897 122.558965440463
6 HyS0055.1727505 122.558965440463
6 HyS0055.1737438 122.558965440463
6 HyS0055.1763631 122.558965440463
6 HyS0055.1770193 122.558965440463
6 HyS0055.1781515 122.558965440463
6 HyS0055.1786596 122.558965440463
6 HyS0055.1797247 122.558965440463
6 HyS0055.1802565 122.558965440463
6 HyS0055.1812167 122.558965440463
6 HyS0055.1817173 122.558965440463
6 HyS0055.1823033 122.558965440463
6 HyS0055.1828162 122.558965440463
6 HyS0055.1833267 122.558965440463
6 HyS0055.1839597 122.558965440463
6 HyS0055.1854568 122.558965440463
6 HyS0055.1908841 122.558965440463
6 HyS0055.1913952 122.558965440463
6 HyS0055.1936747 122.558965440463
6 HyS0138.168026 122.558965440463
6 HyS0138.173582 122.558965440463
6 HyS0138.178624 122.558965440463
6 HyS0138.183872 122.558965440463
6 HyS0138.190416 122.558965440463
6 HyS0138.195462 122.558965440463
6 HyS0138.200482 122.558965440463
6 HyS0138.205556 122.558965440463
6 HyS0138.210582 122.558965440463
6 HyS0138.215642 122.558965440463
6 HyS0138.239756 122.558965440463
6 HyS0138.245716 122.558965440463
6 HyS0138.250829 122.558965440463
6 HyS0162.45103 122.558965440463
6 HyS0162.51699 122.558965440463
6 HyS0162.66366 122.558965440463
6 HyS0162.77189 122.558965440463
6 HyS0162.82468 122.558965440463
6 HyS0162.88161 122.558965440463
6 HyS0162.94663 122.558965440463
6 HyS0162.100231 122.558965440463
6 HyS0162.105243 122.558965440463
6 HyS0162.126044 122.558965440463
6 HyS0162.131083 122.558965440463
6 HyS0162.136110 122.558965440463
6 HyS0162.154113 122.558965440463
6 HyS0162.162064 122.558965440463
6 HyS0162.169834 122.558965440463
7 HyS0058.1503695 0
7 HyS0058.1510264 0
7 HyS0058.1515286 0
7 HyS0058.1525626 0
7 HyS0058.1563491 0
7 HyS0058.1568864 0
7 HyS0058.1584321 0
7 HyS0058.1589778 0
7 HyS0058.1595468 0
7 HyS0058.1601550 0
7 HyS0058.1613501 0
7 HyS0058.1618570 0
7 HyS0058.1623978 0
7 HyS0058.1631444 0
7 HyS0058.1640491 0
7 HyS0058.1645530 0
7 HyS0058.1650643 0
7 HyS0058.1655667 0
7 HyS0058.1660706 0
7 HyS0058.1666057 0
7 HyS0058.1671168 0
7 HyS0058.1676323 0
7 HyS0058.1766546 0
7 HyS0058.1775702 0
7 HyS0058.1785990 0
7 HyS0058.1791041 0
7 HyS0058.1816039 0
7 HyS0058.1824965 0
7 HyS0083.107475 0
7 HyS0083.113548 0
7 HyS0083.135202 0
7 HyS0083.140439 0
7 HyS0083.153521 0
7 HyS0083.158608 0
7 HyS0083.164139 0
7 HyS0083.169914 0
7 HyS0083.176215 0
7 HyS0083.181507 0
7 HyS0083.189560 0
7 HyS0083.199958 0
7 HyS0083.301739 0
7 HyS0083.320008 0
7 HyS0083.325118 0
7 HyS0083.575751 0
7 HyS0083.587284 0
7 HyS0083.597875 0
7 HyS0083.602987 0
7 HyS0083.632678 0
7 HyS0083.637807 0
7 HyS0083.642819 0
7 HyS0083.647923 0
7 HyS0083.652926 0
7 HyS0083.659116 0
7 HyS0083.664171 0
7 HyS0083.714201 0
7 HyS0083.719215 0
7 HyS0083.724672 0
7 HyS0083.731612 0
7 HyS0083.736803 0
7 HyS0083.746149 0
7 HyS0083.773475 0
7 HyS0083.779519 0
7 HyS0083.797000 0
7 HyS0083.802775 0
7 HyS0083.808295 0
7 HyS0083.814383 0
7 HyS0083.838800 0
7 HyS0083.884092 0
7 HyS0083.891742 0
7 HyS0083.930496 0
7 HyS0083.936919 0
7 HyS0083.963699 0
7 HyS0058.1520329 9.99999999981846e-05
7 HyS0058.1530863 9.99999999981846e-05
7 HyS0058.1535882 9.99999999981846e-05
7 HyS0058.1541680 9.99999999981846e-05
7 HyS0058.1546779 9.99999999981846e-05
7 HyS0058.1558139 9.99999999981846e-05
7 HyS0058.1681384 9.99999999981846e-05
7 HyS0058.1702742 9.99999999981846e-05
7 HyS0058.1707804 9.99999999981846e-05
7 HyS0058.1712805 9.99999999981846e-05
7 HyS0058.1718048 9.99999999981846e-05
7 HyS0058.1736119 9.99999999981846e-05
7 HyS0058.1745282 9.99999999981846e-05
7 HyS0058.1750385 9.99999999981846e-05
7 HyS0058.1755390 9.99999999981846e-05
7 HyS0058.1798286 9.99999999981846e-05
7 HyS0058.1809312 9.99999999981846e-05
7 HyS0058.1865079 9.99999999981846e-05
7 HyS0083.81454 9.99999999981846e-05
7 HyS0083.86468 9.99999999981846e-05
7 HyS0083.118843 9.99999999981846e-05
7 HyS0083.128739 9.99999999981846e-05
7 HyS0083.211774 9.99999999981846e-05
7 HyS0083.225446 9.99999999981846e-05
7 HyS0083.230919 9.99999999981846e-05
7 HyS0083.236023 9.99999999981846e-05
7 HyS0083.241807 9.99999999981846e-05
7 HyS0083.246984 9.99999999981846e-05
7 HyS0083.253262 9.99999999981846e-05
7 HyS0083.258835 9.99999999981846e-05
7 HyS0083.265655 9.99999999981846e-05
7 HyS0083.276746 9.99999999981846e-05
7 HyS0083.287584 9.99999999981846e-05
7 HyS0083.295054 9.99999999981846e-05
7 HyS0083.314306 9.99999999981846e-05
7 HyS0083.330206 9.99999999981846e-05
7 HyS0083.564971 9.99999999981846e-05
7 HyS0083.570148 9.99999999981846e-05
7 HyS0083.582209 9.99999999981846e-05
7 HyS0083.592297 9.99999999981846e-05
7 HyS0083.607989 9.99999999981846e-05
7 HyS0083.613909 9.99999999981846e-05
7 HyS0083.622807 9.99999999981846e-05
7 HyS0083.686773 9.99999999981846e-05
7 HyS0083.708239 9.99999999981846e-05
7 HyS0083.752032 9.99999999981846e-05
7 HyS0083.757096 9.99999999981846e-05
7 HyS0083.762563 9.99999999981846e-05
7 HyS0083.767896 9.99999999981846e-05
7 HyS0083.785794 9.99999999981846e-05
7 HyS0083.791886 9.99999999981846e-05
7 HyS0083.857254 9.99999999981846e-05
7 HyS0083.862633 9.99999999981846e-05
7 HyS0083.871361 9.99999999981846e-05
7 HyS0083.878146 9.99999999981846e-05
7 HyS0083.896778 9.99999999981846e-05
7 HyS0224.77051 9.99999999981846e-05
7 HyS0058.1239838 2.22375271438197
7 HyS0058.1250311 2.22375271438197
7 HyS0058.1272253 2.22375271438197
7 HyS0058.1278564 2.22375271438197
7 HyS0058.1287408 2.22375271438197
7 HyS0058.1295088 2.22375271438197
7 HyS0058.1305282 2.22375271438197
7 HyS0058.1326135 2.22375271438197
7 HyS0058.1332579 2.22375271438197
7 HyS0058.1435207 2.22375271438197
7 HyS0058.1440776 2.22375271438197
7 HyS0058.1469100 2.22375271438197
7 HyS0058.1474835 2.22375271438197
7 HyS0058.1487217 2.22375271438197
7 HyS0058.1188380 3.33508197383201
7 HyS0058.1197215 3.33508197383201
7 HyS0058.1216237 3.33508197383201
7 HyS0058.393231 7.79135122163298
7 HyS0058.403176 7.79135122163298
7 HyS0058.409012 7.79135122163298
7 HyS0058.414461 7.79135122163298
7 HyS0058.424264 7.79135122163298
7 HyS0058.434237 7.79135122163298
7 HyS0058.441275 7.79135122163298
7 HyS0058.446474 7.79135122163298
7 HyS0058.453053 7.79135122163298
7 HyS0058.458215 7.79135122163298
7 HyS0058.463279 7.79135122163298
7 HyS0058.468354 7.79135122163298
7 HyS0058.480331 7.79135122163298
7 HyS0058.485605 7.79135122163298
7 HyS0058.491757 7.79135122163298
7 HyS0058.496849 7.79135122163298
7 HyS0058.502549 7.79135122163298
7 HyS0058.507775 7.79135122163298
7 HyS0058.524905 7.79135122163298
7 HyS0058.530464 7.79135122163298
7 HyS0058.536446 7.79135122163298
7 HyS0058.549984 7.79135122163298
7 HyS0058.564651 7.79135122163298
7 HyS0058.578109 7.79135122163298
7 HyS0058.583295 7.79135122163298
7 HyS0058.591243 7.79135122163298
7 HyS0058.597124 7.79135122163298
7 HyS0058.602302 7.79135122163298
7 HyS0058.607566 7.79135122163298
7 HyS0058.613003 7.79135122163298
7 HyS0058.618010 7.79135122163298
7 HyS0058.623382 7.79135122163298
7 HyS0058.628825 7.79135122163298
7 HyS0058.634380 7.79135122163298
7 HyS0058.639988 7.79135122163298
7 HyS0058.651374 7.79135122163298
7 HyS0058.657609 7.79135122163298
7 HyS0058.665056 7.79135122163298
7 HyS0058.670297 7.79135122163298
7 HyS0058.675312 7.79135122163298
7 HyS0058.682500 7.79135122163298
7 HyS0058.709159 7.79135122163298
7 HyS0058.717038 7.79135122163298
7 HyS0058.729290 7.79135122163298
7 HyS0058.755191 7.79135122163298
7 HyS0058.810021 7.79135122163298
7 HyS0058.834887 7.79135122163298
7 HyS0058.897566 7.79135122163298
7 HyS0058.902920 7.79135122163298
7 HyS0058.908013 7.79135122163298
7 HyS0058.923584 7.79135122163298
7 HyS0058.928700 7.79135122163298
7 HyS0058.934259 7.79135122163298
7 HyS0058.977227 7.79135122163298
7 HyS0058.982517 7.79135122163298
7 HyS0058.990078 7.79135122163298
7 HyS0058.1043430 7.79135122163298
7 HyS0058.1065785 7.79135122163298
7 HyS0058.1070863 7.79135122163298
7 HyS0058.1105261 7.79135122163298
7 HyS0058.1119942 7.79135122163298
7 HyS0058.1126160 7.79135122163298
7 HyS0058.1160542 7.79135122163298
7 HyS0058.1173016 7.79135122163298
7 HyS0001.4627788 8.90267757285331
7 HyS0001.4651200 8.90267757285331
7 HyS0001.4672416 8.90267757285331
7 HyS0001.4679485 8.90267757285331
7 HyS0001.4691597 8.90267757285331
7 HyS0001.4712634 8.90267757285331
7 HyS0001.4736699 8.90267757285331
7 HyS0001.4767618 8.90267757285331
7 HyS0001.4772681 8.90267757285331
7 HyS0001.4788856 8.90267757285331
7 HyS0001.4797964 8.90267757285331
7 HyS0001.4808837 8.90267757285331
7 HyS0001.4814941 8.90267757285331
7 HyS0001.4820813 8.90267757285331
7 HyS0001.4825947 8.90267757285331
7 HyS0001.4831041 8.90267757285331
7 HyS0001.4836510 8.90267757285331
7 HyS0001.4842097 8.90267757285331
7 HyS0058.36203 8.90267757285331
7 HyS0058.46715 8.90267757285331
7 HyS0058.57449 8.90267757285331
7 HyS0058.62757 8.90267757285331
7 HyS0058.72924 8.90267757285331
7 HyS0058.78094 8.90267757285331
7 HyS0058.103380 8.90267757285331
7 HyS0058.108381 8.90267757285331
7 HyS0058.121097 8.90267757285331
7 HyS0058.126257 8.90267757285331
7 HyS0058.144717 8.90267757285331
7 HyS0058.149803 8.90267757285331
7 HyS0058.164556 8.90267757285331
7 HyS0058.169723 8.90267757285331
7 HyS0058.208145 8.90267757285331
7 HyS0058.230173 8.90267757285331
7 HyS0058.269366 8.90267757285331
7 HyS0058.274896 8.90267757285331
7 HyS0058.291075 8.90267757285331
7 HyS0058.311598 8.90267757285331
7 HyS0058.316646 8.90267757285331
7 HyS0058.326871 8.90267757285331
7 HyS0058.332883 8.90267757285331
7 HyS0058.343434 8.90267757285331
7 HyS0058.348628 8.90267757285331
7 HyS0058.353632 8.90267757285331
7 HyS0058.368922 8.90267757285331
7 HyS0058.376836 8.90267757285331
7 HyS0001.4868916 12.2410172726057
7 HyS0001.4874562 12.2410172726057
7 HyS0001.4881651 12.2410172726057
7 HyS0001.4886729 12.2410172726057
7 HyS0001.4891823 12.2410172726057
7 HyS0001.4916219 12.2410172726057
7 HyS0001.4922990 12.2410172726057
7 HyS0001.4928115 12.2410172726057
7 HyS0001.4933144 12.2410172726057
7 HyS0001.4938176 12.2410172726057
7 HyS0001.4954421 12.2410172726057
7 HyS0001.4965111 12.2410172726057
7 HyS0001.4980107 12.2410172726057
7 HyS0001.4985570 12.2410172726057
7 HyS0001.4996565 12.2410172726057
7 HyS0001.5001624 12.2410172726057
7 HyS0001.5006658 12.2410172726057
7 HyS0001.5012430 12.2410172726057
7 HyS0001.5017773 12.2410172726057
7 HyS0001.5023232 12.2410172726057
7 HyS0001.5028475 12.2410172726057
7 HyS0001.5059658 12.2410172726057
7 HyS0001.5065857 12.2410172726057
7 HyS0001.5070883 12.2410172726057
7 HyS0001.5076538 12.2410172726057
7 HyS0001.5096893 12.2410172726057
7 HyS0001.5123688 12.2410172726057
7 HyS0001.5131334 12.2410172726057
7 HyS0001.5139316 12.2410172726057
7 HyS0001.5153563 12.2410172726057
7 HyS0001.5159199 12.2410172726057
7 HyS0001.5164541 12.2410172726057
7 HyS0001.5169631 12.2410172726057
7 HyS0001.5180571 12.2410172726057
7 HyS0001.5231692 12.2410172726057
7 HyS0001.5236717 12.2410172726057
7 HyS0001.5259500 12.2410172726057
7 HyS0001.5276346 12.2410172726057
7 HyS0001.5310386 14.4647508451465
7 HyS0001.5329378 15.5760149867719
7 HyS0001.5338855 15.5760149867719
7 HyS0001.5347262 15.5760149867719
7 HyS0001.5386903 15.5760149867719
7 HyS0001.5395985 15.5760149867719
7 HyS0001.5402415 15.5760149867719
7 HyS0001.5423965 15.5760149867719
7 HyS0001.5447095 15.5760149867719
7 HyS0001.5452310 15.5760149867719
7 HyS0001.5460027 15.5760149867719
7 HyS0001.5465606 15.5760149867719
7 HyS0001.5471135 15.5760149867719
7 HyS0001.5562467 16.6873470884585
7 HyS0001.5567601 16.6873470884585
7 HyS0001.5572940 16.6873470884585
7 HyS0001.5655871 16.6873470884585
7 HyS0001.5661444 16.6873470884585
7 HyS0001.5666610 16.6873470884585
7 HyS0001.5677195 16.6873470884585
7 HyS0001.5687192 16.6873470884585
7 HyS0001.5692314 16.6873470884585
7 HyS0001.5697518 16.6873470884585
7 HyS0001.5702571 16.6873470884585
7 HyS0001.5718520 16.6873470884585
7 HyS0001.5765675 16.6873470884585
7 HyS0001.5803544 16.6873470884585
7 HyS0001.5822260 16.6873470884585
7 HyS0001.5827884 16.6873470884585
7 HyS0001.5833712 16.6873470884585
7 HyS0001.5839438 16.6873470884585
7 HyS0001.5847132 16.6873470884585
7 HyS0001.5852280 16.6873470884585
7 HyS0001.5882305 16.6873470884585
7 HyS0001.5887898 16.6873470884585
7 HyS0001.5895742 16.6873470884585
7 HyS0001.5906214 16.6873470884585
7 HyS0001.5916240 16.6873470884585
7 HyS0001.5930058 16.6873470884585
7 HyS0001.5935096 16.6873470884585
7 HyS0001.5940391 16.6873470884585
7 HyS0001.5945607 16.6873470884585
7 HyS0001.5951220 16.6873470884585
7 HyS0001.5957377 16.6873470884585
7 HyS0001.5985698 16.6873470884585
7 HyS0001.5993701 16.6873470884585
7 HyS0001.6009411 16.6873470884585
7 HyS0001.6015347 16.6873470884585
7 HyS0001.6025255 16.6873470884585
7 HyS0001.6032402 16.6873470884585
7 HyS0001.6067367 16.6873470884585
7 HyS0001.6072380 21.1436163364806
7 HyS0001.6077553 21.1436163364806
7 HyS0001.6082621 21.1436163364806
7 HyS0001.6088245 21.1436163364806
7 HyS0001.6094775 21.1436163364806
7 HyS0001.6162489 22.2549484381955
7 HyS0001.6202707 22.2549484381955
7 HyS0001.6244531 22.2549484381955
7 HyS0001.6249945 22.2549484381955
7 HyS0001.6285090 22.2549484381955
7 HyS0001.6296197 22.2549484381955
7 HyS0001.6307879 22.2549484381955
7 HyS0001.6318089 22.2549484381955
7 HyS0001.6360374 22.2549484381955
7 HyS0001.6366097 22.2549484381955
7 HyS0001.6371107 22.2549484381955
7 HyS0001.6376540 22.2549484381955
7 HyS0001.6381636 22.2549484381955
7 HyS0001.6386660 22.2549484381955
7 HyS0001.6401044 22.2549484381955
7 HyS0001.6406222 22.2549484381955
7 HyS0001.6428832 22.2549484381955
7 HyS0001.6437504 22.2549484381955
7 HyS0001.6485133 22.2549484381955
7 HyS0001.6490500 22.2549484381955
7 HyS0001.6510951 22.2549484381955
7 HyS0001.6517029 22.2549484381955
7 HyS0001.6525375 22.2549484381955
7 HyS0001.6554535 22.2549484381955
7 HyS0001.6559826 22.2549484381955
7 HyS0001.6565769 22.2549484381955
7 HyS0001.6610236 22.2549484381955
7 HyS0001.6619073 22.2549484381955
7 HyS0001.6625264 22.2549484381955
7 HyS0001.6630896 22.2549484381955
7 HyS0001.6641946 22.2549484381955
7 HyS0001.6705672 22.2549484381955
7 HyS0001.6733669 22.2549484381955
7 HyS0001.6741309 22.2549484381955
7 HyS0001.6747330 22.2549484381955
7 HyS0001.6777345 22.2549484381955
7 HyS0001.6782508 22.2549484381955
7 HyS0001.6797904 22.2549484381955
7 HyS0001.6825939 22.2549484381955
7 HyS0001.6837826 22.2549484381955
7 HyS0001.6844129 22.2549484381955
7 HyS0001.6853027 22.2549484381955
7 HyS0001.6858293 22.2549484381955
7 HyS0001.6863375 22.2549484381955
7 HyS0001.6869284 22.2549484381955
7 HyS0001.6877905 22.2549484381955
7 HyS0001.6908257 22.2549484381955
7 HyS0001.7067419 22.2549484381955
7 HyS0001.7077021 22.2549484381955
7 HyS0001.7088400 22.2549484381955
7 HyS0001.7109189 22.2549484381955
7 HyS0001.7114959 22.2549484381955
7 HyS0001.7124504 22.2549484381955
7 HyS0001.7130730 22.2549484381955
7 HyS0001.7136900 22.2549484381955
7 HyS0001.7144933 22.2549484381955
7 HyS0001.7164765 22.2549484381955
7 HyS0001.7179105 22.2549484381955
7 HyS0001.7196889 22.2549484381955
7 HyS0001.7202000 22.2549484381955
7 HyS0001.7211149 22.2549484381955
7 HyS0001.7218445 22.2549484381955
7 HyS0001.7252074 22.2549484381955
7 HyS0001.7272670 23.3662154232442
7 HyS0001.7277720 23.3662154232442
7 HyS0001.7286131 23.3662154232442
7 HyS0001.7291411 23.3662154232442
7 HyS0001.7301939 23.3662154232442
7 HyS0001.7319522 23.3662154232442
7 HyS0001.7330943 23.3662154232442
7 HyS0001.7338831 23.3662154232442
7 HyS0001.7372098 23.3662154232442
7 HyS0001.7377712 24.4774824090942
7 HyS0001.7390905 24.4774824090942
7 HyS0001.7406461 24.4774824090942
7 HyS0001.7412485 24.4774824090942
7 HyS0001.7419760 24.4774824090942
7 HyS0001.7424761 24.4774824090942
7 HyS0001.7439426 24.4774824090942
7 HyS0001.7482263 25.5887465515272
7 HyS0001.7541238 27.8124771770928
7 HyS0001.7546358 27.8124771770928
7 HyS0001.7552242 27.8124771770928
7 HyS0001.7560712 27.8124771770928
7 HyS0001.7565757 27.8124771770928
7 HyS0001.7571210 27.8124771770928
7 HyS0001.7603223 27.8124771770928
7 HyS0001.7613887 27.8124771770928
7 HyS0001.7631188 27.8124771770928
7 HyS0001.7636988 27.8124771770928
7 HyS0001.7648885 27.8124771770928
7 HyS0001.7653969 27.8124771770928
7 HyS0001.7664175 27.8124771770928
7 HyS0001.7670690 27.8124771770928
7 HyS0001.7676975 27.8124771770928
7 HyS0001.7699686 27.8124771770928
7 HyS0001.7796969 27.8124771770928
7 HyS0001.7825414 27.8124771770928
7 HyS0001.7830579 27.8124771770928
7 HyS0001.7841111 27.8124771770928
7 HyS0001.7853265 27.8124771770928
7 HyS0001.7858902 27.8124771770928
7 HyS0001.7864761 27.8124771770928
7 HyS0001.7888487 27.8124771770928
7 HyS0001.7900722 27.8124771770928
7 HyS0001.7907740 27.8124771770928
7 HyS0001.7913771 27.8124771770928
7 HyS0001.7919076 27.8124771770928
7 HyS0001.7935569 27.8124771770928
7 HyS0001.7942038 27.8124771770928
7 HyS0001.7947061 27.8124771770928
7 HyS0001.7952536 27.8124771770928
7 HyS0001.8006405 27.8124771770928
7 HyS0001.8018501 27.8124771770928
7 HyS0001.8054132 27.8124771770928
7 HyS0001.8059380 27.8124771770928
7 HyS0001.8069559 27.8124771770928
7 HyS0001.8076301 27.8124771770928
7 HyS0001.8081406 27.8124771770928
7 HyS0001.8086968 27.8124771770928
7 HyS0001.8092885 27.8124771770928
7 HyS0001.8098128 27.8124771770928
7 HyS0001.8120487 27.8124771770928
7 HyS0001.8131055 32.2686627089595
7 HyS0001.8194860 32.2686627089595
7 HyS0001.8200079 32.2686627089595
7 HyS0001.8205101 32.2686627089595
7 HyS0001.8210226 32.2686627089595
7 HyS0001.8216539 32.2686627089595
7 HyS0001.8221877 32.2686627089595
7 HyS0001.8233789 32.2686627089595
7 HyS0001.8238950 32.2686627089595
7 HyS0001.8244058 32.2686627089595
7 HyS0001.8254359 32.2686627089595
7 HyS0001.8264817 32.2686627089595
7 HyS0001.8269914 32.2686627089595
7 HyS0001.8275036 32.2686627089595
7 HyS0001.8307718 32.2686627089595
7 HyS0001.8370563 32.2686627089595
7 HyS0001.8375575 32.2686627089595
7 HyS0001.8394439 32.2686627089595
7 HyS0001.8143153 32.2687627089595
7 HyS0001.8152742 32.2687627089595
7 HyS0001.8162322 32.2687627089595
7 HyS0001.8172614 32.2687627089595
7 HyS0001.8177790 32.2687627089595
7 HyS0001.8183860 32.2687627089595
7 HyS0001.8189554 32.2687627089595
7 HyS0001.8228757 32.2687627089595
7 HyS0001.8259669 32.2687627089595
7 HyS0001.8287853 32.2687627089595
7 HyS0001.8296026 32.2687627089595
7 HyS0001.8301301 32.2687627089595
7 HyS0001.8336747 32.2687627089595
7 HyS0001.8341857 32.2687627089595
7 HyS0001.8347364 32.2687627089595
7 HyS0001.8381703 32.2687627089595
7 HyS0001.8387894 32.2687627089595
7 HyS0001.8400242 32.2687627089595
7 HyS1230.10832 32.2687627089595
7 HyS0001.8417392 33.3800645254272
7 HyS0001.8422860 33.3800645254272
7 HyS0001.8428136 33.3800645254272
7 HyS0001.8594617 48.2477953603042
7 HyS0001.8621197 48.2477953603042
7 HyS0001.8627843 48.2477953603042
7 HyS0001.8665928 48.2477953603042
7 HyS0001.8682722 48.2477953603042
7 HyS0001.8732628 48.2477953603042
7 HyS0001.8743164 48.2477953603042
7 HyS0001.8748184 48.2477953603042
7 HyS0001.8753237 48.2477953603042
7 HyS0001.8758564 48.2477953603042
7 HyS0001.8769790 48.2477953603042
7 HyS0001.8793789 48.2477953603042
7 HyS0001.8810284 48.2477953603042
7 HyS0001.8815459 48.2477953603042
7 HyS0001.8838237 48.2477953603042
7 HyS0001.8866190 48.2477953603042
7 HyS0001.8876296 48.2477953603042
7 HyS0001.8881341 48.2477953603042
7 HyS0001.8912298 48.2477953603042
7 HyS0001.8922849 48.2477953603042
7 HyS0001.8945131 48.2477953603042
7 HyS0001.8951736 48.2477953603042
7 HyS0001.8956746 48.2477953603042
7 HyS0001.9015003 48.2477953603042
7 HyS0001.9029363 48.2477953603042
7 HyS0001.9049155 48.2477953603042
7 HyS0001.9054331 48.2477953603042
7 HyS0001.9092396 48.2477953603042
7 HyS0001.9110330 51.5860995560989
7 HyS0001.9115504 51.5860995560989
7 HyS0001.9123420 51.5860995560989
7 HyS0001.9128856 52.6973607895496
7 HyS0001.9139676 52.6973607895496
7 HyS0001.9153426 52.6973607895496
7 HyS0001.9159356 52.6973607895496
7 HyS0001.9165916 52.6973607895496
7 HyS0001.9171236 52.6973607895496
7 HyS0001.9184712 52.6973607895496
7 HyS0001.9196845 52.6973607895496
7 HyS0001.9202195 52.6973607895496
7 HyS0001.9213075 52.6973607895496
7 HyS0001.9222549 52.6973607895496
7 HyS0001.9235301 52.6973607895496
7 HyS0001.9248957 52.6973607895496
7 HyS0001.9253961 52.6973607895496
7 HyS0001.9278617 52.6973607895496
7 HyS0001.9283961 52.6973607895496
7 HyS0001.9289315 52.6973607895496
7 HyS0001.9307889 52.6973607895496
7 HyS0001.9313458 52.6973607895496
7 HyS0001.9318600 52.6973607895496
7 HyS0001.9330663 52.6973607895496
7 HyS0001.9385291 52.6973607895496
7 HyS0001.9390547 52.6973607895496
7 HyS0001.9395851 52.6973607895496
7 HyS0001.9403322 52.6973607895496
7 HyS0001.9408693 52.6973607895496
7 HyS0001.9487198 52.6973607895496
7 HyS0001.9496340 52.6973607895496
7 HyS0001.9511649 52.6973607895496
7 HyS0001.9522065 52.6973607895496
7 HyS0001.9527248 52.6973607895496
7 HyS0001.9536837 52.6973607895496
7 HyS0001.9542901 52.6973607895496
7 HyS0001.9554428 52.6973607895496
7 HyS0001.9559517 52.6973607895496
7 HyS0001.9565494 52.6973607895496
7 HyS0001.9571399 52.6973607895496
7 HyS0001.9580562 52.6973607895496
7 HyS0001.9585733 52.6973607895496
7 HyS0001.9596001 52.6973607895496
7 HyS0001.9601443 52.6973607895496
7 HyS0001.9608311 52.6973607895496
7 HyS0001.9615423 52.6973607895496
7 HyS0001.9622892 52.6973607895496
7 HyS0001.9627929 52.6973607895496
7 HyS0001.9633351 52.6973607895496
7 HyS0001.9638734 52.6973607895496
7 HyS0001.9677624 52.6973607895496
7 HyS0001.9692011 52.6973607895496
7 HyS0001.9697663 52.6973607895496
7 HyS0001.9703576 52.6973607895496
7 HyS0001.9708710 52.6973607895496
7 HyS0001.9720158 52.6973607895496
7 HyS0001.9736117 52.6973607895496
7 HyS0001.9741168 52.6973607895496
7 HyS0001.9762164 52.6973607895496
7 HyS0001.9767734 52.6973607895496
7 HyS0001.9778061 52.6973607895496
7 HyS0001.9787625 52.6973607895496
7 HyS0001.9793729 52.6973607895496
7 HyS0001.9799636 52.6973607895496
7 HyS0001.9808178 52.6973607895496
7 HyS0001.9815648 52.6973607895496
7 HyS0001.9906015 52.6973607895496
7 HyS0001.9955845 52.6973607895496
7 HyS0001.9992048 52.6973607895496
7 HyS0001.9997172 52.6973607895496
7 HyS0001.10002369 52.6973607895496
7 HyS0001.10036357 53.8087016164041
7 HyS0001.10046946 53.8087016164041
7 HyS0001.10051957 53.8087016164041
7 HyS0001.10062626 53.8087016164041
7 HyS0001.10068233 53.8087016164041
7 HyS0001.10074461 53.8087016164041
7 HyS0001.10079956 53.8087016164041
7 HyS0001.10085030 53.8087016164041
7 HyS0001.10092231 53.8087016164041
7 HyS0001.10128978 53.8087016164041
7 HyS0001.10139958 53.8087016164041
7 HyS0001.10144990 53.8087016164041
7 HyS0001.10150187 53.8087016164041
7 HyS0001.10161078 53.8087016164041
7 HyS0001.10174025 53.8087016164041
7 HyS0001.10194835 54.9200424114197
7 HyS0001.10209995 54.9200424114197
7 HyS0001.10218393 54.9200424114197
7 HyS0001.10232398 54.9200424114197
7 HyS0001.10242706 54.9200424114197
7 HyS0001.10263027 54.9200424114197
7 HyS0001.10268065 54.9200424114197
7 HyS0001.10285557 54.9200424114197
7 HyS0001.10297963 54.9200424114197
7 HyS0001.10204299 54.9201424114197
7 HyS0001.10224368 54.9201424114197
7 HyS0001.10237403 54.9201424114197
7 HyS0001.10247900 54.9201424114197
7 HyS0001.10257324 54.9201424114197
7 HyS0001.10273305 54.9201424114197
7 HyS0001.10290631 54.9201424114197
7 HyS0001.10313259 54.9201424114197
7 HyS0001.10323363 54.9201424114197
7 HyS0001.10330228 54.9201424114197
7 HyS0001.10335377 54.9201424114197
7 HyS0001.10340413 54.9201424114197
7 HyS0001.10345523 54.9201424114197
7 HyS0001.10359523 54.9201424114197
7 HyS0001.10365334 54.9201424114197
7 HyS0001.10370629 54.9201424114197
7 HyS0001.10376286 54.9201424114197
7 HyS0001.10382643 54.9201424114197
7 HyS0001.10388818 54.9201424114197
7 HyS0001.10460814 54.9201424114197
7 HyS0001.10466283 54.9201424114197
7 HyS0001.10471355 54.9201424114197
7 HyS0001.10476694 54.9201424114197
7 HyS0001.10492156 54.9201424114197
7 HyS0001.10497480 54.9201424114197
7 HyS0001.10503745 54.9201424114197
7 HyS0001.10508832 54.9201424114197
7 HyS0001.10516972 54.9201424114197
7 HyS0001.10522106 54.9201424114197
7 HyS0001.10527784 54.9201424114197
7 HyS0001.10533617 54.9201424114197
7 HyS0001.10539251 54.9201424114197
7 HyS0001.10544447 54.9201424114197
7 HyS0001.10550843 54.9201424114197
7 HyS0001.10555885 54.9201424114197
7 HyS0001.10565311 54.9201424114197
7 HyS0001.10573251 54.9201424114197
7 HyS0001.10578482 54.9201424114197
7 HyS0001.10587129 54.9201424114197
7 HyS0001.10594930 54.9201424114197
7 HyS0001.10599986 54.9201424114197
7 HyS0001.10605871 54.9201424114197
7 HyS0001.10612605 54.9201424114197
7 HyS0001.10619317 54.9201424114197
7 HyS0001.10632847 54.9201424114197
7 HyS0001.10638024 54.9201424114197
7 HyS0001.10644685 54.9201424114197
7 HyS0001.10652584 54.9201424114197
7 HyS0001.10659611 54.9201424114197
7 HyS0001.10665539 54.9201424114197
7 HyS0001.10691579 54.9201424114197
7 HyS0001.10759238 54.9201424114197
7 HyS0001.10769491 54.9201424114197
7 HyS0001.10795470 54.9201424114197
7 HyS0001.10803475 54.9201424114197
7 HyS0001.10808998 54.9201424114197
7 HyS0001.10815565 54.9201424114197
7 HyS0001.10821197 54.9201424114197
7 HyS0001.10826213 54.9201424114197
7 HyS0001.10853825 54.9201424114197
7 HyS0001.10859553 54.9201424114197
7 HyS0001.10865683 54.9201424114197
7 HyS0001.10870904 54.9201424114197
7 HyS0001.10887150 54.9201424114197
7 HyS0001.10894205 54.9201424114197
7 HyS0001.10904804 54.9201424114197
7 HyS0001.10909887 54.9201424114197
7 HyS0001.10915420 54.9201424114197
7 HyS0001.10921609 54.9201424114197
7 HyS0001.10927074 54.9201424114197
7 HyS0001.10935564 54.9201424114197
7 HyS0001.10940611 54.9201424114197
7 HyS0001.10948085 54.9201424114197
7 HyS0001.10953514 54.9201424114197
7 HyS0001.10961674 54.9201424114197
7 HyS0001.10968181 54.9201424114197
7 HyS0001.10973539 54.9201424114197
7 HyS0001.10979388 54.9201424114197
7 HyS0001.10986835 54.9201424114197
7 HyS0001.10993339 54.9201424114197
7 HyS0001.11002330 54.9201424114197
7 HyS0001.11014529 54.9201424114197
7 HyS0001.11022896 54.9201424114197
7 HyS0001.11031510 54.9201424114197
7 HyS0001.11037668 54.9201424114197
7 HyS0001.11043504 54.9201424114197
7 HyS0001.11071044 54.9201424114197
7 HyS0001.11079873 54.9201424114197
7 HyS0001.11092684 54.9201424114197
7 HyS0001.11110345 54.9201424114197
7 HyS0001.11125095 54.9201424114197
7 HyS0001.11130841 54.9201424114197
7 HyS0001.11159480 54.9201424114197
7 HyS0001.11172499 54.9201424114197
7 HyS0001.11188698 54.9201424114197
7 HyS0001.11220953 54.9201424114197
7 HyS0001.11226602 54.9201424114197
7 HyS0001.11233405 54.9201424114197
7 HyS0001.11240923 54.9201424114197
7 HyS0001.11255292 54.9201424114197
7 HyS0001.11267789 54.9201424114197
7 HyS0001.11276420 54.9201424114197
7 HyS0001.11281763 54.9201424114197
7 HyS0001.11305085 54.9201424114197
7 HyS0001.11361314 54.9201424114197
7 HyS0001.11371355 54.9201424114197
7 HyS0001.11437385 54.9201424114197
7 HyS0001.11455211 54.9201424114197
7 HyS0001.11512104 54.9201424114197
7 HyS0001.11523831 54.9201424114197
7 HyS0001.11537833 54.9201424114197
7 HyS0001.11547467 54.9201424114197
7 HyS0022.671058 54.9201424114197
7 HyS0022.686960 54.9201424114197
7 HyS0022.692268 54.9201424114197
7 HyS0022.697536 54.9201424114197
7 HyS0022.721140 54.9201424114197
7 HyS0022.754381 54.9201424114197
7 HyS0022.761842 54.9201424114197
7 HyS0022.803995 54.9201424114197
7 HyS0022.809380 54.9201424114197
7 HyS0022.815460 54.9201424114197
7 HyS0022.820482 54.9201424114197
7 HyS0022.825655 54.9201424114197
7 HyS0022.834548 54.9201424114197
7 HyS0022.843064 54.9201424114197
7 HyS0022.848247 54.9201424114197
7 HyS0022.854430 54.9201424114197
7 HyS0022.886909 54.9201424114197
7 HyS0022.908561 54.9201424114197
7 HyS0022.917155 54.9201424114197
7 HyS0022.925680 54.9201424114197
7 HyS0022.930871 54.9201424114197
7 HyS0022.936347 54.9201424114197
7 HyS0022.943242 54.9201424114197
7 HyS0022.949947 54.9201424114197
7 HyS0022.955372 54.9201424114197
7 HyS0022.960404 54.9201424114197
7 HyS0022.965694 54.9201424114197
7 HyS0022.970743 54.9201424114197
7 HyS0022.975777 54.9201424114197
7 HyS0022.984410 54.9201424114197
7 HyS0022.989772 54.9201424114197
7 HyS0022.997679 54.9201424114197
7 HyS0022.1003439 54.9201424114197
7 HyS0022.1015773 54.9201424114197
7 HyS0022.1021063 54.9201424114197
7 HyS0022.1027191 54.9201424114197
7 HyS0022.1032647 54.9201424114197
7 HyS0022.1042389 54.9201424114197
7 HyS0022.1058624 54.9201424114197
7 HyS0022.1065144 54.9201424114197
7 HyS0022.1082461 54.9201424114197
7 HyS0022.1089727 54.9201424114197
7 HyS0022.1095726 54.9201424114197
7 HyS0022.1101266 54.9201424114197
7 HyS0022.1106554 54.9201424114197
7 HyS0022.1112259 54.9201424114197
7 HyS0022.1120079 54.9201424114197
7 HyS0022.1131361 54.9201424114197
7 HyS0022.1136760 54.9201424114197
7 HyS0022.1143313 54.9201424114197
7 HyS0022.1148611 54.9201424114197
7 HyS0022.1153953 54.9201424114197
7 HyS0022.1159099 54.9201424114197
7 HyS0022.1165528 54.9201424114197
7 HyS0022.1171541 54.9201424114197
7 HyS0022.1176772 54.9201424114197
7 HyS0022.1182356 54.9201424114197
7 HyS0022.1187461 54.9201424114197
7 HyS0022.1193603 54.9201424114197
7 HyS0022.1199336 54.9201424114197
7 HyS0022.1204535 54.9201424114197
7 HyS0022.1209667 54.9201424114197
7 HyS0022.1217605 54.9201424114197
7 HyS0022.1222969 54.9201424114197
7 HyS0022.1228819 54.9201424114197
7 HyS0022.1233836 54.9201424114197
7 HyS0022.1239850 54.9201424114197
7 HyS0022.1253356 54.9201424114197
7 HyS0022.1262366 54.9201424114197
7 HyS0022.1270186 54.9201424114197
7 HyS0022.1280409 54.9201424114197
7 HyS0022.1286405 54.9201424114197
7 HyS0022.1295260 54.9201424114197
7 HyS0022.1325332 54.9201424114197
7 HyS0022.1337862 54.9201424114197
7 HyS0022.1354155 54.9201424114197
7 HyS0022.1386496 54.9201424114197
7 HyS0022.1393997 54.9201424114197
7 HyS0022.1399338 54.9201424114197
7 HyS0022.1427984 54.9201424114197
7 HyS0022.1454647 54.9201424114197
7 HyS0022.1460311 54.9201424114197
7 HyS0022.1465484 54.9201424114197
7 HyS0022.1489021 54.9201424114197
7 HyS0022.1494864 54.9201424114197
7 HyS0022.1500540 54.9201424114197
7 HyS0022.1512171 54.9201424114197
7 HyS0022.1519913 54.9201424114197
7 HyS0022.1525299 54.9201424114197
7 HyS0022.1542998 54.9201424114197
7 HyS0022.1555856 54.9201424114197
7 HyS0022.1568751 54.9201424114197
7 HyS0022.1573864 54.9201424114197
7 HyS0022.1578960 54.9201424114197
7 HyS0022.1584630 54.9201424114197
7 HyS0022.1589804 54.9201424114197
7 HyS0022.1595872 54.9201424114197
7 HyS0022.1606547 54.9201424114197
7 HyS0022.1611616 54.9201424114197
7 HyS0022.1620657 54.9201424114197
7 HyS0022.1657544 54.9201424114197
7 HyS0022.1682890 54.9201424114197
7 HyS0022.1690936 54.9201424114197
7 HyS0022.1698018 54.9201424114197
7 HyS0022.1703172 54.9201424114197
7 HyS0022.1722167 54.9201424114197
7 HyS0022.1728303 54.9201424114197
7 HyS0022.1738174 54.9201424114197
7 HyS0022.1745630 54.9201424114197
7 HyS0022.1756681 54.9201424114197
7 HyS0022.1764267 54.9201424114197
7 HyS0022.1769788 54.9201424114197
7 HyS0022.1775601 54.9201424114197
7 HyS0022.1783210 54.9201424114197
7 HyS0022.1814793 54.9201424114197
7 HyS0022.1822981 54.9201424114197
7 HyS0022.1849577 54.9201424114197
7 HyS0022.1856566 54.9201424114197
7 HyS0022.1866991 54.9201424114197
7 HyS0022.1877778 54.9201424114197
7 HyS0022.1899563 54.9201424114197
7 HyS0022.1904887 54.9201424114197
7 HyS0022.1913814 54.9201424114197
7 HyS0022.1920382 54.9201424114197
7 HyS0022.1936569 54.9201424114197
7 HyS0022.1943737 54.9201424114197
7 HyS0022.1968268 54.9201424114197
7 HyS0022.1974442 54.9201424114197
7 HyS0022.1979804 54.9201424114197
7 HyS0022.1985857 54.9201424114197
7 HyS0022.1991512 54.9201424114197
7 HyS0022.1996976 54.9201424114197
7 HyS0022.2002846 54.9201424114197
7 HyS0022.2010899 54.9201424114197
7 HyS0022.2016165 54.9201424114197
7 HyS0022.2022176 54.9201424114197
7 HyS0022.2027752 54.9201424114197
7 HyS0022.2032778 54.9201424114197
7 HyS0022.2039953 54.9201424114197
7 HyS0022.2047425 54.9201424114197
7 HyS0022.2052621 54.9201424114197
7 HyS0022.2070556 54.9201424114197
7 HyS0022.2087960 54.9201424114197
7 HyS0022.2094188 54.9201424114197
7 HyS0022.2099520 54.9201424114197
7 HyS0022.2104612 54.9201424114197
7 HyS0022.2125401 54.9201424114197
7 HyS0022.2152227 54.9201424114197
7 HyS0022.2159249 54.9201424114197
7 HyS0022.2164299 54.9201424114197
7 HyS0022.2173746 54.9201424114197
7 HyS0022.2184822 54.9201424114197
7 HyS0022.2204619 54.9201424114197
7 HyS0022.2209619 54.9201424114197
7 HyS0022.2214894 54.9201424114197
7 HyS0022.2223352 54.9201424114197
7 HyS0022.2228632 54.9201424114197
7 HyS0022.2238705 54.9201424114197
7 HyS0022.2251848 54.9201424114197
7 HyS0022.2267523 54.9201424114197
7 HyS0022.2275084 54.9201424114197
7 HyS0022.2285423 54.9201424114197
7 HyS0022.2297065 54.9201424114197
7 HyS0022.2305129 54.9201424114197
7 HyS0022.2326423 54.9201424114197
7 HyS0022.2332883 54.9201424114197
7 HyS0022.2340615 54.9201424114197
7 HyS0022.2350004 54.9201424114197
7 HyS0022.2358158 54.9201424114197
7 HyS0022.2368520 54.9201424114197
7 HyS0022.2373691 54.9201424114197
7 HyS0022.2378705 54.9201424114197
7 HyS0022.2384676 54.9201424114197
7 HyS0022.2391252 54.9201424114197
7 HyS0022.2399729 54.9201424114197
7 HyS0022.2406458 54.9201424114197
7 HyS0022.2496834 54.9201424114197
7 HyS0022.2508286 54.9201424114197
7 HyS0022.2773189 54.9201424114197
7 HyS0022.2778779 54.9201424114197
7 HyS0022.2785016 54.9201424114197
7 HyS0022.2804160 54.9201424114197
7 HyS0022.2811356 54.9201424114197
7 HyS0022.2882320 54.9201424114197
7 HyS0022.2888504 54.9201424114197
7 HyS0022.2944995 54.9201424114197
7 HyS0022.3056725 54.9201424114197
7 HyS0074.180857 54.9201424114197
7 HyS0074.280884 54.9201424114197
7 HyS0074.311468 54.9201424114197
7 HyS0074.321151 54.9201424114197
7 HyS0074.338167 54.9201424114197
7 HyS0074.375758 54.9201424114197
7 HyS0074.400461 54.9201424114197
7 HyS0074.418048 54.9201424114197
7 HyS0074.435330 54.9201424114197
7 HyS0074.490203 54.9201424114197
7 HyS0074.501742 54.9201424114197
7 HyS0074.509300 54.9201424114197
7 HyS0074.523457 54.9201424114197
7 HyS0074.534152 54.9201424114197
7 HyS0074.574627 54.9201424114197
7 HyS0074.653583 54.9201424114197
7 HyS0074.682465 54.9201424114197
7 HyS0074.691110 54.9201424114197
7 HyS0074.697131 54.9201424114197
7 HyS0074.702365 54.9201424114197
7 HyS0074.730814 54.9201424114197
7 HyS0074.748799 54.9201424114197
7 HyS0074.771555 54.9201424114197
7 HyS0074.786051 54.9201424114197
7 HyS0074.803503 54.9201424114197
7 HyS0074.820019 54.9201424114197
7 HyS0074.828636 54.9201424114197
7 HyS0074.860675 54.9201424114197
7 HyS0074.869293 54.9201424114197
7 HyS0074.889109 54.9201424114197
7 HyS0074.914986 54.9201424114197
7 HyS0074.921339 54.9201424114197
7 HyS0074.931919 54.9201424114197
7 HyS0074.943757 54.9201424114197
7 HyS0074.957004 54.9201424114197
7 HyS0074.1116432 54.9201424114197
7 HyS0074.1124805 54.9201424114197
7 HyS0074.1184648 54.9201424114197
7 HyS0074.1191103 54.9201424114197
7 HyS0074.1198282 54.9201424114197
7 HyS0074.1207772 54.9201424114197
7 HyS0074.1228714 54.9201424114197
7 HyS0140.34458 54.9201424114197
7 HyS0140.47504 54.9201424114197
7 HyS0140.59318 54.9201424114197
7 HyS0140.82470 54.9201424114197
7 HyS0140.95165 54.9201424114197
7 HyS0140.105936 54.9201424114197
7 HyS0140.129926 54.9201424114197
7 HyS0140.259489 54.9201424114197
7 HyS0022.637336 57.143773973353
7 HyS0022.643891 57.143773973353
7 HyS0022.651556 57.143773973353
7 HyS0022.657118 57.143773973353
7 HyS0022.664112 57.143773973353
7 HyS0022.550213 66.128135228702
7 HyS0022.556571 66.128135228702
7 HyS0022.562253 66.128135228702
7 HyS0022.567350 66.128135228702
7 HyS0022.573034 66.128135228702
7 HyS0022.578466 66.128135228702
7 HyS0022.612057 66.128135228702
7 HyS0022.617208 66.128135228702
7 HyS0022.544251 67.2393780172015
7 HyS0022.94901 69.463025028831
7 HyS0022.154385 69.463025028831
7 HyS0022.184394 69.463025028831
7 HyS0022.196417 69.463025028831
7 HyS0022.201983 69.463025028831
7 HyS0022.207296 69.463025028831
7 HyS0022.218098 69.463025028831
7 HyS0022.234204 69.463025028831
7 HyS0022.240298 69.463025028831
7 HyS0022.253321 69.463025028831
7 HyS0022.259165 69.463025028831
7 HyS0022.265774 69.463025028831
7 HyS0022.273658 69.463025028831
7 HyS0022.284746 69.463025028831
7 HyS0022.310846 69.463025028831
7 HyS0022.335767 69.463025028831
7 HyS0022.341323 69.463025028831
7 HyS0022.352190 69.463025028831
7 HyS0022.358326 69.463025028831
7 HyS0022.363791 69.463025028831
7 HyS0022.377668 69.463025028831
7 HyS0022.382877 69.463025028831
7 HyS0022.388276 69.463025028831
7 HyS0022.393627 69.463025028831
7 HyS0022.408328 69.463025028831
7 HyS0022.428123 69.463025028831
7 HyS0022.433885 69.463025028831
7 HyS0022.443036 69.463025028831
7 HyS0022.448040 69.463025028831
7 HyS0022.453505 69.463025028831
7 HyS0022.458689 69.463025028831
7 HyS0022.464754 69.463025028831
7 HyS0022.469754 69.463025028831
7 HyS0022.474967 69.463025028831
7 HyS0022.480040 69.463025028831
7 HyS0022.506103 69.463025028831
7 HyS0022.511174 69.463025028831
7 HyS0022.516431 69.463025028831
7 HyS0022.523701 69.463025028831
7 HyS0022.537678 69.463025028831
7 HyS0031.2982749 69.463025028831
7 HyS0031.2992791 69.463025028831
7 HyS0031.2998247 69.463025028831
7 HyS0031.3004022 69.463025028831
7 HyS0031.3009286 69.463025028831
7 HyS0031.3014287 69.463025028831
7 HyS0031.3019504 69.463025028831
7 HyS0031.3024603 69.463025028831
7 HyS0031.3029895 69.463025028831
7 HyS0031.3035141 69.463025028831
7 HyS0031.3040489 69.463025028831
7 HyS0031.3070922 69.463025028831
7 HyS0031.2567438 73.9192195713613
7 HyS0031.1689899 75.0304660586733
7 HyS0031.1728986 75.0304660586733
7 HyS0031.1735802 75.0304660586733
7 HyS0031.1750196 75.0304660586733
7 HyS0031.1755289 75.0304660586733
7 HyS0031.1760533 75.0304660586733
7 HyS0031.1801373 75.0304660586733
7 HyS0031.1806390 75.0304660586733
7 HyS0031.2004306 75.0304660586733
7 HyS0031.2009311 75.0304660586733
7 HyS0031.2015508 75.0304660586733
7 HyS0031.2024785 75.0304660586733
7 HyS0031.2032892 75.0304660586733
7 HyS0031.2039310 75.0304660586733
7 HyS0031.2044571 75.0304660586733
7 HyS0031.2062216 75.0304660586733
7 HyS0031.2067225 75.0304660586733
7 HyS0031.2072409 75.0304660586733
7 HyS0031.2080944 75.0304660586733
7 HyS0031.2086139 75.0304660586733
7 HyS0031.2094661 75.0304660586733
7 HyS0031.2101715 75.0304660586733
7 HyS0031.2107326 75.0304660586733
7 HyS0031.2112511 75.0304660586733
7 HyS0031.2118667 75.0304660586733
7 HyS0031.2124655 75.0304660586733
7 HyS0031.2130322 75.0304660586733
7 HyS0031.2136024 75.0304660586733
7 HyS0031.2141097 75.0304660586733
7 HyS0031.2147387 75.0304660586733
7 HyS0031.2157332 75.0304660586733
7 HyS0031.2166719 75.0304660586733
7 HyS0031.2173685 75.0304660586733
7 HyS0031.2180047 75.0304660586733
7 HyS0031.2186325 75.0304660586733
7 HyS0031.2196077 75.0304660586733
7 HyS0031.2207713 75.0304660586733
7 HyS0031.2229802 75.0304660586733
7 HyS0031.2241218 75.0304660586733
7 HyS0031.2253144 75.0304660586733
7 HyS0031.2269272 75.0304660586733
7 HyS0031.2284743 75.0304660586733
7 HyS0031.2340851 75.0304660586733
7 HyS0031.2348659 75.0304660586733
7 HyS0031.2354248 75.0304660586733
7 HyS0031.2359759 75.0304660586733
7 HyS0031.2381849 75.0304660586733
7 HyS0031.2387142 75.0304660586733
7 HyS0031.2393113 75.0304660586733
7 HyS0031.2405257 75.0304660586733
7 HyS0031.2411888 75.0304660586733
7 HyS0031.2422614 75.0304660586733
7 HyS0031.2443143 75.0304660586733
7 HyS0031.2457210 75.0304660586733
7 HyS0031.2463328 75.0304660586733
7 HyS0031.2469541 75.0304660586733
7 HyS0031.2474713 75.0304660586733
7 HyS0031.2480227 75.0304660586733
7 HyS0031.2485292 75.0304660586733
7 HyS0031.2491386 75.0304660586733
7 HyS0031.2498629 75.0304660586733
7 HyS0031.2504689 75.0304660586733
7 HyS0031.2510235 75.0304660586733
7 HyS0031.2530384 75.0304660586733
7 HyS0031.2535394 75.0304660586733
7 HyS0031.2541333 75.0304660586733
7 HyS0031.2546398 75.0304660586733
7 HyS0031.2553993 75.0304660586733
7 HyS0031.2560616 75.0304660586733
7 HyS0031.2586640 75.0304660586733
7 HyS0031.2612373 75.0304660586733
7 HyS0031.2619476 75.0304660586733
7 HyS0031.2625494 75.0304660586733
7 HyS0031.2673504 75.0304660586733
7 HyS0031.1425535 80.6090355763317
7 HyS0031.1462538 80.6090355763317
7 HyS0031.1490253 80.6090355763317
7 HyS0031.1496653 80.6090355763317
7 HyS0031.1502754 80.6090355763317
7 HyS0031.1513206 80.6090355763317
7 HyS0031.1521611 80.6090355763317
7 HyS0031.1530065 80.6090355763317
7 HyS0031.1535319 80.6090355763317
7 HyS0031.1544700 80.6090355763317
7 HyS0031.1549800 80.6090355763317
7 HyS0031.1569160 80.6090355763317
7 HyS0031.1577586 80.6090355763317
7 HyS0031.1585350 80.6090355763317
7 HyS0031.1592271 80.6090355763317
7 HyS0031.1600089 80.6090355763317
7 HyS0031.1605156 80.6090355763317
7 HyS0031.1610158 80.6090355763317
7 HyS0031.1616527 80.6090355763317
7 HyS0031.1622499 80.6090355763317
7 HyS0031.1627543 80.6090355763317
7 HyS0031.1634063 80.6090355763317
7 HyS0031.1654220 80.6090355763317
7 HyS0031.1659489 80.6090355763317
7 HyS0031.1674501 80.6090355763317
7 HyS0031.1211579 85.0652725134556
7 HyS0031.1221914 85.0652725134556
7 HyS0031.1230384 85.0652725134556
7 HyS0031.1235399 85.0652725134556
7 HyS0031.1241243 85.0652725134556
7 HyS0031.1248616 85.0652725134556
7 HyS0031.1262741 85.0652725134556
7 HyS0031.1097575 94.049703562859
7 HyS0031.1104721 94.049703562859
7 HyS0031.1114903 94.049703562859
7 HyS0031.1121089 94.049703562859
7 HyS0031.1127968 94.049703562859
7 HyS0031.1133134 94.049703562859
7 HyS0031.1144808 94.049703562859
7 HyS0031.1150285 94.049703562859
7 HyS0031.1157708 94.049703562859
7 HyS0031.1164429 94.049703562859
7 HyS0031.1170222 94.049703562859
7 HyS0031.1182261 94.049703562859
7 HyS0031.1188472 94.049703562859
7 HyS0031.1197798 94.049703562859
7 HyS0031.235024 95.1610049581794
7 HyS0031.241340 95.1610049581794
7 HyS0031.291457 95.1610049581794
7 HyS0031.301800 95.1610049581794
7 HyS0031.307838 95.1610049581794
7 HyS0031.389901 95.1610049581794
7 HyS0031.430625 95.1610049581794
7 HyS0031.436492 95.1610049581794
7 HyS0031.447007 95.1610049581794
7 HyS0031.452274 95.1610049581794
7 HyS0031.457593 95.1610049581794
7 HyS0031.462657 95.1610049581794
7 HyS0031.471141 95.1610049581794
7 HyS0031.496848 95.1610049581794
7 HyS0031.684638 95.1610049581794
7 HyS0031.761865 95.1610049581794
7 HyS0031.779898 95.1610049581794
7 HyS0031.785356 95.1610049581794
7 HyS0031.790438 95.1610049581794
7 HyS0031.796028 95.1610049581794
7 HyS0031.803666 95.1610049581794
7 HyS0031.825191 95.1610049581794
7 HyS0031.830381 95.1610049581794
7 HyS0031.839762 95.1610049581794
7 HyS0031.850602 95.1610049581794
7 HyS0031.875720 95.1610049581794
7 HyS0031.880726 95.1610049581794
7 HyS0031.886110 95.1610049581794
7 HyS0031.893764 95.1610049581794
7 HyS0031.907203 95.1610049581794
7 HyS0031.915146 95.1610049581794
7 HyS0031.920971 95.1610049581794
7 HyS0031.932964 95.1610049581794
7 HyS0029.2972723 103.002436362918
7 HyS0029.3030152 103.002436362918
7 HyS0029.3046451 103.002436362918
7 HyS0029.3057281 103.002436362918
7 HyS0029.3062475 103.002436362918
7 HyS0029.3068586 103.002436362918
7 HyS0029.3074914 103.002436362918
7 HyS0029.3084120 103.002436362918
7 HyS0029.3207993 103.002436362918
7 HyS0031.16688 103.002436362918
7 HyS0029.2959887 103.002536362918
7 HyS0029.2993520 103.002536362918
7 HyS0029.3002702 103.002536362918
7 HyS0029.3023873 103.002536362918
7 HyS0029.3035253 103.002536362918
7 HyS0029.3040341 103.002536362918
7 HyS0029.3051498 103.002536362918
7 HyS0029.3102112 103.002536362918
7 HyS0029.3191430 103.002536362918
7 HyS0029.3197699 103.002536362918
7 HyS0029.3202830 103.002536362918
7 HyS0029.3213921 103.002536362918
7 HyS0029.2185000 105.226272690865
7 HyS0029.2193351 105.226272690865
7 HyS0029.2228307 105.226272690865
7 HyS0029.2246671 105.226272690865
7 HyS0029.2269427 105.226272690865
7 HyS0029.2280805 105.226272690865
7 HyS0029.2286796 105.226272690865
7 HyS0029.2292412 105.226272690865
7 HyS0029.2331230 105.226272690865
7 HyS0029.2341929 105.226272690865
7 HyS0029.2358917 105.226272690865
7 HyS0029.2385590 105.226272690865
7 HyS0029.2390748 105.226272690865
7 HyS0029.2456542 105.226272690865
7 HyS0029.2465119 105.226272690865
7 HyS0029.2470433 105.226272690865
7 HyS0029.2481865 105.226272690865
7 HyS0029.2492657 105.226272690865
7 HyS0029.2506683 105.226272690865
7 HyS0029.2522359 105.226272690865
7 HyS0029.2534247 105.226272690865
7 HyS0029.2540160 105.226272690865
7 HyS0029.2569432 105.226272690865
7 HyS0029.2574694 105.226272690865
7 HyS0029.2602932 105.226272690865
7 HyS0029.2108583 106.337610674771
7 HyS0029.2118410 106.337610674771
7 HyS0029.2123564 106.337610674771
7 HyS0029.2153565 106.337610674771
7 HyS0029.1897451 107.448951500898
7 HyS0029.1903392 107.448951500898
7 HyS0029.1908790 107.448951500898
7 HyS0029.1914233 107.448951500898
7 HyS0029.1925045 107.448951500898
7 HyS0029.1959524 107.448951500898
7 HyS0029.1965047 107.448951500898
7 HyS0029.1970339 107.448951500898
7 HyS0029.1976142 107.448951500898
7 HyS0029.1982068 107.448951500898
7 HyS0029.1998134 107.448951500898
7 HyS0029.2003170 107.448951500898
7 HyS0029.862433 108.56029232781
7 HyS0029.867890 108.56029232781
7 HyS0029.877585 108.56029232781
7 HyS0029.910498 108.56029232781
7 HyS0029.917408 108.56029232781
7 HyS0029.922768 108.56029232781
7 HyS0029.928297 108.56029232781
7 HyS0029.946090 108.56029232781
7 HyS0029.952281 108.56029232781
7 HyS0029.959641 108.56029232781
7 HyS0029.964812 108.56029232781
7 HyS0029.970027 108.56029232781
7 HyS0029.975852 108.56029232781
7 HyS0029.1003639 108.56029232781
7 HyS0029.1019170 108.56029232781
7 HyS0029.1025103 108.56029232781
7 HyS0029.1030133 108.56029232781
7 HyS0029.1035306 108.56029232781
7 HyS0029.1041029 108.56029232781
7 HyS0029.1046063 108.56029232781
7 HyS0029.1051712 108.56029232781
7 HyS0029.1062661 108.56029232781
7 HyS0029.1095478 108.56029232781
7 HyS0029.1100690 108.56029232781
7 HyS0029.1106576 108.56029232781
7 HyS0029.1111755 108.56029232781
7 HyS0029.1117922 108.56029232781
7 HyS0029.1123841 108.56029232781
7 HyS0029.1129565 108.56029232781
7 HyS0029.1135951 108.56029232781
7 HyS0029.1141122 108.56029232781
7 HyS0029.1150062 108.56029232781
7 HyS0029.1251986 108.56029232781
7 HyS0029.1257110 108.56029232781
7 HyS0029.1368422 108.56029232781
7 HyS0029.1419601 108.56029232781
7 HyS0029.1425239 108.56029232781
7 HyS0029.1430356 108.56029232781
7 HyS0029.1436532 108.56029232781
7 HyS0029.1442786 108.56029232781
7 HyS0029.1459945 108.56029232781
7 HyS0029.1470539 108.56029232781
7 HyS0029.1477180 108.56029232781
7 HyS0029.1482214 108.56029232781
7 HyS0029.1488815 108.56029232781
7 HyS0029.1493916 108.56029232781
7 HyS0029.1500574 108.56029232781
7 HyS0029.1510691 108.56029232781
7 HyS0029.1521608 108.56029232781
7 HyS0029.1532426 108.56029232781
7 HyS0029.1611394 108.56029232781
7 HyS0029.1664012 108.56029232781
7 HyS0029.1679439 108.56029232781
7 HyS0029.1689707 108.56029232781
7 HyS0029.1696664 108.56029232781
7 HyS0029.1703803 108.56029232781
7 HyS0029.1714207 108.56029232781
7 HyS0029.1724440 108.56029232781
7 HyS0029.1746957 108.56029232781
7 HyS0029.1754378 108.56029232781
7 HyS0029.1760622 108.56029232781
7 HyS0029.1772734 108.56029232781
7 HyS0029.1789993 108.56029232781
7 HyS0029.1799848 108.56029232781
7 HyS0029.1812931 108.56029232781
7 HyS0029.1818132 108.56029232781
7 HyS0029.16099 109.671559280606
7 HyS0029.54953 109.671559280606
7 HyS0029.65498 109.671559280606
7 HyS0029.70846 109.671559280606
7 HyS0029.96733 109.671559280606
7 HyS0029.104126 109.671559280606
7 HyS0029.110796 109.671559280606
7 HyS0029.124522 109.671559280606
7 HyS0029.134939 109.671559280606
7 HyS0029.139990 109.671559280606
7 HyS0029.145274 109.671559280606
7 HyS0029.150277 109.671559280606
7 HyS0029.161358 109.671559280606
7 HyS0029.231898 109.671559280606
7 HyS0029.237436 109.671559280606
7 HyS0029.242599 109.671559280606
7 HyS0029.276366 109.671559280606
7 HyS0029.319267 109.671559280606
7 HyS0029.356363 109.671559280606
7 HyS0029.362046 109.671559280606
7 HyS0029.370172 109.671559280606
7 HyS0029.405028 109.671559280606
7 HyS0029.410032 109.671559280606
7 HyS0029.416008 109.671559280606
7 HyS0029.424774 109.671559280606
7 HyS0029.429845 109.671559280606
7 HyS0029.446795 109.671559280606
7 HyS0029.452341 109.671559280606
7 HyS0029.491121 109.671559280606
7 HyS0029.498641 109.671559280606
7 HyS0029.507293 109.671559280606
7 HyS0029.513148 109.671559280606
7 HyS0029.518328 109.671559280606
7 HyS0029.523397 109.671559280606
7 HyS0029.540148 109.671559280606
7 HyS0029.598196 109.671559280606
7 HyS0029.603235 109.671559280606
7 HyS0029.616262 109.671559280606
7 HyS0029.624432 109.671559280606
7 HyS0029.640977 109.671559280606
7 HyS0029.648983 109.671559280606
7 HyS0029.664887 109.671559280606
7 HyS0029.688322 109.671559280606
7 HyS0029.826268 109.671559280606
7 HyS0029.842121 109.671559280606
7 HyS0029.847374 109.671559280606
7 HyS0151.76850 109.671559280606
7 HyS0151.92933 109.671559280606
7 HyS0151.102239 109.671559280606
7 HyS0151.107356 109.671559280606
7 HyS0151.125042 109.671559280606
7 HyS0151.130239 109.671559280606
7 HyS0151.141900 109.671559280606
7 HyS0151.147033 109.671559280606
7 HyS0151.163670 109.671559280606
7 HyS0151.169814 109.671559280606
7 HyS0151.176187 109.671559280606
7 HyS0151.181257 109.671559280606
7 HyS0151.193345 109.671559280606
7 HyS1130.5558 109.671559280606
7 HyS1275.26290 109.671559280606
7 HyS1967.15865 109.671559280606
7 HyS0029.8856 109.671659280606
7 HyS0029.40343 109.671659280606
7 HyS0029.49616 109.671659280606
7 HyS0029.60486 109.671659280606
7 HyS0029.119502 109.671659280606
7 HyS0029.129636 109.671659280606
7 HyS0029.156273 109.671659280606
7 HyS0029.167641 109.671659280606
7 HyS0029.173024 109.671659280606
7 HyS0029.181093 109.671659280606
7 HyS0029.247966 109.671659280606
7 HyS0029.253372 109.671659280606
7 HyS0029.258429 109.671659280606
7 HyS0029.263579 109.671659280606
7 HyS0029.283017 109.671659280606
7 HyS0029.332597 109.671659280606
7 HyS0029.337714 109.671659280606
7 HyS0029.342750 109.671659280606
7 HyS0029.348013 109.671659280606
7 HyS0029.379738 109.671659280606
7 HyS0029.398979 109.671659280606
7 HyS0029.528701 109.671659280606
7 HyS0029.533755 109.671659280606
7 HyS0029.587997 109.671659280606
7 HyS0029.593158 109.671659280606
7 HyS0029.608307 109.671659280606
7 HyS0029.630236 109.671659280606
7 HyS0029.635954 109.671659280606
7 HyS0029.654330 109.671659280606
7 HyS0029.659865 109.671659280606
7 HyS0029.676866 109.671659280606
7 HyS0029.682343 109.671659280606
7 HyS0029.807663 109.671659280606
7 HyS0151.71719 109.671659280606
7 HyS0151.87921 109.671659280606
7 HyS0151.112451 109.671659280606
7 HyS0151.117489 109.671659280606
7 HyS0151.135551 109.671659280606
7 HyS0151.152280 109.671659280606
7 HyS0151.158076 109.671659280606
8 HyS0071.462067 0
8 HyS0071.467237 0
8 HyS0071.472722 0
8 HyS0071.478368 0
8 HyS0071.483532 0
8 HyS0071.488712 0
8 HyS0071.496605 0
8 HyS0071.501828 0
8 HyS0071.508501 0
8 HyS0071.514275 0
8 HyS0071.519743 0
8 HyS0071.525169 0
8 HyS0071.558569 0
8 HyS0071.572508 0
8 HyS0071.578583 0
8 HyS0071.589308 0
8 HyS0071.594409 0
8 HyS0071.604814 0
8 HyS0071.609954 0
8 HyS0071.615019 0
8 HyS0071.620041 0
8 HyS0071.627879 0
8 HyS0071.633332 0
8 HyS0071.642039 0
8 HyS0071.669625 0
8 HyS0071.675358 0
8 HyS0071.680401 0
8 HyS0071.688506 0
8 HyS0071.693833 0
8 HyS0071.703056 0
8 HyS0071.708604 0
8 HyS0071.730084 0
8 HyS0071.736128 0
8 HyS0071.741730 0
8 HyS0071.747791 0
8 HyS0071.753604 0
8 HyS0071.763965 0
8 HyS0071.770104 0
8 HyS0071.775347 0
8 HyS0071.780556 0
8 HyS0071.785826 0
8 HyS0071.791987 0
8 HyS0071.805489 0
8 HyS0071.835282 0
8 HyS0071.868993 0
8 HyS0071.900278 0
8 HyS0071.915339 0
8 HyS0071.947847 0
8 HyS0071.958768 0
8 HyS0071.965396 0
8 HyS0071.1013788 0
8 HyS0071.1019888 0
8 HyS0071.1028314 0
8 HyS0071.1035706 0
8 HyS0071.1042124 0
8 HyS0071.1047382 0
8 HyS0071.1052387 0
8 HyS0071.1057507 0
8 HyS0071.1064318 0
8 HyS0071.1071003 0
8 HyS0071.1076522 0
8 HyS0071.1088814 0
8 HyS0071.1093927 0
8 HyS0071.1099913 0
8 HyS0071.1106612 0
8 HyS0071.1112096 0
8 HyS0071.1118016 0
8 HyS0071.1125776 0
8 HyS0071.1135436 0
8 HyS0071.1141724 0
8 HyS0071.1147829 0
8 HyS0071.1205121 0
8 HyS0115.134826 0
8 HyS0115.145957 0
8 HyS0115.150972 0
8 HyS0115.155985 0
8 HyS0115.172128 0
8 HyS0115.189509 0
8 HyS0115.255306 0
8 HyS0115.261084 0
8 HyS0115.273655 0
8 HyS0115.285198 0
8 HyS0115.308254 0
8 HyS0115.317387 0
8 HyS0115.357823 0
8 HyS0115.410352 0
8 HyS0115.435827 0
8 HyS0071.195301 2.22331387327752
8 HyS0071.203500 2.22331387327752
8 HyS0071.208879 2.22331387327752
8 HyS0071.218539 2.22331387327752
8 HyS0071.231617 2.22331387327752
8 HyS0071.248782 2.22331387327752
8 HyS0071.256801 2.22331387327752
8 HyS0071.265501 2.22331387327752
8 HyS0071.270754 2.22331387327752
8 HyS0071.276701 2.22331387327752
8 HyS0071.283806 2.22331387327752
8 HyS0071.288828 2.22331387327752
8 HyS0071.355711 2.22331387327752
8 HyS0071.361287 2.22331387327752
8 HyS0071.369109 2.22331387327752
8 HyS0071.381139 2.22331387327752
8 HyS0071.392846 2.22331387327752
8 HyS0071.398473 2.22331387327752
8 HyS0071.404058 2.22331387327752
8 HyS0071.409193 2.22331387327752
8 HyS0071.415751 2.22331387327752
8 HyS0071.420760 2.22331387327752
8 HyS0071.425762 2.22331387327752
8 HyS0071.430806 2.22331387327752
8 HyS0071.450723 2.22331387327752
8 HyS0104.561233 2.22331387327752
8 HyS0144.205703 2.22331387327752
8 HyS0144.210715 2.22331387327752
8 HyS2943.8141 2.22331387327752
8 HyS0104.270713 3.33458593010874
8 HyS0104.275791 3.33458593010874
8 HyS0104.301090 3.33458593010874
8 HyS0104.306149 3.33458593010874
8 HyS0104.311191 3.33458593010874
8 HyS0104.320274 3.33458593010874
8 HyS0104.327254 3.33458593010874
8 HyS0104.334186 3.33458593010874
8 HyS0104.340150 3.33458593010874
8 HyS0104.345203 3.33458593010874
8 HyS0104.350205 3.33458593010874
8 HyS0104.355368 3.33458593010874
8 HyS0104.360490 3.33458593010874
8 HyS0104.365659 3.33458593010874
8 HyS0104.385830 3.33458593010874
8 HyS0104.393404 3.33458593010874
8 HyS0104.411213 3.33458593010874
8 HyS0104.418803 3.33458593010874
8 HyS0104.424076 3.33458593010874
8 HyS0104.486906 3.33458593010874
8 HyS0104.525560 3.33458593010874
8 HyS0037.1056989 5.55826321272935
8 HyS0037.1062669 5.55826321272935
8 HyS0037.1077230 5.55826321272935
8 HyS0037.1112913 5.55826321272935
8 HyS0037.1124591 5.55826321272935
8 HyS0037.1135349 5.55826321272935
8 HyS0037.1141265 5.55826321272935
8 HyS0037.1147136 5.55826321272935
8 HyS0037.1152494 5.55826321272935
8 HyS0037.1158414 5.55826321272935
8 HyS0037.1163456 5.55826321272935
8 HyS0037.1171716 5.55826321272935
8 HyS0037.1196899 5.55826321272935
8 HyS0037.1202201 5.55826321272935
8 HyS0037.1208692 5.55826321272935
8 HyS0037.1215165 5.55826321272935
8 HyS0037.1220223 5.55826321272935
8 HyS0037.1225441 5.55826321272935
8 HyS0037.1246623 5.55826321272935
8 HyS0037.1251690 5.55826321272935
8 HyS0037.1286641 5.55826321272935
8 HyS0037.1292866 5.55826321272935
8 HyS0037.1298981 5.55826321272935
8 HyS0037.1304256 5.55826321272935
8 HyS0037.1313019 5.55826321272935
8 HyS0037.1321505 5.55826321272935
8 HyS0037.1326526 5.55826321272935
8 HyS0037.1331639 5.55826321272935
8 HyS0037.1336643 5.55826321272935
8 HyS0037.1342450 5.55826321272935
8 HyS0037.1348489 5.55826321272935
8 HyS0037.1353829 5.55826321272935
8 HyS0037.1363322 5.55826321272935
8 HyS0037.1368995 5.55826321272935
8 HyS0037.1374018 5.55826321272935
8 HyS0037.1379185 5.55826321272935
8 HyS0037.1392762 5.55826321272935
8 HyS0037.1416076 5.55826321272935
8 HyS0037.1421419 5.55826321272935
8 HyS0037.1426496 5.55826321272935
8 HyS0037.1431840 5.55826321272935
8 HyS0037.1437163 5.55826321272935
8 HyS0037.1465399 5.55826321272935
8 HyS0037.1470475 5.55826321272935
8 HyS0037.1479770 5.55826321272935
8 HyS0037.1484961 5.55826321272935
8 HyS0037.1490947 5.55826321272935
8 HyS0037.1504741 5.55826321272935
8 HyS0037.1509841 5.55826321272935
8 HyS0037.1522459 5.55826321272935
8 HyS0037.1530955 5.55826321272935
8 HyS0037.1545766 5.55826321272935
8 HyS0037.1556557 5.55826321272935
8 HyS0037.1561569 5.55826321272935
8 HyS0037.1567249 5.55826321272935
8 HyS0037.1572581 5.55826321272935
8 HyS0037.1577874 5.55826321272935
8 HyS0037.1582889 5.55826321272935
8 HyS0037.1600712 5.55826321272935
8 HyS0037.1610686 5.55826321272935
8 HyS0037.1615892 5.55826321272935
8 HyS0037.1632412 5.55826321272935
8 HyS0037.1642528 5.55826321272935
8 HyS0037.1653376 5.55826321272935
8 HyS0037.1664065 5.55826321272935
8 HyS0037.1678127 5.55826321272935
8 HyS0037.1684130 5.55826321272935
8 HyS0037.1780420 5.55826321272935
8 HyS0037.1789142 5.55826321272935
8 HyS0037.1796827 5.55826321272935
8 HyS0037.1807276 5.55826321272935
8 HyS0037.1854912 5.55826321272935
8 HyS0037.1870395 5.55826321272935
8 HyS0037.1875539 5.55826321272935
8 HyS0104.143328 5.55826321272935
8 HyS0104.154160 5.55826321272935
8 HyS0104.159429 5.55826321272935
8 HyS0104.165607 5.55826321272935
8 HyS0104.170622 5.55826321272935
8 HyS0104.175658 5.55826321272935
8 HyS0104.180766 5.55826321272935
8 HyS0104.186226 5.55826321272935
8 HyS0104.191792 5.55826321272935
8 HyS0104.198003 5.55826321272935
8 HyS0104.203080 5.55826321272935
8 HyS0104.211076 5.55826321272935
8 HyS0104.218605 5.55826321272935
8 HyS0104.226614 5.55826321272935
8 HyS0104.231727 5.55826321272935
8 HyS0104.237253 5.55826321272935
8 HyS0104.245883 5.55826321272935
8 HyS0104.252116 5.55826321272935
8 HyS0104.258281 5.55826321272935
8 HyS0037.1882649 6.66950247536105
8 HyS0037.1887997 6.66950247536105
8 HyS0037.1904075 6.66950247536105
8 HyS0037.1911469 6.66950247536105
8 HyS0037.1918425 6.66950247536105
8 HyS0037.1925913 6.66950247536105
8 HyS0037.1935433 6.66950247536105
8 HyS0037.1942533 6.66950247536105
8 HyS0037.1949459 6.66950247536105
8 HyS0037.1954810 6.66950247536105
8 HyS0037.1959977 6.66950247536105
8 HyS0037.1965486 6.66950247536105
8 HyS0037.1970863 16.8058792917103
8 HyS0037.1997884 28.1052680215264
8 HyS0037.2002987 28.1052680215264
8 HyS0037.2008023 28.1052680215264
8 HyS0037.2013163 28.1052680215264
8 HyS0037.2021653 28.1052680215264
8 HyS0037.2026695 28.1052680215264
8 HyS0037.2031776 28.1052680215264
8 HyS0037.2046926 28.1052680215264
8 HyS0037.2052880 28.1052680215264
8 HyS0037.2086319 28.1052680215264
8 HyS0037.2125588 28.1052680215264
8 HyS0037.2168616 28.1052680215264
8 HyS0037.2270155 28.1052680215264
8 HyS0037.2334759 29.2165433192412
8 HyS0037.2354378 29.2165433192412
8 HyS0037.2366340 29.2165433192412
8 HyS0037.2392497 29.2165433192412
8 HyS0037.2403617 29.2165433192412
8 HyS0037.2408753 29.2165433192412
8 HyS0037.2439409 29.2165433192412
8 HyS0037.2455844 29.2165433192412
8 HyS0037.2517931 29.2165433192412
8 HyS0037.2529862 29.2165433192412
8 HyS0037.2543023 29.2165433192412
8 HyS0037.2563372 29.2165433192412
8 HyS0037.2581447 29.2165433192412
8 HyS0037.2586754 29.2165433192412
8 HyS0068.50953 30.3278607792309
8 HyS0068.102487 30.3278607792309
8 HyS0068.154604 30.3278607792309
8 HyS0068.166556 30.3278607792309
8 HyS0068.171573 30.3278607792309
8 HyS0068.182427 30.3278607792309
8 HyS0068.213321 30.3278607792309
8 HyS0068.241614 30.3278607792309
8 HyS0068.327190 30.3278607792309
8 HyS0068.354200 30.3278607792309
8 HyS0068.421553 30.3278607792309
8 HyS0068.431784 30.3278607792309
8 HyS0068.441825 30.3278607792309
8 HyS0068.515240 30.3278607792309
8 HyS0068.548519 30.3278607792309
8 HyS0068.559233 30.3278607792309
8 HyS0068.575389 30.3278607792309
8 HyS0068.624454 30.3278607792309
8 HyS0068.629675 30.3278607792309
8 HyS0068.661243 30.3278607792309
8 HyS0068.685764 30.3278607792309
8 HyS0068.703129 30.3278607792309
8 HyS0068.748040 30.3278607792309
8 HyS0068.759123 30.3278607792309
8 HyS0068.796221 30.3278607792309
8 HyS0068.835357 30.3278607792309
8 HyS0068.840828 30.3278607792309
8 HyS0068.846643 30.3278607792309
8 HyS0068.859074 30.3278607792309
8 HyS0068.873244 30.3278607792309
8 HyS0068.878757 30.3278607792309
8 HyS0068.884271 30.3278607792309
8 HyS0068.895436 30.3278607792309
8 HyS0068.900642 30.3278607792309
8 HyS0068.906060 30.3278607792309
8 HyS0068.916529 30.3278607792309
8 HyS0068.933926 30.3278607792309
8 HyS0068.961391 30.3278607792309
8 HyS0037.2655202 30.3279607792309
8 HyS0068.6020 30.3279607792309
8 HyS0068.32259 30.3279607792309
8 HyS0068.40143 30.3279607792309
8 HyS0068.45685 30.3279607792309
8 HyS0068.55996 30.3279607792309
8 HyS0068.61673 30.3279607792309
8 HyS0068.67333 30.3279607792309
8 HyS0068.96280 30.3279607792309
8 HyS0068.109122 30.3279607792309
8 HyS0068.114178 30.3279607792309
8 HyS0068.120499 30.3279607792309
8 HyS0068.126131 30.3279607792309
8 HyS0068.131203 30.3279607792309
8 HyS0068.137618 30.3279607792309
8 HyS0068.144556 30.3279607792309
8 HyS0068.149602 30.3279607792309
8 HyS0068.160708 30.3279607792309
8 HyS0068.176631 30.3279607792309
8 HyS0068.191503 30.3279607792309
8 HyS0068.206921 30.3279607792309
8 HyS0068.218325 30.3279607792309
8 HyS0068.223632 30.3279607792309
8 HyS0068.231242 30.3279607792309
8 HyS0068.236279 30.3279607792309
8 HyS0068.250446 30.3279607792309
8 HyS0068.256536 30.3279607792309
8 HyS0068.262417 30.3279607792309
8 HyS0068.267433 30.3279607792309
8 HyS0068.273023 30.3279607792309
8 HyS0068.282198 30.3279607792309
8 HyS0068.322150 30.3279607792309
8 HyS0068.333202 30.3279607792309
8 HyS0068.338380 30.3279607792309
8 HyS0068.343611 30.3279607792309
8 HyS0068.359253 30.3279607792309
8 HyS0068.364386 30.3279607792309
8 HyS0068.369644 30.3279607792309
8 HyS0068.376971 30.3279607792309
8 HyS0068.383844 30.3279607792309
8 HyS0068.388964 30.3279607792309
8 HyS0068.394755 30.3279607792309
8 HyS0068.426616 30.3279607792309
8 HyS0068.448916 30.3279607792309
8 HyS0068.454098 30.3279607792309
8 HyS0068.489730 30.3279607792309
8 HyS0068.497535 30.3279607792309
8 HyS0068.521005 30.3279607792309
8 HyS0068.526006 30.3279607792309
8 HyS0068.531291 30.3279607792309
8 HyS0068.537311 30.3279607792309
8 HyS0068.543164 30.3279607792309
8 HyS0068.553611 30.3279607792309
8 HyS0068.564490 30.3279607792309
8 HyS0068.570342 30.3279607792309
8 HyS0068.581092 30.3279607792309
8 HyS0068.587399 30.3279607792309
8 HyS0068.594636 30.3279607792309
8 HyS0068.600185 30.3279607792309
8 HyS0068.607882 30.3279607792309
8 HyS0068.635485 30.3279607792309
8 HyS0068.640911 30.3279607792309
8 HyS0068.650915 30.3279607792309
8 HyS0068.656023 30.3279607792309
8 HyS0068.680740 30.3279607792309
8 HyS0068.697540 30.3279607792309
8 HyS0068.708268 30.3279607792309
8 HyS0068.713659 30.3279607792309
8 HyS0068.718758 30.3279607792309
8 HyS0068.727230 30.3279607792309
8 HyS0068.732236 30.3279607792309
8 HyS0068.737425 30.3279607792309
8 HyS0068.753776 30.3279607792309
8 HyS0068.764449 30.3279607792309
8 HyS0068.770060 30.3279607792309
8 HyS0068.777301 30.3279607792309
8 HyS0068.782355 30.3279607792309
8 HyS0068.818570 30.3279607792309
8 HyS0068.823714 30.3279607792309
8 HyS0068.828777 30.3279607792309
8 HyS0068.867936 30.3279607792309
8 HyS0068.890144 30.3279607792309
8 HyS0068.911069 30.3279607792309
8 HyS0068.923416 30.3279607792309
8 HyS0068.928753 30.3279607792309
8 HyS0068.967261 30.3279607792309
8 HyS0068.978661 31.4392412726698
8 HyS0068.992764 31.4392412726698
8 HyS0068.998261 31.4392412726698
8 HyS0068.1004502 31.4392412726698
8 HyS0068.1009674 31.4392412726698
8 HyS0068.1017220 31.4392412726698
8 HyS0068.1022377 31.4392412726698
8 HyS0068.1028209 31.4392412726698
8 HyS0068.1033210 31.4392412726698
8 HyS0068.1038738 31.4392412726698
8 HyS0068.1043909 31.4392412726698
8 HyS0068.1048930 31.4392412726698
8 HyS0068.1054132 31.4392412726698
8 HyS0068.1064602 31.4392412726698
8 HyS0068.1071028 31.4392412726698
8 HyS0068.1086994 31.4392412726698
8 HyS0068.1093359 31.4392412726698
8 HyS0068.1134905 31.4392412726698
8 HyS0068.1145058 31.4392412726698
8 HyS0068.1156966 31.4392412726698
8 HyS0068.1162407 31.4392412726698
8 HyS0068.1167635 31.4392412726698
8 HyS0068.1183127 31.4392412726698
8 HyS0068.1188158 31.4392412726698
8 HyS0068.1198433 31.4392412726698
8 HyS0068.1227777 31.4392412726698
8 HyS0068.1234658 31.4392412726698
8 HyS0068.1240444 31.4392412726698
8 HyS0068.1251070 31.4392412726698
8 HyS0068.1257291 31.4392412726698
8 HyS0068.1262452 31.4392412726698
8 HyS0068.1269949 31.4392412726698
8 HyS0068.1278296 31.4392412726698
8 HyS0068.1289755 31.4392412726698
8 HyS0068.1300703 31.4392412726698
8 HyS0068.1305802 31.4392412726698
8 HyS0068.1311260 31.4392412726698
8 HyS0068.1381330 31.4392412726698
8 HyS0068.1389437 31.4392412726698
8 HyS0076.10677 31.4392412726698
8 HyS0076.20962 31.4392412726698
8 HyS0193.80625 31.4392412726698
8 HyS0193.95188 31.4392412726698
8 HyS0340.37246 31.4392412726698
8 HyS0340.66466 31.4392412726698
8 HyS0068.984303 31.4393412726698
8 HyS0068.1059594 31.4393412726698
8 HyS0068.1076504 31.4393412726698
8 HyS0068.1081907 31.4393412726698
8 HyS0068.1105023 31.4393412726698
8 HyS0068.1121147 31.4393412726698
8 HyS0068.1127480 31.4393412726698
8 HyS0068.1139988 31.4393412726698
8 HyS0068.1150962 31.4393412726698
8 HyS0068.1172737 31.4393412726698
8 HyS0068.1177768 31.4393412726698
8 HyS0068.1193381 31.4393412726698
8 HyS0068.1245625 31.4393412726698
8 HyS0068.1284706 31.4393412726698
8 HyS0068.1294905 31.4393412726698
8 HyS0068.1316461 31.4393412726698
8 HyS0068.1355699 31.4393412726698
8 HyS0068.1361299 31.4393412726698
8 HyS0076.61847 31.4393412726698
8 HyS0076.66948 31.4393412726698
8 HyS0076.72008 31.4393412726698
8 HyS0076.79742 31.4393412726698
8 HyS0076.84981 31.4393412726698
8 HyS0076.91016 31.4393412726698
8 HyS0076.96906 31.4393412726698
8 HyS0193.53771 31.4393412726698
8 HyS0193.67105 31.4393412726698
8 HyS0193.72621 31.4393412726698
8 HyS0193.113356 31.4393412726698
8 HyS0893.2604 31.4393412726698
8 HyS4463.2384 31.4393412726698
8 HyS0076.112731 34.7776494173912
8 HyS0076.136756 38.1159256603102
8 HyS0076.144343 38.1159256603102
8 HyS0076.157810 38.1159256603102
8 HyS0076.168329 38.1159256603102
8 HyS0076.230387 38.1159256603102
8 HyS0076.235606 38.1159256603102
8 HyS0076.259179 38.1159256603102
8 HyS0076.289350 38.1159256603102
8 HyS0076.294385 38.1159256603102
8 HyS0076.310950 38.1159256603102
8 HyS0076.315968 38.1159256603102
8 HyS0076.324023 38.1159256603102
8 HyS0076.421525 39.2272345431991
8 HyS0076.440906 39.2272345431991
8 HyS0076.484206 40.3385108642431
8 HyS0076.496029 40.3385108642431
8 HyS0076.503130 40.3385108642431
8 HyS0076.510197 40.3385108642431
8 HyS0076.525654 40.3385108642431
8 HyS0076.530867 40.3385108642431
8 HyS0076.541331 42.5621829034254
8 HyS0076.560533 42.5621829034254
8 HyS0076.571944 42.5621829034254
8 HyS0076.594222 42.5621829034254
8 HyS0076.599507 42.5621829034254
8 HyS0076.605254 42.5621829034254
8 HyS0076.615410 42.5621829034254
8 HyS0076.645554 42.5621829034254
8 HyS0076.675315 42.5621829034254
8 HyS0076.704371 42.5621829034254
8 HyS0076.733406 42.5621829034254
8 HyS0076.830753 42.5621829034254
8 HyS0076.835991 42.5621829034254
8 HyS0076.846336 42.5621829034254
8 HyS0076.863502 55.0370830056727
8 HyS0076.937133 55.0370830056727
8 HyS0076.946074 55.0370830056727
8 HyS0076.951462 55.0370830056727
8 HyS0076.958062 56.1483074686522
8 HyS0076.964432 56.1483074686522
8 HyS0076.969472 56.1483074686522
8 HyS0076.974623 56.1483074686522
8 HyS0076.979711 56.1483074686522
8 HyS0076.985245 56.1483074686522
8 HyS0076.1008097 56.1483074686522
8 HyS0076.1013742 56.1483074686522
8 HyS0076.1019324 56.1483074686522
8 HyS0076.1024892 56.1483074686522
8 HyS0076.1030565 56.1483074686522
8 HyS0076.1035726 56.1483074686522
8 HyS0076.1041282 56.1483074686522
8 HyS0076.1046340 56.1483074686522
8 HyS0050.759773 59.4865793277993
8 HyS0050.834370 59.4865793277993
8 HyS0050.886036 59.4865793277993
8 HyS0050.892221 59.4865793277993
8 HyS0050.913369 59.4865793277993
8 HyS0050.995783 59.4865793277993
8 HyS0050.1013640 59.4865793277993
8 HyS0050.1053100 59.4865793277993
8 HyS0050.1073205 59.4865793277993
8 HyS0050.1276713 59.4865793277993
8 HyS0050.1371990 59.4865793277993
8 HyS0050.1625795 59.4865793277993
8 HyS0050.1649814 59.4865793277993
8 HyS0050.1693971 59.4865793277993
8 HyS0050.1715821 59.4865793277993
8 HyS0050.1773841 59.4865793277993
8 HyS0050.1805066 59.4865793277993
8 HyS0050.1896206 59.4865793277993
8 HyS0050.1922596 59.4865793277993
8 HyS0050.1941758 59.4865793277993
8 HyS0050.2028396 59.4865793277993
8 HyS0063.100489 59.4865793277993
8 HyS0063.246153 59.4865793277993
8 HyS0063.283249 59.4865793277993
8 HyS0063.295335 59.4865793277993
8 HyS0063.442444 59.4865793277993
8 HyS0063.473297 59.4865793277993
8 HyS0063.487222 59.4865793277993
8 HyS0063.546588 59.4865793277993
8 HyS0063.582520 59.4865793277993
8 HyS0063.590547 59.4865793277993
8 HyS0063.604243 59.4865793277993
8 HyS0063.638723 59.4865793277993
8 HyS0063.658063 59.4865793277993
8 HyS0063.664942 59.4865793277993
8 HyS0063.673406 59.4865793277993
8 HyS0063.679734 59.4865793277993
8 HyS0063.685117 59.4865793277993
8 HyS0063.690327 59.4865793277993
8 HyS0063.717030 59.4865793277993
8 HyS0063.723194 59.4865793277993
8 HyS0063.729536 59.4865793277993
8 HyS0063.738585 59.4865793277993
8 HyS0063.768175 59.4865793277993
8 HyS0063.773309 59.4865793277993
8 HyS0063.779595 59.4865793277993
8 HyS0063.785504 59.4865793277993
8 HyS0063.790688 59.4865793277993
8 HyS0063.797727 59.4865793277993
8 HyS0063.803731 59.4865793277993
8 HyS0063.808958 59.4865793277993
8 HyS0063.814701 59.4865793277993
8 HyS0063.819849 59.4865793277993
8 HyS0063.839588 59.4865793277993
8 HyS0063.846191 59.4865793277993
8 HyS0063.851604 59.4865793277993
8 HyS0063.857023 59.4865793277993
8 HyS0063.865158 59.4865793277993
8 HyS0063.870888 59.4865793277993
8 HyS0063.876480 59.4865793277993
8 HyS0063.882915 59.4865793277993
8 HyS0063.888311 59.4865793277993
8 HyS0063.893950 59.4865793277993
8 HyS0063.899539 59.4865793277993
8 HyS0063.905666 59.4865793277993
8 HyS0063.910966 59.4865793277993
8 HyS0063.917660 59.4865793277993
8 HyS0063.923333 59.4865793277993
8 HyS0063.928370 59.4865793277993
8 HyS0063.934426 59.4865793277993
8 HyS0063.941586 59.4865793277993
8 HyS0063.946874 59.4865793277993
8 HyS0063.959141 59.4865793277993
8 HyS0063.1060086 59.4865793277993
8 HyS0063.1071065 59.4865793277993
8 HyS0063.1117410 59.4865793277993
8 HyS0063.1123275 59.4865793277993
8 HyS0063.1136566 59.4865793277993
8 HyS0063.1154710 59.4865793277993
8 HyS0063.1167474 59.4865793277993
8 HyS0063.1174125 59.4865793277993
8 HyS0063.1179616 59.4865793277993
8 HyS0063.1186030 59.4865793277993
8 HyS0063.1191502 59.4865793277993
8 HyS0063.1196508 59.4865793277993
8 HyS0063.1201743 59.4865793277993
8 HyS0063.1207472 59.4865793277993
8 HyS0063.1212717 59.4865793277993
8 HyS0063.1219715 59.4865793277993
8 HyS0063.1230952 59.4865793277993
8 HyS0063.1240035 59.4865793277993
8 HyS0063.1278465 59.4865793277993
8 HyS0063.1287537 59.4865793277993
8 HyS0063.1292800 59.4865793277993
8 HyS0063.1300859 59.4865793277993
8 HyS0063.1308083 59.4865793277993
8 HyS0063.1337260 59.4865793277993
8 HyS0063.1342812 59.4865793277993
8 HyS0063.1369621 59.4865793277993
8 HyS0063.1377063 59.4865793277993
8 HyS0063.1397264 59.4865793277993
8 HyS0063.1416775 59.4865793277993
8 HyS0063.1422640 59.4865793277993
8 HyS0063.1437096 59.4865793277993
8 HyS0063.1445084 59.4865793277993
8 HyS0063.1452029 59.4865793277993
8 HyS0063.1460056 59.4865793277993
8 HyS0063.1465123 59.4865793277993
8 HyS0063.1478469 59.4865793277993
8 HyS0063.1490351 59.4865793277993
8 HyS0063.1526981 59.4865793277993
8 HyS0063.1545026 59.4865793277993
8 HyS0063.1551381 59.4865793277993
8 HyS0063.1557340 59.4865793277993
8 HyS0063.1603914 59.4865793277993
8 HyS0063.1628107 59.4865793277993
8 HyS0063.1633862 59.4865793277993
8 HyS0079.97547 59.4865793277993
8 HyS0079.107680 59.4865793277993
8 HyS0079.112863 59.4865793277993
8 HyS0079.192714 59.4865793277993
8 HyS0079.214268 59.4865793277993
8 HyS0079.290578 59.4865793277993
8 HyS0079.323294 59.4865793277993
8 HyS0079.328798 59.4865793277993
8 HyS0079.381660 59.4865793277993
8 HyS0079.493854 59.4865793277993
8 HyS0079.717743 59.4865793277993
8 HyS0079.773268 59.4865793277993
[truncated: 225,234 more chars]
