# Supplementary material for: XY sex determination in a cnidarian
Source: BMC Biol. 2023 Feb 13;21:32. doi: 10.1186/s12915-023-01532-2 (PMC9926710; doi:10.1186/s12915-023-01532-2)
Supplement: Supplementary file 5 — Additional file 5. A space-delimited text file showing all markers from that can be placed on the paternal linkage map. [file 12915_2023_1532_MOESM5_ESM.txt]

linkage_group marker position_in_cM
1 HyS0018.2489582 0
1 HyS0018.2515020 0
1 HyS0018.2538164 0
1 HyS0018.2543449 0
1 HyS0018.2594305 0
1 HyS0018.2620007 0
1 HyS0018.2631159 0
1 HyS0018.2636563 0
1 HyS0018.2671988 0
1 HyS0018.2677181 0
1 HyS0018.2696055 0
1 HyS0018.2701176 0
1 HyS0018.2718521 0
1 HyS0018.2735208 0
1 HyS0018.2744239 0
1 HyS0018.2785085 0
1 HyS0018.2807025 0
1 HyS0018.2849321 0
1 HyS0018.2854527 0
1 HyS0018.2865812 0
1 HyS0018.2889674 0
1 HyS0018.2915564 0
1 HyS0018.2945994 0
1 HyS0018.2982754 8.9842019331296
1 HyS0018.3029953 8.9842019331296
1 HyS0018.3035352 8.9842019331296
1 HyS0018.3145208 8.9842019331296
1 HyS0018.3150690 8.9842019331296
1 HyS0018.3182214 8.9842019331296
1 HyS0018.3192975 8.9842019331296
1 HyS0018.3198049 8.9842019331296
1 HyS0018.3203894 8.9842019331296
1 HyS0018.3216168 8.9842019331296
1 HyS0018.3223650 8.9842019331296
1 HyS0018.3270507 8.9842019331296
1 HyS0018.3296198 8.9842019331296
1 HyS0018.3376150 8.9842019331296
1 HyS0018.3411460 8.9842019331296
1 HyS0018.3446422 8.9842019331296
1 HyS0018.3452285 8.9842019331296
1 HyS0018.3468350 8.9842019331296
1 HyS0018.3474077 8.9842019331296
1 HyS0005.5211019 11.2078334930702
1 HyS0018.1511527 11.2078334930702
1 HyS0018.1516972 11.2078334930702
1 HyS0018.1527520 11.2078334930702
1 HyS0018.1533154 11.2078334930702
1 HyS0018.1543668 11.2078334930702
1 HyS0018.1549119 11.2078334930702
1 HyS0018.1561326 11.2078334930702
1 HyS0018.1575496 11.2078334930702
1 HyS0018.1585942 11.2078334930702
1 HyS0018.1613293 11.2078334930702
1 HyS0018.1620857 11.2078334930702
1 HyS0018.1639251 11.2078334930702
1 HyS0018.1692656 11.2078334930702
1 HyS0018.1697659 11.2078334930702
1 HyS0018.1703274 11.2078334930702
1 HyS0018.1708274 11.2078334930702
1 HyS0018.1729009 11.2078334930702
1 HyS0018.1737862 11.2078334930702
1 HyS0018.1748953 11.2078334930702
1 HyS0018.1761927 11.2078334930702
1 HyS0018.1769645 11.2078334930702
1 HyS0018.1784639 11.2078334930702
1 HyS0018.1789827 11.2078334930702
1 HyS0018.1806594 11.2078334930702
1 HyS0018.1812529 11.2078334930702
1 HyS0018.1819213 11.2078334930702
1 HyS0018.1825473 11.2078334930702
1 HyS0018.1831103 11.2078334930702
1 HyS0018.1836621 11.2078334930702
1 HyS0018.1842457 11.2078334930702
1 HyS0018.1848984 11.2078334930702
1 HyS0018.1854695 11.2078334930702
1 HyS0018.1860013 11.2078334930702
1 HyS0018.1877246 11.2078334930702
1 HyS0018.1945873 11.2078334930702
1 HyS0018.1951384 11.2078334930702
1 HyS0018.1981960 11.2078334930702
1 HyS0018.1989051 11.2078334930702
1 HyS0018.1994940 11.2078334930702
1 HyS0018.2000387 11.2078334930702
1 HyS0018.2007411 11.2078334930702
1 HyS0018.2012735 11.2078334930702
1 HyS0018.2018701 11.2078334930702
1 HyS0018.2030287 11.2078334930702
1 HyS0018.2038631 11.2078334930702
1 HyS0018.2044087 11.2078334930702
1 HyS0018.2051360 11.2078334930702
1 HyS0018.2056643 11.2078334930702
1 HyS0018.2062214 11.2078334930702
1 HyS0018.2077466 11.2078334930702
1 HyS0018.2112901 11.2078334930702
1 HyS0018.2118849 11.2078334930702
1 HyS0018.2123859 11.2078334930702
1 HyS0018.2146465 11.2078334930702
1 HyS0018.2153802 11.2078334930702
1 HyS0018.2215564 11.2078334930702
1 HyS0018.2269159 11.2078334930702
1 HyS0018.2275473 11.2078334930702
1 HyS0018.2282357 11.2078334930702
1 HyS0018.2288262 11.2078334930702
1 HyS0018.2293639 11.2078334930702
1 HyS0018.2299436 11.2078334930702
1 HyS0018.2335249 11.2078334930702
1 HyS0018.2344775 11.2078334930702
1 HyS0018.2350422 11.2078334930702
1 HyS0018.2361345 11.2078334930702
1 HyS0018.2366360 11.2078334930702
1 HyS0018.2376966 11.2078334930702
1 HyS0018.3495489 11.2078334930702
1 HyS0018.3500635 11.2078334930702
1 HyS0018.3505978 11.2078334930702
1 HyS0018.3511013 11.2078334930702
1 HyS0018.3517094 11.2078334930702
1 HyS0018.3522468 11.2078334930702
1 HyS0018.3528785 11.2078334930702
1 HyS0018.3535986 11.2078334930702
1 HyS0018.3553058 11.2078334930702
1 HyS0018.3569418 11.2078334930702
1 HyS0018.3574909 11.2078334930702
1 HyS0018.3592429 11.2078334930702
1 HyS0018.3717046 11.2078334930702
1 HyS0018.3729764 11.2078334930702
1 HyS0018.3735366 11.2078334930702
1 HyS0018.3740769 11.2078334930702
1 HyS0018.3745980 11.2078334930702
1 HyS0018.3752865 11.2078334930702
1 HyS0018.3777610 11.2078334930702
1 HyS0018.3798910 11.2078334930702
1 HyS0018.3832031 11.2078334930702
1 HyS0018.3839529 11.2078334930702
1 HyS0018.3849122 11.2078334930702
1 HyS0018.3856790 11.2078334930702
1 HyS0018.3863953 11.2078334930702
1 HyS0018.3869437 11.2078334930702
1 HyS0018.3894283 11.2078334930702
1 HyS0018.3905313 11.2078334930702
1 HyS0018.3916053 11.2078334930702
1 HyS0018.3921251 11.2078334930702
1 HyS0018.3950900 11.2078334930702
1 HyS0018.3966214 11.2078334930702
1 HyS0018.3994540 11.2078334930702
1 HyS0018.4007167 11.2078334930702
1 HyS0018.4055628 11.2078334930702
1 HyS0018.4076314 11.2078334930702
1 HyS0018.4094228 11.2078334930702
1 HyS0018.4102506 11.2078334930702
1 HyS0018.4110814 11.2078334930702
1 HyS0018.4121405 11.2078334930702
1 HyS0018.4132941 11.2078334930702
1 HyS0018.4194564 11.2078334930702
1 HyS0018.4204759 11.2078334930702
1 HyS0018.4218120 11.2078334930702
1 HyS0018.4228738 11.2078334930702
1 HyS0018.4234421 11.2078334930702
1 HyS0018.4241065 11.2078334930702
1 HyS0018.4254602 11.2078334930702
1 HyS0018.4265367 11.2078334930702
1 HyS0018.4272065 11.2078334930702
1 HyS0018.4277066 11.2078334930702
1 HyS0018.4300335 11.2078334930702
1 HyS0018.4321765 11.2078334930702
1 HyS0018.4327105 11.2078334930702
1 HyS0018.4332315 11.2078334930702
1 HyS0018.4372576 11.2078334930702
1 HyS0018.4384552 11.2078334930702
1 HyS0018.4390122 11.2078334930702
1 HyS0018.4395478 11.2078334930702
1 HyS0018.4406043 11.2078334930702
1 HyS0018.4413885 11.2078334930702
1 HyS0018.4418894 11.2078334930702
1 HyS0018.4479174 11.2078334930702
1 HyS0018.4486392 11.2078334930702
1 HyS0018.4491449 11.2078334930702
1 HyS0018.4496734 11.2078334930702
1 HyS0018.4504111 11.2078334930702
1 HyS0018.4510346 11.2078334930702
1 HyS0018.4515937 11.2078334930702
1 HyS0018.4522411 11.2078334930702
1 HyS0018.4527758 11.2078334930702
1 HyS0018.4545747 11.2078334930702
1 HyS0018.1522085 11.2079334930702
1 HyS0018.1538663 11.2079334930702
1 HyS0018.1554575 11.2079334930702
1 HyS0018.1570376 11.2079334930702
1 HyS0018.1580530 11.2079334930702
1 HyS0018.1595165 11.2079334930702
1 HyS0018.1604381 11.2079334930702
1 HyS0018.1627512 11.2079334930702
1 HyS0018.1651122 11.2079334930702
1 HyS0018.1656204 11.2079334930702
1 HyS0018.1661642 11.2079334930702
1 HyS0018.1666933 11.2079334930702
1 HyS0018.1672145 11.2079334930702
1 HyS0018.1723502 11.2079334930702
1 HyS0018.1743497 11.2079334930702
1 HyS0018.1756626 11.2079334930702
1 HyS0018.1774747 11.2079334930702
1 HyS0018.1796544 11.2079334930702
1 HyS0018.1801549 11.2079334930702
1 HyS0018.1866312 11.2079334930702
1 HyS0018.1904774 11.2079334930702
1 HyS0018.1976536 11.2079334930702
1 HyS0018.2106341 11.2079334930702
1 HyS0018.2135869 11.2079334930702
1 HyS0018.2141245 11.2079334930702
1 HyS0018.2158875 11.2079334930702
1 HyS0018.2164714 11.2079334930702
1 HyS0018.2169866 11.2079334930702
1 HyS0018.2175246 11.2079334930702
1 HyS0018.2181067 11.2079334930702
1 HyS0018.2186645 11.2079334930702
1 HyS0018.2193927 11.2079334930702
1 HyS0018.2200425 11.2079334930702
1 HyS0018.2207230 11.2079334930702
1 HyS0018.2242601 11.2079334930702
1 HyS0018.2257523 11.2079334930702
1 HyS0018.2263256 11.2079334930702
1 HyS0018.2304650 11.2079334930702
1 HyS0018.2317318 11.2079334930702
1 HyS0018.2329191 11.2079334930702
1 HyS0018.2355806 11.2079334930702
1 HyS0018.2371512 11.2079334930702
1 HyS0018.2394758 11.2079334930702
1 HyS0018.2402288 11.2079334930702
1 HyS0018.3558725 11.2079334930702
1 HyS0018.3563780 11.2079334930702
1 HyS0018.3581772 11.2079334930702
1 HyS0018.3586923 11.2079334930702
1 HyS0018.3599896 11.2079334930702
1 HyS0018.3605049 11.2079334930702
1 HyS0018.3723789 11.2079334930702
1 HyS0018.3763465 11.2079334930702
1 HyS0018.3804850 11.2079334930702
1 HyS0018.3876697 11.2079334930702
1 HyS0018.3883084 11.2079334930702
1 HyS0018.3888281 11.2079334930702
1 HyS0018.3899652 11.2079334930702
1 HyS0018.3926924 11.2079334930702
1 HyS0018.3932488 11.2079334930702
1 HyS0018.3937808 11.2079334930702
1 HyS0018.3956890 11.2079334930702
1 HyS0018.3971823 11.2079334930702
1 HyS0018.3976924 11.2079334930702
1 HyS0018.3984225 11.2079334930702
1 HyS0018.3989248 11.2079334930702
1 HyS0018.4000385 11.2079334930702
1 HyS0018.4012498 11.2079334930702
1 HyS0018.4017548 11.2079334930702
1 HyS0018.4030458 11.2079334930702
1 HyS0018.4038867 11.2079334930702
1 HyS0018.4044065 11.2079334930702
1 HyS0018.4049655 11.2079334930702
1 HyS0018.4069169 11.2079334930702
1 HyS0018.4088167 11.2079334930702
1 HyS0018.4116262 11.2079334930702
1 HyS0018.4127288 11.2079334930702
1 HyS0018.4138067 11.2079334930702
1 HyS0018.4143339 11.2079334930702
1 HyS0018.4155128 11.2079334930702
1 HyS0018.4160342 11.2079334930702
1 HyS0018.4165816 11.2079334930702
1 HyS0018.4173749 11.2079334930702
1 HyS0018.4185604 11.2079334930702
1 HyS0018.4199576 11.2079334930702
1 HyS0018.4212990 11.2079334930702
1 HyS0018.4223616 11.2079334930702
1 HyS0018.4282859 11.2079334930702
1 HyS0018.4288191 11.2079334930702
1 HyS0018.4294436 11.2079334930702
1 HyS0018.4306033 11.2079334930702
1 HyS0018.4316106 11.2079334930702
1 HyS0018.4340445 11.2079334930702
1 HyS0018.4347438 11.2079334930702
1 HyS0018.4352488 11.2079334930702
1 HyS0018.4358166 11.2079334930702
1 HyS0018.4378072 11.2079334930702
1 HyS0018.4400909 11.2079334930702
1 HyS0018.4424902 11.2079334930702
1 HyS0018.4430017 11.2079334930702
1 HyS0018.4435212 11.2079334930702
1 HyS0018.4440280 11.2079334930702
1 HyS0018.4457273 11.2079334930702
1 HyS0018.4463442 11.2079334930702
1 HyS0018.4468479 11.2079334930702
1 HyS0018.4473850 11.2079334930702
1 HyS0018.1266564 13.4316670062443
1 HyS0018.1345218 13.4316670062443
1 HyS0018.1356749 13.4316670062443
1 HyS0018.1363603 13.4316670062443
1 HyS0018.1396148 13.4316670062443
1 HyS0018.1407435 13.4316670062443
1 HyS0018.1417959 13.4316670062443
1 HyS0018.1423053 13.4316670062443
1 HyS0018.1435449 13.4316670062443
1 HyS0018.1453646 13.4316670062443
1 HyS0018.1459020 13.4316670062443
1 HyS0018.1464956 13.4316670062443
1 HyS0018.1470938 13.4316670062443
1 HyS0018.1500432 13.4316670062443
1 HyS0018.1506382 13.4316670062443
1 HyS0018.571148 15.6553112012259
1 HyS0018.576268 15.6553112012259
1 HyS0018.581398 15.6553112012259
1 HyS0018.586637 15.6553112012259
1 HyS0018.593146 15.6553112012259
1 HyS0018.598675 15.6553112012259
1 HyS0018.606638 15.6553112012259
1 HyS0018.630829 15.6553112012259
1 HyS0018.656782 15.6553112012259
1 HyS0018.668302 15.6553112012259
1 HyS0018.687684 15.6553112012259
1 HyS0018.692853 15.6553112012259
1 HyS0018.786279 15.6553112012259
1 HyS0018.810523 15.6553112012259
1 HyS0018.826912 15.6553112012259
1 HyS0018.839225 15.6553112012259
1 HyS0018.844620 15.6553112012259
1 HyS0018.862579 15.6553112012259
1 HyS0018.870557 15.6553112012259
1 HyS0018.875615 15.6553112012259
1 HyS0018.880773 15.6553112012259
1 HyS0018.885884 15.6553112012259
1 HyS0018.890975 15.6553112012259
1 HyS0018.896345 15.6553112012259
1 HyS0018.904182 15.6553112012259
1 HyS0018.944126 15.6553112012259
1 HyS0018.964993 15.6553112012259
1 HyS0018.992953 15.6553112012259
1 HyS0018.997993 15.6553112012259
1 HyS0018.1003149 15.6553112012259
1 HyS0018.1008149 15.6553112012259
1 HyS0018.1015801 15.6553112012259
1 HyS0018.1025903 15.6553112012259
1 HyS0018.1041027 15.6553112012259
1 HyS0018.1046039 15.6553112012259
1 HyS0018.1051380 15.6553112012259
1 HyS0018.1063211 15.6553112012259
1 HyS0018.1068481 15.6553112012259
1 HyS0018.1095455 15.6553112012259
1 HyS0018.1102008 15.6553112012259
1 HyS0018.1107340 15.6553112012259
1 HyS0018.1114242 15.6553112012259
1 HyS0018.1131864 15.6553112012259
1 HyS0018.1144830 15.6553112012259
1 HyS0018.1153811 15.6553112012259
1 HyS0018.1231778 15.6553112012259
1 HyS0018.1243041 15.6553112012259
1 HyS0018.1256021 15.6553112012259
1 HyS0018.1261145 15.6553112012259
1 HyS0018.542750 20.1114942603028
1 HyS0018.563789 20.1114942603028
1 HyS0018.327174 25.6900637789961
1 HyS0018.332244 25.6900637789961
1 HyS0018.338785 25.6900637789961
1 HyS0018.343798 25.6900637789961
1 HyS0018.349331 25.6900637789961
1 HyS0018.368638 25.6900637789961
1 HyS0018.393929 25.6900637789961
1 HyS0018.400164 25.6900637789961
1 HyS0018.407277 25.6900637789961
1 HyS0018.412892 25.6900637789961
1 HyS0018.418194 25.6900637789961
1 HyS0018.425322 25.6900637789961
1 HyS0018.430830 25.6900637789961
1 HyS0018.436481 25.6900637789961
1 HyS0018.442734 25.6900637789961
1 HyS0018.451574 25.6900637789961
1 HyS0018.484349 25.6900637789961
1 HyS0018.499739 25.6900637789961
1 HyS0018.504750 25.6900637789961
1 HyS0018.510248 25.6900637789961
1 HyS0018.521117 25.6900637789961
1 HyS0018.132791 26.8013102662144
1 HyS0018.137859 26.8013102662144
1 HyS0018.153482 26.8013102662144
1 HyS0018.160813 26.8013102662144
1 HyS0018.253087 26.8013102662144
1 HyS0018.258454 26.8013102662144
1 HyS0018.269779 26.8013102662144
1 HyS0018.275011 26.8013102662144
1 HyS0018.280080 26.8013102662144
1 HyS0018.285221 26.8013102662144
1 HyS0018.291165 26.8013102662144
1 HyS0018.305653 26.8013102662144
1 HyS0005.196547 31.2574899405162
1 HyS0005.223678 31.2574899405162
1 HyS0005.228788 31.2574899405162
1 HyS0005.233821 31.2574899405162
1 HyS0005.238858 31.2574899405162
1 HyS0005.243954 31.2574899405162
1 HyS0005.249068 31.2574899405162
1 HyS0005.254216 31.2574899405162
1 HyS0005.260887 31.2574899405162
1 HyS0005.269535 31.2574899405162
1 HyS0005.285562 31.2574899405162
1 HyS0005.324246 31.2574899405162
1 HyS0005.376420 31.2574899405162
1 HyS0005.405421 31.2574899405162
1 HyS0005.413893 31.2574899405162
1 HyS0005.497493 31.2574899405162
1 HyS0005.502553 31.2574899405162
1 HyS0005.507611 31.2574899405162
1 HyS0005.514008 31.2574899405162
1 HyS0005.560923 31.2574899405162
1 HyS0005.567860 31.2574899405162
1 HyS0005.578671 31.2574899405162
1 HyS0005.626183 31.2574899405162
1 HyS0005.632230 31.2574899405162
1 HyS0005.639619 31.2574899405162
1 HyS0005.645606 31.2574899405162
1 HyS0005.650611 31.2574899405162
1 HyS0005.655781 31.2574899405162
1 HyS0005.682357 31.2574899405162
1 HyS0005.696363 31.2574899405162
1 HyS0005.712209 31.2574899405162
1 HyS0005.727769 31.2574899405162
1 HyS0005.733858 31.2574899405162
1 HyS0005.740218 31.2574899405162
1 HyS0005.745954 31.2574899405162
1 HyS0005.751025 31.2574899405162
1 HyS0005.756074 31.2574899405162
1 HyS0005.768586 39.0990029602842
1 HyS0005.774135 39.0990029602842
1 HyS0005.801514 39.0990029602842
1 HyS0005.831756 39.0990029602842
1 HyS0005.837339 39.0990029602842
1 HyS0005.886268 39.0990029602842
1 HyS0005.891513 39.0990029602842
1 HyS0005.926301 39.0990029602842
1 HyS0005.935439 39.0990029602842
1 HyS0005.962959 39.0990029602842
1 HyS0005.969102 39.0990029602842
1 HyS0005.977385 39.0990029602842
1 HyS0005.983884 39.0990029602842
1 HyS0005.1043879 39.0990029602842
1 HyS0005.1071994 39.0990029602842
1 HyS0005.1095713 39.0990029602842
1 HyS0005.1101198 39.0990029602842
1 HyS0005.1113491 39.0990029602842
1 HyS0005.1118659 39.0990029602842
1 HyS0005.1148665 39.0990029602842
1 HyS0005.1153966 39.0990029602842
1 HyS0005.1184866 39.0990029602842
1 HyS0005.1190117 39.0990029602842
1 HyS0005.1195185 39.0990029602842
1 HyS0005.1201199 39.0990029602842
1 HyS0005.1222887 39.0990029602842
1 HyS0005.1249841 39.0990029602842
1 HyS0005.1265487 39.0990029602842
1 HyS0005.1271089 39.0990029602842
1 HyS0005.1289796 39.0990029602842
1 HyS0005.1301636 39.0990029602842
1 HyS0005.1308071 39.0990029602842
1 HyS0005.1325089 39.0990029602842
1 HyS0005.1330189 39.0990029602842
1 HyS0005.1335605 39.0990029602842
1 HyS0005.1342288 39.0990029602842
1 HyS0005.1348899 39.0990029602842
1 HyS0005.1376099 39.0990029602842
1 HyS0005.1404380 39.0990029602842
1 HyS0005.1436600 39.0990029602842
1 HyS0005.1448358 39.0990029602842
1 HyS0005.1453372 39.0990029602842
1 HyS0005.1463719 39.0990029602842
1 HyS0005.1498862 39.0990029602842
1 HyS0005.1504101 39.0990029602842
1 HyS0005.1510568 39.0990029602842
1 HyS0005.1520291 39.0990029602842
1 HyS0005.1536454 39.0990029602842
1 HyS0005.1541457 39.0990029602842
1 HyS0005.1563586 39.0990029602842
1 HyS0005.1568795 39.0990029602842
1 HyS0005.1636622 39.0990029602842
1 HyS0005.1644896 39.0990029602842
1 HyS0005.1672851 39.0990029602842
1 HyS0005.1678479 39.0990029602842
1 HyS0005.1683575 39.0990029602842
1 HyS0005.1704890 39.0990029602842
1 HyS0005.1714939 39.0990029602842
1 HyS0005.2118037 40.2103257060619
1 HyS0005.2123069 40.2103257060619
1 HyS0005.2128920 40.2103257060619
1 HyS0005.2137226 40.2103257060619
1 HyS0005.2142232 40.2103257060619
1 HyS0005.2149282 40.2103257060619
1 HyS0005.2158581 40.2103257060619
1 HyS0005.2164971 40.2103257060619
1 HyS0005.2171624 40.2103257060619
1 HyS0005.2177063 40.2103257060619
1 HyS0005.2184017 40.2103257060619
1 HyS0005.2189029 40.2103257060619
1 HyS0005.2195391 40.2103257060619
1 HyS0005.2201001 40.2103257060619
1 HyS0005.2206385 40.2103257060619
1 HyS0005.2218168 40.2103257060619
1 HyS0005.2237545 40.2103257060619
1 HyS0005.2248608 40.2103257060619
1 HyS0005.2268512 40.2103257060619
1 HyS0005.2288152 40.2103257060619
1 HyS0005.2309296 40.2103257060619
1 HyS0005.2319821 40.2103257060619
1 HyS0005.2330634 40.2103257060619
1 HyS0005.2335971 40.2103257060619
1 HyS0005.2342403 40.2103257060619
1 HyS0005.2349939 40.2103257060619
1 HyS0005.2356699 40.2103257060619
1 HyS0005.2361708 40.2103257060619
1 HyS0005.2367454 40.2103257060619
1 HyS0005.2372825 40.2103257060619
1 HyS0005.2378124 40.2103257060619
1 HyS0005.2386477 40.2103257060619
1 HyS0005.2399335 40.2103257060619
1 HyS0005.2404674 40.2103257060619
1 HyS0005.2409940 40.2103257060619
1 HyS0005.2415862 40.2103257060619
1 HyS0005.2422751 40.2103257060619
1 HyS0005.2428341 40.2103257060619
1 HyS0005.2434781 40.2103257060619
1 HyS0005.2440576 40.2103257060619
1 HyS0005.2447398 40.2103257060619
1 HyS0005.2461214 40.2103257060619
1 HyS0005.2475755 40.2103257060619
1 HyS0005.2495088 40.2103257060619
1 HyS0005.2500456 40.2103257060619
1 HyS0005.2506416 40.2103257060619
1 HyS0005.2514049 40.2103257060619
1 HyS0005.2522937 40.2103257060619
1 HyS0005.2528353 40.2103257060619
1 HyS0005.2533500 40.2103257060619
1 HyS0005.2540531 40.2103257060619
1 HyS0005.2545853 40.2103257060619
1 HyS0005.2551122 40.2103257060619
1 HyS0005.2557297 40.2103257060619
1 HyS0005.2570869 40.2103257060619
1 HyS0005.2576567 40.2103257060619
1 HyS0005.2582223 40.2103257060619
1 HyS0005.2590586 40.2103257060619
1 HyS0005.2597912 40.2103257060619
1 HyS0005.2608600 40.2103257060619
1 HyS0005.2613658 40.2103257060619
1 HyS0005.2624720 40.2103257060619
1 HyS0005.2629765 40.2103257060619
1 HyS0005.2640352 40.2103257060619
1 HyS0005.2645878 40.2103257060619
1 HyS0005.2652775 40.2103257060619
1 HyS0005.2661610 40.2103257060619
1 HyS0005.2669316 40.2103257060619
1 HyS0005.2674435 40.2103257060619
1 HyS0005.2681503 40.2103257060619
1 HyS0005.2688064 40.2103257060619
1 HyS0005.2699939 40.2103257060619
1 HyS0005.2706558 40.2103257060619
1 HyS0005.2720891 40.2103257060619
1 HyS0005.2727666 40.2103257060619
1 HyS0005.2732892 40.2103257060619
1 HyS0005.2738242 40.2103257060619
1 HyS0005.2744840 40.2103257060619
1 HyS0005.2753352 40.2103257060619
1 HyS0005.2763030 40.2103257060619
1 HyS0005.2781140 40.2103257060619
1 HyS0005.2793062 40.2103257060619
1 HyS0005.2798911 40.2103257060619
1 HyS0005.2804616 40.2103257060619
1 HyS0005.2810717 40.2103257060619
1 HyS0005.2816738 40.2103257060619
1 HyS0005.2831049 40.2103257060619
1 HyS0005.2836791 40.2103257060619
1 HyS0005.2843855 40.2103257060619
1 HyS0005.2849162 40.2103257060619
1 HyS0005.2857043 40.2103257060619
1 HyS0005.2871354 40.2103257060619
1 HyS0005.2876467 40.2103257060619
1 HyS0005.2883725 40.2103257060619
1 HyS0005.2888879 40.2103257060619
1 HyS0005.2893879 40.2103257060619
1 HyS0005.2899644 40.2103257060619
1 HyS0005.2923240 40.2103257060619
1 HyS0005.2928245 40.2103257060619
1 HyS0005.2933763 40.2103257060619
1 HyS0005.2940014 40.2103257060619
1 HyS0005.2945958 40.2103257060619
1 HyS0005.2956194 40.2103257060619
1 HyS0005.2962230 40.2103257060619
1 HyS0005.2972867 40.2103257060619
1 HyS0005.2983064 40.2103257060619
1 HyS0005.2988314 40.2103257060619
1 HyS0005.2993911 40.2103257060619
1 HyS0005.2999101 40.2103257060619
1 HyS0005.3004165 40.2103257060619
1 HyS0005.3009506 40.2103257060619
1 HyS0005.3014529 40.2103257060619
1 HyS0005.3020344 40.2103257060619
1 HyS0005.3037712 40.2103257060619
1 HyS0005.3044051 40.2103257060619
1 HyS0005.3076728 40.2103257060619
1 HyS0005.3083640 40.2103257060619
1 HyS0005.3098484 40.2103257060619
1 HyS0005.3110382 40.2103257060619
1 HyS0005.3121874 40.2103257060619
1 HyS0005.3128434 40.2103257060619
1 HyS0005.3157770 40.2103257060619
1 HyS0005.3162810 40.2103257060619
1 HyS0005.3169916 40.2103257060619
1 HyS0005.3175057 40.2103257060619
1 HyS0005.3180366 40.2103257060619
1 HyS0005.3189288 40.2103257060619
1 HyS0005.3194308 40.2103257060619
1 HyS0005.3199643 40.2103257060619
1 HyS0005.3205200 40.2103257060619
1 HyS0005.3219454 40.2103257060619
1 HyS0005.3224464 40.2103257060619
1 HyS0005.3230667 40.2103257060619
1 HyS0005.3236055 40.2103257060619
1 HyS0005.3241298 40.2103257060619
1 HyS0005.3247731 40.2103257060619
1 HyS0005.3255366 40.2103257060619
1 HyS0005.3260544 40.2103257060619
1 HyS0005.3265717 40.2103257060619
1 HyS0005.3271034 40.2103257060619
1 HyS0005.3279466 40.2103257060619
1 HyS0005.3285387 40.2103257060619
1 HyS0005.3290450 40.2103257060619
1 HyS0005.3295478 40.2103257060619
1 HyS0005.3302589 40.2103257060619
1 HyS0005.3310323 40.2103257060619
1 HyS0005.3318200 40.2103257060619
1 HyS0005.3324187 40.2103257060619
1 HyS0005.3329485 40.2103257060619
1 HyS0005.3367138 40.2103257060619
1 HyS0005.3448769 40.2103257060619
1 HyS0005.3458974 40.2103257060619
1 HyS0005.3464679 40.2103257060619
1 HyS0005.3471034 40.2103257060619
1 HyS0005.3477217 40.2103257060619
1 HyS0005.3483251 40.2103257060619
1 HyS0005.3489223 40.2103257060619
1 HyS0005.3494798 40.2103257060619
1 HyS0005.3500434 40.2103257060619
1 HyS0005.3506248 40.2103257060619
1 HyS0005.3511639 40.2103257060619
1 HyS0005.3517269 40.2103257060619
1 HyS0005.3524194 40.2103257060619
1 HyS0005.3530922 40.2103257060619
1 HyS0005.3536603 40.2103257060619
1 HyS0005.3547212 40.2103257060619
1 HyS0005.3553125 40.2103257060619
1 HyS0005.3564924 40.2103257060619
1 HyS0005.3570615 40.2103257060619
1 HyS0005.3576424 40.2103257060619
1 HyS0005.3582158 40.2103257060619
1 HyS0005.3587202 40.2103257060619
1 HyS0005.3594351 40.2103257060619
1 HyS0005.3620970 40.2103257060619
1 HyS0005.3628562 40.2103257060619
1 HyS0005.3634486 40.2103257060619
1 HyS0005.3648370 40.2103257060619
1 HyS0005.3654432 40.2103257060619
1 HyS0005.3659490 40.2103257060619
1 HyS0005.3664546 40.2103257060619
1 HyS0005.3692892 40.2103257060619
1 HyS0005.3707847 40.2103257060619
1 HyS0005.3713156 40.2103257060619
1 HyS0005.3737583 40.2103257060619
1 HyS0005.3750133 40.2103257060619
1 HyS0005.3770374 40.2103257060619
1 HyS0005.3802089 40.2103257060619
1 HyS0005.3807607 40.2103257060619
1 HyS2548.10249 40.2103257060619
1 HyS0005.3817857 41.3215839643926
1 HyS0005.3827214 41.3215839643926
1 HyS0005.3840621 41.3215839643926
1 HyS0005.3847204 41.3215839643926
1 HyS0005.3858707 41.3215839643926
1 HyS0005.3864433 41.3215839643926
1 HyS0005.3870196 41.3215839643926
1 HyS0005.3937539 41.3215839643926
1 HyS0005.3956427 41.3215839643926
1 HyS0005.3963499 41.3215839643926
1 HyS0005.3968962 41.3215839643926
1 HyS0005.3974385 41.3215839643926
1 HyS0005.3979417 41.3215839643926
1 HyS0005.3984478 41.3215839643926
1 HyS0005.3989513 41.3215839643926
1 HyS0005.3997888 41.3215839643926
1 HyS0005.4004665 41.3215839643926
1 HyS0005.4010266 41.3215839643926
1 HyS0005.4016083 41.3215839643926
1 HyS0005.4022188 41.3215839643926
1 HyS0005.4048463 41.3215839643926
1 HyS0005.4053546 41.3215839643926
1 HyS0005.4063126 41.3215839643926
1 HyS0005.4081491 41.3215839643926
1 HyS0005.4086563 41.3215839643926
1 HyS0005.4093123 41.3215839643926
1 HyS0005.4099680 41.3215839643926
1 HyS0005.4109355 41.3215839643926
1 HyS0005.4114358 41.3215839643926
1 HyS0005.4119600 41.3215839643926
1 HyS0005.4124682 41.3215839643926
1 HyS0005.4138724 41.3215839643926
1 HyS0005.4144992 41.3215839643926
1 HyS0005.4151385 41.3215839643926
1 HyS0005.4156887 41.3215839643926
1 HyS0005.4176876 41.3215839643926
1 HyS0005.4184653 41.3215839643926
1 HyS0005.4193723 41.3215839643926
1 HyS0005.4213639 41.3215839643926
1 HyS0005.4275019 41.3215839643926
1 HyS0005.4305421 41.3215839643926
1 HyS0005.4315162 41.3215839643926
1 HyS0005.4320589 41.3215839643926
1 HyS0005.4325727 41.3215839643926
1 HyS0005.4341336 41.3215839643926
1 HyS0005.4346590 41.3215839643926
1 HyS0005.4353864 41.3215839643926
1 HyS0005.4359327 41.3215839643926
1 HyS0005.4364351 41.3215839643926
1 HyS0005.4375364 41.3215839643926
1 HyS0005.4380863 41.3215839643926
1 HyS0005.4391443 41.3215839643926
1 HyS0005.4406415 41.3215839643926
1 HyS0005.4412386 41.3215839643926
1 HyS0005.4424685 41.3215839643926
1 HyS0005.4430873 41.3215839643926
1 HyS0005.4435978 41.3215839643926
1 HyS0005.4441839 41.3215839643926
1 HyS0005.4451849 41.3215839643926
1 HyS0005.4457201 41.3215839643926
1 HyS0005.4464338 41.3215839643926
1 HyS0005.4471288 41.3215839643926
1 HyS0005.4476417 41.3215839643926
1 HyS0005.4487732 41.3215839643926
1 HyS0005.4498481 41.3215839643926
1 HyS0005.4503791 41.3215839643926
1 HyS0005.4509582 41.3215839643926
1 HyS0005.4518045 41.3215839643926
1 HyS0005.4523086 41.3215839643926
1 HyS0005.4528501 41.3215839643926
1 HyS0005.4537818 41.3215839643926
1 HyS0005.4548471 41.3215839643926
1 HyS0005.4559360 41.3215839643926
1 HyS0005.4564374 41.3215839643926
1 HyS0005.4569496 41.3215839643926
1 HyS0005.4575310 41.3215839643926
1 HyS0005.4581692 41.3215839643926
1 HyS0005.4587842 41.3215839643926
1 HyS0005.4598545 41.3215839643926
1 HyS0005.4605118 41.3215839643926
1 HyS0005.4610599 41.3215839643926
1 HyS0005.4615843 41.3215839643926
1 HyS0005.4621311 41.3215839643926
1 HyS0005.4634989 41.3215839643926
1 HyS0005.4658642 41.3215839643926
1 HyS0005.4664154 41.3215839643926
1 HyS0005.4669981 41.3215839643926
1 HyS0005.4677812 41.3215839643926
1 HyS0005.4687280 41.3215839643926
1 HyS0005.4692516 41.3215839643926
1 HyS0005.4699361 41.3215839643926
1 HyS0005.4706144 41.3215839643926
1 HyS0005.4711255 41.3215839643926
1 HyS0005.4716635 41.3215839643926
1 HyS0005.4721770 41.3215839643926
1 HyS0005.4748201 41.3215839643926
1 HyS0005.4777548 41.3215839643926
1 HyS0005.4785200 41.3215839643926
1 HyS0005.4799307 41.3215839643926
1 HyS0005.4804462 41.3215839643926
1 HyS0005.4809465 41.3215839643926
1 HyS0005.4815599 41.3215839643926
1 HyS0005.4822932 41.3215839643926
1 HyS0005.4830894 41.3215839643926
1 HyS0005.4842461 41.3215839643926
1 HyS0005.4848049 41.3215839643926
1 HyS0005.4853087 41.3215839643926
1 HyS0005.4858251 41.3215839643926
1 HyS0005.4864310 41.3215839643926
1 HyS0005.4870614 41.3215839643926
1 HyS0005.4875712 41.3215839643926
1 HyS0005.4881045 41.3215839643926
1 HyS0005.4893860 41.3215839643926
1 HyS0005.4899108 41.3215839643926
1 HyS0005.4904150 41.3215839643926
1 HyS0005.4909541 41.3215839643926
1 HyS0005.4919637 41.3215839643926
1 HyS0005.4924972 41.3215839643926
1 HyS0005.4930839 41.3215839643926
1 HyS0005.4935878 41.3215839643926
1 HyS0005.4941186 41.3215839643926
1 HyS0005.4946861 41.3215839643926
1 HyS0005.4953358 41.3215839643926
1 HyS0005.4959139 41.3215839643926
1 HyS0005.4964230 41.3215839643926
1 HyS0005.4969647 41.3215839643926
1 HyS0005.4976765 41.3215839643926
1 HyS0005.4983862 41.3215839643926
1 HyS0005.4994512 41.3215839643926
1 HyS0005.4999745 41.3215839643926
1 HyS0005.5007231 41.3215839643926
1 HyS0005.5013376 41.3215839643926
1 HyS0005.5018422 41.3215839643926
1 HyS0005.5032419 41.3215839643926
1 HyS0005.5057036 41.3215839643926
1 HyS0005.5063189 41.3215839643926
1 HyS0005.5069674 41.3215839643926
1 HyS0005.5075119 41.3215839643926
1 HyS0005.5080565 41.3215839643926
1 HyS0005.5086420 41.3215839643926
1 HyS0005.5092369 41.3215839643926
1 HyS0005.5099118 41.3215839643926
1 HyS0005.5106165 41.3215839643926
1 HyS0005.5114726 41.3215839643926
1 HyS0005.5131018 41.3215839643926
1 HyS0005.5136486 41.3215839643926
1 HyS0005.5148999 41.3215839643926
1 HyS0005.5154138 41.3215839643926
1 HyS0005.5160904 41.3215839643926
1 HyS0005.5167941 41.3215839643926
1 HyS0005.5173461 41.3215839643926
1 HyS0005.5179191 41.3215839643926
1 HyS0005.5184869 41.3215839643926
1 HyS0005.5190273 41.3215839643926
1 HyS0005.5195302 41.3215839643926
1 HyS0005.5220063 41.3215839643926
1 HyS0005.5239492 41.3215839643926
1 HyS0005.5262342 41.3215839643926
1 HyS0005.5278030 41.3215839643926
1 HyS0005.5289145 41.3215839643926
1 HyS0005.5299330 41.3215839643926
1 HyS0005.5311736 41.3215839643926
1 HyS0005.5340472 41.3215839643926
1 HyS0005.5352472 41.3215839643926
1 HyS0005.5365253 41.3215839643926
1 HyS0005.5372356 41.3215839643926
1 HyS0005.5378002 41.3215839643926
1 HyS0005.5393089 41.3215839643926
1 HyS0005.5411831 41.3215839643926
1 HyS0005.5432561 41.3215839643926
1 HyS0005.5438487 41.3215839643926
1 HyS0005.5446800 41.3215839643926
1 HyS0005.5467603 41.3215839643926
1 HyS0005.5473512 41.3215839643926
1 HyS0005.5479773 41.3215839643926
1 HyS0005.5496091 41.3215839643926
1 HyS0005.5510830 41.3215839643926
1 HyS0005.5516356 41.3215839643926
1 HyS0005.5521727 41.3215839643926
1 HyS0005.5539392 41.3215839643926
1 HyS0005.5546432 41.3215839643926
1 HyS0005.5553425 41.3215839643926
1 HyS0005.5559712 41.3215839643926
1 HyS0005.5568262 41.3215839643926
1 HyS0005.5573978 41.3215839643926
1 HyS0005.5579768 41.3215839643926
1 HyS0005.5589599 41.3215839643926
1 HyS0005.5595653 41.3215839643926
1 HyS0005.5603954 41.3215839643926
1 HyS0005.5609009 41.3215839643926
1 HyS0005.5615036 41.3215839643926
1 HyS0005.5687642 41.3215839643926
1 HyS0005.5709569 41.3215839643926
1 HyS0005.5718836 41.3215839643926
1 HyS0005.5734684 41.3215839643926
1 HyS0005.5739812 41.3215839643926
1 HyS0005.5745318 41.3215839643926
1 HyS0005.5750800 41.3215839643926
1 HyS0005.5756906 41.3215839643926
1 HyS0005.5762403 41.3215839643926
1 HyS0005.5769213 41.3215839643926
1 HyS0005.5774406 41.3215839643926
1 HyS0005.5780745 41.3215839643926
1 HyS0005.5790623 41.3215839643926
1 HyS0005.5806177 41.3215839643926
1 HyS0005.5815314 41.3215839643926
1 HyS0005.5822547 41.3215839643926
1 HyS0005.5827915 41.3215839643926
1 HyS0005.5833364 41.3215839643926
1 HyS0005.5855900 41.3215839643926
1 HyS0005.5876134 41.3215839643926
1 HyS0005.5894557 41.3215839643926
1 HyS0005.5901561 41.3215839643926
1 HyS0005.5917303 41.3215839643926
1 HyS0005.5941341 41.3215839643926
1 HyS0005.5957297 41.3215839643926
1 HyS0005.5980412 41.3215839643926
1 HyS0005.6005555 41.3215839643926
1 HyS0005.6075315 41.3215839643926
1 HyS0005.6087030 41.3215839643926
1 HyS0005.6102627 41.3215839643926
1 HyS0005.6126018 41.3215839643926
1 HyS0005.6132224 41.3215839643926
1 HyS0005.6138341 41.3215839643926
1 HyS0005.6143369 41.3215839643926
1 HyS0005.6148513 41.3215839643926
1 HyS0005.6154237 41.3215839643926
1 HyS0005.6159309 41.3215839643926
1 HyS0005.6164408 41.3215839643926
1 HyS0005.6326787 41.3215839643926
1 HyS0005.6332590 41.3215839643926
1 HyS0005.6338108 41.3215839643926
1 HyS0005.6343509 41.3215839643926
1 HyS0005.6348657 41.3215839643926
1 HyS0005.6354636 41.3215839643926
1 HyS0005.6359792 41.3215839643926
1 HyS0005.6364845 41.3215839643926
1 HyS0005.6370019 41.3215839643926
1 HyS0005.6375435 41.3215839643926
1 HyS0005.6406524 41.3215839643926
1 HyS0005.6411952 41.3215839643926
1 HyS0005.6417929 41.3215839643926
1 HyS0005.6429557 41.3215839643926
1 HyS0005.6437168 41.3215839643926
1 HyS0005.6450651 41.3215839643926
1 HyS0005.6460516 41.3215839643926
1 HyS0005.6468346 41.3215839643926
1 HyS0005.6482663 41.3215839643926
1 HyS0005.6571416 41.3215839643926
1 HyS0005.6585713 41.3215839643926
1 HyS0005.6608193 41.3215839643926
1 HyS0005.6638853 41.3215839643926
1 HyS0005.6646400 41.3215839643926
1 HyS0005.6668330 41.3215839643926
1 HyS0005.6691422 41.3215839643926
1 HyS0005.6702663 41.3215839643926
1 HyS0005.6708919 41.3215839643926
1 HyS0005.6729952 41.3215839643926
1 HyS0005.6744639 41.3215839643926
1 HyS0005.6861216 41.3215839643926
1 HyS0005.6955198 41.3215839643926
1 HyS0005.6976988 41.3215839643926
1 HyS0005.6999951 41.3215839643926
1 HyS0005.7009664 41.3215839643926
1 HyS0005.7017433 41.3215839643926
1 HyS0005.7057386 41.3215839643926
1 HyS0005.7064594 41.3215839643926
1 HyS0005.7080807 41.3215839643926
1 HyS0005.7085917 41.3215839643926
1 HyS0005.7096021 41.3215839643926
1 HyS0005.7104555 41.3215839643926
1 HyS0005.7131177 41.3215839643926
1 HyS0005.7137375 41.3215839643926
1 HyS0005.7176141 41.3215839643926
1 HyS0017.3914837 41.3215839643926
1 HyS0017.3919989 41.3215839643926
1 HyS0017.3939299 41.3215839643926
1 HyS0017.3944729 41.3215839643926
1 HyS0017.3963804 41.3215839643926
1 HyS0017.3969045 41.3215839643926
1 HyS0017.3974328 41.3215839643926
1 HyS0017.3980194 41.3215839643926
1 HyS0017.3986489 41.3215839643926
1 HyS0017.3992386 41.3215839643926
1 HyS0017.3997386 41.3215839643926
1 HyS0017.4005538 41.3215839643926
1 HyS0017.4011020 41.3215839643926
1 HyS0017.4023164 41.3215839643926
1 HyS0017.4034545 41.3215839643926
1 HyS0017.4040424 41.3215839643926
1 HyS0017.4046978 41.3215839643926
1 HyS0017.4052052 41.3215839643926
1 HyS0017.4058488 41.3215839643926
1 HyS0017.4065162 41.3215839643926
1 HyS0017.4070557 41.3215839643926
1 HyS0017.4076175 41.3215839643926
1 HyS0017.4082111 41.3215839643926
1 HyS0017.4093060 41.3215839643926
1 HyS0017.4098302 41.3215839643926
1 HyS0017.4103522 41.3215839643926
1 HyS0017.4108979 41.3215839643926
1 HyS0017.4116411 41.3215839643926
1 HyS0017.4121507 41.3215839643926
1 HyS0017.4126639 41.3215839643926
1 HyS0017.4131986 41.3215839643926
1 HyS0017.4146846 41.3215839643926
1 HyS0017.4167416 41.3215839643926
1 HyS0017.4172733 41.3215839643926
1 HyS0017.4180375 41.3215839643926
1 HyS0017.4185740 41.3215839643926
1 HyS0017.4191029 41.3215839643926
1 HyS0017.4201938 41.3215839643926
1 HyS0017.4208616 41.3215839643926
1 HyS0017.4213863 41.3215839643926
1 HyS0017.4220924 41.3215839643926
1 HyS0017.4229663 41.3215839643926
1 HyS0017.4234699 41.3215839643926
1 HyS0017.4241359 41.3215839643926
1 HyS0017.4249629 41.3215839643926
1 HyS0017.4273663 41.3215839643926
1 HyS0017.4281506 41.3215839643926
1 HyS0017.4287413 41.3215839643926
1 HyS0017.4292494 41.3215839643926
1 HyS0017.4297968 41.3215839643926
1 HyS0017.4303275 41.3215839643926
1 HyS0017.4308297 41.3215839643926
1 HyS0017.4314030 41.3215839643926
1 HyS0017.4319100 41.3215839643926
1 HyS0017.4324487 41.3215839643926
1 HyS0017.4329784 41.3215839643926
1 HyS0017.4335034 41.3215839643926
1 HyS0017.4340794 41.3215839643926
1 HyS0017.4346324 41.3215839643926
1 HyS0017.4351379 41.3215839643926
1 HyS0017.4356522 41.3215839643926
1 HyS0017.4364449 41.3215839643926
1 HyS0017.4424867 41.3215839643926
1 HyS0017.4429877 41.3215839643926
1 HyS0017.4434992 41.3215839643926
1 HyS0017.4441118 41.3215839643926
1 HyS0017.4446216 41.3215839643926
1 HyS0017.4459899 41.3215839643926
1 HyS0017.4482243 41.3215839643926
1 HyS0017.4487267 41.3215839643926
1 HyS0017.4492416 41.3215839643926
1 HyS0017.4498037 41.3215839643926
1 HyS0017.4507186 41.3215839643926
1 HyS0017.4512759 41.3215839643926
1 HyS0017.4518707 41.3215839643926
1 HyS0017.4524044 41.3215839643926
1 HyS0017.4529283 41.3215839643926
1 HyS0017.4535011 41.3215839643926
1 HyS0017.4542806 41.3215839643926
1 HyS0017.4548273 41.3215839643926
1 HyS0017.4553345 41.3215839643926
1 HyS0017.4558553 41.3215839643926
1 HyS0017.4564531 41.3215839643926
1 HyS0017.4569629 41.3215839643926
1 HyS0017.4574811 41.3215839643926
1 HyS0017.4581050 41.3215839643926
1 HyS0056.126238 41.3215839643926
1 HyS0056.131675 41.3215839643926
1 HyS0056.136835 41.3215839643926
1 HyS0056.142138 41.3215839643926
1 HyS0056.148112 41.3215839643926
1 HyS0056.153367 41.3215839643926
1 HyS0056.158512 41.3215839643926
1 HyS0056.163923 41.3215839643926
1 HyS0056.215463 41.3215839643926
1 HyS0056.220618 41.3215839643926
1 HyS0056.225718 41.3215839643926
1 HyS0056.232038 41.3215839643926
1 HyS0056.237566 41.3215839643926
1 HyS0056.248132 41.3215839643926
1 HyS0056.259995 41.3215839643926
1 HyS0056.266328 41.3215839643926
1 HyS0056.280226 41.3215839643926
1 HyS0056.315249 41.3215839643926
1 HyS0056.324308 41.3215839643926
1 HyS0056.329479 41.3215839643926
1 HyS0056.344115 41.3215839643926
1 HyS0056.351418 41.3215839643926
1 HyS0056.375989 41.3215839643926
1 HyS0056.389405 41.3215839643926
1 HyS0056.396111 41.3215839643926
1 HyS0056.401120 41.3215839643926
1 HyS0056.406158 41.3215839643926
1 HyS0056.413290 41.3215839643926
1 HyS0056.418353 41.3215839643926
1 HyS0056.424153 41.3215839643926
1 HyS0056.429483 41.3215839643926
1 HyS0056.435067 41.3215839643926
1 HyS0056.443641 41.3215839643926
1 HyS0056.461553 41.3215839643926
1 HyS0056.468077 41.3215839643926
1 HyS0056.473586 41.3215839643926
1 HyS0056.481942 41.3215839643926
1 HyS0056.493832 41.3215839643926
1 HyS0056.499502 41.3215839643926
1 HyS0056.506651 41.3215839643926
1 HyS0056.516322 41.3215839643926
1 HyS0056.523680 41.3215839643926
1 HyS0056.529990 41.3215839643926
1 HyS0056.536734 41.3215839643926
1 HyS0056.542574 41.3215839643926
1 HyS0056.547574 41.3215839643926
1 HyS0056.552653 41.3215839643926
1 HyS0056.557810 41.3215839643926
1 HyS0056.566649 41.3215839643926
1 HyS0056.571658 41.3215839643926
1 HyS0056.581081 41.3215839643926
1 HyS0056.586245 41.3215839643926
1 HyS0056.593995 41.3215839643926
1 HyS0056.599274 41.3215839643926
1 HyS0056.608048 41.3215839643926
1 HyS0056.613563 41.3215839643926
1 HyS0056.619601 41.3215839643926
1 HyS0056.624715 41.3215839643926
1 HyS0056.629877 41.3215839643926
1 HyS0056.640369 41.3215839643926
1 HyS0056.649632 41.3215839643926
1 HyS0056.659155 41.3215839643926
1 HyS0056.682019 41.3215839643926
1 HyS0056.696474 41.3215839643926
1 HyS0056.701474 41.3215839643926
1 HyS0056.707819 41.3215839643926
1 HyS0056.714102 41.3215839643926
1 HyS0056.720120 41.3215839643926
1 HyS0056.725387 41.3215839643926
1 HyS0056.730810 41.3215839643926
1 HyS0056.736389 41.3215839643926
1 HyS0056.741644 41.3215839643926
1 HyS0056.746851 41.3215839643926
1 HyS0056.754107 41.3215839643926
1 HyS0056.760196 41.3215839643926
1 HyS0056.765977 41.3215839643926
1 HyS0056.771014 41.3215839643926
1 HyS0056.776672 41.3215839643926
1 HyS0056.781681 41.3215839643926
1 HyS0056.786699 41.3215839643926
1 HyS0056.792472 41.3215839643926
1 HyS0056.798557 41.3215839643926
1 HyS0056.825850 41.3215839643926
1 HyS0056.833512 41.3215839643926
1 HyS0056.844749 41.3215839643926
1 HyS0056.853495 41.3215839643926
1 HyS0056.860337 41.3215839643926
1 HyS0056.886192 41.3215839643926
1 HyS0056.893564 41.3215839643926
1 HyS0056.899458 41.3215839643926
1 HyS0056.904775 41.3215839643926
1 HyS0056.912049 41.3215839643926
1 HyS0056.917646 41.3215839643926
1 HyS0056.944571 41.3215839643926
1 HyS0056.950071 41.3215839643926
1 HyS0056.958164 41.3215839643926
1 HyS0056.963168 41.3215839643926
1 HyS0056.968875 41.3215839643926
1 HyS0056.976507 41.3215839643926
1 HyS0056.989630 41.3215839643926
1 HyS0056.1001300 41.3215839643926
1 HyS0056.1009759 41.3215839643926
1 HyS0056.1022139 41.3215839643926
1 HyS0056.1034305 41.3215839643926
1 HyS0056.1040649 41.3215839643926
1 HyS0056.1053924 41.3215839643926
1 HyS0056.1064682 41.3215839643926
1 HyS0056.1089422 41.3215839643926
1 HyS0056.1096960 41.3215839643926
1 HyS0056.1103028 41.3215839643926
1 HyS0056.1109294 41.3215839643926
1 HyS0056.1114362 41.3215839643926
1 HyS0056.1199789 41.3215839643926
1 HyS0086.12845 41.3215839643926
1 HyS0086.19454 41.3215839643926
1 HyS0086.27565 41.3215839643926
1 HyS0086.37998 41.3215839643926
1 HyS0086.52262 41.3215839643926
1 HyS0086.67614 41.3215839643926
1 HyS0086.76308 41.3215839643926
1 HyS0086.86902 41.3215839643926
1 HyS0086.103533 41.3215839643926
1 HyS0086.111227 41.3215839643926
1 HyS0086.117166 41.3215839643926
1 HyS0086.127320 41.3215839643926
1 HyS0086.136727 41.3215839643926
1 HyS0086.156763 41.3215839643926
1 HyS0086.165433 41.3215839643926
1 HyS0086.171429 41.3215839643926
1 HyS0086.177563 41.3215839643926
1 HyS0086.205098 41.3215839643926
1 HyS0086.213601 41.3215839643926
1 HyS0086.231679 41.3215839643926
1 HyS0086.237770 41.3215839643926
1 HyS0086.243273 41.3215839643926
1 HyS0086.250534 41.3215839643926
1 HyS0086.267222 41.3215839643926
1 HyS0086.275837 41.3215839643926
1 HyS0086.292908 41.3215839643926
1 HyS0086.366391 41.3215839643926
1 HyS0086.373700 41.3215839643926
1 HyS0086.403968 41.3215839643926
1 HyS0086.410281 41.3215839643926
1 HyS0086.418794 41.3215839643926
1 HyS0086.426760 41.3215839643926
1 HyS0086.433356 41.3215839643926
1 HyS0086.441938 41.3215839643926
1 HyS0086.449493 41.3215839643926
1 HyS0086.456094 41.3215839643926
1 HyS0086.461531 41.3215839643926
1 HyS0086.470471 41.3215839643926
1 HyS0086.479269 41.3215839643926
1 HyS0086.484428 41.3215839643926
1 HyS0086.490888 41.3215839643926
1 HyS0086.496917 41.3215839643926
1 HyS0086.502778 41.3215839643926
1 HyS0086.508263 41.3215839643926
1 HyS0086.513797 41.3215839643926
1 HyS0086.520199 41.3215839643926
1 HyS0086.526698 41.3215839643926
1 HyS0086.532032 41.3215839643926
1 HyS0086.537853 41.3215839643926
1 HyS0086.543135 41.3215839643926
1 HyS0086.548142 41.3215839643926
1 HyS0086.554196 41.3215839643926
1 HyS0086.560848 41.3215839643926
1 HyS0086.566022 41.3215839643926
1 HyS0086.571411 41.3215839643926
1 HyS0086.577463 41.3215839643926
1 HyS0086.589040 41.3215839643926
1 HyS0086.595135 41.3215839643926
1 HyS0086.600912 41.3215839643926
1 HyS0086.608445 41.3215839643926
1 HyS0086.613971 41.3215839643926
1 HyS0086.619168 41.3215839643926
1 HyS0086.624223 41.3215839643926
1 HyS0086.636711 41.3215839643926
1 HyS0086.644576 41.3215839643926
1 HyS0086.650019 41.3215839643926
1 HyS0086.655683 41.3215839643926
1 HyS0086.661499 41.3215839643926
1 HyS0086.675511 41.3215839643926
1 HyS0086.693521 41.3215839643926
1 HyS0086.706663 41.3215839643926
1 HyS0086.715405 41.3215839643926
1 HyS0086.726974 41.3215839643926
1 HyS0086.750043 41.3215839643926
1 HyS0086.778960 41.3215839643926
1 HyS0086.789029 41.3215839643926
1 HyS0086.794056 41.3215839643926
1 HyS0086.805307 41.3215839643926
1 HyS0086.841744 41.3215839643926
1 HyS0086.866910 41.3215839643926
1 HyS0086.873863 41.3215839643926
1 HyS0086.881963 41.3215839643926
1 HyS0086.913241 41.3215839643926
1 HyS0086.918426 41.3215839643926
1 HyS0086.923689 41.3215839643926
1 HyS0125.51417 41.3215839643926
1 HyS0125.116340 41.3215839643926
1 HyS0125.170472 41.3215839643926
1 HyS0125.184003 41.3215839643926
1 HyS0125.197618 41.3215839643926
1 HyS0125.264717 41.3215839643926
1 HyS0125.279322 41.3215839643926
1 HyS0125.285230 41.3215839643926
1 HyS0125.290721 41.3215839643926
1 HyS0125.299954 41.3215839643926
1 HyS0125.308644 41.3215839643926
1 HyS0125.322816 41.3215839643926
1 HyS0125.328057 41.3215839643926
1 HyS0125.339307 41.3215839643926
1 HyS0125.394037 41.3215839643926
1 HyS0125.429610 41.3215839643926
1 HyS0214.2009 41.3215839643926
1 HyS0214.13851 41.3215839643926
1 HyS0214.28497 41.3215839643926
1 HyS0214.49427 41.3215839643926
1 HyS0214.99229 41.3215839643926
1 HyS0214.111024 41.3215839643926
1 HyS0017.3867485 45.7777812799394
1 HyS0017.3875638 45.7777812799394
1 HyS0017.3880851 45.7777812799394
1 HyS0017.3886900 45.7777812799394
1 HyS0017.3908998 45.7777812799394
1 HyS0017.517189 46.8890277673205
1 HyS0017.522887 46.8890277673205
1 HyS0017.528609 46.8890277673205
1 HyS0017.539529 46.8890277673205
1 HyS0017.545146 46.8890277673205
1 HyS0017.583032 46.8890277673205
1 HyS0017.588054 46.8890277673205
1 HyS0017.593163 46.8890277673205
1 HyS0017.605329 46.8890277673205
1 HyS0017.612270 46.8890277673205
1 HyS0017.634991 46.8890277673205
1 HyS0017.652993 46.8890277673205
1 HyS0017.709127 46.8890277673205
1 HyS0017.714233 46.8890277673205
1 HyS0017.723351 46.8890277673205
1 HyS0017.730322 46.8890277673205
1 HyS0017.735385 46.8890277673205
1 HyS0017.757518 46.8890277673205
1 HyS0017.772843 46.8890277673205
1 HyS0017.778364 46.8890277673205
1 HyS0017.783769 46.8890277673205
1 HyS0017.795338 46.8890277673205
1 HyS0017.801335 46.8890277673205
1 HyS0017.806685 46.8890277673205
1 HyS0017.812709 46.8890277673205
1 HyS0017.818308 46.8890277673205
1 HyS0017.823329 46.8890277673205
1 HyS0017.835370 46.8890277673205
1 HyS0017.840528 46.8890277673205
1 HyS0017.846535 46.8890277673205
1 HyS0017.852204 46.8890277673205
1 HyS0017.861445 46.8890277673205
1 HyS0017.870132 46.8890277673205
1 HyS0017.875161 46.8890277673205
1 HyS0017.881833 46.8890277673205
1 HyS0017.890232 46.8890277673205
1 HyS0017.895428 46.8890277673205
1 HyS0017.901960 46.8890277673205
1 HyS0017.907810 46.8890277673205
1 HyS0017.914966 46.8890277673205
1 HyS0017.926435 46.8890277673205
1 HyS0017.935762 46.8890277673205
1 HyS0017.941968 46.8890277673205
1 HyS0017.947335 46.8890277673205
1 HyS0017.952942 46.8890277673205
1 HyS0017.962025 46.8890277673205
1 HyS0017.967457 46.8890277673205
1 HyS0017.973130 46.8890277673205
1 HyS0017.979313 46.8890277673205
1 HyS0017.984946 46.8890277673205
1 HyS0017.994720 46.8890277673205
1 HyS0017.1000801 46.8890277673205
1 HyS0017.1006100 46.8890277673205
1 HyS0017.1017660 46.8890277673205
1 HyS0017.1030703 46.8890277673205
1 HyS0017.1035983 46.8890277673205
1 HyS0017.1041153 46.8890277673205
1 HyS0017.1065377 46.8890277673205
1 HyS0017.1073096 46.8890277673205
1 HyS0017.1080568 46.8890277673205
1 HyS0017.1099052 46.8890277673205
1 HyS0017.1118300 46.8890277673205
1 HyS0017.1123305 46.8890277673205
1 HyS0017.1132366 46.8890277673205
1 HyS0017.1144713 46.8890277673205
1 HyS0017.1149985 46.8890277673205
1 HyS0017.1156431 46.8890277673205
1 HyS0017.1179829 46.8890277673205
1 HyS0017.1185079 46.8890277673205
1 HyS0017.1190388 46.8890277673205
1 HyS0017.1198212 46.8890277673205
1 HyS0017.1203295 46.8890277673205
1 HyS0017.1208330 46.8890277673205
1 HyS0017.1213892 46.8890277673205
1 HyS0017.1221793 46.8890277673205
1 HyS0017.1226910 46.8890277673205
1 HyS0017.1232550 46.8890277673205
1 HyS0017.1237607 46.8890277673205
1 HyS0017.1244466 46.8890277673205
1 HyS0017.1258354 46.8890277673205
1 HyS0017.1265958 46.8890277673205
1 HyS0017.1272375 46.8890277673205
1 HyS0017.1285831 46.8890277673205
1 HyS0017.1290880 46.8890277673205
1 HyS0017.1297027 46.8890277673205
1 HyS0017.1303304 46.8890277673205
1 HyS0017.1308728 46.8890277673205
1 HyS0017.1313787 46.8890277673205
1 HyS0017.1318835 46.8890277673205
1 HyS0017.1324628 46.8890277673205
1 HyS0017.1330387 46.8890277673205
1 HyS0017.1341632 46.8890277673205
1 HyS0017.1346790 46.8890277673205
1 HyS0017.1355065 46.8890277673205
1 HyS0017.1466443 46.8890277673205
1 HyS0017.1640014 46.8890277673205
1 HyS0017.1651041 46.8890277673205
1 HyS0017.1656170 46.8890277673205
1 HyS0017.1674993 46.8890277673205
1 HyS0017.1688853 46.8890277673205
1 HyS0017.1694736 46.8890277673205
1 HyS0017.1700018 46.8890277673205
1 HyS0017.1718179 46.8890277673205
1 HyS0017.1726118 46.8890277673205
1 HyS0017.1750717 46.8890277673205
1 HyS0017.1773273 46.8890277673205
1 HyS0017.1802694 46.8890277673205
1 HyS0017.1837792 46.8890277673205
1 HyS0017.1874718 46.8890277673205
1 HyS0017.1880028 46.8890277673205
1 HyS0017.1885032 46.8890277673205
1 HyS0017.1890290 46.8890277673205
1 HyS0017.1895826 46.8890277673205
1 HyS0017.1900989 46.8890277673205
1 HyS0017.1906263 46.8890277673205
1 HyS0017.1911798 46.8890277673205
1 HyS0017.1916812 46.8890277673205
1 HyS0017.1925338 46.8890277673205
1 HyS0017.1930341 46.8890277673205
1 HyS0017.1954761 46.8890277673205
1 HyS0017.1960206 46.8890277673205
1 HyS0017.1965971 46.8890277673205
1 HyS0017.1971283 46.8890277673205
1 HyS0017.1976938 46.8890277673205
1 HyS0017.1982123 46.8890277673205
1 HyS0017.1990941 46.8890277673205
1 HyS0017.1996734 46.8890277673205
1 HyS0017.2002081 46.8890277673205
1 HyS0017.2007458 46.8890277673205
1 HyS0017.2013375 46.8890277673205
1 HyS0017.2018687 46.8890277673205
1 HyS0017.2030229 46.8890277673205
1 HyS0017.2036696 46.8890277673205
1 HyS0017.2051053 46.8890277673205
1 HyS0017.2059853 46.8890277673205
1 HyS0017.2073055 46.8890277673205
1 HyS0017.2078953 46.8890277673205
1 HyS0017.2084449 46.8890277673205
1 HyS0017.2094051 46.8890277673205
1 HyS0017.2100053 46.8890277673205
1 HyS0017.2105147 46.8890277673205
1 HyS0017.2110360 46.8890277673205
1 HyS0017.2115360 46.8890277673205
1 HyS0017.2121034 46.8890277673205
1 HyS0017.2126187 46.8890277673205
1 HyS0017.2132836 46.8890277673205
1 HyS0017.2138669 46.8890277673205
1 HyS0017.2144313 46.8890277673205
1 HyS0017.2149393 46.8890277673205
1 HyS0017.2154400 46.8890277673205
1 HyS0017.2160650 46.8890277673205
1 HyS0017.2167649 46.8890277673205
1 HyS0017.2205185 46.8890277673205
1 HyS0017.2216635 46.8890277673205
1 HyS0017.2222185 46.8890277673205
1 HyS0017.2257016 46.8890277673205
1 HyS0017.2263258 46.8890277673205
1 HyS0017.2268664 46.8890277673205
1 HyS0017.2280630 46.8890277673205
1 HyS0017.2285905 46.8890277673205
1 HyS0017.2295854 46.8890277673205
1 HyS0017.2306050 46.8890277673205
1 HyS0017.2313126 46.8890277673205
1 HyS0017.2320805 46.8890277673205
1 HyS0017.2326430 46.8890277673205
1 HyS0017.2332226 46.8890277673205
1 HyS0017.2341528 46.8890277673205
1 HyS0017.2347141 46.8890277673205
1 HyS0017.2352348 46.8890277673205
1 HyS0017.2357606 46.8890277673205
1 HyS0017.2362611 46.8890277673205
1 HyS0017.2368294 46.8890277673205
1 HyS0017.2377756 46.8890277673205
1 HyS0017.2386398 46.8890277673205
1 HyS0017.2401439 46.8890277673205
1 HyS0017.2412324 46.8890277673205
1 HyS0017.2417593 46.8890277673205
1 HyS0017.2423018 46.8890277673205
1 HyS0017.2428617 46.8890277673205
1 HyS0017.2434465 46.8890277673205
1 HyS0017.2439503 46.8890277673205
1 HyS0017.2461716 46.8890277673205
1 HyS0017.2473150 46.8890277673205
1 HyS0017.2479875 46.8890277673205
1 HyS0017.2484963 46.8890277673205
1 HyS0017.2492317 46.8890277673205
1 HyS0017.2497635 46.8890277673205
1 HyS0017.2511811 46.8890277673205
1 HyS0017.2519858 46.8890277673205
1 HyS0017.2524956 46.8890277673205
1 HyS0017.2531291 46.8890277673205
1 HyS0017.2536977 46.8890277673205
1 HyS0017.2542424 46.8890277673205
1 HyS0017.2548066 46.8890277673205
1 HyS0017.2553827 46.8890277673205
1 HyS0017.2559458 46.8890277673205
1 HyS0017.2565155 46.8890277673205
1 HyS0017.2570342 46.8890277673205
1 HyS0017.2576354 46.8890277673205
1 HyS0017.2581909 46.8890277673205
1 HyS0017.2595006 46.8890277673205
1 HyS0017.2669247 46.8890277673205
1 HyS0017.2674812 46.8890277673205
1 HyS0017.2685734 46.8890277673205
1 HyS0017.2693675 46.8890277673205
1 HyS0017.2699093 46.8890277673205
1 HyS0017.2704164 46.8890277673205
1 HyS0017.2709309 46.8890277673205
1 HyS0017.2715158 46.8890277673205
1 HyS0017.2720872 46.8890277673205
1 HyS0017.2727543 46.8890277673205
1 HyS0017.2736159 46.8890277673205
1 HyS0017.2756858 46.8890277673205
1 HyS0017.2765189 46.8890277673205
1 HyS0017.2770760 46.8890277673205
1 HyS0017.2776300 46.8890277673205
1 HyS0017.2783956 46.8890277673205
1 HyS0017.2791919 46.8890277673205
1 HyS0017.2798973 46.8890277673205
1 HyS0017.2804092 46.8890277673205
1 HyS0017.2810498 46.8890277673205
1 HyS0017.2819617 46.8890277673205
1 HyS0017.2825340 46.8890277673205
1 HyS0017.2833904 46.8890277673205
1 HyS0017.2860190 46.8890277673205
1 HyS0017.2865338 46.8890277673205
1 HyS0017.2873726 46.8890277673205
1 HyS0017.2879626 46.8890277673205
1 HyS0017.2886059 46.8890277673205
1 HyS0017.2891798 46.8890277673205
1 HyS0017.2904368 46.8890277673205
1 HyS0017.2910206 46.8890277673205
1 HyS0017.2915468 46.8890277673205
1 HyS0017.2920652 46.8890277673205
1 HyS0017.2925951 46.8890277673205
1 HyS0017.2931755 46.8890277673205
1 HyS0017.2937335 46.8890277673205
1 HyS0017.2945514 46.8890277673205
1 HyS0017.2950729 46.8890277673205
1 HyS0017.2955996 46.8890277673205
1 HyS0017.2961024 46.8890277673205
1 HyS0017.2971106 46.8890277673205
1 HyS0017.2980740 46.8890277673205
1 HyS0017.2986439 46.8890277673205
1 HyS0017.2991868 46.8890277673205
1 HyS0017.2996874 46.8890277673205
1 HyS0017.3001907 46.8890277673205
1 HyS0017.3007460 46.8890277673205
1 HyS0017.3014495 46.8890277673205
1 HyS0017.3020108 46.8890277673205
1 HyS0017.3025759 46.8890277673205
1 HyS0017.3030821 46.8890277673205
1 HyS0017.3036610 46.8890277673205
1 HyS0017.3042726 46.8890277673205
1 HyS0017.3087037 46.8890277673205
1 HyS0017.3190028 46.8890277673205
1 HyS0017.3195115 46.8890277673205
1 HyS0017.3225842 46.8890277673205
1 HyS0017.3234810 46.8890277673205
1 HyS0017.3239841 46.8890277673205
1 HyS0017.3246558 46.8890277673205
1 HyS0017.3251671 46.8890277673205
1 HyS0017.3256771 46.8890277673205
1 HyS0017.3262181 46.8890277673205
1 HyS0017.3267408 46.8890277673205
1 HyS0017.3272420 46.8890277673205
1 HyS0017.3277508 46.8890277673205
1 HyS0017.3282540 46.8890277673205
1 HyS0017.3292258 46.8890277673205
1 HyS0017.3301759 46.8890277673205
1 HyS0017.3308997 46.8890277673205
1 HyS0017.3314602 46.8890277673205
1 HyS0017.3320368 46.8890277673205
1 HyS0017.3329345 46.8890277673205
1 HyS0017.3334621 46.8890277673205
1 HyS0017.3340014 46.8890277673205
1 HyS0017.3346594 46.8890277673205
1 HyS0017.3351736 46.8890277673205
1 HyS0017.3356891 46.8890277673205
1 HyS0017.3363323 46.8890277673205
1 HyS0017.3368974 46.8890277673205
1 HyS0017.3390333 46.8890277673205
1 HyS0017.3396781 46.8890277673205
1 HyS0017.3405862 46.8890277673205
1 HyS0017.3414578 46.8890277673205
1 HyS0017.3421525 46.8890277673205
1 HyS0017.3443898 46.8890277673205
1 HyS0017.3451048 46.8890277673205
1 HyS0017.3456111 46.8890277673205
1 HyS0017.3461147 46.8890277673205
1 HyS0017.3474388 46.8890277673205
1 HyS0017.3498162 46.8890277673205
1 HyS0017.3508848 46.8890277673205
1 HyS0017.3630914 46.8890277673205
1 HyS0017.3637594 46.8890277673205
1 HyS0017.3644017 46.8890277673205
1 HyS0017.3672256 46.8890277673205
1 HyS0017.3855394 46.8890277673205
1 HyS0017.3860868 46.8890277673205
1 HyS0017.342849 52.4676057486484
1 HyS0017.348140 52.4676057486484
1 HyS0017.353219 52.4676057486484
1 HyS0017.359849 52.4676057486484
1 HyS0017.365626 52.4676057486484
1 HyS0017.375980 52.4676057486484
1 HyS0017.382772 52.4676057486484
1 HyS0017.414895 52.4676057486484
1 HyS0017.426208 52.4676057486484
1 HyS0010.23604 53.5788609622842
1 HyS0010.34574 53.5788609622842
1 HyS0010.64963 53.5788609622842
1 HyS0010.71134 53.5788609622842
1 HyS0010.76389 53.5788609622842
1 HyS0010.82435 53.5788609622842
1 HyS0010.87909 53.5788609622842
1 HyS0010.94642 53.5788609622842
1 HyS0010.114317 53.5788609622842
1 HyS0010.120774 53.5788609622842
1 HyS0010.126053 53.5788609622842
1 HyS0010.134052 53.5788609622842
1 HyS0010.139592 53.5788609622842
1 HyS0010.144889 53.5788609622842
1 HyS0010.150316 53.5788609622842
1 HyS0010.160099 53.5788609622842
1 HyS0010.166747 53.5788609622842
1 HyS0010.172129 53.5788609622842
1 HyS0010.177933 53.5788609622842
1 HyS0010.201795 53.5788609622842
1 HyS0010.207923 53.5788609622842
1 HyS0010.213394 53.5788609622842
1 HyS0010.218728 53.5788609622842
1 HyS0010.224823 53.5788609622842
1 HyS0010.229920 53.5788609622842
1 HyS0010.236154 53.5788609622842
1 HyS0010.242237 53.5788609622842
1 HyS0010.249765 53.5788609622842
1 HyS0010.255342 53.5788609622842
1 HyS0010.262556 53.5788609622842
1 HyS0010.267777 53.5788609622842
1 HyS0010.272887 53.5788609622842
1 HyS0010.279445 53.5788609622842
1 HyS0010.284539 53.5788609622842
1 HyS0010.290476 53.5788609622842
1 HyS0017.48434 53.5788609622842
1 HyS0017.55828 53.5788609622842
1 HyS0017.62072 53.5788609622842
1 HyS0017.67823 53.5788609622842
1 HyS0017.72894 53.5788609622842
1 HyS0017.79121 53.5788609622842
1 HyS0017.84411 53.5788609622842
1 HyS0017.89661 53.5788609622842
1 HyS0017.94798 53.5788609622842
1 HyS0017.102032 53.5788609622842
1 HyS0017.107034 53.5788609622842
1 HyS0017.130197 53.5788609622842
1 HyS0017.142808 53.5788609622842
1 HyS0017.149120 53.5788609622842
1 HyS0017.188250 53.5788609622842
1 HyS0017.194185 53.5788609622842
1 HyS0017.199810 53.5788609622842
1 HyS0017.207685 53.5788609622842
1 HyS0017.212930 53.5788609622842
1 HyS0017.227380 53.5788609622842
1 HyS0017.267139 53.5788609622842
1 HyS0017.273500 53.5788609622842
1 HyS0017.278527 53.5788609622842
1 HyS0017.283671 53.5788609622842
1 HyS0017.289246 53.5788609622842
1 HyS0017.321152 53.5788609622842
1 HyS0017.331896 53.5788609622842
1 HyS0017.337039 53.5788609622842
1 HyS0010.295486 54.6901279480165
1 HyS0010.302871 54.6901279480165
1 HyS0010.308635 54.6901279480165
1 HyS0010.314338 54.6901279480165
1 HyS0010.321380 54.6901279480165
1 HyS0010.327357 54.6901279480165
1 HyS0010.332446 54.6901279480165
1 HyS0010.339008 54.6901279480165
1 HyS0010.344683 54.6901279480165
1 HyS0010.350066 54.6901279480165
1 HyS0010.360913 54.6901279480165
1 HyS0010.366780 54.6901279480165
1 HyS0010.379298 54.6901279480165
1 HyS0010.384768 54.6901279480165
1 HyS0010.389901 54.6901279480165
1 HyS0010.395059 54.6901279480165
1 HyS0010.400598 54.6901279480165
1 HyS0010.408650 54.6901279480165
1 HyS0010.413924 54.6901279480165
1 HyS0010.419452 54.6901279480165
1 HyS0010.424464 54.6901279480165
1 HyS0010.430923 54.6901279480165
1 HyS0010.437801 54.6901279480165
1 HyS0010.443148 54.6901279480165
1 HyS0010.448846 54.6901279480165
1 HyS0010.453858 54.6901279480165
1 HyS0010.459062 54.6901279480165
1 HyS0010.464590 54.6901279480165
1 HyS0010.471142 54.6901279480165
1 HyS0010.478821 54.6901279480165
1 HyS0010.483952 54.6901279480165
1 HyS0010.518562 54.6901279480165
1 HyS0010.523696 54.6901279480165
1 HyS0010.534614 54.6901279480165
1 HyS0010.539927 54.6901279480165
1 HyS0010.545319 54.6901279480165
1 HyS0010.553936 54.6901279480165
1 HyS0010.559195 54.6901279480165
1 HyS0010.570040 54.6901279480165
1 HyS0010.576818 54.6901279480165
1 HyS0010.581899 54.6901279480165
1 HyS0010.587879 54.6901279480165
1 HyS0010.594072 54.6901279480165
1 HyS0010.599938 54.6901279480165
1 HyS0010.605441 54.6901279480165
1 HyS0010.615046 54.6901279480165
1 HyS0010.620088 54.6901279480165
1 HyS0010.627233 54.6901279480165
1 HyS0010.632272 54.6901279480165
1 HyS0010.637498 54.6901279480165
1 HyS0010.643017 54.6901279480165
1 HyS0010.649540 54.6901279480165
1 HyS0010.654970 54.6901279480165
1 HyS0010.660031 54.6901279480165
1 HyS0010.665090 54.6901279480165
1 HyS0010.672753 54.6901279480165
1 HyS0010.677807 54.6901279480165
1 HyS0010.683674 54.6901279480165
1 HyS0010.701562 54.6901279480165
1 HyS0010.706648 54.6901279480165
1 HyS0010.712256 54.6901279480165
1 HyS0010.718214 54.6901279480165
1 HyS0010.723435 54.6901279480165
1 HyS0010.746170 54.6901279480165
1 HyS0010.756901 54.6901279480165
1 HyS0010.762175 54.6901279480165
1 HyS0010.767281 54.6901279480165
1 HyS0010.772872 54.6901279480165
1 HyS0010.782719 54.6901279480165
1 HyS0010.788186 54.6901279480165
1 HyS0010.798300 54.6901279480165
1 HyS0010.803753 54.6901279480165
1 HyS0010.808760 54.6901279480165
1 HyS0010.813864 54.6901279480165
1 HyS0010.818923 54.6901279480165
1 HyS0010.827876 54.6901279480165
1 HyS0010.847895 54.6901279480165
1 HyS0010.863420 54.6901279480165
1 HyS0010.870182 54.6901279480165
1 HyS0010.905858 54.6901279480165
1 HyS0010.915880 54.6901279480165
1 HyS0010.922025 54.6901279480165
1 HyS0010.928003 54.6901279480165
1 HyS0010.936215 54.6901279480165
1 HyS0010.950079 54.6901279480165
1 HyS0010.963577 55.801392091065
1 HyS0010.998194 55.801392091065
1 HyS0010.1004902 55.801392091065
1 HyS0010.1009966 55.801392091065
1 HyS0010.1017989 55.801392091065
1 HyS0010.1023319 55.801392091065
1 HyS0010.1029449 55.801392091065
1 HyS0010.1036349 55.801392091065
1 HyS0010.1041487 55.801392091065
1 HyS0010.1047805 55.801392091065
1 HyS0010.1053770 55.801392091065
1 HyS0010.1074551 55.801392091065
1 HyS0010.1157376 55.801392091065
1 HyS0010.1194296 55.801392091065
1 HyS0010.1204815 55.801392091065
1 HyS0010.1213436 55.801392091065
1 HyS0010.1232507 55.801392091065
1 HyS0010.1237850 55.801392091065
1 HyS0010.1246894 55.801392091065
1 HyS0010.1254025 55.801392091065
1 HyS0010.1260965 55.801392091065
1 HyS0010.1266487 55.801392091065
1 HyS0010.1271610 55.801392091065
1 HyS0010.1277330 55.801392091065
1 HyS0010.1287139 55.801392091065
1 HyS0010.1292310 55.801392091065
1 HyS0010.1297892 55.801392091065
1 HyS0010.1304821 55.801392091065
1 HyS0010.1315458 55.801392091065
1 HyS0010.1323243 55.801392091065
1 HyS0010.1328776 55.801392091065
1 HyS0010.1335467 55.801392091065
1 HyS0010.1340474 55.801392091065
1 HyS0010.1346107 55.801392091065
1 HyS0010.1352852 55.801392091065
1 HyS0010.1359150 55.801392091065
1 HyS0010.1364568 55.801392091065
1 HyS0010.1370046 55.801392091065
1 HyS0010.1389815 55.801392091065
1 HyS0010.1402973 55.801392091065
1 HyS0010.1412814 55.801392091065
1 HyS0010.1441758 55.801392091065
1 HyS0010.1457109 55.801392091065
1 HyS0010.1486847 55.801392091065
1 HyS0010.1498176 55.801392091065
1 HyS0010.1518145 55.801392091065
1 HyS0010.1524471 55.801392091065
1 HyS0010.1530379 55.801392091065
1 HyS0010.1536286 55.801392091065
1 HyS0010.1542437 55.801392091065
1 HyS0010.1555770 55.801392091065
1 HyS0010.1560834 55.801392091065
1 HyS0010.1566717 55.801392091065
1 HyS0010.1571832 55.801392091065
1 HyS0010.1577053 55.801392091065
1 HyS0010.1582474 55.801392091065
1 HyS0010.1587494 55.801392091065
1 HyS0010.1592740 55.801392091065
1 HyS0010.1599662 55.801392091065
1 HyS0010.1605127 55.801392091065
1 HyS0010.1612144 55.801392091065
1 HyS0010.1618212 55.801392091065
1 HyS0010.1624438 55.801392091065
1 HyS0010.1629702 55.801392091065
1 HyS0010.1635773 55.801392091065
1 HyS0010.1640797 55.801392091065
1 HyS0010.1649922 55.801392091065
1 HyS0010.1654933 55.801392091065
1 HyS0010.1659949 55.801392091065
1 HyS0010.1665037 55.801392091065
1 HyS0010.1670051 55.801392091065
1 HyS0010.1684844 55.801392091065
1 HyS0010.1689874 55.801392091065
1 HyS0010.1715352 55.801392091065
1 HyS0010.1720379 55.801392091065
1 HyS0010.1726362 55.801392091065
1 HyS0010.1732108 55.801392091065
1 HyS0010.1737894 55.801392091065
1 HyS0010.1744061 55.801392091065
1 HyS0010.1749680 55.801392091065
1 HyS0010.1754759 55.801392091065
1 HyS0010.1760442 55.801392091065
1 HyS0010.1765454 55.801392091065
1 HyS0010.1770679 55.801392091065
1 HyS0010.1777964 55.801392091065
1 HyS0010.1783957 55.801392091065
1 HyS0010.1789464 55.801392091065
1 HyS0010.1794526 55.801392091065
1 HyS0010.1801815 55.801392091065
1 HyS0010.1814847 55.801392091065
1 HyS0010.1822203 55.801392091065
1 HyS0010.1830699 55.801392091065
1 HyS0010.1835718 55.801392091065
1 HyS0010.1848269 55.801392091065
1 HyS0010.1854618 55.801392091065
1 HyS0010.1860675 55.801392091065
1 HyS0010.1866215 55.801392091065
1 HyS0010.1873865 55.801392091065
1 HyS0010.1913288 55.801392091065
1 HyS0010.1926222 58.025036085855
1 HyS0010.1932197 58.025036085855
1 HyS0010.1949351 58.025036085855
1 HyS0010.1960185 58.025036085855
1 HyS0010.1967479 58.025036085855
1 HyS0010.2001474 58.025036085855
1 HyS0010.2007766 58.025036085855
1 HyS0010.2034986 58.025036085855
1 HyS0010.2068695 58.025036085855
1 HyS0010.2076350 58.025036085855
1 HyS0010.2081838 58.025036085855
1 HyS0010.2087559 58.025036085855
1 HyS0010.2092634 58.025036085855
1 HyS0010.2100375 58.025036085855
1 HyS0010.2122916 58.025036085855
1 HyS0010.2128413 58.025036085855
1 HyS0010.2133452 58.025036085855
1 HyS0010.2138473 58.025036085855
1 HyS0010.2143724 58.025036085855
1 HyS0010.2148976 58.025036085855
1 HyS0010.2154278 58.025036085855
1 HyS0010.2159374 58.025036085855
1 HyS0010.2164985 58.025036085855
1 HyS0010.2170358 58.025036085855
1 HyS0010.2176867 58.025036085855
1 HyS0010.2182093 58.025036085855
1 HyS0010.2189520 58.025036085855
1 HyS0010.2196201 58.025036085855
1 HyS0010.2202922 58.025036085855
1 HyS0010.2217362 58.025036085855
1 HyS0010.2222403 58.025036085855
1 HyS0010.2228568 58.025036085855
1 HyS0010.2234064 58.025036085855
1 HyS0010.2239935 58.025036085855
1 HyS0010.2255016 58.025036085855
1 HyS0010.2260570 58.025036085855
1 HyS0010.2266645 58.025036085855
1 HyS0010.2271745 58.025036085855
1 HyS0010.2277395 58.025036085855
1 HyS0010.2283261 58.025036085855
1 HyS0010.2289304 58.025036085855
1 HyS0010.2294387 58.025036085855
1 HyS0010.2300879 58.025036085855
1 HyS0010.2313716 58.025036085855
1 HyS0010.2319484 58.025036085855
1 HyS0010.2326585 58.025036085855
1 HyS0010.2332500 58.025036085855
1 HyS0010.2338035 58.025036085855
1 HyS0010.2346695 58.025036085855
1 HyS0010.2351865 58.025036085855
1 HyS0010.2358028 58.025036085855
1 HyS0010.2380638 58.025036085855
1 HyS0010.2387699 58.025036085855
1 HyS0010.2440085 58.025036085855
1 HyS0010.2445162 58.025036085855
1 HyS0010.2450461 58.025036085855
1 HyS0010.2456787 58.025036085855
1 HyS0010.2462029 58.025036085855
1 HyS0010.2467057 58.025036085855
1 HyS0010.2473504 58.025036085855
1 HyS0010.2486072 58.025036085855
1 HyS0010.2491226 58.025036085855
1 HyS0010.2498388 58.025036085855
1 HyS0010.2504307 58.025036085855
1 HyS0010.2509605 58.025036085855
1 HyS0010.2516216 58.025036085855
1 HyS0010.2521777 58.025036085855
1 HyS0010.2529088 58.025036085855
1 HyS0010.2550053 58.025036085855
1 HyS0010.2569157 58.025036085855
1 HyS0010.2608363 63.6035998947519
1 HyS0010.2663100 63.6035998947519
1 HyS0010.2668104 63.6035998947519
1 HyS0010.2673168 63.6035998947519
1 HyS0010.2680122 63.6035998947519
1 HyS0010.2685313 63.6035998947519
1 HyS0010.2693141 63.6035998947519
1 HyS0010.2699346 63.6035998947519
1 HyS0010.2705227 63.6035998947519
1 HyS0010.2711461 63.6035998947519
1 HyS0010.2717848 63.6035998947519
1 HyS0010.2725056 63.6035998947519
1 HyS0010.2730895 63.6035998947519
1 HyS0010.2738231 63.6035998947519
1 HyS0010.2743381 63.6035998947519
1 HyS0010.2748662 63.6035998947519
1 HyS0010.2754405 63.6035998947519
1 HyS0010.2759852 63.6035998947519
1 HyS0010.2764897 69.1821637035982
1 HyS0010.2771054 69.1821637035982
1 HyS0010.2776716 69.1821637035982
1 HyS0010.2781935 69.1821637035982
1 HyS0010.2787254 69.1821637035982
1 HyS0010.2792882 69.1821637035982
1 HyS0010.2801063 69.1821637035982
1 HyS0010.2809159 69.1821637035982
1 HyS0010.2814477 69.1821637035982
1 HyS0010.2820254 69.1821637035982
1 HyS0010.2825499 69.1821637035982
1 HyS0010.2832496 69.1821637035982
1 HyS0010.2837645 69.1821637035982
1 HyS0010.2843022 69.1821637035982
1 HyS0010.2848125 69.1821637035982
1 HyS0010.2853959 69.1821637035982
1 HyS0010.2860140 69.1821637035982
1 HyS0010.2865735 69.1821637035982
1 HyS0010.2872068 69.1821637035982
1 HyS0010.2877340 69.1821637035982
1 HyS0010.2917707 69.1821637035982
1 HyS0010.2925500 69.1821637035982
1 HyS0010.2933930 69.1821637035982
1 HyS0010.2939427 69.1821637035982
1 HyS0010.2948010 69.1821637035982
1 HyS0010.2953627 69.1821637035982
1 HyS0010.2962485 69.1821637035982
1 HyS0010.2968214 69.1821637035982
1 HyS0010.2974365 69.1821637035982
1 HyS0010.2992329 69.1821637035982
1 HyS0010.2999894 69.1821637035982
1 HyS0010.3008094 69.1821637035982
1 HyS0010.3014418 69.1821637035982
1 HyS0010.3019723 69.1821637035982
1 HyS0010.3025516 69.1821637035982
1 HyS0010.3030836 69.1821637035982
1 HyS0010.3040485 69.1821637035982
1 HyS0010.3060545 69.1821637035982
1 HyS0010.3066926 69.1821637035982
1 HyS0010.3072194 69.1821637035982
1 HyS0010.3077509 69.1821637035982
1 HyS0010.3084027 69.1821637035982
1 HyS0010.3134327 69.1821637035982
1 HyS0010.3144143 69.1821637035982
1 HyS0010.3156557 69.1821637035982
1 HyS0010.3182966 69.1821637035982
1 HyS0010.3194440 69.1821637035982
1 HyS0010.3212029 69.1821637035982
1 HyS0010.3217104 69.1821637035982
1 HyS0010.3222711 69.1821637035982
1 HyS0010.3227775 69.1821637035982
1 HyS0010.3233716 69.1821637035982
1 HyS0010.3239846 69.1821637035982
1 HyS0010.3248219 69.1821637035982
1 HyS0010.3253228 69.1821637035982
1 HyS0010.3259762 69.1821637035982
1 HyS0010.3267232 69.1821637035982
1 HyS0010.3286919 69.1821637035982
1 HyS0010.3292194 69.1821637035982
1 HyS0010.3298483 69.1821637035982
1 HyS0010.3304888 69.1821637035982
1 HyS0010.3313980 69.1821637035982
1 HyS0010.3325145 69.1821637035982
1 HyS0010.3337380 69.1821637035982
1 HyS0010.3421757 69.1821637035982
1 HyS0010.3462604 69.1821637035982
1 HyS0010.3469402 69.1821637035982
1 HyS0010.3507141 69.1821637035982
1 HyS0010.3531950 69.1821637035982
1 HyS0010.3537729 69.1821637035982
1 HyS0010.3549427 69.1821637035982
1 HyS0010.3555708 69.1821637035982
1 HyS0010.3562401 69.1821637035982
1 HyS0010.3569037 69.1821637035982
1 HyS0010.3574364 69.1821637035982
1 HyS0010.3579972 69.1821637035982
1 HyS0010.3585202 69.1821637035982
1 HyS0010.3590501 69.1821637035982
1 HyS0010.3656269 69.1821637035982
1 HyS0010.3663852 69.1821637035982
1 HyS0010.3670602 69.1821637035982
1 HyS0010.3676279 69.1821637035982
1 HyS0010.3681510 69.1821637035982
1 HyS0010.3693102 69.1821637035982
1 HyS0010.3699881 69.1821637035982
1 HyS0010.3706536 69.1821637035982
1 HyS0010.3712231 69.1821637035982
1 HyS0010.3721036 69.1821637035982
1 HyS0010.3767498 69.1821637035982
1 HyS0010.3774031 69.1821637035982
1 HyS0010.3780007 69.1821637035982
1 HyS0010.3789372 69.1821637035982
1 HyS0010.3795368 69.1821637035982
1 HyS0010.3806692 69.1821637035982
1 HyS0010.3827478 69.1821637035982
1 HyS0010.3834285 69.1821637035982
1 HyS0010.3839359 69.1821637035982
1 HyS0010.3846232 69.1821637035982
1 HyS0010.3851767 69.1821637035982
1 HyS0010.3865415 69.1821637035982
1 HyS0010.3880635 71.4058048823661
1 HyS0010.3887373 71.4058048823661
1 HyS0010.3895262 71.4058048823661
1 HyS0010.3903826 71.4058048823661
1 HyS0010.3911302 71.4058048823661
1 HyS0010.3921625 71.4058048823661
1 HyS0010.3935057 71.4058048823661
1 HyS0010.3940668 71.4058048823661
1 HyS0010.3945737 71.4058048823661
1 HyS0010.3960554 71.4058048823661
1 HyS0010.3966595 71.4058048823661
1 HyS0010.3984505 71.4058048823661
1 HyS0010.3997119 71.4058048823661
1 HyS0010.4008782 71.4058048823661
1 HyS0010.4021951 71.4058048823661
1 HyS0010.4027003 71.4058048823661
1 HyS0010.4035071 71.4058048823661
1 HyS0010.4041258 71.4058048823661
1 HyS0010.4046967 71.4058048823661
1 HyS0010.4052776 71.4058048823661
1 HyS0010.4066453 71.4058048823661
1 HyS0010.4072956 73.6294577228753
1 HyS0010.4079626 73.6294577228753
1 HyS0010.4086799 73.6294577228753
1 HyS0010.4092912 73.6294577228753
1 HyS0010.4098599 73.6294577228753
1 HyS0010.4105236 73.6294577228753
1 HyS0010.4110249 73.6294577228753
1 HyS0010.4117152 73.6294577228753
1 HyS0010.4122201 73.6294577228753
1 HyS0010.4127484 73.6294577228753
1 HyS0010.4132633 73.6294577228753
1 HyS0010.4139258 73.6294577228753
1 HyS0010.4144292 73.6294577228753
1 HyS0010.4149812 73.6294577228753
1 HyS0010.4155614 73.6294577228753
1 HyS0010.4161542 73.6294577228753
1 HyS0010.4168861 73.6294577228753
1 HyS0010.4175527 73.6294577228753
1 HyS0010.4196442 73.6294577228753
1 HyS0010.4201891 73.6294577228753
1 HyS0010.4248330 73.6294577228753
1 HyS0010.4253534 73.6294577228753
1 HyS0010.4258673 73.6294577228753
1 HyS0010.4265260 73.6294577228753
1 HyS0010.4270766 73.6294577228753
1 HyS0010.4278732 73.6294577228753
1 HyS0010.4284706 73.6294577228753
1 HyS0010.4290660 73.6294577228753
1 HyS0010.4295785 73.6294577228753
1 HyS0010.4302355 73.6294577228753
1 HyS0010.4307907 73.6294577228753
1 HyS0010.4356102 73.6294577228753
1 HyS0010.4361630 73.6294577228753
1 HyS0010.4367826 73.6294577228753
1 HyS0010.4376109 73.6294577228753
1 HyS0010.4402061 73.6294577228753
1 HyS0010.4410511 73.6294577228753
1 HyS0010.4416095 73.6294577228753
1 HyS0010.4423008 73.6294577228753
1 HyS0010.4438722 73.6294577228753
1 HyS0010.4448743 73.6294577228753
1 HyS0010.4453963 73.6294577228753
1 HyS0010.4461757 73.6294577228753
1 HyS0010.4471000 73.6294577228753
1 HyS0010.4503167 73.6294577228753
1 HyS0010.4521777 73.6294577228753
1 HyS0010.4527832 73.6294577228753
1 HyS0010.4561559 73.6294577228753
1 HyS0010.4642995 73.6294577228753
1 HyS0010.4649064 73.6294577228753
1 HyS0010.4657826 73.6294577228753
1 HyS0010.4667099 73.6294577228753
1 HyS0010.4676316 73.6294577228753
1 HyS0010.4682965 73.6294577228753
1 HyS0010.4703063 73.6294577228753
1 HyS0010.4708684 73.6294577228753
1 HyS0010.4714275 73.6294577228753
1 HyS0010.4719522 73.6294577228753
1 HyS0010.4724630 73.6294577228753
1 HyS0010.4729664 73.6294577228753
1 HyS0010.4745882 73.6294577228753
1 HyS0010.4751625 73.6294577228753
1 HyS0010.4759212 73.6294577228753
1 HyS0010.4764643 73.6294577228753
1 HyS0010.4771820 73.6294577228753
1 HyS0010.4793462 73.6294577228753
1 HyS0010.4798971 73.6294577228753
1 HyS0010.4816805 73.6294577228753
1 HyS0010.4823490 73.6294577228753
1 HyS0010.4830064 73.6294577228753
1 HyS0010.4847234 73.6294577228753
1 HyS0010.4854892 73.6294577228753
1 HyS0010.4872556 73.6294577228753
1 HyS0010.4878409 73.6294577228753
1 HyS0010.4885062 73.6294577228753
1 HyS0010.4892207 73.6294577228753
1 HyS0010.4910780 73.6294577228753
1 HyS0010.4924717 73.6294577228753
1 HyS0010.4934002 73.6294577228753
1 HyS0010.4941020 73.6294577228753
1 HyS0010.4950557 73.6294577228753
1 HyS0010.4963671 73.6294577228753
1 HyS0010.4973572 73.6294577228753
1 HyS0010.4979652 73.6294577228753
1 HyS0010.4984871 73.6294577228753
1 HyS0010.4993135 73.6294577228753
1 HyS0010.5013534 73.6294577228753
1 HyS0010.5019176 73.6294577228753
1 HyS0010.5032431 73.6294577228753
1 HyS0010.5040806 73.6294577228753
1 HyS0010.5063724 73.6294577228753
1 HyS0010.5070616 73.6294577228753
1 HyS0010.5077578 73.6294577228753
1 HyS0010.5082903 73.6294577228753
1 HyS0010.5100833 73.6294577228753
1 HyS0010.5106410 73.6294577228753
1 HyS0010.5144255 73.6294577228753
1 HyS0010.5149513 73.6294577228753
1 HyS0010.5155591 73.6294577228753
1 HyS0010.5164082 73.6294577228753
1 HyS0010.5173864 73.6294577228753
1 HyS0010.5179247 73.6294577228753
1 HyS0010.5185044 73.6294577228753
1 HyS0010.5255978 73.6294577228753
1 HyS0010.5262131 73.6294577228753
1 HyS0010.5267367 73.6294577228753
1 HyS0010.5273455 73.6294577228753
1 HyS0010.5292736 73.6294577228753
1 HyS0010.5302337 73.6294577228753
1 HyS0010.5318626 73.6294577228753
1 HyS0010.5341685 73.6294577228753
1 HyS0010.5347592 73.6294577228753
1 HyS0010.5353670 73.6294577228753
1 HyS0010.5359211 73.6294577228753
1 HyS0010.5364392 73.6294577228753
1 HyS0010.5370597 73.6294577228753
1 HyS0010.5375675 73.6294577228753
1 HyS0010.5383426 73.6294577228753
1 HyS0010.5391109 73.6294577228753
1 HyS0010.5396301 73.6294577228753
1 HyS0010.5408485 73.6294577228753
1 HyS0010.5420138 73.6294577228753
1 HyS0010.5429006 73.6294577228753
1 HyS0010.5434007 73.6294577228753
1 HyS0010.5439412 73.6294577228753
1 HyS0010.5451439 73.6294577228753
1 HyS0010.5457148 73.6294577228753
1 HyS0010.5463384 73.6294577228753
1 HyS0010.5468410 73.6294577228753
1 HyS0010.5474071 73.6294577228753
1 HyS0010.5479819 73.6294577228753
1 HyS0010.5485959 73.6294577228753
1 HyS0010.5491736 73.6294577228753
1 HyS0010.5497172 73.6294577228753
1 HyS0010.5505181 73.6294577228753
1 HyS0010.5512774 73.6294577228753
1 HyS0010.5526276 73.6294577228753
1 HyS0010.5534769 73.6294577228753
1 HyS0010.5546646 73.6294577228753
1 HyS0010.5560163 73.6294577228753
1 HyS0010.5565279 73.6294577228753
1 HyS0010.5586798 73.6294577228753
1 HyS0010.5597256 73.6294577228753
1 HyS0010.5609884 73.6294577228753
1 HyS0010.5615332 74.7407161135719
1 HyS0010.5620395 74.7407161135719
1 HyS0010.5626079 74.7407161135719
1 HyS0010.5633603 74.7407161135719
1 HyS0010.5638744 74.7407161135719
1 HyS0010.5644557 74.7407161135719
1 HyS0010.5662873 78.078736748196
1 HyS0010.5670267 78.078736748196
2 HyS3411.12301 0
2 HyS0047.29091 2.24832635588065
2 HyS0047.43836 2.24832635588065
2 HyS0047.49321 2.24832635588065
2 HyS0047.54425 2.24832635588065
2 HyS0047.60597 2.24832635588065
2 HyS0047.65990 2.24832635588065
2 HyS0047.71351 2.24832635588065
2 HyS0047.76539 2.24832635588065
2 HyS0047.81594 2.24832635588065
2 HyS0047.86716 2.24832635588065
2 HyS0047.91739 2.24832635588065
2 HyS0047.97284 2.24832635588065
2 HyS0047.102337 2.24832635588065
2 HyS0047.108662 2.24832635588065
2 HyS0047.115051 2.24832635588065
2 HyS0047.120069 2.24832635588065
2 HyS0047.126787 2.24832635588065
2 HyS0047.131894 2.24832635588065
2 HyS0047.139424 2.24832635588065
2 HyS0047.190842 5.58660259925701
2 HyS0047.195999 5.58660259925701
2 HyS0047.204420 5.58660259925701
2 HyS0047.210043 5.58660259925701
2 HyS0047.224723 5.58660259925701
2 HyS0047.239111 5.58660259925701
2 HyS0047.244127 5.58660259925701
2 HyS0047.249214 5.58660259925701
2 HyS0047.256764 5.58660259925701
2 HyS0047.262142 5.58660259925701
2 HyS0047.270714 5.58660259925701
2 HyS0047.287053 5.58660259925701
2 HyS0047.302409 5.58660259925701
2 HyS0047.307505 5.58660259925701
2 HyS0047.312534 5.58660259925701
2 HyS0047.317691 5.58660259925701
2 HyS0047.323376 5.58660259925701
2 HyS0047.348136 5.58660259925701
2 HyS0047.353254 5.58660259925701
2 HyS0047.364008 5.58660259925701
2 HyS0047.370356 5.58660259925701
2 HyS0047.375586 5.58660259925701
2 HyS0047.381022 5.58660259925701
2 HyS0047.386351 5.58660259925701
2 HyS0047.393846 5.58660259925701
2 HyS0047.403972 5.58660259925701
2 HyS0047.409057 5.58660259925701
2 HyS0047.414388 5.58660259925701
2 HyS0047.420403 5.58660259925701
2 HyS0047.432453 5.58660259925701
2 HyS0047.440497 5.58660259925701
2 HyS0047.447320 5.58660259925701
2 HyS0047.452552 5.58660259925701
2 HyS0047.457860 5.58660259925701
2 HyS0047.463835 5.58660259925701
2 HyS0047.469520 5.58660259925701
2 HyS0047.485660 5.58660259925701
2 HyS0047.499534 5.58660259925701
2 HyS0047.542973 5.58660259925701
2 HyS0047.548055 5.58660259925701
2 HyS0047.553145 5.58660259925701
2 HyS0047.558316 5.58660259925701
2 HyS0047.572845 5.58660259925701
2 HyS0047.578151 5.58660259925701
2 HyS0047.593790 5.58660259925701
2 HyS0047.610483 5.58660259925701
2 HyS0047.630168 5.58660259925701
2 HyS0047.641825 5.58660259925701
2 HyS0047.647277 5.58660259925701
2 HyS0047.653940 5.58660259925701
2 HyS0047.659085 5.58660259925701
2 HyS0047.664096 5.58660259925701
2 HyS0047.669600 5.58660259925701
2 HyS0047.676334 5.58660259925701
2 HyS0047.681655 5.58660259925701
2 HyS0047.687125 5.58660259925701
2 HyS0047.715353 5.58660259925701
2 HyS0047.724758 5.58660259925701
2 HyS0047.736169 5.58660259925701
2 HyS0047.800260 5.58660259925701
2 HyS0047.806724 5.58660259925701
2 HyS0047.815978 5.58660259925701
2 HyS0047.821132 5.58660259925701
2 HyS0047.826335 5.58660259925701
2 HyS0047.831421 5.58660259925701
2 HyS0047.836991 5.58660259925701
2 HyS0047.843127 5.58660259925701
2 HyS0047.848168 5.58660259925701
2 HyS0047.853648 5.58660259925701
2 HyS0047.860561 5.58660259925701
2 HyS0047.865898 5.58660259925701
2 HyS0047.876535 5.58660259925701
2 HyS0047.883920 5.58660259925701
2 HyS0047.888988 5.58660259925701
2 HyS0047.894108 5.58660259925701
2 HyS0047.900077 5.58660259925701
2 HyS0047.912017 7.81026711258997
2 HyS0047.917133 7.81026711258997
2 HyS0047.923763 7.81026711258997
2 HyS0047.929203 7.81026711258997
2 HyS0047.934346 7.81026711258997
2 HyS0047.940127 7.81026711258997
2 HyS0047.945134 7.81026711258997
2 HyS0047.950275 7.81026711258997
2 HyS0047.956377 7.81026711258997
2 HyS0047.975181 7.81026711258997
2 HyS0047.980365 7.81026711258997
2 HyS0047.988256 7.81026711258997
2 HyS0047.994944 7.81026711258997
2 HyS0047.1000597 7.81026711258997
2 HyS0047.1006300 7.81026711258997
2 HyS0047.1011348 7.81026711258997
2 HyS0047.1016468 7.81026711258997
2 HyS0047.1021543 7.81026711258997
2 HyS0047.1026854 7.81026711258997
2 HyS0047.1031874 7.81026711258997
2 HyS0047.1037005 7.81026711258997
2 HyS0047.1046446 7.81026711258997
2 HyS0047.1058037 7.81026711258997
2 HyS0047.1063157 7.81026711258997
2 HyS0047.1069861 7.81026711258997
2 HyS0047.1094574 7.81026711258997
2 HyS0047.1106177 7.81026711258997
2 HyS0047.1111622 7.81026711258997
2 HyS0047.1116899 7.81026711258997
2 HyS0047.1125112 7.81026711258997
2 HyS0047.1130120 7.81026711258997
2 HyS0047.1136937 7.81026711258997
2 HyS0047.1142274 7.81026711258997
2 HyS0047.1154260 7.81026711258997
2 HyS0047.1159519 7.81026711258997
2 HyS0047.1164770 7.81026711258997
2 HyS0047.1170212 7.81026711258997
2 HyS0047.1177021 7.81026711258997
2 HyS0047.1185898 7.81026711258997
2 HyS0047.1191345 7.81026711258997
2 HyS0047.1196467 7.81026711258997
2 HyS0047.1201996 7.81026711258997
2 HyS0047.1207071 7.81026711258997
2 HyS0047.1228979 7.81026711258997
2 HyS0047.1234440 7.81026711258997
2 HyS0047.1242314 7.81026711258997
2 HyS0047.1247566 7.81026711258997
2 HyS0047.1252632 7.81026711258997
2 HyS0047.1258164 7.81026711258997
2 HyS0047.1263175 7.81026711258997
2 HyS0047.1269293 7.81026711258997
2 HyS0047.1274305 7.81026711258997
2 HyS0047.1279426 7.81026711258997
2 HyS0047.1284499 7.81026711258997
2 HyS0047.1289617 7.81026711258997
2 HyS0047.1305427 7.81026711258997
2 HyS0047.1311470 7.81026711258997
2 HyS0047.1316606 7.81026711258997
2 HyS0047.1324883 7.81026711258997
2 HyS0047.1340480 7.81026711258997
2 HyS0047.1345505 7.81026711258997
2 HyS0047.1351379 7.81026711258997
2 HyS0047.1356433 7.81026711258997
2 HyS0047.1365731 7.81026711258997
2 HyS0047.1384874 7.81026711258997
2 HyS0047.1389937 7.81026711258997
2 HyS0047.1395121 7.81026711258997
2 HyS0047.1400133 7.81026711258997
2 HyS0047.1405769 7.81026711258997
2 HyS0047.1411464 7.81026711258997
2 HyS0047.1418582 7.81026711258997
2 HyS0047.1423701 7.81026711258997
2 HyS0047.1430389 7.81026711258997
2 HyS0047.1435431 7.81026711258997
2 HyS0047.1440686 7.81026711258997
2 HyS0047.1445701 7.81026711258997
2 HyS0047.1451141 7.81026711258997
2 HyS0047.1457979 7.81026711258997
2 HyS0047.1463302 7.81026711258997
2 HyS0047.1468915 7.81026711258997
2 HyS0047.1474965 7.81026711258997
2 HyS0047.1480047 7.81026711258997
2 HyS0047.1485659 7.81026711258997
2 HyS0047.1496384 7.81026711258997
2 HyS0047.1506341 7.81026711258997
2 HyS0047.1511378 7.81026711258997
2 HyS0047.1516548 7.81026711258997
2 HyS0047.1521568 7.81026711258997
2 HyS0047.1526691 7.81026711258997
2 HyS0047.1531700 7.81026711258997
2 HyS0047.1537184 7.81026711258997
2 HyS0047.1542191 7.81026711258997
2 HyS0047.1547365 7.81026711258997
2 HyS0047.1552788 7.81026711258997
2 HyS0047.1557795 7.81026711258997
2 HyS0047.1562906 7.81026711258997
2 HyS0047.1568233 7.81026711258997
2 HyS0047.1582088 7.81026711258997
2 HyS0047.1588642 10.0339084393382
2 HyS0047.1599693 10.0339084393382
2 HyS0047.1636825 10.0339084393382
2 HyS0047.1648323 10.0339084393382
2 HyS0047.1655167 10.0339084393382
2 HyS0047.1662911 10.0339084393382
2 HyS0047.1668301 10.0339084393382
2 HyS0047.1673407 10.0339084393382
2 HyS0047.1679594 10.0339084393382
2 HyS0047.1686163 10.0339084393382
2 HyS0047.1691606 10.0339084393382
2 HyS0047.1696627 10.0339084393382
2 HyS0047.1781071 10.0339084393382
2 HyS0047.1786232 10.0339084393382
2 HyS0047.1800846 10.0339084393382
2 HyS0047.1807761 10.0339084393382
2 HyS0047.1818291 10.0339084393382
2 HyS0047.1827335 10.0339084393382
2 HyS0047.1833239 10.0339084393382
2 HyS0047.1841486 10.0339084393382
2 HyS0047.1865876 10.0339084393382
2 HyS0047.1870882 10.0339084393382
2 HyS0047.1876090 10.0339084393382
2 HyS0047.1881122 10.0339084393382
2 HyS0047.1887601 10.0339084393382
2 HyS0047.1892918 10.0339084393382
2 HyS0047.1898319 10.0339084393382
2 HyS0047.1909901 10.0339084393382
2 HyS0047.1915082 10.0339084393382
2 HyS0047.1934884 10.0339084393382
2 HyS0047.1939971 10.0339084393382
2 HyS0047.1946096 10.0339084393382
2 HyS0047.1952908 10.0339084393382
2 HyS0047.1959224 10.0339084393382
2 HyS0047.1965067 19.0183063871749
2 HyS0047.1971018 19.0183063871749
2 HyS0047.1976876 19.0183063871749
2 HyS0047.1984489 19.0183063871749
2 HyS0047.1993457 19.0183063871749
2 HyS0047.1999546 19.0183063871749
2 HyS0047.2004920 19.0183063871749
2 HyS0047.2010553 19.0183063871749
2 HyS0047.2015720 19.0183063871749
2 HyS0047.2020754 19.0183063871749
2 HyS0047.2026055 19.0183063871749
2 HyS0047.2031091 19.0183063871749
2 HyS0047.2044052 19.0183063871749
2 HyS0047.2051696 19.0183063871749
2 HyS0047.2061270 19.0183063871749
2 HyS0047.2068544 19.0183063871749
2 HyS0047.2073734 19.0183063871749
2 HyS0047.2098757 19.0183063871749
2 HyS0047.2105976 19.0183063871749
2 HyS0047.2124146 19.0183063871749
2 HyS0047.2131949 19.0183063871749
2 HyS0047.2147144 19.0183063871749
2 HyS0047.2156812 19.0183063871749
2 HyS0047.2162244 19.0183063871749
2 HyS0047.2167748 19.0183063871749
2 HyS0119.51572 19.0183063871749
2 HyS0119.102740 19.0183063871749
2 HyS0119.108028 19.0183063871749
2 HyS0119.113370 19.0183063871749
2 HyS0119.119278 19.0183063871749
2 HyS0119.124551 19.0183063871749
2 HyS0119.144129 19.0183063871749
2 HyS0119.150956 19.0183063871749
2 HyS0119.182429 19.0183063871749
2 HyS0119.187485 19.0183063871749
2 HyS0119.197946 19.0183063871749
2 HyS0119.203552 19.0183063871749
2 HyS0119.217968 19.0183063871749
2 HyS0119.223257 19.0183063871749
2 HyS0119.235462 19.0183063871749
2 HyS0119.243190 19.0183063871749
2 HyS0119.255745 19.0183063871749
2 HyS0119.392345 19.0183063871749
2 HyS0119.400936 19.0183063871749
2 HyS0119.415536 19.0183063871749
2 HyS0155.682 19.0183063871749
2 HyS0155.8909 19.0183063871749
2 HyS0155.13939 19.0183063871749
2 HyS0155.19064 19.0183063871749
2 HyS0155.24245 19.0183063871749
2 HyS0155.29610 19.0183063871749
2 HyS0155.34679 19.0183063871749
2 HyS0616.39410 19.0183063871749
2 HyS0155.50733 20.1295549415858
2 HyS0155.65169 20.1295549415858
2 HyS0155.72958 20.1295549415858
2 HyS0155.77964 20.1295549415858
2 HyS0155.82965 20.1295549415858
2 HyS0155.89654 20.1295549415858
2 HyS0155.94931 20.1295549415858
2 HyS0155.100149 20.1295549415858
2 HyS0155.105440 20.1295549415858
2 HyS0155.111645 20.1295549415858
2 HyS0155.116773 20.1295549415858
2 HyS0155.121836 20.1295549415858
2 HyS0155.127628 20.1295549415858
2 HyS0155.132689 20.1295549415858
2 HyS0155.137843 20.1295549415858
2 HyS0155.146708 21.2408312640462
2 HyS0155.156525 21.2408312640462
2 HyS0155.161658 21.2408312640462
2 HyS0155.167071 21.2408312640462
2 HyS0155.172253 21.2408312640462
2 HyS0155.178460 21.2408312640462
2 HyS0037.418514 23.464500001696
2 HyS0037.423992 23.464500001696
2 HyS0037.429651 23.464500001696
2 HyS0037.435783 23.464500001696
2 HyS0037.441739 23.464500001696
2 HyS0037.447355 23.464500001696
2 HyS0037.452662 23.464500001696
2 HyS0037.469994 23.464500001696
2 HyS0037.475157 23.464500001696
2 HyS0037.480182 23.464500001696
2 HyS0037.485716 23.464500001696
2 HyS0037.492186 23.464500001696
2 HyS0037.499712 23.464500001696
2 HyS0037.504880 23.464500001696
2 HyS0037.510125 23.464500001696
2 HyS0037.522846 23.464500001696
2 HyS0037.551990 23.464500001696
2 HyS0037.557044 23.464500001696
2 HyS0037.562443 23.464500001696
2 HyS0037.568205 23.464500001696
2 HyS0037.573628 23.464500001696
2 HyS0037.664199 23.464500001696
2 HyS0037.708509 23.464500001696
2 HyS0037.714071 23.464500001696
2 HyS0037.725650 23.464500001696
2 HyS0037.747862 23.464500001696
2 HyS0037.753693 23.464500001696
2 HyS0037.768833 23.464500001696
2 HyS0037.773926 23.464500001696
2 HyS0037.779345 23.464500001696
2 HyS0037.788603 23.464500001696
2 HyS0037.795556 23.464500001696
2 HyS0037.800603 23.464500001696
2 HyS0037.807803 23.464500001696
2 HyS0037.813953 23.464500001696
2 HyS0037.825069 23.464500001696
2 HyS0037.830531 23.464500001696
2 HyS0037.835780 23.464500001696
2 HyS0037.851645 23.464500001696
2 HyS0037.857741 23.464500001696
2 HyS0037.863792 23.464500001696
2 HyS0037.873588 23.464500001696
2 HyS0155.190937 23.464500001696
2 HyS0155.196730 23.464500001696
2 HyS1638.3024 26.8027805322226
2 HyS0037.373264 27.9140253674534
2 HyS0037.378289 27.9140253674534
2 HyS0037.383348 27.9140253674534
2 HyS1638.8288 27.9140253674534
2 HyS1638.15352 27.9140253674534
2 HyS0025.2892073 35.7555037906836
2 HyS0025.2897816 35.7555037906836
2 HyS0025.2903035 35.7555037906836
2 HyS0025.2908358 35.7555037906836
2 HyS0025.2915709 35.7555037906836
2 HyS0025.2920723 35.7555037906836
2 HyS0025.2927044 35.7555037906836
2 HyS0025.2941598 35.7555037906836
2 HyS0025.3000251 35.7555037906836
2 HyS0025.3005897 35.7555037906836
2 HyS0025.3011258 35.7555037906836
2 HyS0025.3021716 35.7555037906836
2 HyS0025.3029885 35.7555037906836
2 HyS0025.3035339 35.7555037906836
2 HyS0025.3041506 35.7555037906836
2 HyS0025.3047042 35.7555037906836
2 HyS0025.3052446 35.7555037906836
2 HyS0025.3058206 35.7555037906836
2 HyS0025.3063398 35.7555037906836
2 HyS0025.3068496 35.7555037906836
2 HyS0025.3073960 35.7555037906836
2 HyS0025.3082151 35.7555037906836
2 HyS0025.3094708 35.7555037906836
2 HyS0025.3100034 35.7555037906836
2 HyS0025.3105722 35.7555037906836
2 HyS0025.3112952 35.7555037906836
2 HyS0025.3118694 35.7555037906836
2 HyS0025.3124720 35.7555037906836
2 HyS0025.3131123 35.7555037906836
2 HyS0025.3138973 35.7555037906836
2 HyS0025.3170176 35.7555037906836
2 HyS0025.3184792 35.7555037906836
2 HyS0025.3194483 35.7555037906836
2 HyS0025.3203758 35.7555037906836
2 HyS0025.3209024 35.7555037906836
2 HyS0025.3220024 35.7555037906836
2 HyS0025.3227445 35.7555037906836
2 HyS0025.3233371 35.7555037906836
2 HyS0025.3238792 35.7555037906836
2 HyS0025.3246788 35.7555037906836
2 HyS0025.3260046 35.7555037906836
2 HyS0025.3265069 35.7555037906836
2 HyS0025.3273741 35.7555037906836
2 HyS0025.3279561 35.7555037906836
2 HyS0025.3287440 35.7555037906836
2 HyS0025.3294928 35.7555037906836
2 HyS0025.3300062 35.7555037906836
2 HyS0025.3316889 35.7555037906836
2 HyS0025.3322708 35.7555037906836
2 HyS0025.3327980 35.7555037906836
2 HyS0025.3333115 35.7555037906836
2 HyS0025.3339033 35.7555037906836
2 HyS0025.3348794 35.7555037906836
2 HyS0025.3363897 35.7555037906836
2 HyS0025.3370314 35.7555037906836
2 HyS0025.3375352 35.7555037906836
2 HyS0025.3383454 35.7555037906836
2 HyS0037.266534 35.7555037906836
2 HyS0037.277077 35.7555037906836
2 HyS0037.283824 35.7555037906836
2 HyS0037.297456 35.7555037906836
2 HyS0037.302832 35.7555037906836
2 HyS0037.312857 35.7555037906836
2 HyS0037.322622 35.7555037906836
2 HyS0037.327991 35.7555037906836
2 HyS0037.334233 35.7555037906836
2 HyS0037.340810 35.7555037906836
2 HyS0037.345828 35.7555037906836
2 HyS0037.353783 35.7555037906836
2 HyS0037.358862 35.7555037906836
2 HyS0025.2147257 37.9791499782204
2 HyS0025.2152278 37.9791499782204
2 HyS0025.2157669 37.9791499782204
2 HyS0025.2166059 37.9791499782204
2 HyS0025.2172796 37.9791499782204
2 HyS0025.2177883 37.9791499782204
2 HyS0025.2183896 37.9791499782204
2 HyS0025.2194706 37.9791499782204
2 HyS0025.2203696 37.9791499782204
2 HyS0025.2208702 37.9791499782204
2 HyS0025.2213710 37.9791499782204
2 HyS0025.2218853 37.9791499782204
2 HyS0025.2227675 37.9791499782204
2 HyS0025.2235053 37.9791499782204
2 HyS0025.2241185 37.9791499782204
2 HyS0025.2246449 37.9791499782204
2 HyS0025.2251579 37.9791499782204
2 HyS0025.2256907 37.9791499782204
2 HyS0025.2263115 37.9791499782204
2 HyS0025.2268123 37.9791499782204
2 HyS0025.2273149 37.9791499782204
2 HyS0025.2286063 37.9791499782204
2 HyS0025.2291404 37.9791499782204
2 HyS0025.2298525 37.9791499782204
2 HyS0025.2311082 37.9791499782204
2 HyS0025.2325895 37.9791499782204
2 HyS0025.2331056 37.9791499782204
2 HyS0025.2338090 37.9791499782204
2 HyS0025.2343516 37.9791499782204
2 HyS0025.2349722 37.9791499782204
2 HyS0025.2355132 37.9791499782204
2 HyS0025.2360408 37.9791499782204
2 HyS0025.2367561 37.9791499782204
2 HyS0025.2372623 37.9791499782204
2 HyS0025.2377632 37.9791499782204
2 HyS0025.2383835 37.9791499782204
2 HyS0025.2389054 37.9791499782204
2 HyS0025.2394064 37.9791499782204
2 HyS0025.2399068 37.9791499782204
2 HyS0025.2404440 37.9791499782204
2 HyS0025.2411428 37.9791499782204
2 HyS0025.2416837 37.9791499782204
2 HyS0025.2422147 37.9791499782204
2 HyS0025.2427251 37.9791499782204
2 HyS0025.2432741 37.9791499782204
2 HyS0025.2438662 37.9791499782204
2 HyS0025.2446181 37.9791499782204
2 HyS0025.2470467 37.9791499782204
2 HyS0025.2482044 37.9791499782204
2 HyS0025.2492818 37.9791499782204
2 HyS0025.2507060 37.9791499782204
2 HyS0025.2512415 37.9791499782204
2 HyS0025.2517990 37.9791499782204
2 HyS0025.2525362 37.9791499782204
2 HyS0025.2530426 37.9791499782204
2 HyS0025.2541902 37.9791499782204
2 HyS0025.2546964 37.9791499782204
2 HyS0025.2552587 37.9791499782204
2 HyS0025.2557872 37.9791499782204
2 HyS0025.2563002 37.9791499782204
2 HyS0025.2569096 37.9791499782204
2 HyS0025.2577142 37.9791499782204
2 HyS0025.2582736 37.9791499782204
2 HyS0025.2587855 37.9791499782204
2 HyS0025.2593533 37.9791499782204
2 HyS0025.2603087 37.9791499782204
2 HyS0025.2608149 37.9791499782204
2 HyS0025.2614850 37.9791499782204
2 HyS0025.2620276 37.9791499782204
2 HyS0025.2631461 37.9791499782204
2 HyS0025.2638214 37.9791499782204
2 HyS0025.2647080 37.9791499782204
2 HyS0025.2652154 37.9791499782204
2 HyS0025.2658494 37.9791499782204
2 HyS0025.2668009 37.9791499782204
2 HyS0025.2673166 37.9791499782204
2 HyS0025.2680552 37.9791499782204
2 HyS0025.2685789 37.9791499782204
2 HyS0025.2728601 37.9791499782204
2 HyS0025.2746302 37.9791499782204
2 HyS0025.2751545 37.9791499782204
2 HyS0025.2756824 37.9791499782204
2 HyS0025.2762687 37.9791499782204
2 HyS0025.2771218 37.9791499782204
2 HyS0025.2780229 37.9791499782204
2 HyS0025.2813243 37.9791499782204
2 HyS0025.2824525 37.9791499782204
2 HyS0025.2829580 37.9791499782204
2 HyS0025.2838192 37.9791499782204
2 HyS0025.2843195 37.9791499782204
2 HyS0025.2853591 37.9791499782204
2 HyS0025.2865903 37.9791499782204
2 HyS0025.2871310 37.9791499782204
2 HyS0025.2884581 37.9791499782204
2 HyS0025.766679 40.2028188128686
2 HyS0025.771689 40.2028188128686
2 HyS0025.778161 40.2028188128686
2 HyS0025.784057 40.2028188128686
2 HyS0025.846803 40.2028188128686
2 HyS0025.851852 40.2028188128686
2 HyS0025.857721 40.2028188128686
2 HyS0025.865679 40.2028188128686
2 HyS0025.872112 40.2028188128686
2 HyS0025.877952 40.2028188128686
2 HyS0025.883052 40.2028188128686
2 HyS0025.890581 40.2028188128686
2 HyS0025.895742 40.2028188128686
2 HyS0025.912446 40.2028188128686
2 HyS0025.921472 40.2028188128686
2 HyS0025.926915 40.2028188128686
2 HyS0025.939901 40.2028188128686
2 HyS0025.947129 40.2028188128686
2 HyS0025.975040 40.2028188128686
2 HyS0025.983092 40.2028188128686
2 HyS0025.991122 40.2028188128686
2 HyS0025.998043 40.2028188128686
2 HyS0025.1207923 40.2028188128686
2 HyS0025.1241786 40.2028188128686
2 HyS0025.1254637 40.2028188128686
2 HyS0025.1261065 40.2028188128686
2 HyS0025.1266183 40.2028188128686
2 HyS0025.1271960 40.2028188128686
2 HyS0025.1277411 40.2028188128686
2 HyS0025.1408276 40.2028188128686
2 HyS0025.1415339 40.2028188128686
2 HyS0025.1420570 40.2028188128686
2 HyS0025.1427439 40.2028188128686
2 HyS0025.1452380 40.2028188128686
2 HyS0025.1467164 40.2028188128686
2 HyS0025.1486743 40.2028188128686
2 HyS0025.1492784 40.2028188128686
2 HyS0025.1498047 40.2028188128686
2 HyS0025.1503631 40.2028188128686
2 HyS0025.1508688 40.2028188128686
2 HyS0025.1518154 40.2028188128686
2 HyS0025.1523705 40.2028188128686
2 HyS0025.1540049 40.2028188128686
2 HyS0025.1561876 40.2028188128686
2 HyS0025.1567729 40.2028188128686
2 HyS0025.1579490 40.2028188128686
2 HyS0025.1584755 40.2028188128686
2 HyS0025.1590301 40.2028188128686
2 HyS0025.1598546 40.2028188128686
2 HyS0025.1607767 40.2028188128686
2 HyS0025.1612828 40.2028188128686
2 HyS0025.1627654 40.2028188128686
2 HyS0025.1639668 40.2028188128686
2 HyS0025.1646235 40.2028188128686
2 HyS0025.1652033 40.2028188128686
2 HyS0025.1657140 40.2028188128686
2 HyS0025.1662156 40.2028188128686
2 HyS0025.1667383 40.2028188128686
2 HyS0025.1672739 40.2028188128686
2 HyS0025.1679397 40.2028188128686
2 HyS0025.1684498 40.2028188128686
2 HyS0025.1693014 40.2028188128686
2 HyS0025.1698476 40.2028188128686
2 HyS0025.1703953 40.2028188128686
2 HyS0025.1719090 40.2028188128686
2 HyS0025.1741640 40.2028188128686
2 HyS0025.1747760 40.2028188128686
2 HyS0025.1767570 40.2028188128686
2 HyS0025.1773071 40.2028188128686
2 HyS0025.1778996 40.2028188128686
2 HyS0025.1784986 40.2028188128686
2 HyS0025.1790454 40.2028188128686
2 HyS0025.1802124 40.2028188128686
2 HyS0025.1807615 40.2028188128686
2 HyS0025.1819733 40.2028188128686
2 HyS0025.1834647 40.2028188128686
2 HyS0025.1842526 40.2028188128686
2 HyS0025.1848109 40.2028188128686
2 HyS0025.1856587 40.2028188128686
2 HyS0025.1861945 40.2028188128686
2 HyS0025.1867416 40.2028188128686
2 HyS0025.1873073 40.2028188128686
2 HyS0025.1878864 40.2028188128686
2 HyS0025.1886287 40.2028188128686
2 HyS0025.1894750 40.2028188128686
2 HyS0025.1903375 40.2028188128686
2 HyS0025.1914568 40.2028188128686
2 HyS0025.1919738 40.2028188128686
2 HyS0025.1925179 40.2028188128686
2 HyS0025.1930185 40.2028188128686
2 HyS0025.1935320 40.2028188128686
2 HyS0025.1941778 40.2028188128686
2 HyS0025.1949357 40.2028188128686
2 HyS0025.1956281 40.2028188128686
2 HyS0025.1961674 40.2028188128686
2 HyS0025.1969548 40.2028188128686
2 HyS0025.1981067 40.2028188128686
2 HyS0025.1987335 40.2028188128686
2 HyS0025.1993389 40.2028188128686
2 HyS0025.1999943 40.2028188128686
2 HyS0025.2018690 40.2028188128686
2 HyS0025.2024328 40.2028188128686
2 HyS0025.2050824 40.2028188128686
2 HyS0025.2056558 40.2028188128686
2 HyS0025.2061600 40.2028188128686
2 HyS0025.2067070 40.2028188128686
2 HyS0025.2073361 40.2028188128686
2 HyS0025.2079010 40.2028188128686
2 HyS0025.2084156 40.2028188128686
2 HyS0025.2091030 40.2028188128686
2 HyS0025.2096568 40.2028188128686
2 HyS0025.2102539 40.2028188128686
2 HyS0025.2113183 40.2028188128686
2 HyS0025.2118516 40.2028188128686
2 HyS0025.2123828 40.2028188128686
2 HyS0025.2130416 40.2028188128686
2 HyS0025.2135500 40.2028188128686
2 HyS0025.758677 42.4264918717643
2 HyS0025.610563 43.5377681944018
2 HyS0025.616026 43.5377681944018
2 HyS0025.622793 43.5377681944018
2 HyS0025.628782 43.5377681944018
2 HyS0025.640298 43.5377681944018
2 HyS0025.645352 43.5377681944018
2 HyS0025.650367 43.5377681944018
2 HyS0025.655377 43.5377681944018
2 HyS0025.660379 43.5377681944018
2 HyS0025.687716 43.5377681944018
2 HyS0025.695698 43.5377681944018
2 HyS0025.700698 43.5377681944018
2 HyS0025.706067 43.5377681944018
2 HyS0025.712792 43.5377681944018
2 HyS0025.732537 43.5377681944018
2 HyS0025.737925 43.5377681944018
2 HyS0025.752672 43.5377681944018
2 HyS0025.250659 44.6490401549241
2 HyS0025.256387 44.6490401549241
2 HyS0025.265446 44.6490401549241
2 HyS0025.276045 44.6490401549241
2 HyS0025.281127 44.6490401549241
2 HyS0025.286618 44.6490401549241
2 HyS0025.291733 44.6490401549241
2 HyS0025.296801 44.6490401549241
2 HyS0025.301872 44.6490401549241
2 HyS0025.307071 44.6490401549241
2 HyS0025.327230 44.6490401549241
2 HyS0025.333132 44.6490401549241
2 HyS0025.344331 44.6490401549241
2 HyS0025.349433 44.6490401549241
2 HyS0025.370119 44.6490401549241
2 HyS0025.375853 44.6490401549241
2 HyS0025.380873 44.6490401549241
2 HyS0025.393225 44.6490401549241
2 HyS0025.409735 44.6490401549241
2 HyS0025.428573 44.6490401549241
2 HyS0025.440705 44.6490401549241
2 HyS0025.457486 44.6490401549241
2 HyS0025.464311 44.6490401549241
2 HyS0025.472461 44.6490401549241
2 HyS0025.477700 44.6490401549241
2 HyS0025.487577 44.6490401549241
2 HyS0025.492965 44.6490401549241
2 HyS0025.499350 44.6490401549241
2 HyS0025.505686 44.6490401549241
2 HyS0025.530328 44.6490401549241
2 HyS0025.536615 44.6490401549241
2 HyS0025.554356 44.6490401549241
2 HyS0025.559448 44.6490401549241
2 HyS0025.573506 44.6490401549241
2 HyS0025.582702 44.6490401549241
2 HyS0025.591398 44.6490401549241
2 HyS0025.596414 44.6490401549241
2 HyS0028.2228741 44.6490401549241
2 HyS0028.2234017 44.6490401549241
2 HyS0028.2240072 44.6490401549241
2 HyS0028.2245675 44.6490401549241
2 HyS0028.2250881 44.6490401549241
2 HyS0028.2261285 44.6490401549241
2 HyS0028.2269511 44.6490401549241
2 HyS0028.2279831 44.6490401549241
2 HyS0028.2285188 44.6490401549241
2 HyS0028.2295877 44.6490401549241
2 HyS0028.2301232 44.6490401549241
2 HyS0028.2306683 44.6490401549241
2 HyS0028.2312487 44.6490401549241
2 HyS0028.2318854 44.6490401549241
2 HyS0028.2325506 44.6490401549241
2 HyS0028.2331120 44.6490401549241
2 HyS0028.2361836 44.6490401549241
2 HyS0028.2367095 44.6490401549241
2 HyS0028.2373057 44.6490401549241
2 HyS0028.2380385 44.6490401549241
2 HyS0028.2387676 44.6490401549241
2 HyS0028.2394121 44.6490401549241
2 HyS0028.2407258 44.6490401549241
2 HyS0028.2413071 44.6490401549241
2 HyS0028.2418121 44.6490401549241
2 HyS0028.2423169 44.6490401549241
2 HyS0028.2428976 44.6490401549241
2 HyS0028.2434378 44.6490401549241
2 HyS0028.2446181 44.6490401549241
2 HyS0028.2467129 44.6490401549241
2 HyS0028.2472168 44.6490401549241
2 HyS0028.2480598 44.6490401549241
2 HyS0028.2485856 44.6490401549241
2 HyS0028.2491296 44.6490401549241
2 HyS0028.2497560 44.6490401549241
2 HyS0028.2505375 44.6490401549241
2 HyS0028.2510559 44.6490401549241
2 HyS0028.2515923 44.6490401549241
2 HyS0028.2520976 44.6490401549241
2 HyS0028.2526419 44.6490401549241
2 HyS0028.2531437 44.6490401549241
2 HyS0028.2536576 44.6490401549241
2 HyS0028.2542675 44.6490401549241
2 HyS0028.2548258 44.6490401549241
2 HyS0028.2556613 44.6490401549241
2 HyS0028.2565601 44.6490401549241
2 HyS0028.2573131 44.6490401549241
2 HyS0028.2580015 44.6490401549241
2 HyS0028.2585921 44.6490401549241
2 HyS0028.2591542 44.6490401549241
2 HyS0028.2596595 44.6490401549241
2 HyS0028.2602400 44.6490401549241
2 HyS0028.2607683 44.6490401549241
2 HyS0028.2613287 44.6490401549241
2 HyS0028.2618359 44.6490401549241
2 HyS0028.2623714 44.6490401549241
2 HyS0028.2628885 44.6490401549241
2 HyS0028.2661533 44.6490401549241
2 HyS0028.2667885 44.6490401549241
2 HyS0028.2674091 44.6490401549241
2 HyS0028.2690267 44.6490401549241
2 HyS0028.2696061 44.6490401549241
2 HyS0028.2702941 44.6490401549241
2 HyS0028.2708571 44.6490401549241
2 HyS0028.2719821 44.6490401549241
2 HyS0028.2725817 44.6490401549241
2 HyS0028.2731954 44.6490401549241
2 HyS0028.2741516 44.6490401549241
2 HyS0028.2747297 44.6490401549241
2 HyS0028.2752944 44.6490401549241
2 HyS0028.2758109 44.6490401549241
2 HyS0028.2763950 44.6490401549241
2 HyS0028.2769240 44.6490401549241
2 HyS0028.2778158 44.6490401549241
2 HyS0028.2786873 44.6490401549241
2 HyS0028.2793660 44.6490401549241
2 HyS0028.2799329 44.6490401549241
2 HyS0028.2804961 44.6490401549241
2 HyS0028.2810300 44.6490401549241
2 HyS0028.2816229 44.6490401549241
2 HyS0028.2821269 44.6490401549241
2 HyS0028.2828133 44.6490401549241
2 HyS0028.2833401 44.6490401549241
2 HyS0028.2838417 44.6490401549241
2 HyS0028.2843684 44.6490401549241
2 HyS0028.2848734 44.6490401549241
2 HyS0028.2855585 44.6490401549241
2 HyS0028.2860910 44.6490401549241
2 HyS0028.2866180 44.6490401549241
2 HyS0028.2872764 44.6490401549241
2 HyS0028.2904035 44.6490401549241
2 HyS0028.2994039 44.6490401549241
2 HyS0028.3000364 44.6490401549241
2 HyS0028.3010328 44.6490401549241
2 HyS0028.3023940 44.6490401549241
2 HyS0028.3041050 44.6490401549241
2 HyS0028.3062454 44.6490401549241
2 HyS0028.3067506 44.6490401549241
2 HyS0028.3072694 44.6490401549241
2 HyS0028.3079013 44.6490401549241
2 HyS0028.3084250 44.6490401549241
2 HyS0028.3089475 44.6490401549241
2 HyS0028.3095956 44.6490401549241
2 HyS0028.3106098 44.6490401549241
2 HyS0028.3112768 44.6490401549241
2 HyS0028.3120091 44.6490401549241
2 HyS0028.3131418 44.6490401549241
2 HyS0028.3136501 44.6490401549241
2 HyS0028.3145839 44.6490401549241
2 HyS0028.3150913 44.6490401549241
2 HyS0028.3157532 44.6490401549241
2 HyS0028.3170201 44.6490401549241
2 HyS0028.3175295 44.6490401549241
2 HyS0028.3181747 44.6490401549241
2 HyS0028.3216547 44.6490401549241
2 HyS0028.3226683 44.6490401549241
2 HyS0028.3232025 44.6490401549241
2 HyS0028.3245462 44.6490401549241
2 HyS0028.3256364 44.6490401549241
2 HyS0028.3261473 44.6490401549241
2 HyS0028.3266530 44.6490401549241
2 HyS0028.3274760 44.6490401549241
2 HyS0028.3283739 44.6490401549241
2 HyS0028.3288804 44.6490401549241
2 HyS0028.3294162 44.6490401549241
2 HyS0028.3304320 44.6490401549241
2 HyS0028.3310018 44.6490401549241
2 HyS0028.3315021 44.6490401549241
2 HyS0028.3320977 44.6490401549241
2 HyS0028.3352529 44.6490401549241
2 HyS0028.3365986 44.6490401549241
2 HyS0028.3371006 44.6490401549241
2 HyS0028.3381438 44.6490401549241
2 HyS0028.3388382 44.6490401549241
2 HyS0028.3393828 44.6490401549241
2 HyS0028.3401488 44.6490401549241
2 HyS0028.3408000 44.6490401549241
2 HyS0028.3416913 44.6490401549241
2 HyS0028.2161667 47.9873248750979
2 HyS0028.2166854 47.9873248750979
2 HyS0028.2178704 47.9873248750979
2 HyS0028.2195032 47.9873248750979
2 HyS0028.2218054 47.9873248750979
2 HyS0028.2223136 47.9873248750979
2 HyS0015.78713 49.0985967888996
2 HyS0015.87085 49.0985967888996
2 HyS0015.92284 49.0985967888996
2 HyS0015.98080 49.0985967888996
2 HyS0015.103417 49.0985967888996
2 HyS0015.133005 49.0985967888996
2 HyS0015.138603 49.0985967888996
2 HyS0015.143986 49.0985967888996
2 HyS0015.151384 49.0985967888996
2 HyS0015.160019 49.0985967888996
2 HyS0015.166287 49.0985967888996
2 HyS0015.174379 49.0985967888996
2 HyS0015.179660 49.0985967888996
2 HyS0015.184772 49.0985967888996
2 HyS0015.190138 49.0985967888996
2 HyS0015.197422 49.0985967888996
2 HyS0015.202638 49.0985967888996
2 HyS0015.262497 49.0985967888996
2 HyS0015.268190 49.0985967888996
2 HyS0015.273791 49.0985967888996
2 HyS0015.279393 49.0985967888996
2 HyS0015.311017 49.0985967888996
2 HyS0015.316884 49.0985967888996
2 HyS0015.322706 49.0985967888996
2 HyS0015.328312 49.0985967888996
2 HyS0015.334573 49.0985967888996
2 HyS0015.340502 49.0985967888996
2 HyS0015.345513 49.0985967888996
2 HyS0015.350616 49.0985967888996
2 HyS0015.356188 49.0985967888996
2 HyS0015.362282 49.0985967888996
2 HyS0015.367739 49.0985967888996
2 HyS0015.374217 49.0985967888996
2 HyS0015.392177 49.0985967888996
2 HyS0015.407318 49.0985967888996
2 HyS0015.412890 49.0985967888996
2 HyS0015.419139 49.0985967888996
2 HyS0015.424973 49.0985967888996
2 HyS0015.432320 49.0985967888996
2 HyS0015.440560 49.0985967888996
2 HyS0015.445598 49.0985967888996
2 HyS0015.450793 49.0985967888996
2 HyS0015.457252 49.0985967888996
2 HyS0015.514151 49.0985967888996
2 HyS0015.520279 49.0985967888996
2 HyS0015.528765 49.0985967888996
2 HyS0015.542182 49.0985967888996
2 HyS0015.600640 49.0985967888996
2 HyS0015.605924 49.0985967888996
2 HyS0015.613218 49.0985967888996
2 HyS0015.618940 49.0985967888996
2 HyS0015.655318 49.0985967888996
2 HyS0015.661098 49.0985967888996
2 HyS0015.754433 49.0985967888996
2 HyS0015.759977 49.0985967888996
2 HyS0015.774584 49.0985967888996
2 HyS0015.789500 49.0985967888996
2 HyS0015.796869 49.0985967888996
2 HyS0015.801912 49.0985967888996
2 HyS0015.808095 49.0985967888996
2 HyS0015.813119 49.0985967888996
2 HyS0015.818439 49.0985967888996
2 HyS0015.824724 49.0985967888996
2 HyS0015.829749 49.0985967888996
2 HyS0015.835796 49.0985967888996
2 HyS0015.846161 49.0985967888996
2 HyS0015.862162 49.0985967888996
2 HyS0015.867205 49.0985967888996
2 HyS0015.872342 49.0985967888996
2 HyS0015.888801 49.0985967888996
2 HyS0015.909181 49.0985967888996
2 HyS0015.921317 49.0985967888996
2 HyS0015.926322 49.0985967888996
2 HyS0015.931738 49.0985967888996
2 HyS0015.938377 49.0985967888996
2 HyS0015.956643 49.0985967888996
2 HyS0015.964583 49.0985967888996
2 HyS0015.977411 49.0985967888996
2 HyS0015.984618 49.0985967888996
2 HyS0015.990982 49.0985967888996
2 HyS0015.1024726 49.0985967888996
2 HyS0015.1031051 49.0985967888996
2 HyS0015.1042464 49.0985967888996
2 HyS0015.1102548 49.0985967888996
2 HyS0015.1144547 49.0985967888996
2 HyS0015.1161252 49.0985967888996
2 HyS0015.1173421 49.0985967888996
2 HyS0015.1186072 49.0985967888996
2 HyS0015.1201940 49.0985967888996
2 HyS0015.1223311 49.0985967888996
2 HyS0015.1230055 49.0985967888996
2 HyS0015.1235285 49.0985967888996
2 HyS0015.1240444 49.0985967888996
2 HyS0015.1245484 49.0985967888996
2 HyS0015.1250991 49.0985967888996
2 HyS0015.1256346 49.0985967888996
2 HyS0015.1270809 49.0985967888996
2 HyS0015.1276040 49.0985967888996
2 HyS0015.1281675 49.0985967888996
2 HyS0015.1337360 49.0985967888996
2 HyS0015.1342571 49.0985967888996
2 HyS0015.1350802 49.0985967888996
2 HyS0015.1383825 49.0985967888996
2 HyS0015.1389104 49.0985967888996
2 HyS0015.1394257 49.0985967888996
2 HyS0015.1405762 49.0985967888996
2 HyS0015.1481439 49.0985967888996
2 HyS0015.1494550 49.0985967888996
2 HyS0015.1513299 49.0985967888996
2 HyS0015.1518514 49.0985967888996
2 HyS0015.1530888 49.0985967888996
2 HyS0015.1538385 49.0985967888996
2 HyS0015.1543467 49.0985967888996
2 HyS0015.1633913 49.0985967888996
2 HyS0015.1639977 49.0985967888996
2 HyS0015.1645019 49.0985967888996
2 HyS0015.1663862 49.0985967888996
2 HyS0015.1669066 49.0985967888996
2 HyS0015.1703774 49.0985967888996
2 HyS0015.1709571 49.0985967888996
2 HyS0015.1716201 49.0985967888996
2 HyS0015.1732211 49.0985967888996
2 HyS0015.1737253 49.0985967888996
2 HyS0015.1756476 49.0985967888996
2 HyS0015.1780685 49.0985967888996
2 HyS0015.1812203 49.0985967888996
2 HyS0015.1839626 49.0985967888996
2 HyS0015.1867346 49.0985967888996
2 HyS0015.1872425 49.0985967888996
2 HyS0015.1885540 49.0985967888996
2 HyS0015.1928623 49.0985967888996
2 HyS0015.1935410 49.0985967888996
2 HyS0015.1979064 49.0985967888996
2 HyS0015.1989596 49.0985967888996
2 HyS0015.2004782 49.0985967888996
2 HyS0015.2020783 49.0985967888996
2 HyS0015.2038713 49.0985967888996
2 HyS0015.2069006 49.0985967888996
2 HyS0015.2076889 49.0985967888996
2 HyS0015.2103413 49.0985967888996
2 HyS0015.2108617 49.0985967888996
2 HyS0015.2113854 49.0985967888996
2 HyS0015.2119101 49.0985967888996
2 HyS0015.2138321 49.0985967888996
2 HyS0015.2446457 49.0985967888996
2 HyS0015.2457836 49.0985967888996
2 HyS0015.2485105 49.0985967888996
2 HyS0015.2509605 49.0985967888996
2 HyS0015.2515119 49.0985967888996
2 HyS0015.2520967 49.0985967888996
2 HyS0015.2537798 49.0985967888996
2 HyS0015.2544053 49.0985967888996
2 HyS0015.2571337 49.0985967888996
2 HyS0015.2576627 49.0985967888996
2 HyS0015.2583377 49.0985967888996
2 HyS0015.2590330 49.0985967888996
2 HyS0015.2596585 49.0985967888996
2 HyS0015.2602196 49.0985967888996
2 HyS0015.2622920 49.0985967888996
2 HyS0015.2727582 49.0985967888996
2 HyS0015.2739610 49.0985967888996
2 HyS0015.2761301 49.0985967888996
2 HyS0015.2768101 49.0985967888996
2 HyS0015.2788170 49.0985967888996
2 HyS0015.2809358 49.0985967888996
2 HyS0015.2819987 49.0985967888996
2 HyS0015.2826014 49.0985967888996
2 HyS0015.2831207 49.0985967888996
2 HyS0015.2836795 49.0985967888996
2 HyS0015.2843201 49.0985967888996
2 HyS0015.2848368 49.0985967888996
2 HyS0028.13443 49.0985967888996
2 HyS0028.19083 49.0985967888996
2 HyS0028.27395 49.0985967888996
2 HyS0028.36168 49.0985967888996
2 HyS0028.43332 49.0985967888996
2 HyS0028.48619 49.0985967888996
2 HyS0028.56411 49.0985967888996
2 HyS0028.62080 49.0985967888996
2 HyS0028.70513 49.0985967888996
2 HyS0028.123501 49.0985967888996
2 HyS0028.128506 49.0985967888996
2 HyS0028.134402 49.0985967888996
2 HyS0028.141475 49.0985967888996
2 HyS0028.150114 49.0985967888996
2 HyS0028.155159 49.0985967888996
2 HyS0028.184892 49.0985967888996
2 HyS0028.224929 49.0985967888996
2 HyS0028.231198 49.0985967888996
2 HyS0028.238640 49.0985967888996
2 HyS0028.251887 49.0985967888996
2 HyS0028.261160 49.0985967888996
2 HyS0028.268104 49.0985967888996
2 HyS0028.276079 49.0985967888996
2 HyS0028.311056 49.0985967888996
2 HyS0028.321919 49.0985967888996
2 HyS0028.327086 49.0985967888996
2 HyS0028.404373 49.0985967888996
2 HyS0028.412502 49.0985967888996
2 HyS0028.420865 49.0985967888996
2 HyS0028.426959 49.0985967888996
2 HyS0028.433129 49.0985967888996
2 HyS0028.442392 49.0985967888996
2 HyS0028.449245 49.0985967888996
2 HyS0028.477047 49.0985967888996
2 HyS0028.482547 49.0985967888996
2 HyS0028.487675 49.0985967888996
2 HyS0028.497218 49.0985967888996
2 HyS0028.507121 49.0985967888996
2 HyS0028.527278 49.0985967888996
2 HyS0028.532996 49.0985967888996
2 HyS0028.539226 49.0985967888996
2 HyS0028.544369 49.0985967888996
2 HyS0028.551155 49.0985967888996
2 HyS0028.556686 49.0985967888996
2 HyS0028.562254 49.0985967888996
2 HyS0028.569947 49.0985967888996
2 HyS0028.575337 49.0985967888996
2 HyS0028.581216 49.0985967888996
2 HyS0028.586679 49.0985967888996
2 HyS0028.592388 49.0985967888996
2 HyS0028.598362 49.0985967888996
2 HyS0028.604033 49.0985967888996
2 HyS0028.616307 49.0985967888996
2 HyS0028.624583 49.0985967888996
2 HyS0028.632797 49.0985967888996
2 HyS0028.655351 49.0985967888996
2 HyS0028.661171 49.0985967888996
2 HyS0028.666230 49.0985967888996
2 HyS0028.672346 49.0985967888996
2 HyS0028.679012 49.0985967888996
2 HyS0028.751677 49.0985967888996
2 HyS0028.757804 49.0985967888996
2 HyS0028.793192 49.0985967888996
2 HyS0028.800005 49.0985967888996
2 HyS0028.805626 49.0985967888996
2 HyS0028.810954 49.0985967888996
2 HyS0028.820542 49.0985967888996
2 HyS0028.826468 49.0985967888996
2 HyS0028.860272 49.0985967888996
2 HyS0028.866874 49.0985967888996
2 HyS0028.886048 49.0985967888996
2 HyS0028.916215 49.0985967888996
2 HyS0028.921215 49.0985967888996
2 HyS0028.928902 49.0985967888996
2 HyS0028.933950 49.0985967888996
2 HyS0028.960935 49.0985967888996
2 HyS0028.977117 49.0985967888996
2 HyS0028.1012600 49.0985967888996
2 HyS0028.1020966 49.0985967888996
2 HyS0028.1046349 49.0985967888996
2 HyS0028.1059089 49.0985967888996
2 HyS0028.1071095 49.0985967888996
2 HyS0028.1076754 49.0985967888996
2 HyS0028.1098056 49.0985967888996
2 HyS0028.1109230 49.0985967888996
2 HyS0028.1115536 49.0985967888996
2 HyS0028.1120968 49.0985967888996
2 HyS0028.1173004 49.0985967888996
2 HyS0028.1246502 49.0985967888996
2 HyS0028.1256109 49.0985967888996
2 HyS0028.1266559 49.0985967888996
2 HyS0028.1273857 49.0985967888996
2 HyS0028.1284352 49.0985967888996
2 HyS0028.1373051 49.0985967888996
2 HyS0028.1378710 49.0985967888996
2 HyS0028.1390593 49.0985967888996
2 HyS0028.1397695 49.0985967888996
2 HyS0028.1411077 49.0985967888996
2 HyS0028.1422599 49.0985967888996
2 HyS0028.1427718 49.0985967888996
2 HyS0028.1432755 49.0985967888996
2 HyS0028.1466152 49.0985967888996
2 HyS0028.1474502 49.0985967888996
2 HyS0028.1479557 49.0985967888996
2 HyS0028.1489421 49.0985967888996
2 HyS0028.1519633 49.0985967888996
2 HyS0028.1556119 49.0985967888996
2 HyS0028.1561233 49.0985967888996
2 HyS0028.1566361 49.0985967888996
2 HyS0028.1587947 49.0985967888996
2 HyS0028.1611605 49.0985967888996
2 HyS0028.1616776 49.0985967888996
2 HyS0028.1622097 49.0985967888996
2 HyS0028.1629433 49.0985967888996
2 HyS0028.1650227 49.0985967888996
2 HyS0028.1655623 49.0985967888996
2 HyS0028.1661679 49.0985967888996
2 HyS0028.1666918 49.0985967888996
2 HyS0028.1673450 49.0985967888996
2 HyS0028.1684173 49.0985967888996
2 HyS0028.1694562 49.0985967888996
2 HyS0028.1723754 49.0985967888996
2 HyS0028.1728814 49.0985967888996
2 HyS0028.1739708 49.0985967888996
2 HyS0028.1750928 49.0985967888996
2 HyS0028.1767178 49.0985967888996
2 HyS0028.1784921 49.0985967888996
2 HyS0028.1790281 49.0985967888996
2 HyS0028.1795645 49.0985967888996
2 HyS0028.1814968 49.0985967888996
2 HyS0028.1825268 49.0985967888996
2 HyS0028.1857098 49.0985967888996
2 HyS0028.1863470 49.0985967888996
2 HyS0028.1912923 49.0985967888996
2 HyS0028.1921075 49.0985967888996
2 HyS0028.1928934 49.0985967888996
2 HyS0028.1999231 49.0985967888996
2 HyS0028.2009428 49.0985967888996
2 HyS0028.2020464 49.0985967888996
2 HyS0028.2025554 49.0985967888996
2 HyS0028.2049877 49.0985967888996
2 HyS0028.2056526 49.0985967888996
2 HyS0028.2063823 49.0985967888996
2 HyS0028.2099902 49.0985967888996
2 HyS0028.2110221 49.0985967888996
2 HyS0028.2120849 49.0985967888996
2 HyS0028.2125862 49.0985967888996
2 HyS0028.2133004 49.0985967888996
2 HyS0043.38392 49.0985967888996
2 HyS0043.44913 49.0985967888996
2 HyS0043.55481 49.0985967888996
2 HyS0043.64044 49.0985967888996
2 HyS0043.74733 49.0985967888996
2 HyS0043.83160 49.0985967888996
2 HyS0043.96201 49.0985967888996
2 HyS0043.109667 49.0985967888996
2 HyS0043.162229 49.0985967888996
2 HyS0043.167675 49.0985967888996
2 HyS0043.238124 49.0985967888996
2 HyS0043.260895 49.0985967888996
2 HyS0043.269927 49.0985967888996
2 HyS0043.286143 49.0985967888996
2 HyS0043.294668 49.0985967888996
2 HyS0043.303564 49.0985967888996
2 HyS0043.308917 49.0985967888996
2 HyS0043.315122 49.0985967888996
2 HyS0043.322344 49.0985967888996
2 HyS0043.360190 49.0985967888996
2 HyS0043.365244 49.0985967888996
2 HyS0043.377886 49.0985967888996
2 HyS0043.383694 49.0985967888996
2 HyS0043.397730 49.0985967888996
2 HyS0043.405642 49.0985967888996
2 HyS0043.411067 49.0985967888996
2 HyS0043.416281 49.0985967888996
2 HyS0043.427119 49.0985967888996
2 HyS0043.434737 49.0985967888996
2 HyS0043.446003 49.0985967888996
2 HyS0081.205851 49.0985967888996
2 HyS0081.211144 49.0985967888996
2 HyS0081.223809 49.0985967888996
2 HyS0081.236122 49.0985967888996
2 HyS0081.248112 49.0985967888996
2 HyS0081.264073 49.0985967888996
2 HyS0081.270959 49.0985967888996
2 HyS0081.281746 49.0985967888996
2 HyS0081.348525 49.0985967888996
2 HyS0081.360730 49.0985967888996
2 HyS0081.367328 49.0985967888996
2 HyS0081.373087 49.0985967888996
2 HyS0081.378908 49.0985967888996
2 HyS0081.402815 49.0985967888996
2 HyS0081.445574 49.0985967888996
2 HyS0081.450984 49.0985967888996
2 HyS0081.456582 49.0985967888996
2 HyS0081.463694 49.0985967888996
2 HyS0081.486631 49.0985967888996
2 HyS0081.491637 49.0985967888996
2 HyS0081.497302 49.0985967888996
2 HyS0081.508084 49.0985967888996
2 HyS0081.584316 49.0985967888996
2 HyS0081.590090 49.0985967888996
2 HyS0081.597156 49.0985967888996
2 HyS0081.622987 49.0985967888996
2 HyS0081.688827 49.0985967888996
2 HyS0081.699342 49.0985967888996
2 HyS0081.705495 49.0985967888996
2 HyS0081.712391 49.0985967888996
2 HyS0081.727830 49.0985967888996
2 HyS0081.733750 49.0985967888996
2 HyS0081.741203 49.0985967888996
2 HyS0081.746768 49.0985967888996
2 HyS0081.754576 49.0985967888996
2 HyS0081.766876 49.0985967888996
2 HyS0081.772401 49.0985967888996
2 HyS0081.783185 49.0985967888996
2 HyS0081.796101 49.0985967888996
2 HyS0081.812779 49.0985967888996
2 HyS0081.820549 49.0985967888996
2 HyS0081.846121 49.0985967888996
2 HyS0081.864220 49.0985967888996
2 HyS0081.881994 49.0985967888996
2 HyS0081.905367 49.0985967888996
2 HyS0126.66884 49.0985967888996
2 HyS0126.88363 49.0985967888996
2 HyS0126.97595 49.0985967888996
2 HyS0126.112450 49.0985967888996
2 HyS0126.288386 49.0985967888996
2 HyS0126.295011 49.0985967888996
2 HyS0133.66346 49.0985967888996
2 HyS0133.83084 49.0985967888996
2 HyS0133.91374 49.0985967888996
2 HyS0133.96587 49.0985967888996
2 HyS0133.102807 49.0985967888996
2 HyS0133.113405 49.0985967888996
2 HyS0133.128679 49.0985967888996
2 HyS0133.137026 49.0985967888996
2 HyS0133.149707 49.0985967888996
2 HyS0133.167898 49.0985967888996
2 HyS0133.174864 49.0985967888996
2 HyS0133.184103 49.0985967888996
2 HyS0133.197522 49.0985967888996
2 HyS0133.256862 49.0985967888996
2 HyS0133.263966 49.0985967888996
2 HyS0133.269956 49.0985967888996
2 HyS0134.38462 49.0985967888996
2 HyS0134.50151 49.0985967888996
2 HyS0134.58013 49.0985967888996
2 HyS0134.66831 49.0985967888996
2 HyS0134.115280 49.0985967888996
2 HyS0134.121458 49.0985967888996
2 HyS0134.133264 49.0985967888996
2 HyS0134.141615 49.0985967888996
2 HyS0134.153321 49.0985967888996
2 HyS0134.159802 49.0985967888996
2 HyS0134.165223 49.0985967888996
2 HyS0134.173625 49.0985967888996
2 HyS0134.179389 49.0985967888996
2 HyS0134.198437 49.0985967888996
2 HyS0134.204303 49.0985967888996
2 HyS0134.210578 49.0985967888996
2 HyS0134.228776 49.0985967888996
2 HyS0134.235320 49.0985967888996
2 HyS0134.247300 49.0985967888996
2 HyS0134.256982 49.0985967888996
2 HyS0134.277481 49.0985967888996
2 HyS0134.321314 49.0985967888996
2 HyS0134.337461 49.0985967888996
2 HyS0134.344413 49.0985967888996
2 HyS0134.349663 49.0985967888996
2 HyS0015.126916 49.0986967888996
2 HyS0015.400887 49.0986967888996
2 HyS0015.508551 49.0986967888996
2 HyS0015.548920 49.0986967888996
2 HyS0015.553957 49.0986967888996
2 HyS0015.559636 49.0986967888996
2 HyS0015.569221 49.0986967888996
2 HyS0015.574627 49.0986967888996
2 HyS0015.585069 49.0986967888996
2 HyS0015.590244 49.0986967888996
2 HyS0015.595321 49.0986967888996
2 HyS0015.624280 49.0986967888996
2 HyS0015.629884 49.0986967888996
2 HyS0015.635180 49.0986967888996
2 HyS0015.640393 49.0986967888996
2 HyS0015.667000 49.0986967888996
2 HyS0015.765155 49.0986967888996
2 HyS0015.779613 49.0986967888996
2 HyS0015.880995 49.0986967888996
2 HyS0015.897470 49.0986967888996
2 HyS0015.903930 49.0986967888996
2 HyS0015.914536 49.0986967888996
2 HyS0015.943480 49.0986967888996
2 HyS0015.950596 49.0986967888996
2 HyS0015.1017437 49.0986967888996
2 HyS0015.1036995 49.0986967888996
2 HyS0015.1049306 49.0986967888996
2 HyS0015.1054464 49.0986967888996
2 HyS0015.1097434 49.0986967888996
2 HyS0015.1113663 49.0986967888996
2 HyS0015.1121586 49.0986967888996
2 HyS0015.1136870 49.0986967888996
2 HyS0015.1149679 49.0986967888996
2 HyS0015.1155360 49.0986967888996
2 HyS0015.1168171 49.0986967888996
2 HyS0015.1178727 49.0986967888996
2 HyS0015.1191411 49.0986967888996
2 HyS0015.1196822 49.0986967888996
2 HyS0015.1209042 49.0986967888996
2 HyS0015.1262932 49.0986967888996
2 HyS0015.1286742 49.0986967888996
2 HyS0015.1292056 49.0986967888996
2 HyS0015.1297193 49.0986967888996
2 HyS0015.1302451 49.0986967888996
2 HyS0015.1309419 49.0986967888996
2 HyS0015.1314519 49.0986967888996
2 HyS0015.1320171 49.0986967888996
2 HyS0015.1325713 49.0986967888996
2 HyS0015.1356924 49.0986967888996
2 HyS0015.1399468 49.0986967888996
2 HyS0015.1415384 49.0986967888996
2 HyS0015.1422581 49.0986967888996
2 HyS0015.1427812 49.0986967888996
2 HyS0015.1433019 49.0986967888996
2 HyS0015.1438117 49.0986967888996
2 HyS0015.1448450 49.0986967888996
2 HyS0015.1454013 49.0986967888996
2 HyS0015.1489544 49.0986967888996
2 HyS0015.1620809 49.0986967888996
2 HyS0015.1628384 49.0986967888996
2 HyS0015.1652504 49.0986967888996
2 HyS0015.1658180 49.0986967888996
2 HyS0015.1676550 49.0986967888996
2 HyS0015.1682618 49.0986967888996
2 HyS0015.1687629 49.0986967888996
2 HyS0015.1692720 49.0986967888996
2 HyS0015.1697932 49.0986967888996
2 HyS0015.1742562 49.0986967888996
2 HyS0015.1748341 49.0986967888996
2 HyS0015.1785830 49.0986967888996
2 HyS0015.1791120 49.0986967888996
2 HyS0015.1832230 49.0986967888996
2 HyS0015.1844644 49.0986967888996
2 HyS0015.1850105 49.0986967888996
2 HyS0015.1855515 49.0986967888996
2 HyS0015.1860605 49.0986967888996
2 HyS0015.1878156 49.0986967888996
2 HyS0015.1892867 49.0986967888996
2 HyS0015.1899621 49.0986967888996
2 HyS0015.1904749 49.0986967888996
2 HyS0015.1917762 49.0986967888996
2 HyS0015.1922794 49.0986967888996
2 HyS0015.1940603 49.0986967888996
2 HyS0015.1963337 49.0986967888996
2 HyS0015.1973781 49.0986967888996
2 HyS0015.2043846 49.0986967888996
2 HyS0015.2050616 49.0986967888996
2 HyS0015.2055921 49.0986967888996
2 HyS0015.2063296 49.0986967888996
2 HyS0015.2082420 49.0986967888996
2 HyS0015.2087550 49.0986967888996
2 HyS0015.2092639 49.0986967888996
2 HyS0015.2098192 49.0986967888996
2 HyS0015.2145799 49.0986967888996
2 HyS0015.2179677 49.0986967888996
2 HyS0015.2186812 49.0986967888996
2 HyS0015.2191985 49.0986967888996
2 HyS0015.2432400 49.0986967888996
2 HyS0015.2452198 49.0986967888996
2 HyS0015.2463016 49.0986967888996
2 HyS0015.2493581 49.0986967888996
2 HyS0015.2499041 49.0986967888996
2 HyS0015.2504294 49.0986967888996
2 HyS0015.2563977 49.0986967888996
2 HyS0015.2616340 49.0986967888996
2 HyS0015.2634493 49.0986967888996
2 HyS0015.2639949 49.0986967888996
2 HyS0015.2644955 49.0986967888996
2 HyS0015.2650692 49.0986967888996
2 HyS0015.2656391 49.0986967888996
2 HyS0015.2661429 49.0986967888996
2 HyS0015.2669323 49.0986967888996
2 HyS0015.2674764 49.0986967888996
2 HyS0015.2680943 49.0986967888996
2 HyS0015.2686397 49.0986967888996
2 HyS0015.2695291 49.0986967888996
2 HyS0015.2711195 49.0986967888996
2 HyS0015.2718084 49.0986967888996
2 HyS0015.2733402 49.0986967888996
2 HyS0015.2745348 49.0986967888996
2 HyS0015.2751479 49.0986967888996
2 HyS0015.2774971 49.0986967888996
2 HyS0015.2780556 49.0986967888996
2 HyS0015.2794199 49.0986967888996
2 HyS0015.2800008 49.0986967888996
2 HyS0015.2814589 49.0986967888996
2 HyS0015.2853637 49.0986967888996
2 HyS0028.161209 49.0986967888996
2 HyS0028.610563 49.0986967888996
2 HyS0028.684799 49.0986967888996
2 HyS0028.689813 49.0986967888996
2 HyS0028.701190 49.0986967888996
2 HyS0028.706979 49.0986967888996
2 HyS0028.771254 49.0986967888996
2 HyS0028.785647 49.0986967888996
2 HyS0028.894531 49.0986967888996
2 HyS0028.900627 49.0986967888996
2 HyS0028.908374 49.0986967888996
2 HyS0028.966485 49.0986967888996
2 HyS0028.1001328 49.0986967888996
2 HyS0028.1006653 49.0986967888996
2 HyS0028.1029905 49.0986967888996
2 HyS0028.1035275 49.0986967888996
2 HyS0028.1040959 49.0986967888996
2 HyS0028.1065709 49.0986967888996
2 HyS0028.1104183 49.0986967888996
2 HyS0028.1128712 49.0986967888996
2 HyS0028.1178396 49.0986967888996
2 HyS0028.1200179 49.0986967888996
2 HyS0028.1206821 49.0986967888996
2 HyS0028.1215383 49.0986967888996
2 HyS0028.1228976 49.0986967888996
2 HyS0028.1240927 49.0986967888996
2 HyS0028.1261332 49.0986967888996
2 HyS0028.1278896 49.0986967888996
2 HyS0028.1289560 49.0986967888996
2 HyS0028.1294639 49.0986967888996
2 HyS0028.1301433 49.0986967888996
2 HyS0028.1327011 49.0986967888996
2 HyS0028.1339865 49.0986967888996
2 HyS0028.1345231 49.0986967888996
2 HyS0028.1350337 49.0986967888996
2 HyS0028.1361926 49.0986967888996
2 HyS0028.1367442 49.0986967888996
2 HyS0028.1405743 49.0986967888996
2 HyS0028.1443813 49.0986967888996
2 HyS0028.1448915 49.0986967888996
2 HyS0028.1454026 49.0986967888996
2 HyS0028.1459092 49.0986967888996
2 HyS0028.1500511 49.0986967888996
2 HyS0028.1514623 49.0986967888996
2 HyS0028.1524772 49.0986967888996
2 HyS0028.1530180 49.0986967888996
2 HyS0028.1535205 49.0986967888996
2 HyS0028.1541777 49.0986967888996
2 HyS0028.1547583 49.0986967888996
2 HyS0028.1574609 49.0986967888996
2 HyS0028.1581552 49.0986967888996
2 HyS0028.1603152 49.0986967888996
2 HyS0028.1639034 49.0986967888996
2 HyS0028.1645178 49.0986967888996
2 HyS0028.1712652 49.0986967888996
2 HyS0028.1734491 49.0986967888996
2 HyS0028.1744808 49.0986967888996
2 HyS0028.1756403 49.0986967888996
2 HyS0028.1774788 49.0986967888996
2 HyS0028.1779870 49.0986967888996
2 HyS0028.1802823 49.0986967888996
2 HyS0028.1807963 49.0986967888996
2 HyS0028.1831000 49.0986967888996
2 HyS0028.1850824 49.0986967888996
2 HyS0028.1871002 49.0986967888996
2 HyS0028.1876883 49.0986967888996
2 HyS0028.1882126 49.0986967888996
2 HyS0028.1891571 49.0986967888996
2 HyS0028.1896994 49.0986967888996
2 HyS0028.1902144 49.0986967888996
2 HyS0028.1907655 49.0986967888996
2 HyS0028.1949281 49.0986967888996
2 HyS0028.1994147 49.0986967888996
2 HyS0028.2043068 49.0986967888996
2 HyS0028.2105029 49.0986967888996
2 HyS0028.2147313 49.0986967888996
2 HyS0028.2156518 49.0986967888996
2 HyS0043.244880 49.0986967888996
2 HyS0043.331229 49.0986967888996
2 HyS0081.258584 49.0986967888996
2 HyS0081.334315 49.0986967888996
2 HyS0081.420366 49.0986967888996
2 HyS0081.437739 49.0986967888996
2 HyS0134.146913 49.0986967888996
2 HyS0134.191717 49.0986967888996
2 HyS0134.270205 49.0986967888996
2 HyS0015.2865363 50.2100056237922
2 HyS0015.2881745 50.2100056237922
2 HyS0015.2886879 50.2100056237922
2 HyS0015.2892548 50.2100056237922
2 HyS0015.2898401 50.2100056237922
2 HyS0015.2903416 50.2100056237922
2 HyS0015.2909349 50.2100056237922
2 HyS0015.2914569 50.2100056237922
2 HyS0015.2925627 50.2100056237922
2 HyS0015.2931314 50.2100056237922
2 HyS0015.2939654 50.2100056237922
2 HyS0015.2950861 50.2100056237922
2 HyS0015.2958453 50.2100056237922
2 HyS0015.2963507 50.2100056237922
2 HyS0015.2969076 50.2100056237922
2 HyS0015.2985223 50.2100056237922
2 HyS0015.3017651 50.2100056237922
2 HyS0015.3023258 50.2100056237922
2 HyS0015.3030204 50.2100056237922
2 HyS0015.3035662 50.2100056237922
2 HyS0015.3146695 50.2100056237922
2 HyS0015.3251726 50.2100056237922
2 HyS0015.3262329 50.2100056237922
2 HyS0015.3269101 50.2100056237922
2 HyS0015.3281717 50.2100056237922
2 HyS0015.3648134 50.2100056237922
2 HyS0015.3739468 50.2100056237922
2 HyS0015.3747881 50.2100056237922
2 HyS0015.3780230 50.2100056237922
2 HyS0015.3805260 50.2100056237922
2 HyS0015.3810546 50.2100056237922
2 HyS0015.3816883 50.2100056237922
2 HyS0015.3822199 50.2100056237922
2 HyS0015.3827355 50.2100056237922
2 HyS0015.3837831 50.2100056237922
2 HyS0015.3842846 50.2100056237922
2 HyS0015.3870513 50.2100056237922
2 HyS0015.3876191 50.2100056237922
2 HyS0015.3883776 50.2100056237922
2 HyS0015.3945058 50.2100056237922
2 HyS0015.3963904 50.2100056237922
2 HyS0015.3972377 50.2100056237922
2 HyS0015.3978509 50.2100056237922
2 HyS0015.3983778 50.2100056237922
2 HyS0015.3989931 50.2100056237922
2 HyS0015.4002437 50.2100056237922
2 HyS0015.4007451 50.2100056237922
2 HyS0015.4023985 50.2100056237922
2 HyS0015.4029417 50.2100056237922
2 HyS0015.4034637 50.2100056237922
2 HyS0015.4040746 50.2100056237922
2 HyS0015.4046076 50.2100056237922
2 HyS0015.4052339 50.2100056237922
2 HyS0015.4064243 50.2100056237922
2 HyS0015.4069429 50.2100056237922
2 HyS0015.4075861 50.2100056237922
2 HyS0015.4086405 50.2100056237922
2 HyS0015.4115796 50.2100056237922
2 HyS0015.4121778 50.2100056237922
2 HyS0015.4127695 50.2100056237922
2 HyS0015.4135415 50.2100056237922
2 HyS0015.4154412 50.2100056237922
2 HyS0015.4170270 50.2100056237922
2 HyS0015.4188161 50.2100056237922
2 HyS0015.4195776 50.2100056237922
2 HyS0015.4248219 50.2100056237922
2 HyS0015.4290003 50.2100056237922
2 HyS0015.4314754 50.2100056237922
2 HyS0015.4322443 50.2100056237922
2 HyS0015.4336072 50.2100056237922
2 HyS0015.4342568 50.2100056237922
2 HyS0015.4358212 50.2100056237922
2 HyS0015.4393657 50.2100056237922
2 HyS0015.4400520 50.2100056237922
2 HyS0015.4445504 50.2100056237922
2 HyS0015.4455031 50.2100056237922
2 HyS0015.4513731 50.2100056237922
2 HyS0015.4518732 50.2100056237922
2 HyS0015.4629521 50.2100056237922
2 HyS0015.4650341 50.2100056237922
2 HyS0015.4673045 50.2100056237922
2 HyS0015.4679634 50.2100056237922
2 HyS0015.4694106 50.2100056237922
2 HyS0015.4708107 50.2100056237922
2 HyS0072.88897 50.2100056237922
2 HyS0072.101005 50.2100056237922
2 HyS0072.110390 50.2100056237922
2 HyS0072.116994 50.2100056237922
2 HyS0072.124103 50.2100056237922
2 HyS0072.192977 50.2100056237922
2 HyS0072.198031 50.2100056237922
2 HyS0072.203045 50.2100056237922
2 HyS0072.221072 50.2100056237922
2 HyS0072.242043 50.2100056237922
2 HyS0072.297875 50.2100056237922
2 HyS0072.303742 50.2100056237922
2 HyS0072.308797 50.2100056237922
2 HyS0072.314007 50.2100056237922
2 HyS0072.319114 50.2100056237922
2 HyS0072.345979 50.2100056237922
2 HyS0072.353771 50.2100056237922
2 HyS0072.379687 50.2100056237922
2 HyS0072.386870 50.2100056237922
2 HyS0072.589595 50.2100056237922
2 HyS0072.594620 50.2100056237922
2 HyS0072.612842 50.2100056237922
2 HyS0072.623921 50.2100056237922
2 HyS0039.1694084 53.5483311340362
2 HyS0039.1701374 53.5483311340362
2 HyS0039.1716901 53.5483311340362
2 HyS0039.1724393 53.5483311340362
2 HyS0039.1743039 53.5483311340362
2 HyS0039.1791188 53.5483311340362
2 HyS0039.1809109 53.5483311340362
2 HyS0039.1825196 53.5483311340362
2 HyS0039.1887872 53.5483311340362
2 HyS0039.1911461 53.5483311340362
2 HyS0039.1916484 53.5483311340362
2 HyS0039.1941381 53.5483311340362
2 HyS0039.1951452 53.5483311340362
2 HyS0039.1957139 53.5483311340362
2 HyS0039.1968305 53.5483311340362
2 HyS0039.1974703 53.5483311340362
2 HyS0039.2057404 53.5483311340362
2 HyS0039.2179863 53.5483311340362
2 HyS0039.2184888 53.5483311340362
2 HyS0039.2190063 53.5483311340362
2 HyS0039.2235115 53.5483311340362
2 HyS0039.2247116 53.5483311340362
2 HyS0039.2253987 53.5483311340362
2 HyS0039.2265826 53.5483311340362
2 HyS0039.2297694 53.5483311340362
2 HyS0039.2302799 53.5483311340362
2 HyS0039.2308543 53.5483311340362
2 HyS0039.2331334 53.5483311340362
2 HyS0039.2337350 53.5483311340362
2 HyS0039.2342562 53.5483311340362
2 HyS0039.2356243 53.5483311340362
2 HyS0039.2367846 53.5483311340362
2 HyS0039.2377659 53.5483311340362
2 HyS0039.2388000 53.5483311340362
2 HyS0039.2393328 53.5483311340362
2 HyS0072.656904 53.5483311340362
2 HyS0072.667408 53.5483311340362
2 HyS0072.678106 53.5483311340362
2 HyS0072.690610 53.5483311340362
2 HyS0072.696683 53.5483311340362
2 HyS0072.747057 53.5483311340362
2 HyS0072.757933 53.5483311340362
2 HyS0072.763535 53.5483311340362
2 HyS0072.768861 53.5483311340362
2 HyS0072.786073 53.5483311340362
2 HyS0072.797842 53.5483311340362
2 HyS0072.868593 53.5483311340362
2 HyS0072.879307 53.5483311340362
2 HyS0072.885331 53.5483311340362
2 HyS0072.916021 53.5483311340362
2 HyS0072.928197 53.5483311340362
2 HyS0072.937624 53.5483311340362
2 HyS0072.1063743 53.5483311340362
2 HyS0072.1075899 53.5483311340362
2 HyS0072.1082320 53.5483311340362
2 HyS0072.1092642 53.5483311340362
2 HyS0039.1375418 54.6596400132472
2 HyS0039.1403789 54.6596400132472
2 HyS0039.1416435 54.6596400132472
2 HyS0039.1423316 54.6596400132472
2 HyS0039.1460621 54.6596400132472
2 HyS0039.1497062 54.6596400132472
2 HyS0039.1559098 54.6596400132472
2 HyS0039.1571457 54.6596400132472
2 HyS0039.1582775 54.6596400132472
2 HyS0039.1601797 54.6596400132472
2 HyS0039.1607562 54.6596400132472
2 HyS0039.1623810 54.6596400132472
2 HyS0039.1649070 54.6596400132472
2 HyS0039.1654087 54.6596400132472
2 HyS0039.1659236 54.6596400132472
2 HyS0039.1664655 54.6596400132472
2 HyS0039.1682145 54.6596400132472
2 HyS0039.1687394 54.6596400132472
2 HyS0055.25237 54.6596400132472
2 HyS0055.30809 54.6596400132472
2 HyS0055.77607 54.6596400132472
2 HyS0055.96386 54.6596400132472
2 HyS0055.130372 54.6596400132472
2 HyS0055.139616 54.6596400132472
2 HyS0055.144638 54.6596400132472
2 HyS0055.157129 54.6596400132472
2 HyS0055.164517 54.6596400132472
2 HyS0055.170880 54.6596400132472
2 HyS0055.182386 54.6596400132472
2 HyS0055.192399 54.6596400132472
2 HyS0055.198552 54.6596400132472
2 HyS0055.215574 54.6596400132472
2 HyS0055.221770 54.6596400132472
2 HyS0055.232261 54.6596400132472
2 HyS0055.251507 54.6596400132472
2 HyS0055.263215 54.6596400132472
2 HyS0055.443523 54.6596400132472
2 HyS0055.485527 54.6596400132472
2 HyS0055.491259 54.6596400132472
2 HyS0055.500630 54.6596400132472
2 HyS0055.505668 54.6596400132472
2 HyS0055.511758 54.6596400132472
2 HyS0055.533980 54.6596400132472
2 HyS0055.555063 54.6596400132472
2 HyS0055.560189 54.6596400132472
2 HyS0055.567780 54.6596400132472
2 HyS0055.573697 54.6596400132472
2 HyS0055.587886 54.6596400132472
2 HyS0055.593223 54.6596400132472
2 HyS0055.610269 54.6596400132472
2 HyS0055.616018 54.6596400132472
2 HyS0055.622795 54.6596400132472
2 HyS0055.642040 54.6596400132472
2 HyS0055.660265 54.6596400132472
2 HyS0055.665742 54.6596400132472
2 HyS0055.671853 54.6596400132472
2 HyS0055.797850 54.6596400132472
2 HyS0055.803903 54.6596400132472
2 HyS0055.928894 55.7705907555385
2 HyS0055.939008 55.7705907555385
2 HyS0055.979042 55.7705907555385
2 HyS0055.986831 55.7705907555385
2 HyS0055.994473 55.7705907555385
2 HyS0055.1001225 55.7705907555385
2 HyS0055.1011569 55.7705907555385
2 HyS0055.1077032 55.7705907555385
2 HyS0055.1082117 55.7705907555385
2 HyS0055.1087200 55.7705907555385
2 HyS0055.1092278 55.7705907555385
2 HyS0055.1099039 55.7705907555385
2 HyS0055.1111869 55.7705907555385
2 HyS0055.1116877 55.7705907555385
2 HyS0055.1126278 55.7705907555385
2 HyS0055.1179324 55.7705907555385
2 HyS0055.1184576 55.7705907555385
2 HyS0055.1189712 55.7705907555385
2 HyS0055.1221152 55.7705907555385
2 HyS0055.1235524 55.7705907555385
2 HyS0159.156408 55.7705907555385
2 HyS0159.162044 55.7705907555385
3 HyS0003.139950 0
3 HyS0003.160587 0
3 HyS0003.172829 0
3 HyS0003.192675 0
3 HyS0003.220788 0
3 HyS0003.234577 0
3 HyS0003.239617 0
3 HyS0003.253061 0
3 HyS0003.258393 0
3 HyS0003.263925 0
3 HyS0003.269149 0
3 HyS0003.274298 0
3 HyS0003.279305 0
3 HyS0003.347085 0
3 HyS0003.352206 0
3 HyS0003.358084 0
3 HyS0003.388459 0
3 HyS0003.398075 0
3 HyS0003.404832 0
3 HyS0003.416444 0
3 HyS0003.421555 0
3 HyS0003.447801 0
3 HyS0003.454571 0
3 HyS0003.460487 0
3 HyS0003.485304 0
3 HyS0003.491699 0
3 HyS0003.499685 0
3 HyS0003.526418 0
3 HyS0003.567739 0
3 HyS0003.573194 0
3 HyS0003.584051 0
3 HyS0003.591224 0
3 HyS0003.598675 0
3 HyS0003.604210 0
3 HyS0003.610043 0
3 HyS0003.615134 0
3 HyS0003.625604 0
3 HyS0003.630647 0
3 HyS0003.637369 0
3 HyS0003.642704 0
3 HyS0003.648952 0
3 HyS0003.655192 0
3 HyS0003.660317 0
3 HyS0003.665890 0
3 HyS0003.674550 0
3 HyS0003.679564 0
3 HyS0003.684706 0
3 HyS0003.690406 0
3 HyS0003.695567 0
3 HyS0003.700590 0
3 HyS0003.706428 0
3 HyS0003.711729 0
3 HyS0003.716986 0
3 HyS0003.722122 0
3 HyS0003.727648 0
3 HyS0003.764546 0
3 HyS0003.784254 0
3 HyS0003.1011208 0
3 HyS0003.1018756 0
3 HyS0003.1025183 0
3 HyS0003.1031147 0
3 HyS0003.1041884 0
3 HyS0003.1046970 0
3 HyS0003.1052251 0
3 HyS0003.1073225 0
3 HyS0003.1081125 0
3 HyS0003.1100568 0
3 HyS0003.1110040 0
3 HyS0003.1117277 0
3 HyS0003.1123199 0
3 HyS0003.1130587 0
3 HyS0003.1140011 0
3 HyS0003.1167709 0
3 HyS0003.1173588 0
3 HyS0003.1180820 0
3 HyS0003.1207642 0
3 HyS0003.1243780 0
3 HyS0003.1268456 0
3 HyS0003.1278241 0
3 HyS0003.1284662 0
3 HyS0003.1314093 0
3 HyS0003.1326070 0
3 HyS0003.1341211 0
3 HyS0003.1346319 0
3 HyS0003.1392007 0
3 HyS0003.1406946 0
3 HyS0003.1412073 0
3 HyS0003.1417145 0
3 HyS0003.1422275 0
3 HyS0003.1435211 4.45595022469712
3 HyS0003.1440424 4.45595022469712
3 HyS0003.1452918 4.45595022469712
3 HyS0003.1459125 4.45595022469712
3 HyS0003.1465572 4.45595022469712
3 HyS0003.1470628 4.45595022469712
3 HyS0003.1477534 4.45595022469712
3 HyS0003.1498479 4.45595022469712
3 HyS0003.1503871 4.45595022469712
3 HyS0003.1510372 4.45595022469712
3 HyS0003.1515475 4.45595022469712
3 HyS0003.1537584 4.45595022469712
3 HyS0003.1595394 4.45595022469712
3 HyS0003.1600538 4.45595022469712
3 HyS0003.1605876 4.45595022469712
3 HyS0003.1612452 4.45595022469712
3 HyS0003.1624641 4.45595022469712
3 HyS0003.1629667 4.45595022469712
3 HyS0003.1634776 8.91213902539354
3 HyS0003.1639994 8.91213902539354
3 HyS0003.1646778 8.91213902539354
3 HyS0003.1655227 8.91213902539354
3 HyS0003.1660365 8.91213902539354
3 HyS0003.1665543 8.91213902539354
3 HyS0003.1671066 8.91213902539354
3 HyS0003.1676431 8.91213902539354
3 HyS0003.1681625 8.91213902539354
3 HyS0003.1686801 8.91213902539354
3 HyS0003.1696216 10.0233972845066
3 HyS0003.1706248 10.0233972845066
3 HyS0003.1711278 10.0233972845066
3 HyS0003.1717121 10.0233972845066
3 HyS0003.1724510 10.0233972845066
3 HyS0003.1752268 10.0233972845066
3 HyS0003.1758828 10.0233972845066
3 HyS0003.1765625 10.0233972845066
3 HyS0003.1770661 10.0233972845066
3 HyS0003.1780120 10.0233972845066
3 HyS0003.1787377 10.0233972845066
3 HyS0003.1793946 10.0233972845066
3 HyS0003.1799151 10.0233972845066
3 HyS0003.1806161 10.0233972845066
3 HyS0003.1817067 10.0233972845066
3 HyS0003.1824980 10.0233972845066
3 HyS0003.1831616 10.0233972845066
3 HyS0003.1839903 10.0233972845066
3 HyS0003.1846238 10.0233972845066
3 HyS0003.1851734 10.0233972845066
3 HyS0003.1859190 10.0233972845066
3 HyS0003.1893449 10.0233972845066
3 HyS0003.1909071 10.0233972845066
3 HyS0003.1922853 10.0233972845066
3 HyS0003.1928649 10.0233972845066
3 HyS0003.1934121 10.0233972845066
3 HyS0003.1939371 10.0233972845066
3 HyS0003.1947703 10.0233972845066
3 HyS0003.1952760 10.0233972845066
3 HyS0003.1958116 10.0233972845066
3 HyS0003.1963599 10.0233972845066
3 HyS0003.1971848 10.0233972845066
3 HyS0003.1977037 10.0233972845066
3 HyS0003.1982048 10.0233972845066
3 HyS0003.1990327 10.0233972845066
3 HyS0003.1997133 10.0233972845066
3 HyS0003.2010442 10.0233972845066
3 HyS0003.2020441 10.0233972845066
3 HyS0003.2025964 10.0233972845066
3 HyS0003.2031681 10.0233972845066
3 HyS0003.2042330 10.0233972845066
3 HyS0003.2051514 10.0233972845066
3 HyS0003.2094178 10.0233972845066
3 HyS0003.2100707 10.0233972845066
3 HyS0003.2107457 10.0233972845066
3 HyS0003.2115203 10.0233972845066
3 HyS0003.2121427 10.0233972845066
3 HyS0003.2127720 10.0233972845066
3 HyS0003.2134146 10.0233972845066
3 HyS0003.2140970 10.0233972845066
3 HyS0003.2146393 10.0233972845066
3 HyS0003.2152309 10.0233972845066
3 HyS0003.2168041 10.0233972845066
3 HyS0003.2174266 10.0233972845066
3 HyS0003.2180447 10.0233972845066
3 HyS0003.2185491 10.0233972845066
3 HyS0003.2190969 10.0233972845066
3 HyS0003.2199374 10.0233972845066
3 HyS0003.2204672 10.0233972845066
3 HyS0003.2213450 10.0233972845066
3 HyS0003.2218477 10.0233972845066
3 HyS0003.2223506 10.0233972845066
3 HyS0003.2229461 10.0233972845066
3 HyS0003.2237043 10.0233972845066
3 HyS0003.2242201 10.0233972845066
3 HyS0003.2250144 10.0233972845066
3 HyS0003.2262242 10.0233972845066
3 HyS0003.2276312 10.0233972845066
3 HyS0003.2288858 10.0233972845066
3 HyS0003.2295377 10.0233972845066
3 HyS0003.2301074 10.0233972845066
3 HyS0003.2306155 10.0233972845066
3 HyS0003.2316991 10.0233972845066
3 HyS0003.2323179 10.0233972845066
3 HyS0003.2329284 10.0233972845066
3 HyS0003.2335597 10.0233972845066
3 HyS0003.2387045 10.0233972845066
3 HyS0003.2393183 10.0233972845066
3 HyS0003.2398736 10.0233972845066
3 HyS0003.2404002 10.0233972845066
3 HyS0003.2409845 10.0233972845066
3 HyS0003.2415040 10.0233972845066
3 HyS0003.2420740 10.0233972845066
3 HyS0003.2426674 10.0233972845066
3 HyS0003.2431743 10.0233972845066
3 HyS0003.2437130 10.0233972845066
3 HyS0003.2444930 10.0233972845066
3 HyS0003.2468825 10.0233972845066
3 HyS0003.2474524 10.0233972845066
3 HyS0003.2484631 10.0233972845066
3 HyS0003.2489871 10.0233972845066
3 HyS0003.2495211 10.0233972845066
3 HyS0003.2511260 10.0233972845066
3 HyS0003.2519282 10.0233972845066
3 HyS0003.2537400 10.0233972845066
3 HyS0003.2543600 10.0233972845066
3 HyS0003.2548614 10.0233972845066
3 HyS0003.2554103 10.0233972845066
3 HyS0003.2559354 10.0233972845066
3 HyS0003.2565335 10.0233972845066
3 HyS0003.2574799 10.0233972845066
3 HyS0003.2587721 10.0233972845066
3 HyS0003.2603675 10.0233972845066
3 HyS0003.2609362 10.0233972845066
3 HyS0003.2615335 10.0233972845066
3 HyS0003.2621840 10.0233972845066
3 HyS0003.2626948 10.0233972845066
3 HyS0003.2634008 10.0233972845066
3 HyS0003.2646459 10.0233972845066
3 HyS0003.2680963 10.0233972845066
3 HyS0003.2689714 10.0233972845066
3 HyS0003.2716681 10.0233972845066
3 HyS0003.2722948 10.0233972845066
3 HyS0003.2732924 10.0233972845066
3 HyS0003.2743817 10.0233972845066
3 HyS0003.2749357 10.0233972845066
3 HyS0003.2758113 10.0233972845066
3 HyS0003.2780871 10.0233972845066
3 HyS0003.2786331 10.0233972845066
3 HyS0003.2793433 10.0233972845066
3 HyS0003.2799181 10.0233972845066
3 HyS0003.2805702 10.0233972845066
3 HyS0003.2865990 10.0233972845066
3 HyS0003.2871517 10.0233972845066
3 HyS0003.2877154 10.0233972845066
3 HyS0003.2883641 10.0233972845066
3 HyS0003.2895577 10.0233972845066
3 HyS0003.2901038 10.0233972845066
3 HyS0003.2906055 10.0233972845066
3 HyS0003.2912937 10.0233972845066
3 HyS0003.2918322 10.0233972845066
3 HyS0003.2923326 10.0233972845066
3 HyS0003.2932295 10.0233972845066
3 HyS0003.2937355 10.0233972845066
3 HyS0003.2943348 10.0233972845066
3 HyS0003.2950736 10.0233972845066
3 HyS0003.2959796 10.0233972845066
3 HyS0003.2972614 10.0233972845066
3 HyS0003.2981378 10.0233972845066
3 HyS0003.2986762 10.0233972845066
3 HyS0003.2991973 10.0233972845066
3 HyS0003.2997109 10.0233972845066
3 HyS0003.3027472 10.0233972845066
3 HyS0003.3032546 10.0233972845066
3 HyS0003.3039374 10.0233972845066
3 HyS0003.3045466 10.0233972845066
3 HyS0003.3050897 10.0233972845066
3 HyS0003.3072172 10.0233972845066
3 HyS0003.3077397 10.0233972845066
3 HyS0003.3084140 10.0233972845066
3 HyS0003.3089222 10.0233972845066
3 HyS0003.3094285 10.0233972845066
3 HyS0003.3099341 10.0233972845066
3 HyS0003.3104932 10.0233972845066
3 HyS0003.3109980 10.0233972845066
3 HyS0003.3122469 10.0233972845066
3 HyS0003.3137249 10.0233972845066
3 HyS0003.3145635 10.0233972845066
3 HyS0003.3151404 10.0233972845066
3 HyS0003.3167468 10.0233972845066
3 HyS0003.3173637 10.0233972845066
3 HyS0003.3193784 10.0233972845066
3 HyS0003.3198795 10.0233972845066
3 HyS0003.3203933 10.0233972845066
3 HyS0003.3209044 10.0233972845066
3 HyS0003.3214397 10.0233972845066
3 HyS0003.3220364 10.0233972845066
3 HyS0003.3230241 10.0233972845066
3 HyS0003.3236068 10.0233972845066
3 HyS0003.3255310 10.0233972845066
3 HyS0003.3552234 10.0233972845066
3 HyS0003.3589730 10.0233972845066
3 HyS0003.3604607 10.0233972845066
3 HyS0003.3609633 10.0233972845066
3 HyS0003.3622772 10.0233972845066
3 HyS0003.3631907 10.0233972845066
3 HyS0003.3637395 10.0233972845066
3 HyS0003.3643590 10.0233972845066
3 HyS0003.3650366 10.0233972845066
3 HyS0003.3658577 10.0233972845066
3 HyS0003.3664185 10.0233972845066
3 HyS0003.3669381 10.0233972845066
3 HyS0003.3696453 10.0233972845066
3 HyS0003.3702066 10.0233972845066
3 HyS0003.3713194 10.0233972845066
3 HyS0003.3722366 10.0233972845066
3 HyS0003.3744123 10.0233972845066
3 HyS0003.3749761 10.0233972845066
3 HyS0003.3763769 10.0233972845066
3 HyS0003.3895458 10.0233972845066
3 HyS0003.3904768 10.0233972845066
3 HyS0003.3928735 10.0233972845066
3 HyS0003.3938266 11.1346555436734
3 HyS0003.3943277 11.1346555436734
3 HyS0003.3948807 11.1346555436734
3 HyS0003.3955780 11.1346555436734
3 HyS0003.3960842 11.1346555436734
3 HyS0003.3972921 11.1346555436734
3 HyS0003.3978198 11.1346555436734
3 HyS0003.3985500 11.1346555436734
3 HyS0003.3992454 11.1346555436734
3 HyS0003.4000860 11.1346555436734
3 HyS0003.4011525 11.1346555436734
3 HyS0003.4024997 11.1346555436734
3 HyS0003.4036830 11.1346555436734
3 HyS0003.4054712 11.1346555436734
3 HyS0003.4063391 11.1346555436734
3 HyS0003.4092656 11.1346555436734
3 HyS0003.4118376 11.1346555436734
3 HyS0003.4123382 11.1346555436734
3 HyS0003.4128829 11.1346555436734
3 HyS0003.4152550 11.1346555436734
3 HyS0003.4157603 11.1346555436734
3 HyS0003.4168352 15.5908528595231
3 HyS0003.4195085 15.5908528595231
3 HyS0003.4218399 15.5908528595231
3 HyS0003.4229984 15.5908528595231
3 HyS0003.4235549 15.5908528595231
3 HyS0003.4240596 15.5908528595231
3 HyS0003.4245640 15.5908528595231
3 HyS0003.4252917 15.5908528595231
3 HyS0003.4268370 15.5908528595231
3 HyS0003.4273375 15.5908528595231
3 HyS0003.4278376 15.5908528595231
3 HyS0003.4283553 15.5908528595231
3 HyS0003.4288670 15.5908528595231
3 HyS0003.4293708 15.5908528595231
3 HyS0003.4338684 15.5908528595231
3 HyS0003.4348287 15.5908528595231
3 HyS0003.4353317 15.5908528595231
3 HyS0003.4358364 15.5908528595231
3 HyS0003.4381035 16.7021111185636
3 HyS0003.4388781 16.7021111185636
3 HyS0003.4394417 16.7021111185636
3 HyS0003.4404011 16.7021111185636
3 HyS0003.4409134 16.7021111185636
3 HyS0003.4417251 16.7021111185636
3 HyS0003.4422508 16.7021111185636
3 HyS0003.4427545 16.7021111185636
3 HyS0003.4465937 17.8133567495802
3 HyS0003.4471609 17.8133567495802
3 HyS0003.4478500 17.8133567495802
3 HyS0003.4487185 17.8133567495802
3 HyS0003.4496562 17.8133567495802
3 HyS0003.4502982 17.8133567495802
3 HyS0003.4511731 17.8133567495802
3 HyS0003.4516853 17.8133567495802
3 HyS0003.4525672 17.8133567495802
3 HyS0003.4536185 17.8133567495802
3 HyS0003.4545158 17.8133567495802
3 HyS0003.4566430 17.8133567495802
3 HyS0003.4580985 17.8133567495802
3 HyS0003.4586162 17.8133567495802
3 HyS0003.4591274 17.8133567495802
3 HyS0003.4596877 17.8133567495802
3 HyS0003.4630221 17.8133567495802
3 HyS0003.4635227 17.8133567495802
3 HyS0003.4665220 17.8133567495802
3 HyS0003.4681329 17.8133567495802
3 HyS0003.4686739 17.8133567495802
3 HyS0003.4694153 17.8133567495802
3 HyS0003.4699185 17.8133567495802
3 HyS0003.4704256 17.8133567495802
3 HyS0003.4710036 17.8133567495802
3 HyS0003.4716242 17.8133567495802
3 HyS0003.4735312 17.8133567495802
3 HyS0003.4741974 17.8133567495802
3 HyS0003.4747850 26.7977207332144
3 HyS0003.4753377 26.7977207332144
3 HyS0003.4763727 26.7977207332144
3 HyS0003.4768871 26.7977207332144
3 HyS0003.4773923 26.7977207332144
3 HyS0003.4778949 26.7977207332144
3 HyS0003.4784081 26.7977207332144
3 HyS0003.4789116 26.7977207332144
3 HyS0003.4794459 26.7977207332144
3 HyS0003.4802411 26.7977207332144
3 HyS0003.4807500 26.7977207332144
3 HyS0003.4817362 26.7977207332144
3 HyS0003.4826815 26.7977207332144
3 HyS0003.4840416 26.7977207332144
3 HyS0003.4845501 26.7977207332144
3 HyS0003.4850821 26.7977207332144
3 HyS0003.4856136 26.7977207332144
3 HyS0003.4862809 26.7977207332144
3 HyS0003.4867886 26.7977207332144
3 HyS0003.4874852 26.7977207332144
3 HyS0003.4882351 26.7977207332144
3 HyS0003.4887645 26.7977207332144
3 HyS0003.4893984 26.7977207332144
3 HyS0003.4900625 26.7977207332144
3 HyS0003.4905858 26.7977207332144
3 HyS0003.4929544 26.7977207332144
3 HyS0003.4937834 26.7977207332144
3 HyS0003.4942925 26.7977207332144
3 HyS0003.4953135 26.7977207332144
3 HyS0003.4958497 26.7977207332144
3 HyS0003.4970199 26.7977207332144
3 HyS0003.4977116 26.7977207332144
3 HyS0003.4982626 26.7977207332144
3 HyS0003.4988118 26.7977207332144
3 HyS0003.5036579 26.7977207332144
3 HyS0003.5041635 26.7977207332144
3 HyS0003.5047302 26.7977207332144
3 HyS0003.5052619 26.7977207332144
3 HyS0003.5057858 26.7977207332144
3 HyS0003.5062986 26.7977207332144
3 HyS0003.5068006 26.7977207332144
3 HyS0003.5073651 26.7977207332144
3 HyS0003.5083994 26.7977207332144
3 HyS0003.5090093 26.7977207332144
3 HyS0003.5096262 26.7977207332144
3 HyS0003.5155498 26.7977207332144
3 HyS0003.5160624 26.7977207332144
3 HyS0003.5165666 26.7977207332144
3 HyS0003.5177756 26.7977207332144
3 HyS0003.5184295 26.7977207332144
3 HyS0003.5190254 26.7977207332144
3 HyS0003.5195744 26.7977207332144
3 HyS0003.5200970 26.7977207332144
3 HyS0003.5205971 26.7977207332144
3 HyS0003.5211477 26.7977207332144
3 HyS0003.5217415 26.7977207332144
3 HyS0003.5222650 26.7977207332144
3 HyS0003.5228812 26.7977207332144
3 HyS0003.5234590 26.7977207332144
3 HyS0003.5243606 26.7977207332144
3 HyS0003.5259175 26.7977207332144
3 HyS0003.5265272 27.9089606138562
3 HyS0003.5271020 27.9089606138562
3 HyS0003.5276750 27.9089606138562
3 HyS0003.5281942 27.9089606138562
3 HyS0003.5307482 27.9089606138562
3 HyS0003.5313340 27.9089606138562
3 HyS0003.5318463 27.9089606138562
3 HyS0003.5324286 27.9089606138562
3 HyS0003.5330425 27.9089606138562
3 HyS0003.5337197 27.9089606138562
3 HyS0003.5342857 27.9089606138562
3 HyS0003.5349114 27.9089606138562
3 HyS0003.5354268 27.9089606138562
3 HyS0003.5371209 27.9089606138562
3 HyS0003.5376330 27.9089606138562
3 HyS0003.5397616 27.9089606138562
3 HyS0003.5404219 27.9089606138562
3 HyS0003.5417709 27.9089606138562
3 HyS0003.5423065 27.9089606138562
3 HyS0003.5428349 27.9089606138562
3 HyS0003.5436761 27.9089606138562
3 HyS0003.5441865 27.9089606138562
3 HyS0003.5447931 27.9089606138562
3 HyS0003.5463299 27.9089606138562
3 HyS0003.5491217 27.9089606138562
3 HyS0003.5510333 27.9089606138562
3 HyS0003.5518739 27.9089606138562
3 HyS0003.5523921 27.9089606138562
3 HyS0003.5530504 27.9089606138562
3 HyS0003.5542025 27.9089606138562
3 HyS0003.5547546 27.9089606138562
3 HyS0003.5552611 27.9089606138562
3 HyS0003.5558005 27.9089606138562
3 HyS0003.5563899 27.9089606138562
3 HyS0003.5569446 27.9089606138562
3 HyS0003.5574595 27.9089606138562
3 HyS0003.5580802 27.9089606138562
3 HyS0003.5597084 27.9089606138562
3 HyS0003.5609555 27.9089606138562
3 HyS0003.5616931 27.9089606138562
3 HyS0003.5641433 27.9089606138562
3 HyS0003.5647856 27.9089606138562
3 HyS0003.5653007 27.9089606138562
3 HyS0003.5658082 27.9089606138562
3 HyS0003.5668096 27.9089606138562
3 HyS0003.5673548 27.9089606138562
3 HyS0003.5679346 31.2472158734975
3 HyS0003.5684354 31.2472158734975
3 HyS0003.5693481 31.2472158734975
3 HyS0003.5698684 31.2472158734975
3 HyS0003.5703935 31.2472158734975
3 HyS0003.5708956 31.2472158734975
3 HyS0003.5714565 31.2472158734975
3 HyS0003.5722795 31.2472158734975
3 HyS0003.5728420 31.2472158734975
3 HyS0003.5734596 31.2472158734975
3 HyS0003.5740314 31.2472158734975
3 HyS0003.5763088 31.2472158734975
3 HyS0003.5768949 31.2472158734975
3 HyS0003.5773978 31.2472158734975
3 HyS0003.5780699 31.2472158734975
3 HyS0003.5793153 31.2472158734975
3 HyS0003.5799711 31.2472158734975
3 HyS0003.5805863 31.2472158734975
3 HyS0003.5815834 31.2472158734975
3 HyS0003.5823544 31.2472158734975
3 HyS0003.5836310 31.2472158734975
3 HyS0003.5841832 34.5854565039531
3 HyS0003.5846963 34.5854565039531
3 HyS0003.5857760 34.5854565039531
3 HyS0003.6998256 41.292126436836
3 HyS0003.7003428 41.292126436836
3 HyS0003.7063275 41.292126436836
3 HyS0003.7178527 41.292126436836
3 HyS0003.7183602 41.292126436836
3 HyS0003.7189652 41.292126436836
3 HyS0003.7199023 41.292126436836
3 HyS0003.7211473 41.292126436836
3 HyS0003.7226396 41.292126436836
3 HyS0003.7243786 41.292126436836
3 HyS0003.7249008 41.292126436836
3 HyS0003.7254541 41.292126436836
3 HyS0003.7283952 41.292126436836
3 HyS0003.7317480 41.292126436836
3 HyS0003.7342767 41.292126436836
3 HyS0003.7367705 41.292126436836
3 HyS0003.7378237 41.292126436836
3 HyS0003.7390334 41.292126436836
3 HyS0003.7399898 41.292126436836
3 HyS0003.7415976 41.292126436836
3 HyS0003.7421185 41.292126436836
3 HyS0003.7426388 41.292126436836
3 HyS0003.7431411 41.292126436836
3 HyS0003.7436432 41.292126436836
3 HyS0022.3994891 41.292126436836
3 HyS0022.4024757 41.292126436836
3 HyS0022.4089858 41.292126436836
3 HyS0022.3612469 42.4034436505519
3 HyS0022.3623035 42.4034436505519
3 HyS0022.3628853 42.4034436505519
3 HyS0022.3634160 42.4034436505519
3 HyS0022.3639940 42.4034436505519
3 HyS0022.3645050 42.4034436505519
3 HyS0022.3660176 42.4034436505519
3 HyS0022.3678020 42.4034436505519
3 HyS0022.3688606 42.4034436505519
3 HyS0022.3696379 42.4034436505519
3 HyS0022.3720830 42.4034436505519
3 HyS0022.3726744 42.4034436505519
3 HyS0022.3733749 42.4034436505519
3 HyS0022.3743180 42.4034436505519
3 HyS0022.3748236 42.4034436505519
3 HyS0022.3757172 42.4034436505519
3 HyS0022.3775933 42.4034436505519
3 HyS0022.3795169 42.4034436505519
3 HyS0022.3805076 42.4034436505519
3 HyS0022.3817190 42.4034436505519
3 HyS0022.3836537 42.4034436505519
3 HyS0022.3844861 42.4034436505519
3 HyS0022.3851005 42.4034436505519
3 HyS0022.3862111 42.4034436505519
3 HyS0022.3868209 42.4034436505519
3 HyS0022.3875378 42.4034436505519
3 HyS0022.3920743 42.4034436505519
3 HyS0022.3926160 42.4034436505519
3 HyS0022.3942902 42.4034436505519
3 HyS0013.4515538 46.8596409622113
3 HyS0013.4526137 46.8596409622113
3 HyS0013.4531316 46.8596409622113
3 HyS0013.4536830 46.8596409622113
3 HyS0013.4541945 46.8596409622113
3 HyS0013.4548409 46.8596409622113
3 HyS0013.4561820 46.8596409622113
3 HyS0013.4566980 46.8596409622113
3 HyS0013.4621671 46.8596409622113
3 HyS0013.4640690 46.8596409622113
3 HyS0013.4684017 46.8596409622113
3 HyS0013.4729698 46.8596409622113
3 HyS0013.4756590 46.8596409622113
3 HyS0013.4761736 46.8596409622113
3 HyS0013.4779177 46.8596409622113
3 HyS0013.4784337 46.8596409622113
3 HyS0013.4794667 46.8596409622113
3 HyS0013.4805453 46.8596409622113
3 HyS0013.4818458 46.8596409622113
3 HyS0013.4823884 46.8596409622113
3 HyS0013.4834524 46.8596409622113
3 HyS0022.3156519 46.8596409622113
3 HyS0022.3162920 46.8596409622113
3 HyS0022.3172027 46.8596409622113
3 HyS0022.3177383 46.8596409622113
3 HyS0022.3185658 46.8596409622113
3 HyS0022.3231166 46.8596409622113
3 HyS0022.3245694 46.8596409622113
3 HyS0022.3251531 46.8596409622113
3 HyS0022.3257464 46.8596409622113
3 HyS0022.3282373 46.8596409622113
3 HyS0022.3287539 46.8596409622113
3 HyS0022.3293485 46.8596409622113
3 HyS0022.3335212 46.8596409622113
3 HyS0022.3340292 46.8596409622113
3 HyS0022.3358169 46.8596409622113
3 HyS0022.3365420 46.8596409622113
3 HyS0022.3370703 46.8596409622113
3 HyS0022.3376712 46.8596409622113
3 HyS0022.3387534 46.8596409622113
3 HyS0022.3392681 46.8596409622113
3 HyS0022.3398378 46.8596409622113
3 HyS0022.3415969 46.8596409622113
3 HyS0022.3421327 46.8596409622113
3 HyS0022.3426630 46.8596409622113
3 HyS0022.3447440 46.8596409622113
3 HyS0022.3452568 46.8596409622113
3 HyS0022.3457856 46.8596409622113
3 HyS0022.3470482 46.8596409622113
3 HyS0022.3500718 46.8596409622113
3 HyS0022.3505862 46.8596409622113
3 HyS0022.3511808 46.8596409622113
3 HyS0022.3524301 46.8596409622113
3 HyS0022.3568203 46.8596409622113
3 HyS0013.3930533 47.9709730636564
3 HyS0013.3967732 47.9709730636564
3 HyS0013.3973817 47.9709730636564
3 HyS0013.3978994 47.9709730636564
3 HyS0013.3992026 47.9709730636564
3 HyS0013.3997856 47.9709730636564
3 HyS0013.4002958 47.9709730636564
3 HyS0013.4008440 47.9709730636564
3 HyS0013.4107570 47.9709730636564
3 HyS0013.4129288 47.9709730636564
3 HyS0013.4398319 47.9709730636564
3 HyS0013.4440379 47.9709730636564
3 HyS0013.4451642 47.9709730636564
3 HyS0013.4461943 47.9709730636564
3 HyS0033.1930079 47.9709730636564
3 HyS0033.1937287 47.9709730636564
3 HyS0033.1997912 47.9709730636564
3 HyS0033.2002960 47.9709730636564
3 HyS0033.2021184 47.9709730636564
3 HyS0033.2026529 47.9709730636564
3 HyS0033.2062120 47.9709730636564
3 HyS0033.2067551 47.9709730636564
3 HyS0033.2080013 47.9709730636564
3 HyS0033.2086686 47.9709730636564
3 HyS0033.2091711 47.9709730636564
3 HyS0033.2101215 47.9709730636564
3 HyS0033.2162372 47.9709730636564
3 HyS0033.2211037 47.9709730636564
3 HyS0033.2216496 47.9709730636564
3 HyS0033.2221972 47.9709730636564
3 HyS0033.2264535 47.9709730636564
3 HyS0033.2273245 47.9709730636564
3 HyS0033.2281632 47.9709730636564
3 HyS0033.2296694 47.9709730636564
3 HyS0033.2324345 47.9709730636564
3 HyS0033.2330135 47.9709730636564
3 HyS0033.2335162 47.9709730636564
3 HyS0033.2365181 47.9709730636564
3 HyS0033.2385471 47.9709730636564
3 HyS0033.2390504 47.9709730636564
3 HyS0033.2400964 47.9709730636564
3 HyS0033.2407893 47.9709730636564
3 HyS0033.2414506 47.9709730636564
3 HyS0033.2423490 47.9709730636564
3 HyS0033.2428609 47.9709730636564
3 HyS0033.2465464 47.9709730636564
3 HyS0033.2475815 47.9709730636564
3 HyS0033.2494508 47.9709730636564
3 HyS0033.2506375 47.9709730636564
3 HyS0033.2511753 47.9709730636564
3 HyS0033.2523981 47.9709730636564
3 HyS0033.2529603 47.9709730636564
3 HyS0033.2536224 47.9709730636564
3 HyS0033.2552886 47.9709730636564
3 HyS0033.2586609 47.9709730636564
3 HyS0033.2606938 47.9709730636564
3 HyS0033.2638177 47.9709730636564
3 HyS0033.2644806 47.9709730636564
3 HyS0033.2656997 47.9709730636564
3 HyS0033.2698904 47.9709730636564
3 HyS0033.2706164 47.9709730636564
3 HyS0033.2713200 47.9709730636564
3 HyS0033.2737450 47.9709730636564
3 HyS0033.2743914 47.9709730636564
3 HyS0033.2749113 47.9709730636564
3 HyS0033.2775834 47.9709730636564
3 HyS0033.2789233 47.9709730636564
3 HyS0033.2805692 47.9709730636564
3 HyS0033.2811317 47.9709730636564
3 HyS0033.2816367 47.9709730636564
3 HyS0033.2825601 47.9709730636564
3 HyS0033.2839442 47.9709730636564
3 HyS0033.2845741 47.9709730636564
3 HyS0033.2856907 47.9709730636564
3 HyS0033.2863037 47.9709730636564
3 HyS0033.2868760 47.9709730636564
3 HyS0033.2876782 47.9709730636564
3 HyS0033.2901808 47.9709730636564
3 HyS0033.2942222 47.9709730636564
3 HyS0033.2965486 47.9709730636564
3 HyS0033.2992372 47.9709730636564
3 HyS0088.45165 47.9709730636564
3 HyS0088.52664 47.9709730636564
3 HyS0088.63424 47.9709730636564
3 HyS0088.110989 47.9709730636564
3 HyS0088.116264 47.9709730636564
3 HyS0088.173564 47.9709730636564
3 HyS0088.180327 47.9709730636564
3 HyS0088.193917 47.9709730636564
3 HyS0088.222722 47.9709730636564
3 HyS0088.230818 47.9709730636564
3 HyS0088.260521 47.9709730636564
3 HyS0088.291998 47.9709730636564
3 HyS0088.325391 47.9709730636564
3 HyS0088.372379 47.9709730636564
3 HyS0088.406242 47.9709730636564
3 HyS0088.418471 47.9709730636564
3 HyS0088.520709 47.9709730636564
3 HyS0088.588195 47.9709730636564
3 HyS0088.595824 47.9709730636564
3 HyS0088.628613 47.9709730636564
3 HyS0088.638470 47.9709730636564
3 HyS0088.676470 47.9709730636564
3 HyS0094.24829 47.9709730636564
3 HyS0094.41431 47.9709730636564
3 HyS0094.68446 47.9709730636564
3 HyS0094.105703 47.9709730636564
3 HyS0094.112838 47.9709730636564
3 HyS0094.117974 47.9709730636564
3 HyS0094.137246 47.9709730636564
3 HyS0094.165479 47.9709730636564
3 HyS0094.213801 47.9709730636564
3 HyS0094.240233 47.9709730636564
3 HyS0094.257686 47.9709730636564
3 HyS0094.322802 47.9709730636564
3 HyS0094.358626 47.9709730636564
3 HyS0094.363970 47.9709730636564
3 HyS0094.489572 47.9709730636564
3 HyS0094.495620 47.9709730636564
3 HyS0094.506545 47.9709730636564
3 HyS0094.511604 47.9709730636564
3 HyS0094.516914 47.9709730636564
3 HyS0094.523537 47.9709730636564
3 HyS0094.528568 47.9709730636564
3 HyS0094.549703 47.9709730636564
3 HyS0094.560221 47.9709730636564
3 HyS0094.565227 47.9709730636564
3 HyS0094.583418 47.9709730636564
3 HyS0094.589397 47.9709730636564
3 HyS0094.594486 47.9709730636564
3 HyS0094.604223 47.9709730636564
3 HyS0094.649315 47.9709730636564
3 HyS0094.681005 47.9709730636564
3 HyS0114.133812 47.9709730636564
3 HyS0114.140677 47.9709730636564
3 HyS0114.152691 47.9709730636564
3 HyS0114.165747 47.9709730636564
3 HyS0114.189987 47.9709730636564
3 HyS0114.206683 47.9709730636564
3 HyS0114.335501 47.9709730636564
3 HyS0114.423693 47.9709730636564
3 HyS0114.429204 47.9709730636564
3 HyS0117.32076 47.9709730636564
3 HyS0117.81420 47.9709730636564
3 HyS0117.107295 47.9709730636564
3 HyS0117.317248 47.9709730636564
3 HyS0117.334178 47.9709730636564
3 HyS0117.385358 47.9709730636564
3 HyS0117.450660 47.9709730636564
3 HyS0033.994532 49.0823138903802
3 HyS0033.1002755 49.0823138903802
3 HyS0033.1011343 49.0823138903802
3 HyS0033.1016403 49.0823138903802
3 HyS0033.74058 50.1935721488917
3 HyS0033.79145 50.1935721488917
3 HyS0033.84573 50.1935721488917
3 HyS0033.90022 50.1935721488917
3 HyS0033.96097 50.1935721488917
3 HyS0033.101867 50.1935721488917
3 HyS0033.107707 50.1935721488917
3 HyS0033.113521 50.1935721488917
3 HyS0033.118844 50.1935721488917
3 HyS0033.124414 50.1935721488917
3 HyS0033.131980 50.1935721488917
3 HyS0033.140024 50.1935721488917
3 HyS0033.157018 50.1935721488917
3 HyS0033.184971 50.1935721488917
3 HyS0033.191006 50.1935721488917
3 HyS0033.196295 50.1935721488917
3 HyS0033.202551 50.1935721488917
3 HyS0033.207670 50.1935721488917
3 HyS0033.213684 50.1935721488917
3 HyS0033.218737 50.1935721488917
3 HyS0033.226703 50.1935721488917
3 HyS0033.231724 50.1935721488917
3 HyS0033.237759 50.1935721488917
3 HyS0033.246833 50.1935721488917
3 HyS0033.258372 50.1935721488917
3 HyS0033.263508 50.1935721488917
3 HyS0033.269752 50.1935721488917
3 HyS0033.275181 50.1935721488917
3 HyS0033.280578 50.1935721488917
3 HyS0033.296079 50.1935721488917
3 HyS0033.301770 50.1935721488917
3 HyS0033.309670 50.1935721488917
3 HyS0033.326444 50.1935721488917
3 HyS0033.358007 50.1935721488917
3 HyS0033.363359 50.1935721488917
3 HyS0033.368832 50.1935721488917
3 HyS0033.379310 50.1935721488917
3 HyS0033.384433 50.1935721488917
3 HyS0033.389531 50.1935721488917
3 HyS0033.394766 50.1935721488917
3 HyS0033.400274 50.1935721488917
3 HyS0033.407261 50.1935721488917
3 HyS0033.412552 50.1935721488917
3 HyS0033.418395 50.1935721488917
3 HyS0033.424368 50.1935721488917
3 HyS0033.429418 50.1935721488917
3 HyS0033.434942 50.1935721488917
3 HyS0033.439953 50.1935721488917
3 HyS0033.446123 50.1935721488917
3 HyS0033.451566 50.1935721488917
3 HyS0033.457029 50.1935721488917
3 HyS0033.462960 50.1935721488917
3 HyS0033.468712 50.1935721488917
3 HyS0033.480135 50.1935721488917
3 HyS0033.487688 50.1935721488917
3 HyS0033.496121 50.1935721488917
3 HyS0033.505271 50.1935721488917
3 HyS0033.510423 50.1935721488917
3 HyS0033.524354 50.1935721488917
3 HyS0033.531956 50.1935721488917
3 HyS0033.537066 50.1935721488917
3 HyS0033.542412 50.1935721488917
3 HyS0033.548826 50.1935721488917
3 HyS0033.554255 50.1935721488917
3 HyS0033.561673 50.1935721488917
3 HyS0033.567956 50.1935721488917
3 HyS0033.581083 50.1935721488917
3 HyS0033.598457 50.1935721488917
3 HyS0033.603634 50.1935721488917
3 HyS0033.609249 50.1935721488917
3 HyS0033.621980 50.1935721488917
3 HyS0033.629985 50.1935721488917
3 HyS0033.635060 50.1935721488917
3 HyS0033.643142 50.1935721488917
3 HyS0033.648895 50.1935721488917
3 HyS0033.655754 50.1935721488917
3 HyS0033.664508 50.1935721488917
3 HyS0033.680250 50.1935721488917
3 HyS0033.692522 50.1935721488917
3 HyS0033.697692 50.1935721488917
3 HyS0033.707663 50.1935721488917
3 HyS0033.712668 50.1935721488917
3 HyS0033.717681 50.1935721488917
3 HyS0033.723249 50.1935721488917
3 HyS0033.729444 50.1935721488917
3 HyS0033.735525 50.1935721488917
3 HyS0033.741625 50.1935721488917
3 HyS0033.748699 50.1935721488917
3 HyS0033.755084 50.1935721488917
3 HyS0033.762990 50.1935721488917
3 HyS0033.768461 50.1935721488917
3 HyS0033.794804 50.1935721488917
3 HyS0051.43120 50.1935721488917
3 HyS0051.54628 50.1935721488917
3 HyS0051.77969 50.1935721488917
3 HyS0051.92886 50.1935721488917
3 HyS0051.98424 50.1935721488917
3 HyS0051.107280 50.1935721488917
3 HyS0051.112282 50.1935721488917
3 HyS0051.117552 50.1935721488917
3 HyS0051.127141 50.1935721488917
3 HyS0051.132204 50.1935721488917
3 HyS0051.138231 50.1935721488917
3 HyS0051.146262 50.1935721488917
3 HyS0051.154042 50.1935721488917
3 HyS0051.161781 50.1935721488917
3 HyS0051.169420 50.1935721488917
3 HyS0051.174810 50.1935721488917
3 HyS0051.182129 50.1935721488917
3 HyS0051.189989 50.1935721488917
3 HyS0051.195488 50.1935721488917
3 HyS0051.200709 50.1935721488917
3 HyS0051.206111 50.1935721488917
3 HyS0051.211284 50.1935721488917
3 HyS0051.217287 50.1935721488917
3 HyS0051.225243 54.6497694647414
3 HyS0051.230262 54.6497694647414
3 HyS0051.240573 54.6497694647414
3 HyS0051.248800 54.6497694647414
3 HyS0051.258437 54.6497694647414
3 HyS0051.280648 54.6497694647414
3 HyS0051.302358 54.6497694647414
3 HyS0051.307532 54.6497694647414
3 HyS0051.320598 54.6497694647414
3 HyS0051.328795 54.6497694647414
3 HyS0051.335050 54.6497694647414
3 HyS0051.341476 54.6497694647414
3 HyS0051.349405 54.6497694647414
3 HyS0051.366009 54.6497694647414
3 HyS0051.371648 54.6497694647414
3 HyS0051.378285 54.6497694647414
3 HyS0051.383963 54.6497694647414
3 HyS0051.391740 54.6497694647414
3 HyS0051.399661 54.6497694647414
3 HyS0051.407261 54.6497694647414
3 HyS0051.415686 54.6497694647414
3 HyS0051.426151 54.6497694647414
3 HyS0051.431339 54.6497694647414
3 HyS0051.438179 54.6497694647414
3 HyS0051.448136 54.6497694647414
3 HyS0051.453699 54.6497694647414
3 HyS0051.459067 54.6497694647414
3 HyS0051.465814 54.6497694647414
3 HyS0051.473392 54.6497694647414
3 HyS0051.478911 54.6497694647414
3 HyS0051.484733 54.6497694647414
3 HyS0051.489907 55.7610277239955
3 HyS0051.497040 55.7610277239955
3 HyS0051.502324 55.7610277239955
3 HyS0051.509090 55.7610277239955
3 HyS0051.515439 55.7610277239955
3 HyS0051.540987 55.7610277239955
3 HyS0051.551634 55.7610277239955
3 HyS0051.596665 55.7610277239955
3 HyS0051.602069 55.7610277239955
3 HyS0051.607553 55.7610277239955
3 HyS0051.612677 55.7610277239955
3 HyS0051.618924 55.7610277239955
3 HyS0051.624001 55.7610277239955
3 HyS0051.630133 55.7610277239955
3 HyS0051.636646 55.7610277239955
3 HyS0051.645647 55.7610277239955
3 HyS0051.654284 55.7610277239955
3 HyS0051.660532 55.7610277239955
3 HyS0051.666065 55.7610277239955
3 HyS0051.671813 55.7610277239955
3 HyS0051.677057 55.7610277239955
3 HyS0051.682404 55.7610277239955
3 HyS0051.755928 55.7610277239955
3 HyS0051.864031 55.7610277239955
3 HyS0051.877079 55.7610277239955
3 HyS0051.882190 55.7610277239955
3 HyS0051.887352 55.7610277239955
3 HyS0051.892831 55.7610277239955
3 HyS0051.898340 55.7610277239955
3 HyS0051.906799 55.7610277239955
3 HyS0051.912499 55.7610277239955
3 HyS0051.917987 55.7610277239955
3 HyS0051.926641 55.7610277239955
3 HyS0051.936519 55.7610277239955
3 HyS0051.941764 55.7610277239955
3 HyS0051.947825 55.7610277239955
3 HyS0051.977539 55.7610277239955
3 HyS0051.982882 55.7610277239955
3 HyS0051.1029462 56.8722947097867
3 HyS0051.1093812 56.8722947097867
3 HyS0051.1104873 56.8722947097867
3 HyS0051.1109935 56.8722947097867
3 HyS0051.1114935 56.8722947097867
3 HyS0051.1119995 56.8722947097867
3 HyS0051.1125216 56.8722947097867
3 HyS0051.1130814 56.8722947097867
3 HyS0051.1138202 56.8722947097867
3 HyS0051.1144469 56.8722947097867
3 HyS0051.1149852 56.8722947097867
3 HyS0051.1155857 56.8722947097867
3 HyS0051.1187958 56.8722947097867
3 HyS0051.1197317 56.8722947097867
3 HyS0051.1204581 56.8722947097867
3 HyS0051.1210031 56.8722947097867
3 HyS0051.1215941 56.8722947097867
3 HyS0051.1221169 56.8722947097867
3 HyS0051.1226267 56.8722947097867
3 HyS0051.1237090 56.8722947097867
3 HyS0051.1249847 56.8722947097867
3 HyS0051.1254900 56.8722947097867
3 HyS0051.1260620 56.8722947097867
3 HyS0051.1266467 56.8722947097867
3 HyS0051.1272871 56.8722947097867
3 HyS0051.1279731 56.8722947097867
3 HyS0051.1285883 56.8722947097867
3 HyS0051.1290888 56.8722947097867
3 HyS0051.1300878 56.8722947097867
3 HyS0051.1311643 56.8722947097867
3 HyS0051.1317356 56.8722947097867
3 HyS0051.1326129 56.8722947097867
3 HyS0051.1332542 56.8722947097867
3 HyS0051.1338673 56.8722947097867
3 HyS0051.1343925 56.8722947097867
3 HyS0051.1350043 56.8722947097867
3 HyS0051.1355443 56.8722947097867
3 HyS0051.1360825 56.8722947097867
3 HyS0051.1366505 56.8722947097867
3 HyS0051.1375888 56.8722947097867
3 HyS0051.1382391 56.8722947097867
3 HyS0051.1387418 56.8722947097867
3 HyS0051.1395288 56.8722947097867
3 HyS0051.1401071 56.8722947097867
3 HyS0051.1416093 56.8722947097867
3 HyS0051.1421288 56.8722947097867
3 HyS0051.1426290 56.8722947097867
3 HyS0051.1433004 56.8722947097867
3 HyS0051.1439631 56.8722947097867
3 HyS0051.1446187 56.8722947097867
3 HyS0051.1451209 56.8722947097867
3 HyS0051.1507468 56.8722947097867
3 HyS0051.1512915 56.8722947097867
3 HyS0051.1532744 56.8722947097867
3 HyS0051.1541524 56.8722947097867
3 HyS0051.1546862 56.8722947097867
3 HyS0051.1553429 56.8722947097867
3 HyS0051.1575038 56.8722947097867
3 HyS0051.1626303 56.8722947097867
3 HyS0051.1643880 56.8722947097867
3 HyS0051.1649233 56.8722947097867
3 HyS0051.1671152 56.8722947097867
3 HyS0051.1684650 56.8722947097867
3 HyS0051.1690678 56.8722947097867
3 HyS0051.1695773 56.8722947097867
3 HyS0051.1701119 56.8722947097867
3 HyS0051.1709261 56.8722947097867
3 HyS0051.1717151 56.8722947097867
3 HyS0051.1722467 56.8722947097867
3 HyS0051.1727620 56.8722947097867
3 HyS0051.1733705 56.8722947097867
3 HyS0051.1742678 56.8722947097867
3 HyS0051.1747807 56.8722947097867
3 HyS0051.1756042 56.8722947097867
3 HyS0051.1762111 56.8722947097867
3 HyS0051.1775234 56.8722947097867
3 HyS0051.1790945 56.8722947097867
3 HyS0051.1796409 56.8722947097867
3 HyS0051.1801951 56.8722947097867
3 HyS0051.1807136 56.8722947097867
3 HyS0051.1825617 56.8722947097867
3 HyS0051.1831289 56.8722947097867
3 HyS0051.1836951 56.8722947097867
3 HyS0051.1936771 56.8722947097867
3 HyS0051.1941996 56.8722947097867
3 HyS0051.1947292 56.8722947097867
3 HyS0051.1952572 56.8722947097867
3 HyS0051.1957683 56.8722947097867
3 HyS0051.1962710 56.8722947097867
3 HyS0051.1968663 56.8722947097867
3 HyS0051.1973748 56.8722947097867
3 HyS0051.1978878 56.8722947097867
3 HyS0051.1985278 56.8722947097867
3 HyS0051.1990628 56.8722947097867
3 HyS0051.1995662 56.8722947097867
3 HyS0051.2000679 56.8722947097867
3 HyS0051.2007334 56.8722947097867
3 HyS0051.2030706 56.8722947097867
3 HyS0016.2681202 57.9835616956367
3 HyS0016.2687175 57.9835616956367
3 HyS0016.2698011 57.9835616956367
3 HyS0016.2707654 57.9835616956367
3 HyS0051.2036240 57.9835616956367
3 HyS0051.2041337 57.9835616956367
3 HyS0016.1032691 59.0948258386852
3 HyS0016.1037716 59.0948258386852
3 HyS0016.1051262 59.0948258386852
3 HyS0016.1056280 59.0948258386852
3 HyS0016.1061990 59.0948258386852
3 HyS0016.1067988 59.0948258386852
3 HyS0016.1080094 59.0948258386852
3 HyS0016.1106670 59.0948258386852
3 HyS0016.1135650 59.0948258386852
3 HyS0016.1141044 59.0948258386852
3 HyS0016.1147824 59.0948258386852
3 HyS0016.1153361 59.0948258386852
3 HyS0016.1158593 59.0948258386852
3 HyS0016.1165323 59.0948258386852
3 HyS0016.1170340 59.0948258386852
3 HyS0016.1199425 59.0948258386852
3 HyS0016.1206356 59.0948258386852
3 HyS0016.1218877 59.0948258386852
3 HyS0016.1226176 59.0948258386852
3 HyS0016.1232522 59.0948258386852
3 HyS0016.1255871 59.0948258386852
3 HyS0016.1261665 59.0948258386852
3 HyS0016.1266681 59.0948258386852
3 HyS0016.1274653 59.0948258386852
3 HyS0016.1296417 59.0948258386852
3 HyS0016.1301549 59.0948258386852
3 HyS0016.1306609 59.0948258386852
3 HyS0016.1316400 59.0948258386852
3 HyS0016.1329035 59.0948258386852
3 HyS0016.1342688 59.0948258386852
3 HyS0016.1351709 59.0948258386852
3 HyS0016.1374786 59.0948258386852
3 HyS0016.1386891 59.0948258386852
3 HyS0016.1403750 59.0948258386852
3 HyS0016.1409720 59.0948258386852
3 HyS0016.1414731 59.0948258386852
3 HyS0016.1429777 59.0948258386852
3 HyS0016.1435566 59.0948258386852
3 HyS0016.1440724 59.0948258386852
3 HyS0016.1451442 59.0948258386852
3 HyS0016.1456519 59.0948258386852
3 HyS0016.1468651 59.0948258386852
3 HyS0016.1473657 59.0948258386852
3 HyS0016.1479086 59.0948258386852
3 HyS0016.1484211 59.0948258386852
3 HyS0016.1490861 59.0948258386852
3 HyS0016.1496437 59.0948258386852
3 HyS0016.1502427 59.0948258386852
3 HyS0016.1516079 59.0948258386852
3 HyS0016.1524668 59.0948258386852
3 HyS0016.1547192 59.0948258386852
3 HyS0016.1552419 59.0948258386852
3 HyS0016.1557562 59.0948258386852
3 HyS0016.1562840 59.0948258386852
3 HyS0016.1568280 59.0948258386852
3 HyS0016.1578484 59.0948258386852
3 HyS0016.1584042 59.0948258386852
3 HyS0016.1589636 59.0948258386852
3 HyS0016.1594693 59.0948258386852
3 HyS0016.1600629 59.0948258386852
3 HyS0016.1609854 59.0948258386852
3 HyS0016.1616190 59.0948258386852
3 HyS0016.1631375 59.0948258386852
3 HyS0016.1637072 59.0948258386852
3 HyS0016.1642275 59.0948258386852
3 HyS0016.1677175 59.0948258386852
3 HyS0016.1686926 59.0948258386852
3 HyS0016.1692312 59.0948258386852
3 HyS0016.1771932 59.0948258386852
3 HyS0016.1810173 59.0948258386852
3 HyS0016.1816059 59.0948258386852
3 HyS0016.1830558 59.0948258386852
3 HyS0016.1840003 59.0948258386852
3 HyS0016.1850191 59.0948258386852
3 HyS0016.1855248 59.0948258386852
3 HyS0016.1860356 59.0948258386852
3 HyS0016.1865674 59.0948258386852
3 HyS0016.1876237 59.0948258386852
3 HyS0016.1881415 59.0948258386852
3 HyS0016.1886631 59.0948258386852
3 HyS0016.1892804 59.0948258386852
3 HyS0016.1898876 59.0948258386852
3 HyS0016.1903963 59.0948258386852
3 HyS0016.1919611 59.0948258386852
3 HyS0016.1955099 59.0948258386852
3 HyS0016.1961961 59.0948258386852
3 HyS0016.1967088 59.0948258386852
3 HyS0016.1974531 59.0948258386852
3 HyS0016.1992185 59.0948258386852
3 HyS0016.1997404 59.0948258386852
3 HyS0016.2043152 59.0948258386852
3 HyS0016.2048264 59.0948258386852
3 HyS0016.2053265 59.0948258386852
3 HyS0016.2058344 59.0948258386852
3 HyS0016.2069051 59.0948258386852
3 HyS0016.2171287 59.0948258386852
3 HyS0016.2178814 59.0948258386852
3 HyS0016.2184074 59.0948258386852
3 HyS0016.2189131 59.0948258386852
3 HyS0016.2206656 59.0948258386852
3 HyS0016.2219241 59.0948258386852
3 HyS0016.2224795 59.0948258386852
3 HyS0016.2230915 59.0948258386852
3 HyS0016.2273750 59.0948258386852
3 HyS0016.2278795 59.0948258386852
3 HyS0016.2286521 59.0948258386852
3 HyS0016.2293067 59.0948258386852
3 HyS0016.2304642 59.0948258386852
3 HyS0016.2313203 59.0948258386852
3 HyS0016.2318511 59.0948258386852
3 HyS0016.2323580 59.0948258386852
3 HyS0016.2354096 59.0948258386852
3 HyS0016.2359428 59.0948258386852
3 HyS0016.2366980 59.0948258386852
3 HyS0016.2386886 59.0948258386852
3 HyS0016.2391913 59.0948258386852
3 HyS0016.2397643 59.0948258386852
3 HyS0016.2405383 59.0948258386852
3 HyS0016.2411370 59.0948258386852
3 HyS0016.2417339 59.0948258386852
3 HyS0016.2422851 59.0948258386852
3 HyS0016.2427914 59.0948258386852
3 HyS0016.2433803 59.0948258386852
3 HyS0016.2439676 59.0948258386852
3 HyS0016.2445849 59.0948258386852
3 HyS0016.2450879 59.0948258386852
3 HyS0016.2457079 59.0948258386852
3 HyS0016.2462572 59.0948258386852
3 HyS0016.2485074 59.0948258386852
3 HyS0016.2491311 59.0948258386852
3 HyS0016.2496675 59.0948258386852
3 HyS0016.2506040 59.0948258386852
3 HyS0016.782829 61.3184698318958
3 HyS0016.788974 61.3184698318958
3 HyS0016.793989 61.3184698318958
3 HyS0016.810978 61.3184698318958
3 HyS0016.815981 61.3184698318958
3 HyS0016.821605 61.3184698318958
3 HyS0016.827551 61.3184698318958
3 HyS0016.833254 61.3184698318958
3 HyS0016.838741 61.3184698318958
3 HyS0016.844190 61.3184698318958
3 HyS0016.850090 61.3184698318958
3 HyS0016.855122 61.3184698318958
3 HyS0016.860502 61.3184698318958
3 HyS0016.865503 61.3184698318958
3 HyS0016.870594 61.3184698318958
3 HyS0016.876003 61.3184698318958
3 HyS0016.882925 61.3184698318958
3 HyS0016.888552 61.3184698318958
3 HyS0016.895806 61.3184698318958
3 HyS0016.901677 61.3184698318958
3 HyS0016.909245 61.3184698318958
3 HyS0016.914439 61.3184698318958
3 HyS0016.919477 61.3184698318958
3 HyS0016.924759 61.3184698318958
3 HyS0016.934999 61.3184698318958
3 HyS0016.940081 61.3184698318958
3 HyS0016.946525 61.3184698318958
3 HyS0016.952609 61.3184698318958
3 HyS0016.968040 61.3184698318958
3 HyS0016.973376 61.3184698318958
3 HyS0016.990125 61.3184698318958
3 HyS0016.996056 61.3184698318958
3 HyS0016.1004164 61.3184698318958
3 HyS0016.1009233 61.3184698318958
3 HyS0016.1014711 61.3184698318958
3 HyS0016.1020812 61.3184698318958
3 HyS0016.108782 66.8968078779503
3 HyS0016.113911 66.8968078779503
3 HyS0016.119468 66.8968078779503
3 HyS0016.124485 66.8968078779503
3 HyS0016.131887 66.8968078779503
3 HyS0016.138204 66.8968078779503
3 HyS0016.145473 66.8968078779503
3 HyS0016.154832 66.8968078779503
3 HyS0016.160159 66.8968078779503
3 HyS0016.167302 66.8968078779503
3 HyS0016.172325 66.8968078779503
3 HyS0016.178181 66.8968078779503
3 HyS0016.183653 66.8968078779503
3 HyS0016.189983 66.8968078779503
3 HyS0016.198764 66.8968078779503
3 HyS0016.204413 66.8968078779503
3 HyS0016.209484 66.8968078779503
3 HyS0016.216699 66.8968078779503
3 HyS0016.222764 66.8968078779503
3 HyS0016.227881 66.8968078779503
3 HyS0016.238681 66.8968078779503
3 HyS0016.243753 66.8968078779503
3 HyS0016.249014 66.8968078779503
3 HyS0016.254182 66.8968078779503
3 HyS0016.261611 66.8968078779503
3 HyS0016.269815 66.8968078779503
3 HyS0016.276886 66.8968078779503
3 HyS0016.296354 66.8968078779503
3 HyS0016.301936 66.8968078779503
3 HyS0016.309535 66.8968078779503
3 HyS0016.315528 66.8968078779503
3 HyS0016.321005 66.8968078779503
3 HyS0016.330788 66.8968078779503
3 HyS0016.337454 66.8968078779503
3 HyS0016.342842 66.8968078779503
3 HyS0016.347872 66.8968078779503
3 HyS0016.353486 66.8968078779503
3 HyS0016.360541 66.8968078779503
3 HyS0016.369623 66.8968078779503
3 HyS0016.375448 66.8968078779503
3 HyS0016.380631 66.8968078779503
3 HyS0016.385869 66.8968078779503
3 HyS0016.392055 66.8968078779503
3 HyS0016.397083 66.8968078779503
3 HyS0016.404517 66.8968078779503
3 HyS0016.409925 66.8968078779503
3 HyS0016.416010 66.8968078779503
3 HyS0016.421225 66.8968078779503
3 HyS0016.430790 66.8968078779503
3 HyS0016.436050 66.8968078779503
3 HyS0016.445294 66.8968078779503
3 HyS0016.453386 66.8968078779503
3 HyS0016.458439 66.8968078779503
3 HyS0016.463961 66.8968078779503
3 HyS0016.475747 66.8968078779503
3 HyS0016.480955 66.8968078779503
3 HyS0016.487509 66.8968078779503
3 HyS0016.494473 66.8968078779503
3 HyS0016.520514 66.8968078779503
3 HyS0016.526687 66.8968078779503
3 HyS0016.532085 66.8968078779503
3 HyS0016.541728 66.8968078779503
3 HyS0016.546960 66.8968078779503
3 HyS0016.552044 66.8968078779503
3 HyS0016.562172 66.8968078779503
3 HyS0016.567716 66.8968078779503
3 HyS0016.572736 66.8968078779503
3 HyS0016.578585 66.8968078779503
3 HyS0016.586541 66.8968078779503
3 HyS0016.593549 66.8968078779503
3 HyS0016.609257 66.8968078779503
3 HyS0016.616100 66.8968078779503
3 HyS0016.622135 66.8968078779503
3 HyS0016.630085 66.8968078779503
3 HyS0016.661884 66.8968078779503
3 HyS0016.673854 66.8968078779503
3 HyS0016.680514 66.8968078779503
3 HyS0016.686548 66.8968078779503
3 HyS0016.691664 66.8968078779503
3 HyS0016.697792 66.8968078779503
3 HyS0016.704084 66.8968078779503
3 HyS0016.709084 66.8968078779503
3 HyS0016.716121 66.8968078779503
3 HyS0016.724136 66.8968078779503
3 HyS0016.730532 66.8968078779503
3 HyS0016.738140 66.8968078779503
3 HyS0016.746724 66.8968078779503
3 HyS0016.760906 66.8968078779503
3 HyS0016.767449 66.8968078779503
3 HyS0016.772456 66.8968078779503
4 HyS0007.4824582 0
4 HyS0007.4853250 0
4 HyS0007.4858289 0
4 HyS0007.4863379 0
4 HyS0007.4868852 0
4 HyS0007.4891074 0
4 HyS0007.4922960 0
4 HyS0007.4934377 0
4 HyS0007.4943303 0
4 HyS0007.4948586 0
4 HyS0007.4984436 0
4 HyS0007.4992831 0
4 HyS0007.4998403 0
4 HyS0007.5004810 0
4 HyS0007.5076881 0
4 HyS0007.5087730 0
4 HyS0007.5092740 0
4 HyS0007.5146335 0
4 HyS0007.5151370 0
4 HyS0007.5156371 0
4 HyS0007.5161428 0
4 HyS0007.5184941 0
4 HyS0007.5190050 0
4 HyS0007.5195820 0
4 HyS0007.5209046 0
4 HyS0007.5215097 0
4 HyS0007.5231694 0
4 HyS0007.5239745 0
4 HyS0007.5251496 0
4 HyS0007.5256907 0
4 HyS0007.5279089 0
4 HyS0007.5308534 0
4 HyS0007.5314097 0
4 HyS0007.5324845 0
4 HyS0007.5330413 0
4 HyS0007.5338314 0
4 HyS0007.5351249 0
4 HyS0007.5356888 0
4 HyS0007.5368184 0
4 HyS0007.5386183 0
4 HyS0007.5416610 0
4 HyS0007.5428699 0
4 HyS0007.5439467 0
4 HyS0007.5445161 0
4 HyS0007.5451968 0
4 HyS0007.5463601 0
4 HyS0007.5471386 0
4 HyS0007.5487933 0
4 HyS0007.5506408 0
4 HyS0007.5513243 0
4 HyS0007.5530034 0
4 HyS0007.5535061 0
4 HyS0007.5547727 0
4 HyS0007.5559258 0
4 HyS0007.5570065 0
4 HyS0007.5578046 0
4 HyS0007.5623177 0
4 HyS0007.5638527 0
4 HyS0007.5668056 0
4 HyS0007.5673131 0
4 HyS0007.5678176 0
4 HyS0007.5688516 0
4 HyS0007.5693634 0
4 HyS0007.5698733 0
4 HyS0007.5704438 0
4 HyS0007.5710781 0
4 HyS0007.5715792 0
4 HyS0007.5914251 0
4 HyS0007.5940475 0
4 HyS0007.5989882 0
4 HyS0007.6040071 0
4 HyS0007.6066025 0
4 HyS0007.6071984 0
4 HyS0007.6083170 0
4 HyS0007.6101052 0
4 HyS0007.6106619 0
4 HyS0007.6157054 0
4 HyS0007.6171628 0
4 HyS0007.6176837 0
4 HyS0007.6182107 0
4 HyS0007.6188724 0
4 HyS0007.6213372 0
4 HyS0007.6229746 0
4 HyS0007.6234975 0
4 HyS0007.6270190 0
4 HyS0007.6287451 0
4 HyS0007.6300973 0
4 HyS0007.6312208 0
4 HyS0007.6318591 0
4 HyS0007.6323634 0
4 HyS0007.6329127 0
4 HyS0007.6402925 0
4 HyS0007.6411631 0
4 HyS0007.6419145 0
4 HyS0007.6429993 0
4 HyS0007.6452326 0
4 HyS0057.10620 0
4 HyS0057.16751 0
4 HyS0057.34738 0
4 HyS0057.45367 0
4 HyS0057.63244 0
4 HyS0057.83318 0
4 HyS0057.92081 0
4 HyS0057.100661 0
4 HyS0057.107791 0
4 HyS0057.113815 0
4 HyS0057.119149 0
4 HyS0057.128256 0
4 HyS0057.136215 0
4 HyS0057.141351 0
4 HyS0057.152971 0
4 HyS0057.162424 0
4 HyS0057.168665 0
4 HyS0057.175216 0
4 HyS0057.180728 0
4 HyS0057.186762 0
4 HyS0057.193629 0
4 HyS0057.199381 0
4 HyS0057.207451 0
4 HyS0057.212787 0
4 HyS0057.217915 0
4 HyS0057.223009 0
4 HyS0057.228552 0
4 HyS0057.235703 0
4 HyS0057.243092 0
4 HyS0057.250638 0
4 HyS0057.262378 0
4 HyS0057.267733 0
4 HyS0057.273001 0
4 HyS0057.279320 0
4 HyS0057.284489 0
4 HyS0057.289909 0
4 HyS0057.298692 0
4 HyS0057.306331 0
4 HyS0057.315824 0
4 HyS0057.324847 0
4 HyS0057.353769 0
4 HyS0057.378018 0
4 HyS0057.383859 0
4 HyS0057.389168 0
4 HyS0057.395387 0
4 HyS0057.400687 0
4 HyS0057.405912 0
4 HyS0057.411044 0
4 HyS0057.436028 0
4 HyS0057.441162 0
4 HyS0057.451611 0
4 HyS0057.532860 0
4 HyS0057.545325 0
4 HyS0057.605542 0
4 HyS0057.612894 0
4 HyS0057.619786 0
4 HyS0057.624970 0
4 HyS0057.630706 0
4 HyS0057.637022 0
4 HyS0057.642028 0
4 HyS0057.648182 0
4 HyS0057.653369 0
4 HyS0057.658741 0
4 HyS0057.663910 0
4 HyS0057.669726 0
4 HyS0057.693686 0
4 HyS0057.702336 0
4 HyS0057.708173 0
4 HyS0057.719729 0
4 HyS0057.725116 0
4 HyS0057.730658 0
4 HyS0057.736492 0
4 HyS0057.742112 0
4 HyS0057.747625 0
4 HyS0057.752637 0
4 HyS0057.757988 0
4 HyS0057.763008 0
4 HyS0057.768024 0
4 HyS0057.773580 0
4 HyS0057.778679 0
4 HyS0057.797851 0
4 HyS0057.802905 0
4 HyS0057.808216 0
4 HyS0057.813556 0
4 HyS0057.820930 0
4 HyS0057.828347 0
4 HyS0057.835819 0
4 HyS0057.841317 0
4 HyS0057.846320 0
4 HyS0057.855285 0
4 HyS0057.860498 0
4 HyS0057.865680 0
4 HyS0057.871704 0
4 HyS0057.876967 0
4 HyS0057.883330 0
4 HyS0057.890977 0
4 HyS0057.896845 0
4 HyS0057.903704 0
4 HyS0057.911398 0
4 HyS0057.917097 0
4 HyS0057.922651 0
4 HyS0057.927676 0
4 HyS0057.962397 0
4 HyS0057.969767 0
4 HyS0057.1002575 0
4 HyS0057.1016959 0
4 HyS0057.1022904 0
4 HyS0057.1040564 0
4 HyS0057.1046800 0
4 HyS0057.1053790 0
4 HyS0057.1229506 0
4 HyS0057.1234734 0
4 HyS0057.1240407 0
4 HyS0057.1245572 0
4 HyS0057.1254937 0
4 HyS0057.1260028 0
4 HyS0057.1265109 0
4 HyS0057.1271195 0
4 HyS0057.1289878 0
4 HyS0057.1294978 0
4 HyS0057.1301112 0
4 HyS0057.1306305 0
4 HyS0057.1311355 0
4 HyS0057.1318814 0
4 HyS0057.1324084 0
4 HyS0057.1329663 0
4 HyS0057.1337104 0
4 HyS0057.1345754 0
4 HyS0057.1352239 0
4 HyS0057.1358024 0
4 HyS0057.1363229 0
4 HyS0057.1368983 0
4 HyS0057.1374660 0
4 HyS0057.1381004 0
4 HyS0057.1387767 0
4 HyS0057.1396270 0
4 HyS0057.1407238 0
4 HyS0057.1412317 0
4 HyS0057.1417568 0
4 HyS0057.1520010 0
4 HyS0057.1525169 0
4 HyS0057.1530347 0
4 HyS0057.1539319 0
4 HyS0057.1546074 0
4 HyS0057.1555030 0
4 HyS0057.1563036 0
4 HyS0057.1568868 0
4 HyS0057.1575880 0
4 HyS0057.1581077 0
4 HyS0057.1586793 0
4 HyS0057.1593931 0
4 HyS0057.1606914 0
4 HyS0057.1628056 0
4 HyS0057.1633207 0
4 HyS0057.1638625 0
4 HyS0057.1643803 0
4 HyS0057.1650394 0
4 HyS0057.1656989 0
4 HyS0057.1663330 0
4 HyS0057.1668464 0
4 HyS0057.1673600 0
4 HyS0057.1678665 0
4 HyS0057.1752560 0
4 HyS0057.1757603 0
4 HyS0057.1763108 0
4 HyS0057.1769048 0
4 HyS0057.1774437 0
4 HyS0057.1779556 0
4 HyS0057.1784862 0
4 HyS0057.1790362 0
4 HyS0057.1820167 0
4 HyS0057.1830813 0
4 HyS0057.1835925 0
4 HyS0057.1841333 0
4 HyS0057.1847326 0
4 HyS0057.1853646 0
4 HyS0057.1859631 0
4 HyS0057.1866263 0
4 HyS0057.1874693 0
4 HyS0057.1884319 0
4 HyS0067.206221 0
4 HyS0067.211241 0
4 HyS0067.216556 0
4 HyS0067.221711 0
4 HyS0067.226825 0
4 HyS0067.232361 0
4 HyS0067.244291 0
4 HyS0067.251150 0
4 HyS0067.257500 0
4 HyS0067.262752 0
4 HyS0067.267898 0
4 HyS0067.275369 0
4 HyS0067.280410 0
4 HyS0067.286675 0
4 HyS0067.292701 0
4 HyS0067.305705 0
4 HyS0067.311069 0
4 HyS0067.320655 0
4 HyS0067.327772 0
4 HyS0067.333043 0
4 HyS0067.338328 0
4 HyS0067.343891 0
4 HyS0067.350596 0
4 HyS0067.356331 0
4 HyS0067.361524 0
4 HyS0067.366930 0
4 HyS0067.371948 0
4 HyS0067.377233 0
4 HyS0067.384049 0
4 HyS0067.389205 0
4 HyS0067.394605 0
4 HyS0067.400127 0
4 HyS0067.405253 0
4 HyS0067.411524 0
4 HyS0067.417692 0
4 HyS0067.424956 0
4 HyS0067.432401 0
4 HyS0067.437740 0
4 HyS0067.442818 0
4 HyS0067.447962 0
4 HyS0067.454078 0
4 HyS0067.461924 0
4 HyS0067.469056 0
4 HyS0067.474559 0
4 HyS0067.480198 0
4 HyS0067.496447 0
4 HyS0067.501599 0
4 HyS0067.506807 0
4 HyS0067.522190 0
4 HyS0067.535223 0
4 HyS0067.540409 0
4 HyS0067.546243 0
4 HyS0067.554107 0
4 HyS0067.561070 0
4 HyS0067.566357 0
4 HyS0067.571821 0
4 HyS0067.578986 0
4 HyS0067.586970 0
4 HyS0067.592154 0
4 HyS0067.603210 0
4 HyS0067.613600 0
4 HyS0067.618938 0
4 HyS0067.647926 0
4 HyS0067.653475 0
4 HyS0067.659632 0
4 HyS0067.673823 0
4 HyS0067.681227 0
4 HyS0067.687049 0
4 HyS0067.696420 0
4 HyS0067.716293 0
4 HyS0067.723945 0
4 HyS0067.729423 0
4 HyS0067.741850 0
4 HyS0067.748595 0
4 HyS0067.754528 0
4 HyS0067.759692 0
4 HyS0067.767132 0
4 HyS0067.775067 0
4 HyS0067.780111 0
4 HyS0067.1042072 0
4 HyS0067.1052609 0
4 HyS0067.1063520 0
4 HyS0067.1068956 0
4 HyS0067.1074160 0
4 HyS0067.1083741 0
4 HyS0067.1090622 0
4 HyS0067.1101580 0
4 HyS0067.1119079 0
4 HyS0067.1166357 0
4 HyS0067.1182348 0
4 HyS0067.1189503 0
4 HyS0067.1194615 0
4 HyS0067.1207062 0
4 HyS0067.1213262 0
4 HyS0067.1222644 0
4 HyS0067.1229461 0
4 HyS0067.1234523 0
4 HyS0067.1241864 0
4 HyS0067.1251697 0
4 HyS0067.1257394 0
4 HyS0067.1263076 0
4 HyS0067.1281119 0
4 HyS0067.1286140 0
4 HyS0067.1294898 0
4 HyS0067.1305956 0
4 HyS0067.1313058 0
4 HyS0067.1318566 0
4 HyS0067.1325646 0
4 HyS0067.1332987 0
4 HyS0067.1338954 0
4 HyS0067.1345582 0
4 HyS0067.1352387 0
4 HyS0067.1357517 0
4 HyS0067.1365635 0
4 HyS0067.1397141 0
4 HyS0067.1406033 0
4 HyS0067.1419763 0
4 HyS0067.1424855 0
4 HyS0067.1430149 0
4 HyS0067.1435156 0
4 HyS0067.1440899 0
4 HyS0067.1446220 0
4 HyS0067.1457140 0
4 HyS0067.1462240 0
4 HyS0067.1467713 0
4 HyS0067.1473202 0
4 HyS0067.1478594 0
4 HyS0067.1492769 0
4 HyS0067.1499597 0
4 HyS0067.1524993 0
4 HyS0113.100388 0
4 HyS0113.215661 0
4 HyS0113.243791 0
4 HyS0113.248826 0
4 HyS0113.254340 0
4 HyS0113.259985 0
4 HyS0113.265278 0
4 HyS0113.270849 0
4 HyS0113.278168 0
4 HyS0113.283457 0
4 HyS0113.288936 0
4 HyS0113.299694 0
4 HyS0113.307434 0
4 HyS0113.325081 0
4 HyS0113.330595 0
4 HyS0113.344039 0
4 HyS0113.349140 0
4 HyS0113.354694 0
4 HyS0113.364484 0
4 HyS0113.369580 0
4 HyS0113.378530 0
4 HyS0113.383863 0
4 HyS0113.390850 0
4 HyS0113.396481 0
4 HyS0113.402053 0
4 HyS0113.407291 0
4 HyS0113.412296 0
4 HyS0113.419131 0
4 HyS0113.424137 0
4 HyS0113.429319 0
4 HyS0113.434478 0
4 HyS0113.440775 0
4 HyS0113.448299 0
4 HyS0113.453338 0
4 HyS0113.458426 0
4 HyS0113.464380 0
4 HyS0113.470801 0
4 HyS0113.478852 0
4 HyS0113.485028 0
4 HyS0113.490278 0
4 HyS0113.498074 0
4 HyS0113.504576 0
4 HyS0113.509857 0
4 HyS0113.514934 0
4 HyS0116.48097 0
4 HyS0116.61633 0
4 HyS0116.75617 0
4 HyS0116.87243 0
4 HyS0116.133294 0
4 HyS0116.142107 0
4 HyS0116.152570 0
4 HyS0116.166712 0
4 HyS0116.243386 0
4 HyS0116.307451 0
4 HyS0116.312493 0
4 HyS0116.318401 0
4 HyS0116.325488 0
4 HyS0116.330909 0
4 HyS0116.337218 0
4 HyS0116.344712 0
4 HyS0116.350887 0
4 HyS0116.355953 0
4 HyS0116.361850 0
4 HyS0116.368502 0
4 HyS0116.374265 0
4 HyS0116.380600 0
4 HyS0116.389658 0
4 HyS0116.394796 0
4 HyS0116.405480 0
4 HyS0116.416642 0
4 HyS0116.425480 0
4 HyS0116.461782 0
4 HyS0116.481495 0
4 HyS0116.486883 0
4 HyS0116.494470 0
4 HyS0116.499490 0
4 HyS0116.505241 0
4 HyS0177.24344 0
4 HyS0177.29748 0
4 HyS0177.43000 0
4 HyS0177.49507 0
4 HyS0177.54923 0
4 HyS0177.61237 0
4 HyS0177.77807 0
4 HyS0177.83740 0
4 HyS0177.89548 0
4 HyS0177.108341 0
4 HyS0177.128163 0
4 HyS0177.133454 0
4 HyS0177.141874 0
4 HyS0177.148017 0
4 HyS0177.153900 0
4 HyS0620.1039 0
4 HyS0620.8231 0
4 HyS0620.14324 0
4 HyS0620.31639 0
4 HyS0620.36769 0
4 HyS0620.42775 0
4 HyS2552.10574 0
4 HyS0007.4841911 9.99999999981846e-05
4 HyS0007.4847174 9.99999999981846e-05
4 HyS0007.4874226 9.99999999981846e-05
4 HyS0007.4910970 9.99999999981846e-05
4 HyS0007.4953621 9.99999999981846e-05
4 HyS0007.4970962 9.99999999981846e-05
4 HyS0007.4976061 9.99999999981846e-05
4 HyS0007.5016378 9.99999999981846e-05
4 HyS0007.5023401 9.99999999981846e-05
4 HyS0007.5028442 9.99999999981846e-05
4 HyS0007.5035985 9.99999999981846e-05
4 HyS0007.5041306 9.99999999981846e-05
4 HyS0007.5050893 9.99999999981846e-05
4 HyS0007.5058146 9.99999999981846e-05
4 HyS0007.5071356 9.99999999981846e-05
4 HyS0007.5098872 9.99999999981846e-05
4 HyS0007.5105053 9.99999999981846e-05
4 HyS0007.5110627 9.99999999981846e-05
4 HyS0007.5116002 9.99999999981846e-05
4 HyS0007.5121664 9.99999999981846e-05
4 HyS0007.5126772 9.99999999981846e-05
4 HyS0007.5131797 9.99999999981846e-05
4 HyS0007.5141256 9.99999999981846e-05
4 HyS0007.5201556 9.99999999981846e-05
4 HyS0007.5220300 9.99999999981846e-05
4 HyS0007.5225408 9.99999999981846e-05
4 HyS0007.5246305 9.99999999981846e-05
4 HyS0007.5263919 9.99999999981846e-05
4 HyS0007.5274081 9.99999999981846e-05
4 HyS0007.5298109 9.99999999981846e-05
4 HyS0007.5303391 9.99999999981846e-05
4 HyS0007.5319750 9.99999999981846e-05
4 HyS0007.5362803 9.99999999981846e-05
4 HyS0007.5394254 9.99999999981846e-05
4 HyS0007.5399589 9.99999999981846e-05
4 HyS0007.5411120 9.99999999981846e-05
4 HyS0007.5423262 9.99999999981846e-05
4 HyS0007.5433745 9.99999999981846e-05
4 HyS0007.5457536 9.99999999981846e-05
4 HyS0007.5482553 9.99999999981846e-05
4 HyS0007.5496300 9.99999999981846e-05
4 HyS0007.5501399 9.99999999981846e-05
4 HyS0007.5519160 9.99999999981846e-05
4 HyS0007.5524385 9.99999999981846e-05
4 HyS0007.5541367 9.99999999981846e-05
4 HyS0007.5553441 9.99999999981846e-05
4 HyS0007.5564680 9.99999999981846e-05
4 HyS0007.5583703 9.99999999981846e-05
4 HyS0007.5589735 9.99999999981846e-05
4 HyS0007.5596139 9.99999999981846e-05
4 HyS0007.5607237 9.99999999981846e-05
4 HyS0007.5612245 9.99999999981846e-05
4 HyS0007.5617253 9.99999999981846e-05
4 HyS0007.5633077 9.99999999981846e-05
4 HyS0007.5660148 9.99999999981846e-05
4 HyS0007.5919804 9.99999999981846e-05
4 HyS0007.5950275 9.99999999981846e-05
4 HyS0007.5996351 9.99999999981846e-05
4 HyS0007.6001809 9.99999999981846e-05
4 HyS0007.6006819 9.99999999981846e-05
4 HyS0007.6054158 9.99999999981846e-05
4 HyS0007.6060755 9.99999999981846e-05
4 HyS0007.6077011 9.99999999981846e-05
4 HyS0007.6094171 9.99999999981846e-05
4 HyS0007.6200256 9.99999999981846e-05
4 HyS0007.6224685 9.99999999981846e-05
4 HyS0007.6240382 9.99999999981846e-05
4 HyS0007.6255271 9.99999999981846e-05
4 HyS0007.6261337 9.99999999981846e-05
4 HyS0007.6306823 9.99999999981846e-05
4 HyS0007.6366944 9.99999999981846e-05
4 HyS0007.6372573 9.99999999981846e-05
4 HyS0007.6394607 9.99999999981846e-05
4 HyS0007.6424912 9.99999999981846e-05
4 HyS0007.6435210 9.99999999981846e-05
4 HyS0007.6440730 9.99999999981846e-05
4 HyS0177.18880 9.99999999981846e-05
4 HyS0177.37956 9.99999999981846e-05
4 HyS0007.4635040 3.33838821660393
4 HyS0007.4640043 3.33838821660393
4 HyS0007.4669229 3.33838821660393
4 HyS0007.4699457 3.33838821660393
4 HyS0007.4704622 3.33838821660393
4 HyS0007.4709960 3.33838821660393
4 HyS0007.4717517 3.33838821660393
4 HyS0007.4727052 3.33838821660393
4 HyS0007.4814050 3.33838821660393
4 HyS0007.4819305 3.33838821660393
4 HyS0007.4010144 6.67668792290826
4 HyS0007.4015354 6.67668792290826
4 HyS0007.4022712 6.67668792290826
4 HyS0007.4030901 6.67668792290826
4 HyS0007.4041869 6.67668792290826
4 HyS0007.4047038 6.67668792290826
4 HyS0007.4083937 6.67668792290826
4 HyS0007.4094963 6.67668792290826
4 HyS0007.4114558 6.67668792290826
4 HyS0007.4140621 6.67668792290826
4 HyS0007.4145708 6.67668792290826
4 HyS0007.4153258 6.67668792290826
4 HyS0007.4161342 6.67668792290826
4 HyS0007.4168145 6.67668792290826
4 HyS0007.4188956 6.67668792290826
4 HyS0007.4194054 6.67668792290826
4 HyS0007.4199070 6.67668792290826
4 HyS0007.4240708 6.67668792290826
4 HyS0007.4260754 6.67668792290826
4 HyS0007.4274149 6.67668792290826
4 HyS0007.4282125 6.67668792290826
4 HyS0007.4287377 6.67668792290826
4 HyS0007.4293107 6.67668792290826
4 HyS0007.4298264 6.67668792290826
4 HyS0007.4306096 6.67668792290826
4 HyS0007.4322208 6.67668792290826
4 HyS0007.4413524 6.67668792290826
4 HyS0007.4495125 6.67668792290826
4 HyS0007.4513046 6.67668792290826
4 HyS0007.4534480 6.67668792290826
4 HyS0007.4542989 6.67668792290826
4 HyS0007.4593597 6.67668792290826
4 HyS0007.4610003 6.67668792290826
4 HyS0007.4629598 6.67668792290826
4 HyS0007.3821279 7.78796926815969
4 HyS0007.3828706 7.78796926815969
4 HyS0007.3833745 7.78796926815969
4 HyS0007.3838816 7.78796926815969
4 HyS0007.3859231 7.78796926815969
4 HyS0007.3884954 7.78796926815969
4 HyS0007.3891484 7.78796926815969
4 HyS0007.3899732 7.78796926815969
4 HyS0007.3910777 7.78796926815969
4 HyS0007.3947736 7.78796926815969
4 HyS0007.3958224 7.78796926815969
4 HyS0007.3499078 8.89926175579709
4 HyS0007.3522132 8.89926175579709
4 HyS0007.3528168 8.89926175579709
4 HyS0007.3537362 8.89926175579709
4 HyS0007.3542688 8.89926175579709
4 HyS0007.3548153 8.89926175579709
4 HyS0007.3561711 8.89926175579709
4 HyS0007.3567047 8.89926175579709
4 HyS0007.3579618 8.89926175579709
4 HyS0007.3584644 8.89926175579709
4 HyS0007.3608838 8.89926175579709
4 HyS0007.3614853 8.89926175579709
4 HyS0007.3621993 8.89926175579709
4 HyS0007.3627195 8.89926175579709
4 HyS0007.3634717 8.89926175579709
4 HyS0007.3647660 8.89926175579709
4 HyS0007.3653229 8.89926175579709
4 HyS0007.3658271 8.89926175579709
4 HyS0007.3674839 8.89926175579709
4 HyS0007.3681133 8.89926175579709
4 HyS0007.3690459 8.89926175579709
4 HyS0007.3695678 8.89926175579709
4 HyS0007.3713829 8.89926175579709
4 HyS0007.3722499 8.89926175579709
4 HyS0007.3727570 8.89926175579709
4 HyS0007.3732617 8.89926175579709
4 HyS0007.3737691 8.89926175579709
4 HyS0007.3755776 8.89926175579709
4 HyS0007.3772657 8.89926175579709
4 HyS0007.3777996 8.89926175579709
4 HyS0007.3786281 8.89926175579709
4 HyS0007.3791459 8.89926175579709
4 HyS0007.3004101 10.0105542434519
4 HyS0007.3009902 10.0105542434519
4 HyS0007.3015065 10.0105542434519
4 HyS0007.3042472 10.0105542434519
4 HyS0007.3056163 10.0105542434519
4 HyS0007.3061540 10.0105542434519
4 HyS0007.3067318 10.0105542434519
4 HyS0007.3072615 10.0105542434519
4 HyS0007.3091084 10.0105542434519
4 HyS0007.3098333 10.0105542434519
4 HyS0007.3106933 10.0105542434519
4 HyS0007.3186277 10.0105542434519
4 HyS0007.3316323 10.0105542434519
4 HyS0007.3345138 10.0105542434519
4 HyS0007.3364190 10.0105542434519
4 HyS0007.3371459 10.0105542434519
4 HyS0007.3378442 10.0105542434519
4 HyS0007.3383546 10.0105542434519
4 HyS0007.3438488 10.0105542434519
4 HyS0007.3449300 10.0105542434519
4 HyS0007.2872583 11.1218467308573
4 HyS0007.2877598 11.1218467308573
4 HyS0007.2902716 11.1218467308573
4 HyS0007.2907764 11.1218467308573
4 HyS0007.2936035 11.1218467308573
4 HyS0007.2950612 11.1218467308573
4 HyS0007.2975682 11.1218467308573
4 HyS0007.2980877 11.1218467308573
4 HyS0007.1818277 12.2331326918195
4 HyS0007.1835150 12.2331326918195
4 HyS0007.1887126 12.2331326918195
4 HyS0007.1893126 12.2331326918195
4 HyS0007.1914620 12.2331326918195
4 HyS0007.1947361 12.2331326918195
4 HyS0007.1971497 12.2331326918195
4 HyS0007.1982332 12.2331326918195
4 HyS0007.1987644 12.2331326918195
4 HyS0007.1995905 12.2331326918195
4 HyS0007.2039865 12.2331326918195
4 HyS0007.2072798 12.2331326918195
4 HyS0007.2127389 12.2331326918195
4 HyS0007.2135987 12.2331326918195
4 HyS0007.2141036 12.2331326918195
4 HyS0007.2158836 12.2331326918195
4 HyS0007.2309087 12.2331326918195
4 HyS0007.2318487 12.2331326918195
4 HyS0007.2550241 12.2331326918195
4 HyS0007.2561224 12.2331326918195
4 HyS0007.2567139 12.2331326918195
4 HyS0007.2572263 12.2331326918195
4 HyS0007.2577686 12.2331326918195
4 HyS0007.2594003 12.2331326918195
4 HyS0007.2599068 12.2331326918195
4 HyS0007.2606846 12.2331326918195
4 HyS0007.2612325 12.2331326918195
4 HyS0007.2617916 12.2331326918195
4 HyS0007.2659855 12.2331326918195
4 HyS0007.2667155 12.2331326918195
4 HyS0007.2673805 12.2331326918195
4 HyS0007.2683145 12.2331326918195
4 HyS0007.2689874 12.2331326918195
4 HyS0007.2696162 12.2331326918195
4 HyS0007.2795882 12.2331326918195
4 HyS0007.2806203 12.2331326918195
4 HyS0007.2811437 12.2331326918195
4 HyS0007.2816539 12.2331326918195
4 HyS0007.2821742 12.2331326918195
4 HyS0007.45178 15.571415000408
4 HyS0007.104976 15.571415000408
4 HyS0007.116541 15.571415000408
4 HyS0007.139997 15.571415000408
4 HyS0007.155092 15.571415000408
4 HyS0007.169193 15.571415000408
4 HyS0007.222178 15.571415000408
4 HyS0007.237442 15.571415000408
4 HyS0007.242468 15.571415000408
4 HyS0007.247896 15.571415000408
4 HyS0007.261792 15.571415000408
4 HyS0007.267052 15.571415000408
4 HyS0007.278890 15.571415000408
4 HyS0007.283914 15.571415000408
4 HyS0007.302687 15.571415000408
4 HyS0007.318466 15.571415000408
4 HyS0007.324429 15.571415000408
4 HyS0007.394075 15.571415000408
4 HyS0007.443368 15.571415000408
4 HyS0007.453819 15.571415000408
4 HyS0007.491728 15.571415000408
4 HyS0007.502674 15.571415000408
4 HyS0007.574907 15.571415000408
4 HyS0007.582145 15.571415000408
4 HyS0007.587250 15.571415000408
4 HyS0007.617141 15.571415000408
4 HyS0007.622216 15.571415000408
4 HyS0007.629555 15.571415000408
4 HyS0007.634721 15.571415000408
4 HyS0007.654776 15.571415000408
4 HyS0007.662161 15.571415000408
4 HyS0007.675385 15.571415000408
4 HyS0007.689127 15.571415000408
4 HyS0007.694549 15.571415000408
4 HyS0007.699549 15.571415000408
4 HyS0007.708750 15.571415000408
4 HyS0007.714352 15.571415000408
4 HyS0007.719368 15.571415000408
4 HyS0007.726624 15.571415000408
4 HyS0007.733819 15.571415000408
4 HyS0007.738927 15.571415000408
4 HyS0007.754466 15.571415000408
4 HyS0007.759653 15.571415000408
4 HyS0007.785085 15.571415000408
4 HyS0007.807814 15.571415000408
4 HyS0007.812851 15.571415000408
4 HyS0007.817902 15.571415000408
4 HyS0007.823107 15.571415000408
4 HyS0007.830786 15.571415000408
4 HyS0007.835905 15.571415000408
4 HyS0007.863173 15.571415000408
4 HyS0007.884320 15.571415000408
4 HyS0007.889487 15.571415000408
4 HyS0007.894796 15.571415000408
4 HyS0007.900272 15.571415000408
4 HyS0007.912113 15.571415000408
4 HyS0007.928987 15.571415000408
4 HyS0007.943462 15.571415000408
4 HyS0007.977260 15.571415000408
4 HyS0007.983752 15.571415000408
4 HyS0007.993847 15.571415000408
4 HyS0007.999091 15.571415000408
4 HyS0007.1004694 15.571415000408
4 HyS0007.1013792 15.571415000408
4 HyS0007.1020723 15.571415000408
4 HyS0007.1047708 15.571415000408
4 HyS0007.1104736 15.571415000408
4 HyS0007.1125606 15.571415000408
4 HyS0007.1131041 15.571415000408
4 HyS0007.1141851 15.571415000408
4 HyS0007.1176309 15.571415000408
4 HyS0007.1186359 15.571415000408
4 HyS0007.1197265 15.571415000408
4 HyS0007.1207569 15.571415000408
4 HyS0007.1212789 15.571415000408
4 HyS0007.1220297 15.571415000408
4 HyS0007.1232931 15.571415000408
4 HyS0007.1245708 15.571415000408
4 HyS0007.1250843 15.571415000408
4 HyS0007.1274034 15.571415000408
4 HyS0007.1279042 15.571415000408
4 HyS0007.1571780 15.571415000408
4 HyS0007.1580037 15.571415000408
4 HyS0007.1585076 15.571415000408
4 HyS0007.1618157 15.571415000408
4 HyS0007.1624135 15.571415000408
4 HyS0007.1636079 15.571415000408
4 HyS0007.1641427 15.571415000408
4 HyS0007.1656465 15.571415000408
4 HyS0007.1662451 15.571415000408
4 HyS0007.1676344 15.571415000408
4 HyS0007.1682407 15.571415000408
4 HyS0007.1688578 15.571415000408
4 HyS0007.1715002 15.571415000408
4 HyS0007.1720097 15.571415000408
4 HyS0007.1727557 15.571415000408
4 HyS0007.1732812 15.571415000408
4 HyS0007.1737821 15.571415000408
4 HyS0007.1743060 15.571415000408
4 HyS0007.1758880 15.571415000408
4 HyS0030.1844550 15.571415000408
4 HyS0030.1850123 15.571415000408
4 HyS0030.1859988 15.571415000408
4 HyS0030.1865149 15.571415000408
4 HyS0030.1902425 15.571415000408
4 HyS0030.1929743 15.571415000408
4 HyS0030.1934860 15.571415000408
4 HyS0030.1946858 15.571415000408
4 HyS0030.1991533 15.571415000408
4 HyS0030.2034217 15.571415000408
4 HyS0030.2056138 15.571415000408
4 HyS0030.2061627 15.571415000408
4 HyS0030.2067354 15.571415000408
4 HyS0030.2080063 15.571415000408
4 HyS0030.2086029 15.571415000408
4 HyS0030.2097231 15.571415000408
4 HyS0030.2150362 15.571415000408
4 HyS0030.1319727 22.2780667666187
4 HyS0030.1325422 22.2780667666187
4 HyS0030.1331062 22.2780667666187
4 HyS0030.1337505 22.2780667666187
4 HyS0030.1342829 22.2780667666187
4 HyS0030.1348355 22.2780667666187
4 HyS0030.1355927 22.2780667666187
4 HyS0030.1362493 22.2780667666187
4 HyS0030.1368376 22.2780667666187
4 HyS0030.1405313 22.2780667666187
4 HyS0030.1443895 22.2780667666187
4 HyS0030.1455296 22.2780667666187
4 HyS0030.1532119 22.2780667666187
4 HyS0030.1538816 22.2780667666187
4 HyS0030.1568172 22.2780667666187
4 HyS0030.1581535 22.2780667666187
4 HyS0030.1587356 22.2780667666187
4 HyS0030.1597587 22.2780667666187
4 HyS0030.1651576 22.2780667666187
4 HyS0030.1712312 22.2780667666187
4 HyS0030.1794613 22.2780667666187
4 HyS0030.1823096 22.2780667666187
4 HyS0030.1231262 23.3893304037752
4 HyS0030.1236375 23.3893304037752
4 HyS0030.1241549 23.3893304037752
4 HyS0030.1246846 23.3893304037752
4 HyS0030.1252134 23.3893304037752
4 HyS0030.1261644 23.3893304037752
4 HyS0030.1267327 23.3893304037752
4 HyS0030.1272377 23.3893304037752
4 HyS0030.1277704 23.3893304037752
4 HyS0030.1282904 23.3893304037752
4 HyS0030.1288067 23.3893304037752
4 HyS0030.794664 24.5006228913584
4 HyS0030.800091 24.5006228913584
4 HyS0030.806739 24.5006228913584
4 HyS0030.816889 24.5006228913584
4 HyS0030.826222 24.5006228913584
4 HyS0030.832018 24.5006228913584
4 HyS0030.839685 24.5006228913584
4 HyS0030.844711 24.5006228913584
4 HyS0030.849765 24.5006228913584
4 HyS0030.854765 24.5006228913584
4 HyS0030.861116 24.5006228913584
4 HyS0030.866514 24.5006228913584
4 HyS0030.880461 24.5006228913584
4 HyS0030.887347 24.5006228913584
4 HyS0030.892675 24.5006228913584
4 HyS0030.897848 24.5006228913584
4 HyS0030.904435 24.5006228913584
4 HyS0030.910173 24.5006228913584
4 HyS0030.915968 24.5006228913584
4 HyS0030.924008 24.5006228913584
4 HyS0030.929013 24.5006228913584
4 HyS0030.938097 24.5006228913584
4 HyS0030.943876 24.5006228913584
4 HyS0030.950478 24.5006228913584
4 HyS0030.955908 24.5006228913584
4 HyS0030.960960 24.5006228913584
4 HyS0030.966352 24.5006228913584
4 HyS0030.971836 24.5006228913584
4 HyS0030.977314 24.5006228913584
4 HyS0030.983251 24.5006228913584
4 HyS0030.988807 24.5006228913584
4 HyS0030.993923 24.5006228913584
4 HyS0030.1066996 24.5006228913584
4 HyS0030.1072141 24.5006228913584
4 HyS0030.1080376 24.5006228913584
4 HyS0030.1163646 24.5006228913584
4 HyS0030.1187639 24.5006228913584
4 HyS0030.1210395 24.5006228913584
4 HyS0030.1215605 24.5006228913584
4 HyS0030.1220633 24.5006228913584
4 HyS0030.1226241 24.5006228913584
4 HyS0030.140329 25.611898471313
4 HyS0030.146593 25.611898471313
4 HyS0030.164877 25.611898471313
4 HyS0030.172300 25.611898471313
4 HyS0030.177704 25.611898471313
4 HyS0030.185108 25.611898471313
4 HyS0030.210202 25.611898471313
4 HyS0030.221184 25.611898471313
4 HyS0030.265100 25.611898471313
4 HyS0030.276215 25.611898471313
4 HyS0030.294845 25.611898471313
4 HyS0030.300777 25.611898471313
4 HyS0030.306172 25.611898471313
4 HyS0030.314001 25.611898471313
4 HyS0030.328098 25.611898471313
4 HyS0030.333489 25.611898471313
4 HyS0030.338905 25.611898471313
4 HyS0030.344293 25.611898471313
4 HyS0030.349340 25.611898471313
4 HyS0030.354657 25.611898471313
4 HyS0030.360051 25.611898471313
4 HyS0030.365637 25.611898471313
4 HyS0030.371028 25.611898471313
4 HyS0030.376840 25.611898471313
4 HyS0030.381865 25.611898471313
4 HyS0030.388476 25.611898471313
4 HyS0030.395808 25.611898471313
4 HyS0030.401147 25.611898471313
4 HyS0030.407416 25.611898471313
4 HyS0030.460192 25.611898471313
4 HyS0030.465312 25.611898471313
4 HyS0030.470372 25.611898471313
4 HyS0030.475844 25.611898471313
4 HyS0030.480875 25.611898471313
4 HyS0030.486090 25.611898471313
4 HyS0030.491504 25.611898471313
4 HyS0030.496993 25.611898471313
4 HyS0030.502068 25.611898471313
4 HyS0030.510052 25.611898471313
4 HyS0030.519250 25.611898471313
4 HyS0030.535387 25.611898471313
4 HyS0030.552550 25.611898471313
4 HyS0030.557946 25.611898471313
4 HyS0030.564104 25.611898471313
4 HyS0030.569494 25.611898471313
4 HyS0030.574608 25.611898471313
4 HyS0030.579610 25.611898471313
4 HyS0030.584720 25.611898471313
4 HyS0030.590076 25.611898471313
4 HyS0030.595111 25.611898471313
4 HyS0030.600147 25.611898471313
4 HyS0030.606238 25.611898471313
4 HyS0030.612657 25.611898471313
4 HyS0030.618648 25.611898471313
4 HyS0030.624140 25.611898471313
4 HyS0030.633287 25.611898471313
4 HyS0030.645748 25.611898471313
4 HyS0030.685657 25.611898471313
4 HyS0030.698969 25.611898471313
4 HyS0030.704498 25.611898471313
4 HyS0030.715282 25.611898471313
4 HyS0030.727123 25.611898471313
4 HyS0030.737096 25.611898471313
4 HyS0030.742105 25.611898471313
4 HyS0030.768146 25.611898471313
4 HyS0030.778231 25.611898471313
4 HyS0030.783547 25.611898471313
4 HyS0030.789245 25.611898471313
4 HyS0142.68991 25.611898471313
4 HyS0142.78623 25.611898471313
4 HyS0142.97696 25.611898471313
4 HyS0142.106806 25.611898471313
4 HyS0142.119356 25.611898471313
4 HyS0142.134439 25.611898471313
4 HyS0142.141460 25.611898471313
4 HyS0142.150650 25.611898471313
4 HyS0142.161055 25.611898471313
4 HyS0142.166817 25.611898471313
4 HyS0142.174141 25.611898471313
4 HyS0142.203843 25.611898471313
4 HyS0043.517744 30.0681093689881
4 HyS0043.534600 30.0681093689881
4 HyS0043.540184 30.0681093689881
4 HyS0043.550779 30.0681093689881
4 HyS0043.555834 30.0681093689881
4 HyS0043.563202 30.0681093689881
4 HyS0043.568301 30.0681093689881
4 HyS0043.575503 30.0681093689881
4 HyS0043.580958 30.0681093689881
4 HyS0043.588268 30.0681093689881
4 HyS0043.593622 30.0681093689881
4 HyS0043.601491 30.0681093689881
4 HyS0043.606803 30.0681093689881
4 HyS0043.618634 30.0681093689881
4 HyS0043.623840 30.0681093689881
4 HyS0043.630525 30.0681093689881
4 HyS0043.636676 30.0681093689881
4 HyS0142.209169 30.0681093689881
4 HyS0142.215410 30.0681093689881
4 HyS0142.220605 30.0681093689881
4 HyS0142.229285 30.0681093689881
4 HyS0142.263642 30.0681093689881
4 HyS0142.269202 30.0681093689881
4 HyS0142.279090 30.0681093689881
4 HyS0142.289890 30.0681093689881
4 HyS0043.650485 36.7747392632195
4 HyS0043.656641 36.7747392632195
4 HyS0043.663054 36.7747392632195
4 HyS0043.670059 36.7747392632195
4 HyS0043.677782 36.7747392632195
4 HyS0043.682839 36.7747392632195
4 HyS0043.688371 36.7747392632195
4 HyS0043.696905 36.7747392632195
4 HyS0043.707108 36.7747392632195
4 HyS0043.712285 36.7747392632195
4 HyS0043.723912 36.7747392632195
4 HyS0043.729016 36.7747392632195
4 HyS0043.734019 36.7747392632195
4 HyS0043.739550 36.7747392632195
4 HyS0043.744618 36.7747392632195
4 HyS0043.750000 36.7747392632195
4 HyS0043.755820 36.7747392632195
4 HyS0043.761042 36.7747392632195
4 HyS0043.766218 36.7747392632195
4 HyS0043.772577 36.7747392632195
4 HyS0043.777631 36.7747392632195
4 HyS0043.804682 36.7747392632195
4 HyS0043.809963 36.7747392632195
4 HyS0043.821066 36.7747392632195
4 HyS0043.826780 36.7747392632195
4 HyS0043.832443 36.7747392632195
4 HyS0043.837838 36.7747392632195
4 HyS0043.843911 36.7747392632195
4 HyS0043.849612 36.7747392632195
4 HyS0043.854698 36.7747392632195
4 HyS0043.859847 36.7747392632195
4 HyS0043.866265 36.7747392632195
4 HyS0043.886012 36.7747392632195
4 HyS0043.891507 36.7747392632195
4 HyS0043.896575 36.7747392632195
4 HyS0043.902189 36.7747392632195
4 HyS0043.912599 36.7747392632195
4 HyS0043.923325 36.7747392632195
4 HyS0043.941346 36.7747392632195
4 HyS0043.949568 36.7747392632195
4 HyS0043.957313 36.7747392632195
4 HyS0043.962725 36.7747392632195
4 HyS0043.967878 40.113011082454
4 HyS0043.978358 40.113011082454
4 HyS0043.1004361 40.113011082454
4 HyS0043.1040682 40.113011082454
4 HyS0043.1061560 40.113011082454
4 HyS0043.1067431 40.113011082454
4 HyS0043.1073763 40.113011082454
4 HyS0043.1078789 40.113011082454
4 HyS0043.1084223 40.113011082454
4 HyS0043.1092018 40.113011082454
4 HyS0043.1097162 40.113011082454
4 HyS0043.1103578 40.113011082454
4 HyS0043.1108884 40.113011082454
4 HyS0043.1114675 40.113011082454
4 HyS0043.1143325 40.113011082454
4 HyS0043.1168093 40.113011082454
4 HyS0043.1178754 42.3298213144268
4 HyS0043.1184886 45.6612312963011
4 HyS0043.1195273 45.6612312963011
4 HyS0043.1207778 46.7720387915812
4 HyS0043.1218130 46.7720387915812
4 HyS0043.1223474 46.7720387915812
4 HyS0043.1230331 46.7720387915812
4 HyS0043.1237316 46.7720387915812
4 HyS0043.1247411 46.7720387915812
4 HyS0043.1253632 46.7720387915812
4 HyS0043.1259501 46.7720387915812
4 HyS0043.1269501 46.7720387915812
4 HyS0043.1289632 46.7720387915812
4 HyS0043.1294694 46.7720387915812
4 HyS0043.1300297 46.7720387915812
4 HyS0043.1305687 46.7720387915812
4 HyS0043.1310951 46.7720387915812
4 HyS0043.1317374 46.7720387915812
4 HyS0043.1322560 46.7720387915812
4 HyS0043.1328025 46.7720387915812
4 HyS0043.1333942 46.7720387915812
4 HyS0043.1339314 46.7720387915812
4 HyS0043.1344909 46.7720387915812
4 HyS0043.1351632 46.7720387915812
4 HyS0043.1358171 46.7720387915812
4 HyS0043.1363989 46.7720387915812
4 HyS0043.1369115 46.7720387915812
4 HyS0043.1374420 46.7720387915812
4 HyS0043.1379827 46.7720387915812
4 HyS0043.1386262 46.7720387915812
4 HyS0043.1519126 46.7720387915812
4 HyS0043.1528436 46.7720387915812
4 HyS0043.1534125 46.7720387915812
4 HyS0043.1576400 46.7720387915812
4 HyS0043.1589824 46.7720387915812
4 HyS0043.1598898 46.7720387915812
4 HyS0043.1619650 46.7720387915812
4 HyS0043.1655304 46.7720387915812
4 HyS0043.1681451 46.7720387915812
4 HyS0043.1687306 46.7720387915812
4 HyS0043.1692573 46.7720387915812
4 HyS0043.1698629 46.7720387915812
4 HyS0043.1706977 46.7720387915812
4 HyS0043.1720392 46.7720387915812
4 HyS0043.1740736 46.7720387915812
4 HyS0043.1747649 46.7720387915812
4 HyS0043.1752672 46.7720387915812
4 HyS0043.1758142 46.7720387915812
4 HyS0043.1763991 46.7720387915812
4 HyS0043.1769855 46.7720387915812
4 HyS0043.1793976 46.7720387915812
4 HyS0043.1804367 46.7720387915812
4 HyS0043.1810611 46.7720387915812
4 HyS0043.1816442 46.7720387915812
4 HyS0043.1828991 46.7720387915812
4 HyS0043.1834119 46.7720387915812
4 HyS0043.1845551 46.7720387915812
4 HyS0043.1851769 46.7720387915812
4 HyS0043.1857405 46.7720387915812
4 HyS0043.1866136 46.7720387915812
4 HyS0043.1871178 46.7720387915812
4 HyS0043.1888243 46.7720387915812
4 HyS0043.1895426 46.7720387915812
4 HyS0043.1924684 46.7720387915812
4 HyS0043.1933338 46.7720387915812
4 HyS0043.1949560 46.7720387915812
4 HyS0043.1955606 46.7720387915812
4 HyS0043.1969111 46.7720387915812
4 HyS0043.1981630 46.7720387915812
4 HyS0043.1986796 46.7720387915812
4 HyS0043.1991806 46.7720387915812
4 HyS0043.1998645 46.7720387915812
4 HyS0043.2014179 46.7720387915812
4 HyS0043.2021647 46.7720387915812
4 HyS0043.2027787 46.7720387915812
4 HyS0043.2033190 46.7720387915812
4 HyS0043.2038951 46.7720387915812
4 HyS0043.2045922 46.7720387915812
4 HyS0043.2050956 46.7720387915812
4 HyS0043.2059441 46.7720387915812
4 HyS0043.2066625 46.7720387915812
4 HyS0043.2074823 46.7720387915812
4 HyS0043.2081085 46.7720387915812
4 HyS0043.2086897 46.7720387915812
4 HyS0043.2091940 46.7720387915812
4 HyS0043.2097148 46.7720387915812
4 HyS0043.2102761 46.7720387915812
4 HyS0043.2107789 46.7720387915812
4 HyS0043.2112976 46.7720387915812
4 HyS0043.2123218 46.7720387915812
4 HyS0043.2140285 46.7720387915812
4 HyS0043.2148449 46.7720387915812
4 HyS0043.2154509 46.7720387915812
4 HyS0043.2161031 46.7720387915812
4 HyS0043.2167969 46.7720387915812
4 HyS0043.2174562 46.7720387915812
4 HyS0043.2184558 46.7720387915812
4 HyS0043.2206962 46.7720387915812
4 HyS0043.2212051 46.7720387915812
4 HyS0043.2217066 46.7720387915812
4 HyS0043.2223700 46.7720387915812
4 HyS0043.2230516 46.7720387915812
4 HyS0043.2235709 46.7720387915812
4 HyS0043.2244287 46.7720387915812
4 HyS0043.2256023 46.7720387915812
4 HyS0043.2261547 46.7720387915812
5 HyS0027.3231918 0
5 HyS0027.3291991 0
5 HyS0027.3319996 0
5 HyS0027.3326865 0
5 HyS0027.3341636 0
5 HyS0027.3357401 0
5 HyS0027.3364285 0
5 HyS0027.3374782 0
5 HyS0027.3381431 0
5 HyS0027.3397961 0
5 HyS0027.3403325 0
5 HyS0027.3410441 0
5 HyS0027.3427907 0
5 HyS0322.59781 0
5 HyS0027.3207380 2.21272298262846
5 HyS0027.3129488 3.31331869838904
5 HyS0027.3136385 3.31331869838904
5 HyS0027.3161529 3.31331869838904
5 HyS0027.3170633 3.31331869838904
5 HyS0027.3175849 3.31331869838904
5 HyS0027.3197054 3.31331869838904
5 HyS0027.3202186 3.31331869838904
5 HyS0027.2199068 4.42460603126303
5 HyS0027.2238879 4.42460603126303
5 HyS0027.2249587 4.42460603126303
5 HyS0027.2254987 4.42460603126303
5 HyS0027.2268174 4.42460603126303
5 HyS0027.2279141 4.42460603126303
5 HyS0027.2284192 4.42460603126303
5 HyS0027.2289242 4.42460603126303
5 HyS0027.2300580 4.42460603126303
5 HyS0027.2306242 4.42460603126303
5 HyS0027.2346521 4.42460603126303
5 HyS0027.2355717 4.42460603126303
5 HyS0027.2390295 4.42460603126303
5 HyS0027.2399547 4.42460603126303
5 HyS0027.2406427 4.42460603126303
5 HyS0027.2411552 4.42460603126303
5 HyS0027.2426894 4.42460603126303
5 HyS0027.2438777 4.42460603126303
5 HyS0027.2450267 4.42460603126303
5 HyS0027.2474375 4.42460603126303
5 HyS0027.2484199 4.42460603126303
5 HyS0027.2498018 4.42460603126303
5 HyS0027.2503100 4.42460603126303
5 HyS0027.2518611 4.42460603126303
5 HyS0027.2523929 4.42460603126303
5 HyS0027.2530279 4.42460603126303
5 HyS0027.2545362 4.42460603126303
5 HyS0027.2551630 4.42460603126303
5 HyS0027.2569544 4.42460603126303
5 HyS0027.2576263 4.42460603126303
5 HyS0027.2581574 4.42460603126303
5 HyS0027.2589102 4.42460603126303
5 HyS0027.2599723 4.42460603126303
5 HyS0027.2618148 4.42460603126303
5 HyS0027.2647191 4.42460603126303
5 HyS0027.2666794 4.42460603126303
5 HyS0027.2672886 4.42460603126303
5 HyS0027.2679263 4.42460603126303
5 HyS0027.2686116 4.42460603126303
5 HyS0027.2692353 4.42460603126303
5 HyS0027.2697411 4.42460603126303
5 HyS0027.2703118 4.42460603126303
5 HyS0027.2724247 4.42460603126303
5 HyS0027.2797071 4.42460603126303
5 HyS0027.2802798 4.42460603126303
5 HyS0027.2808076 4.42460603126303
5 HyS0027.2883995 4.42460603126303
5 HyS0027.2889447 4.42460603126303
5 HyS0027.2898410 4.42460603126303
5 HyS0027.2906310 4.42460603126303
5 HyS0027.2911379 4.42460603126303
5 HyS0027.2925819 4.42460603126303
5 HyS0027.2931134 4.42460603126303
5 HyS0027.2936692 4.42460603126303
5 HyS0027.2944750 4.42460603126303
5 HyS0027.2950267 4.42460603126303
5 HyS0027.2956938 4.42460603126303
5 HyS0027.2975593 4.42460603126303
5 HyS0027.2981960 4.42460603126303
5 HyS0027.2987294 4.42460603126303
5 HyS0027.2993739 4.42460603126303
5 HyS0027.2998836 4.42460603126303
5 HyS0027.3004020 4.42460603126303
5 HyS0027.3009244 4.42460603126303
5 HyS0027.3014278 4.42460603126303
5 HyS0027.3019431 4.42460603126303
5 HyS0027.3040661 4.42460603126303
5 HyS0027.3046771 4.42460603126303
5 HyS0027.3075584 4.42460603126303
5 HyS0027.3083526 4.42460603126303
5 HyS0027.3090100 4.42460603126303
5 HyS0027.3095378 4.42460603126303
5 HyS0027.3100875 4.42460603126303
5 HyS0027.3105917 4.42460603126303
5 HyS0027.3111463 4.42460603126303
5 HyS0027.3116675 4.42460603126303
5 HyS0027.3122077 4.42460603126303
5 HyS0027.2007251 5.53588335459736
5 HyS0027.2033991 5.53588335459736
5 HyS0027.2070095 5.53588335459736
5 HyS0027.2075393 5.53588335459736
5 HyS0027.2080479 5.53588335459736
5 HyS0027.386685 8.874179979598
5 HyS0027.402999 8.874179979598
5 HyS0027.428747 8.874179979598
5 HyS0027.433790 8.874179979598
5 HyS0027.447362 8.874179979598
5 HyS0027.454457 8.874179979598
5 HyS0027.459485 8.874179979598
5 HyS0027.465574 8.874179979598
5 HyS0027.498588 8.874179979598
5 HyS0027.504062 8.874179979598
5 HyS0027.509971 8.874179979598
5 HyS0027.515279 8.874179979598
5 HyS0027.521447 8.874179979598
5 HyS0027.526700 8.874179979598
5 HyS0027.531828 8.874179979598
5 HyS0027.542663 8.874179979598
5 HyS0027.553392 8.874179979598
5 HyS0027.574467 8.874179979598
5 HyS0027.583503 8.874179979598
5 HyS0027.588753 8.874179979598
5 HyS0027.596083 8.874179979598
5 HyS0027.601628 8.874179979598
5 HyS0027.608204 8.874179979598
5 HyS0027.614802 8.874179979598
5 HyS0027.623803 8.874179979598
5 HyS0027.629645 8.874179979598
5 HyS0027.634937 8.874179979598
5 HyS0027.640323 8.874179979598
5 HyS0027.647388 8.874179979598
5 HyS0027.652477 8.874179979598
5 HyS0027.657562 8.874179979598
5 HyS0027.663561 8.874179979598
5 HyS0027.668688 8.874179979598
5 HyS0027.674348 8.874179979598
5 HyS0027.679420 8.874179979598
5 HyS0027.687782 8.874179979598
5 HyS0027.696958 8.874179979598
5 HyS0027.702527 8.874179979598
5 HyS0027.709088 8.874179979598
5 HyS0027.718270 8.874179979598
5 HyS0027.724089 8.874179979598
5 HyS0027.729451 8.874179979598
5 HyS0027.737327 8.874179979598
5 HyS0027.742844 8.874179979598
5 HyS0027.760226 8.874179979598
5 HyS0027.765696 8.874179979598
5 HyS0027.773677 8.874179979598
5 HyS0027.779572 8.874179979598
5 HyS0027.785093 8.874179979598
5 HyS0027.790337 8.874179979598
5 HyS0027.795569 8.874179979598
5 HyS0027.820785 8.874179979598
5 HyS0027.830200 8.874179979598
5 HyS0027.835971 8.874179979598
5 HyS0027.841589 8.874179979598
5 HyS0027.846957 8.874179979598
5 HyS0027.852689 8.874179979598
5 HyS0027.862381 8.874179979598
5 HyS0027.884748 8.874179979598
5 HyS0027.918108 8.874179979598
5 HyS0027.925285 8.874179979598
5 HyS0027.944997 8.874179979598
5 HyS0027.983663 8.874179979598
5 HyS0027.994799 8.874179979598
5 HyS0027.1249917 8.874179979598
5 HyS0027.1297756 8.874179979598
5 HyS0027.1434394 8.874179979598
5 HyS3097.1428 8.874179979598
5 HyS0027.139709 9.98544723904399
5 HyS0027.146467 9.98544723904399
5 HyS0027.152033 9.98544723904399
5 HyS0027.157094 9.98544723904399
5 HyS0027.162191 9.98544723904399
5 HyS0027.167314 9.98544723904399
5 HyS0027.178574 9.98544723904399
5 HyS0027.191492 9.98544723904399
5 HyS0027.212464 9.98544723904399
5 HyS0027.226267 9.98544723904399
5 HyS0027.241203 9.98544723904399
5 HyS0027.246409 9.98544723904399
5 HyS0027.251475 9.98544723904399
5 HyS0027.264270 9.98544723904399
5 HyS0027.270881 9.98544723904399
5 HyS0027.276164 9.98544723904399
5 HyS0027.281339 9.98544723904399
5 HyS0027.293458 9.98544723904399
5 HyS0027.298790 9.98544723904399
5 HyS0027.316056 9.98544723904399
5 HyS0027.325836 9.98544723904399
5 HyS0027.330968 9.98544723904399
5 HyS0089.486634 9.98544723904399
5 HyS0089.492031 9.98544723904399
5 HyS0089.508909 9.98544723904399
5 HyS0089.513973 9.98544723904399
5 HyS0089.524019 9.98544723904399
5 HyS0089.532926 9.98544723904399
5 HyS0089.539712 9.98544723904399
5 HyS0089.556304 9.98544723904399
5 HyS0089.561627 9.98544723904399
5 HyS0089.569590 9.98544723904399
5 HyS0089.588109 9.98544723904399
5 HyS0089.595704 9.98544723904399
5 HyS0089.602374 9.98544723904399
5 HyS0089.607706 9.98544723904399
5 HyS0089.612788 9.98544723904399
5 HyS0089.705002 9.98544723904399
5 HyS0089.710864 9.98544723904399
5 HyS0089.716469 9.98544723904399
5 HyS0089.721628 9.98544723904399
5 HyS0089.726678 9.98544723904399
5 HyS0089.734465 9.98544723904399
5 HyS0089.741396 9.98544723904399
5 HyS0089.750716 9.98544723904399
5 HyS0089.756081 9.98544723904399
5 HyS0089.34455 13.3237389765208
5 HyS0089.39498 13.3237389765208
5 HyS0089.48682 13.3237389765208
5 HyS0089.53874 13.3237389765208
5 HyS0089.87944 13.3237389765208
5 HyS0089.104504 13.3237389765208
5 HyS0089.112243 13.3237389765208
5 HyS0089.118491 13.3237389765208
5 HyS0089.123822 13.3237389765208
5 HyS0089.130679 13.3237389765208
5 HyS0089.140611 13.3237389765208
5 HyS0089.181894 13.3237389765208
5 HyS0089.187074 13.3237389765208
5 HyS0089.201764 13.3237389765208
5 HyS0089.206840 13.3237389765208
5 HyS0089.212372 13.3237389765208
5 HyS0089.243689 13.3237389765208
5 HyS0089.272274 13.3237389765208
5 HyS0089.281161 13.3237389765208
5 HyS0089.298024 13.3237389765208
5 HyS0089.304392 13.3237389765208
5 HyS0089.311401 13.3237389765208
5 HyS0089.317689 13.3237389765208
5 HyS0089.325109 13.3237389765208
5 HyS0089.330614 13.3237389765208
5 HyS0089.341213 13.3237389765208
5 HyS0089.347307 13.3237389765208
5 HyS0089.353514 13.3237389765208
5 HyS0089.359350 13.3237389765208
5 HyS0089.367184 13.3237389765208
5 HyS0089.372491 13.3237389765208
5 HyS0089.384105 13.3237389765208
5 HyS0089.396348 13.3237389765208
5 HyS0089.403793 13.3237389765208
5 HyS0089.410055 13.3237389765208
5 HyS0089.415077 13.3237389765208
5 HyS0089.421117 13.3237389765208
5 HyS0089.432660 13.3237389765208
5 HyS0089.443042 13.3237389765208
5 HyS0089.455319 13.3237389765208
5 HyS0089.461783 13.3237389765208
5 HyS0089.467661 13.3237389765208
5 HyS0089.472703 13.3237389765208
5 HyS0078.284607 15.5474071335325
5 HyS0078.289951 15.5474071335325
5 HyS0078.296382 15.5474071335325
5 HyS0078.302057 15.5474071335325
5 HyS0078.307923 15.5474071335325
5 HyS0078.313619 15.5474071335325
5 HyS0078.319004 15.5474071335325
5 HyS0078.325431 15.5474071335325
5 HyS0078.331290 15.5474071335325
5 HyS0078.336963 15.5474071335325
5 HyS0078.342708 15.5474071335325
5 HyS0078.348760 15.5474071335325
5 HyS0078.353765 15.5474071335325
5 HyS0078.358819 15.5474071335325
5 HyS0078.364621 15.5474071335325
5 HyS0078.370069 15.5474071335325
5 HyS0078.375113 15.5474071335325
5 HyS0078.380557 15.5474071335325
5 HyS0078.395508 15.5474071335325
5 HyS0078.400770 15.5474071335325
5 HyS0078.413315 15.5474071335325
5 HyS0078.419527 15.5474071335325
5 HyS0078.446232 15.5474071335325
5 HyS0078.451559 15.5474071335325
5 HyS0078.456894 15.5474071335325
5 HyS0078.462613 15.5474071335325
5 HyS0078.471648 15.5474071335325
5 HyS0078.488394 15.5474071335325
5 HyS0078.498104 15.5474071335325
5 HyS0078.504956 15.5474071335325
5 HyS0078.528685 15.5474071335325
5 HyS0078.533825 15.5474071335325
5 HyS0078.539551 15.5474071335325
5 HyS0078.545994 15.5474071335325
5 HyS0078.552011 15.5474071335325
5 HyS0078.557834 15.5474071335325
5 HyS0078.564524 15.5474071335325
5 HyS0078.570132 15.5474071335325
5 HyS0078.575248 15.5474071335325
5 HyS0078.581339 15.5474071335325
5 HyS0078.586675 15.5474071335325
5 HyS0078.591882 15.5474071335325
5 HyS0078.634208 15.5474071335325
5 HyS0078.651363 15.5474071335325
5 HyS0078.660325 15.5474071335325
5 HyS0078.672809 15.5474071335325
5 HyS0078.706116 15.5474071335325
5 HyS0078.712913 15.5474071335325
5 HyS0078.719214 15.5474071335325
5 HyS0078.724988 15.5474071335325
5 HyS0078.731677 15.5474071335325
5 HyS0078.739403 15.5474071335325
5 HyS0078.744413 15.5474071335325
5 HyS0078.753374 15.5474071335325
5 HyS0078.758405 15.5474071335325
5 HyS0078.803059 15.5474071335325
5 HyS0078.813376 15.5474071335325
5 HyS0078.820129 15.5474071335325
5 HyS0078.825307 15.5474071335325
5 HyS0078.834259 15.5474071335325
5 HyS0078.839265 15.5474071335325
5 HyS0078.867527 15.5474071335325
5 HyS0078.873591 15.5474071335325
5 HyS0078.879691 15.5474071335325
5 HyS0078.885875 15.5474071335325
5 HyS0078.893069 15.5474071335325
5 HyS0078.901080 15.5474071335325
5 HyS0078.906297 15.5474071335325
5 HyS0078.914509 15.5474071335325
5 HyS0078.919543 15.5474071335325
5 HyS0078.924575 15.5474071335325
5 HyS0078.931022 15.5474071335325
5 HyS0078.960098 15.5474071335325
5 HyS0078.975160 15.5474071335325
5 HyS0078.983463 15.5474071335325
5 HyS0078.989542 15.5474071335325
5 HyS0078.1002783 15.5474071335325
5 HyS0078.1010021 15.5474071335325
5 HyS0078.1041611 15.5474071335325
5 HyS0078.1046724 15.5474071335325
5 HyS0078.1051976 15.5474071335325
5 HyS0078.1056986 15.5474071335325
5 HyS0078.1064211 15.5474071335325
5 HyS0078.1082543 15.5474071335325
5 HyS0078.1089939 15.5474071335325
5 HyS0078.1103416 15.5474071335325
5 HyS0078.1108648 15.5474071335325
5 HyS0078.1113649 15.5474071335325
5 HyS0078.1119008 15.5474071335325
5 HyS0078.1126101 15.5474071335325
5 HyS0078.1154290 15.5474071335325
5 HyS0078.1160366 15.5474071335325
5 HyS0089.29130 15.5474071335325
5 HyS0078.250814 18.8856939835795
5 HyS0011.105340 21.1093621405912
5 HyS0011.111141 21.1093621405912
5 HyS0011.117525 21.1093621405912
5 HyS0011.123815 21.1093621405912
5 HyS0011.130919 21.1093621405912
5 HyS0011.138409 21.1093621405912
5 HyS0011.144009 21.1093621405912
5 HyS0011.149769 21.1093621405912
5 HyS0011.157512 21.1093621405912
5 HyS0011.164457 21.1093621405912
5 HyS0011.170719 21.1093621405912
5 HyS0011.296144 21.1093621405912
5 HyS0011.302596 21.1093621405912
5 HyS0011.379385 21.1093621405912
5 HyS0011.388121 21.1093621405912
5 HyS0011.405623 21.1093621405912
5 HyS0011.410938 21.1093621405912
5 HyS0011.418122 21.1093621405912
5 HyS0011.465857 21.1093621405912
5 HyS0011.475331 21.1093621405912
5 HyS0011.482725 21.1093621405912
5 HyS0011.490008 21.1093621405912
5 HyS0011.495560 21.1093621405912
5 HyS0011.512046 21.1093621405912
5 HyS0011.517702 21.1093621405912
5 HyS0011.522767 21.1093621405912
5 HyS0011.528859 21.1093621405912
5 HyS0011.541566 21.1093621405912
5 HyS0011.549676 21.1093621405912
5 HyS0011.555560 21.1093621405912
5 HyS0011.561725 21.1093621405912
5 HyS0011.567404 21.1093621405912
5 HyS0011.576132 21.1093621405912
5 HyS0011.582024 21.1093621405912
5 HyS0011.587237 21.1093621405912
5 HyS0011.614601 21.1093621405912
5 HyS0011.619922 21.1093621405912
5 HyS0011.640775 21.1093621405912
5 HyS0011.646933 21.1093621405912
5 HyS0011.655780 21.1093621405912
5 HyS0011.660955 21.1093621405912
5 HyS0011.666145 21.1093621405912
5 HyS0011.671146 21.1093621405912
5 HyS0011.676578 21.1093621405912
5 HyS0011.681910 21.1093621405912
5 HyS0011.686981 21.1093621405912
5 HyS0011.692390 21.1093621405912
5 HyS0011.697856 21.1093621405912
5 HyS0011.704111 21.1093621405912
5 HyS0011.709234 21.1093621405912
5 HyS0011.714613 21.1093621405912
5 HyS0011.720279 21.1093621405912
5 HyS0011.725585 21.1093621405912
5 HyS0011.732814 21.1093621405912
5 HyS0011.747171 21.1093621405912
5 HyS0011.759305 21.1093621405912
5 HyS0011.820737 21.1093621405912
5 HyS0011.831414 21.1093621405912
5 HyS0011.837086 21.1093621405912
5 HyS0011.845600 21.1093621405912
5 HyS0011.851473 21.1093621405912
5 HyS0011.857539 21.1093621405912
5 HyS0011.863024 21.1093621405912
5 HyS0011.868811 21.1093621405912
5 HyS0011.874031 21.1093621405912
5 HyS0011.885239 21.1093621405912
5 HyS0011.900166 21.1093621405912
5 HyS0011.905496 21.1093621405912
5 HyS0011.911724 21.1093621405912
5 HyS0011.917089 21.1093621405912
5 HyS0011.922116 21.1093621405912
5 HyS0011.927225 21.1093621405912
5 HyS0011.932984 21.1093621405912
5 HyS0011.943041 21.1093621405912
5 HyS0011.948044 21.1093621405912
5 HyS0011.955617 21.1093621405912
5 HyS0078.15065 21.1093621405912
5 HyS0078.20178 21.1093621405912
5 HyS0078.25350 21.1093621405912
5 HyS0078.33870 21.1093621405912
5 HyS0078.39154 21.1093621405912
5 HyS0078.44477 21.1093621405912
5 HyS0078.51494 21.1093621405912
5 HyS0078.59575 21.1093621405912
5 HyS0078.70594 21.1093621405912
5 HyS0078.76675 21.1093621405912
5 HyS0078.81998 21.1093621405912
5 HyS0078.94318 21.1093621405912
5 HyS0078.194718 21.1093621405912
5 HyS0078.201521 21.1093621405912
5 HyS0078.215083 21.1093621405912
5 HyS0078.221581 21.1093621405912
5 HyS0078.228308 21.1093621405912
5 HyS0078.244931 21.1093621405912
5 HyS0011.985146 24.4476538781121
5 HyS0011.990603 24.4476538781121
5 HyS0011.996273 24.4476538781121
5 HyS0011.1001433 24.4476538781121
5 HyS0011.1007326 24.4476538781121
5 HyS0011.1014721 24.4476538781121
5 HyS0011.1021062 24.4476538781121
5 HyS0011.1027568 24.4476538781121
5 HyS0011.1078838 25.5589262266891
5 HyS0011.1084707 25.5589262266891
5 HyS0011.1089832 25.5589262266891
5 HyS0011.1097616 25.5589262266891
5 HyS0011.1123526 25.5589262266891
5 HyS0011.1132367 25.5589262266891
5 HyS0011.1137760 25.5589262266891
5 HyS0011.1153163 25.5589262266891
5 HyS0011.1174716 25.5589262266891
5 HyS0011.1181814 25.5589262266891
5 HyS0011.1213929 25.5589262266891
5 HyS0011.1235398 25.5589262266891
5 HyS0011.1241120 25.5589262266891
5 HyS0011.1247735 25.5589262266891
5 HyS0011.1254856 25.5589262266891
5 HyS0011.1260829 25.5589262266891
5 HyS0011.1267672 25.5589262266891
5 HyS0011.1276773 25.5589262266891
5 HyS0011.1307576 25.5589262266891
5 HyS0011.1320486 25.5589262266891
5 HyS0011.1338886 25.5589262266891
5 HyS0011.1344964 25.5589262266891
5 HyS0011.1350169 25.5589262266891
5 HyS0011.1357118 25.5589262266891
5 HyS0011.1362445 25.5589262266891
5 HyS0011.1368203 25.5589262266891
5 HyS0011.1384128 25.5589262266891
5 HyS0011.1389636 25.5589262266891
5 HyS0011.1400752 25.5589262266891
5 HyS0011.1407364 25.5589262266891
5 HyS0011.1412632 25.5589262266891
5 HyS0011.1417973 25.5589262266891
5 HyS0011.1424319 25.5589262266891
5 HyS0011.1429533 25.5589262266891
5 HyS0011.1443249 25.5589262266891
5 HyS0011.1448441 25.5589262266891
5 HyS0011.1455077 25.5589262266891
5 HyS0011.1460118 25.5589262266891
5 HyS0011.1466310 25.5589262266891
5 HyS0011.1471405 25.5589262266891
5 HyS0011.1476773 25.5589262266891
5 HyS0011.1482260 25.5589262266891
5 HyS0011.1487966 25.5589262266891
5 HyS0011.1494340 25.5589262266891
5 HyS0011.1499445 25.5589262266891
5 HyS0011.1515010 25.5589262266891
5 HyS0011.1520810 25.5589262266891
5 HyS0011.1527122 25.5589262266891
5 HyS0011.1532176 25.5589262266891
5 HyS0011.1542602 25.5589262266891
5 HyS0011.1547681 25.5589262266891
5 HyS0011.1554744 25.5589262266891
5 HyS0011.1560537 25.5589262266891
5 HyS0011.1565675 25.5589262266891
5 HyS0011.1571148 25.5589262266891
5 HyS0011.1576400 25.5589262266891
5 HyS0011.1581938 25.5589262266891
5 HyS0011.1588479 25.5589262266891
5 HyS0011.1594405 25.5589262266891
5 HyS0011.1602037 25.5589262266891
5 HyS0011.1612053 25.5589262266891
5 HyS0011.1652754 25.5589262266891
5 HyS0011.1657895 25.5589262266891
5 HyS0011.1666600 25.5589262266891
5 HyS0011.1672203 25.5589262266891
5 HyS0011.1677868 25.5589262266891
5 HyS0011.1683836 25.5589262266891
5 HyS0011.1688886 25.5589262266891
5 HyS0011.1695856 25.5589262266891
5 HyS0011.1701366 25.5589262266891
5 HyS0011.1707429 25.5589262266891
5 HyS0011.1713078 25.5589262266891
5 HyS0011.1729731 25.5589262266891
5 HyS0011.1742336 25.5589262266891
5 HyS0011.1753187 25.5589262266891
5 HyS0011.1758452 25.5589262266891
5 HyS0011.1763475 25.5589262266891
5 HyS0011.1768952 25.5589262266891
5 HyS0011.1781703 25.5589262266891
5 HyS0011.1787450 25.5589262266891
5 HyS0011.1792671 25.5589262266891
5 HyS0011.1797726 25.5589262266891
5 HyS0011.1802951 25.5589262266891
5 HyS0011.1811569 25.5589262266891
5 HyS0011.1817860 25.5589262266891
5 HyS0011.1823215 25.5589262266891
5 HyS0011.1830599 25.5589262266891
5 HyS0011.1840915 25.5589262266891
5 HyS0011.1849653 25.5589262266891
5 HyS0011.1854655 25.5589262266891
5 HyS0011.1862666 25.5589262266891
5 HyS0011.1877127 25.5589262266891
5 HyS0011.1910230 25.5589262266891
5 HyS0011.1916290 25.5589262266891
5 HyS0011.1921931 27.7826143227882
5 HyS0011.1927994 27.7826143227882
5 HyS0011.1933733 27.7826143227882
5 HyS0011.1948869 27.7826143227882
5 HyS0011.1956644 27.7826143227882
5 HyS0011.1961767 27.7826143227882
5 HyS0011.2037899 27.7826143227882
5 HyS0011.2062554 27.7826143227882
5 HyS0011.2068349 27.7826143227882
5 HyS0011.2073839 27.7826143227882
5 HyS0011.2079561 27.7826143227882
5 HyS0011.2085768 27.7826143227882
5 HyS0011.2091605 27.7826143227882
5 HyS0011.2097105 27.7826143227882
5 HyS0011.2108341 27.7826143227882
5 HyS0011.2113552 27.7826143227882
5 HyS0011.2133665 27.7826143227882
5 HyS0011.2140613 27.7826143227882
5 HyS0011.2145619 27.7826143227882
5 HyS0011.2151021 27.7826143227882
5 HyS0011.2159187 27.7826143227882
5 HyS0011.2164323 27.7826143227882
5 HyS0011.2174360 27.7826143227882
5 HyS0011.2180282 27.7826143227882
5 HyS0011.2187783 27.7826143227882
5 HyS0011.2207142 27.7826143227882
5 HyS0011.2213589 27.7826143227882
5 HyS0011.2242703 27.7826143227882
5 HyS0011.2248836 27.7826143227882
5 HyS0011.2254281 27.7826143227882
5 HyS0011.2259285 27.7826143227882
5 HyS0011.2267431 27.7826143227882
5 HyS0011.2272789 27.7826143227882
5 HyS0011.2282128 27.7826143227882
5 HyS0011.2287715 27.7826143227882
5 HyS0011.2292839 27.7826143227882
5 HyS0011.2302704 27.7826143227882
5 HyS0011.2309317 27.7826143227882
5 HyS0011.2315093 27.7826143227882
5 HyS0011.2320141 27.7826143227882
5 HyS0011.2327490 27.7826143227882
5 HyS0011.2332574 27.7826143227882
5 HyS0011.2355844 27.7826143227882
5 HyS0011.2363882 27.7826143227882
5 HyS0011.2371473 27.7826143227882
5 HyS0011.2376741 27.7826143227882
5 HyS0011.2381865 27.7826143227882
5 HyS0011.2393970 27.7826143227882
5 HyS0011.2408250 27.7826143227882
5 HyS0011.2414849 27.7826143227882
5 HyS0011.2420794 27.7826143227882
5 HyS0011.2431677 27.7826143227882
5 HyS0011.2446170 27.7826143227882
5 HyS0011.2452938 27.7826143227882
5 HyS0011.2459001 27.7826143227882
5 HyS0011.2465229 27.7826143227882
5 HyS0011.2477380 27.7826143227882
5 HyS0011.2496930 27.7826143227882
5 HyS0011.2502105 27.7826143227882
5 HyS0011.2508182 27.7826143227882
5 HyS0011.2513503 27.7826143227882
5 HyS0011.2518846 27.7826143227882
5 HyS0011.2524005 27.7826143227882
5 HyS0011.2530807 27.7826143227882
5 HyS0011.2545374 27.7826143227882
5 HyS0011.2550610 27.7826143227882
5 HyS0011.2556892 27.7826143227882
5 HyS0011.2563251 27.7826143227882
5 HyS0011.2570854 27.7826143227882
5 HyS0011.2582969 27.7826143227882
5 HyS0011.2591513 27.7826143227882
5 HyS0011.2599397 27.7826143227882
5 HyS0011.2605480 27.7826143227882
5 HyS0011.2610582 27.7826143227882
5 HyS0011.2616045 27.7826143227882
5 HyS0011.2626835 27.7826143227882
5 HyS0011.2634719 27.7826143227882
5 HyS0011.2639881 27.7826143227882
5 HyS0011.2647359 27.7826143227882
5 HyS0011.2655974 27.7826143227882
5 HyS0011.2662260 27.7826143227882
5 HyS0011.2667500 27.7826143227882
5 HyS0011.2677501 27.7826143227882
5 HyS0011.2708252 28.8938966807976
5 HyS0011.2715117 28.8938966807976
5 HyS0011.2723023 28.8938966807976
5 HyS0011.2736665 28.8938966807976
5 HyS0011.2761626 28.8938966807976
5 HyS0011.2787862 28.8938966807976
5 HyS0011.2824116 28.8938966807976
5 HyS0011.2832460 28.8938966807976
5 HyS0011.2872621 28.8938966807976
5 HyS0011.2878074 28.8938966807976
5 HyS0011.2902050 28.8938966807976
5 HyS0011.2910356 28.8938966807976
5 HyS0011.2958311 28.8938966807976
5 HyS0011.2971814 28.8938966807976
5 HyS0011.2984945 28.8938966807976
5 HyS0011.2992152 28.8938966807976
5 HyS0011.3001516 28.8938966807976
5 HyS0011.3028398 28.8938966807976
5 HyS0011.3033503 28.8938966807976
5 HyS0011.3151323 28.8938966807976
5 HyS0011.3205445 28.8938966807976
5 HyS0011.3225269 28.8938966807976
5 HyS0011.3231585 28.8938966807976
5 HyS0011.3239902 28.8938966807976
5 HyS0011.3244924 28.8938966807976
5 HyS0011.3271702 28.8938966807976
5 HyS0011.3282203 28.8938966807976
5 HyS0011.3287268 28.8938966807976
5 HyS0011.3310442 28.8938966807976
5 HyS0011.3316950 28.8938966807976
5 HyS0011.3359877 28.8938966807976
5 HyS0011.3364985 28.8938966807976
5 HyS0011.3387384 28.8938966807976
5 HyS0011.3393543 28.8938966807976
5 HyS0011.3441439 28.8938966807976
5 HyS0011.3455611 28.8938966807976
5 HyS0011.3497804 28.8938966807976
5 HyS0011.3505808 28.8938966807976
5 HyS0011.3567630 28.8938966807976
5 HyS0011.3573650 28.8938966807976
5 HyS0011.3594605 28.8938966807976
5 HyS0011.3601907 28.8938966807976
5 HyS0011.3607611 28.8938966807976
5 HyS0011.3619640 28.8938966807976
5 HyS0011.3660390 28.8938966807976
5 HyS0011.3666662 28.8938966807976
5 HyS0011.3700601 28.8938966807976
5 HyS0011.3708206 28.8938966807976
5 HyS0011.3721761 28.8938966807976
5 HyS0011.3729333 28.8938966807976
5 HyS0011.3774515 28.8938966807976
5 HyS0011.3791346 28.8938966807976
5 HyS0011.3821874 28.8938966807976
5 HyS0011.3834705 28.8938966807976
5 HyS0011.3868624 28.8938966807976
5 HyS0011.3946370 28.8938966807976
5 HyS0011.3972651 28.8938966807976
5 HyS0011.3999144 28.8938966807976
5 HyS0011.4019333 28.8938966807976
5 HyS0011.4028311 28.8938966807976
5 HyS0011.4034018 28.8938966807976
5 HyS0011.4083396 28.8938966807976
5 HyS0011.4105603 28.8938966807976
5 HyS0011.4110629 28.8938966807976
5 HyS0011.4130069 28.8938966807976
5 HyS0011.4176608 28.8938966807976
5 HyS0011.4191056 28.8938966807976
5 HyS0011.4288091 28.8938966807976
5 HyS0011.4308027 28.8938966807976
5 HyS0011.4339444 28.8938966807976
5 HyS0011.4344538 28.8938966807976
5 HyS0011.4350138 28.8938966807976
5 HyS0011.4355248 28.8938966807976
5 HyS0011.4380205 28.8938966807976
5 HyS0011.4385603 28.8938966807976
5 HyS0011.4391798 28.8938966807976
5 HyS0011.4439421 28.8938966807976
5 HyS0011.4450759 28.8938966807976
5 HyS0011.4521916 28.8938966807976
5 HyS0011.4527033 28.8938966807976
5 HyS0011.4572012 28.8938966807976
5 HyS0011.4594998 28.8938966807976
5 HyS0011.4600106 28.8938966807976
5 HyS0011.4605457 28.8938966807976
5 HyS0011.4617544 28.8938966807976
5 HyS0011.4652599 28.8938966807976
5 HyS0011.4681292 28.8938966807976
5 HyS0011.4740952 28.8938966807976
5 HyS0011.4748101 28.8938966807976
5 HyS0011.4754315 28.8938966807976
5 HyS0011.4786364 28.8938966807976
5 HyS0011.4823775 28.8938966807976
5 HyS0011.4837061 28.8938966807976
5 HyS0011.4842475 28.8938966807976
5 HyS0011.4858279 28.8938966807976
5 HyS0011.4863795 28.8938966807976
5 HyS0011.4869035 28.8938966807976
5 HyS0011.4874076 28.8938966807976
5 HyS0011.4891875 28.8938966807976
5 HyS0011.4897007 28.8938966807976
5 HyS0011.4903835 28.8938966807976
5 HyS0011.4909974 28.8938966807976
5 HyS0011.4921837 28.8938966807976
5 HyS0011.4927035 28.8938966807976
5 HyS0011.4932958 28.8938966807976
5 HyS0011.4939224 28.8938966807976
5 HyS0011.4945545 28.8938966807976
5 HyS0011.4959993 28.8938966807976
5 HyS0011.4976003 28.8938966807976
5 HyS0011.4981100 28.8938966807976
5 HyS0011.5000966 28.8938966807976
5 HyS0011.5033690 28.8938966807976
5 HyS0011.5042921 28.8938966807976
5 HyS0011.5080429 28.8938966807976
5 HyS0011.5086797 28.8938966807976
5 HyS0011.5098345 28.8938966807976
5 HyS0011.5109099 28.8938966807976
5 HyS0011.5115657 28.8938966807976
5 HyS0011.5124568 28.8938966807976
5 HyS0011.5141528 28.8938966807976
5 HyS0011.5146849 28.8938966807976
5 HyS0011.5168500 28.8938966807976
5 HyS0011.5182872 28.8938966807976
5 HyS0011.5195095 28.8938966807976
5 HyS0011.5206099 28.8938966807976
5 HyS0011.5261773 28.8938966807976
5 HyS0011.5268441 28.8938966807976
5 HyS0011.5282252 28.8938966807976
5 HyS0011.5289468 28.8938966807976
5 HyS0011.5296247 28.8938966807976
5 HyS0011.5314927 28.8938966807976
5 HyS0011.5320462 28.8938966807976
5 HyS0011.5325654 28.8938966807976
5 HyS0011.5333865 28.8938966807976
5 HyS0011.5339018 28.8938966807976
5 HyS0011.5347712 28.8938966807976
5 HyS0011.5353218 28.8938966807976
5 HyS0011.5360281 28.8938966807976
5 HyS0011.5366050 28.8938966807976
5 HyS0011.5373808 28.8938966807976
5 HyS0011.5388708 28.8938966807976
5 HyS0011.5395539 28.8938966807976
5 HyS0011.5401669 28.8938966807976
5 HyS0011.5416411 28.8938966807976
5 HyS0011.5422105 28.8938966807976
5 HyS0011.5430447 28.8938966807976
5 HyS0011.5477200 28.8938966807976
5 HyS0011.5485962 28.8938966807976
5 HyS0038.32956 28.8938966807976
5 HyS0038.38396 28.8938966807976
5 HyS0038.45123 28.8938966807976
5 HyS0038.50931 28.8938966807976
5 HyS0038.76026 28.8938966807976
5 HyS0038.87203 28.8938966807976
5 HyS0038.94394 28.8938966807976
5 HyS0038.109150 28.8938966807976
5 HyS0038.190236 28.8938966807976
5 HyS0038.203736 28.8938966807976
5 HyS0038.213758 28.8938966807976
5 HyS0038.231033 28.8938966807976
5 HyS0038.237171 28.8938966807976
5 HyS0038.244797 28.8938966807976
5 HyS0038.250402 28.8938966807976
5 HyS0038.255796 28.8938966807976
5 HyS0038.265126 28.8938966807976
5 HyS0038.270295 28.8938966807976
5 HyS0038.279990 28.8938966807976
5 HyS0038.314640 28.8938966807976
5 HyS0038.341202 28.8938966807976
5 HyS0038.358991 28.8938966807976
5 HyS0038.364959 28.8938966807976
5 HyS0038.380304 28.8938966807976
5 HyS0038.389431 28.8938966807976
5 HyS0038.394471 28.8938966807976
5 HyS0038.403071 28.8938966807976
5 HyS0038.408401 28.8938966807976
5 HyS0038.423504 28.8938966807976
5 HyS0038.447805 28.8938966807976
5 HyS0038.480685 28.8938966807976
5 HyS0038.488762 28.8938966807976
5 HyS0038.497264 28.8938966807976
5 HyS0038.504339 28.8938966807976
5 HyS0038.511010 28.8938966807976
5 HyS0038.516964 28.8938966807976
5 HyS0038.534514 28.8938966807976
5 HyS0038.540723 28.8938966807976
5 HyS0038.546694 28.8938966807976
5 HyS0038.572923 28.8938966807976
5 HyS0038.581228 28.8938966807976
5 HyS0038.587458 28.8938966807976
5 HyS0038.594425 28.8938966807976
5 HyS0038.633010 28.8938966807976
5 HyS0038.684658 28.8938966807976
5 HyS0038.691082 28.8938966807976
5 HyS0038.699378 28.8938966807976
5 HyS0038.706463 28.8938966807976
5 HyS0038.716699 28.8938966807976
5 HyS0038.722908 28.8938966807976
5 HyS0038.729204 28.8938966807976
5 HyS0038.734631 28.8938966807976
5 HyS0038.766077 28.8938966807976
5 HyS0038.771207 28.8938966807976
5 HyS0038.776387 28.8938966807976
5 HyS0038.781947 28.8938966807976
5 HyS0038.804007 28.8938966807976
5 HyS0038.809605 28.8938966807976
5 HyS0038.814678 28.8938966807976
5 HyS0038.819874 28.8938966807976
5 HyS0038.838522 28.8938966807976
5 HyS0038.843711 28.8938966807976
5 HyS0038.855239 28.8938966807976
5 HyS0038.871225 28.8938966807976
5 HyS0038.876828 28.8938966807976
5 HyS0038.885502 28.8938966807976
5 HyS0038.896051 28.8938966807976
5 HyS0038.909532 28.8938966807976
5 HyS0038.915638 28.8938966807976
5 HyS0038.920899 28.8938966807976
5 HyS0038.928606 28.8938966807976
5 HyS0038.935040 28.8938966807976
5 HyS0038.940862 28.8938966807976
5 HyS0038.950088 28.8938966807976
5 HyS0038.955408 28.8938966807976
5 HyS0038.1013845 28.8938966807976
5 HyS0038.1032617 28.8938966807976
5 HyS0038.1084266 28.8938966807976
5 HyS0038.1120924 28.8938966807976
5 HyS0038.1125979 28.8938966807976
5 HyS0038.1190172 28.8938966807976
5 HyS0038.1197263 28.8938966807976
5 HyS0038.1202597 28.8938966807976
5 HyS0038.1245566 28.8938966807976
5 HyS0038.1265959 28.8938966807976
5 HyS0038.1337227 28.8938966807976
5 HyS0038.1347464 28.8938966807976
5 HyS0038.1353520 28.8938966807976
5 HyS0038.1447499 28.8938966807976
5 HyS0038.1532422 28.8938966807976
5 HyS0038.1546467 28.8938966807976
5 HyS0038.1561425 28.8938966807976
5 HyS0038.1571480 28.8938966807976
5 HyS0038.1582162 28.8938966807976
5 HyS0038.1594638 28.8938966807976
5 HyS0038.1599854 28.8938966807976
5 HyS0038.1604911 28.8938966807976
5 HyS0038.1731630 28.8938966807976
5 HyS0038.1754305 28.8938966807976
5 HyS0038.1760395 28.8938966807976
5 HyS0038.1771014 28.8938966807976
5 HyS0038.1776196 28.8938966807976
5 HyS0038.1815272 28.8938966807976
5 HyS0038.1820457 28.8938966807976
5 HyS0038.1826131 28.8938966807976
5 HyS0038.1839265 28.8938966807976
5 HyS0038.1847110 28.8938966807976
5 HyS0038.1855277 28.8938966807976
5 HyS0038.1863803 28.8938966807976
5 HyS0038.1870018 28.8938966807976
5 HyS0038.1876365 28.8938966807976
5 HyS0038.1924169 28.8938966807976
5 HyS0038.1935675 28.8938966807976
5 HyS0038.1940679 28.8938966807976
5 HyS0038.2047413 28.8938966807976
5 HyS0038.2052781 28.8938966807976
5 HyS0038.2088364 28.8938966807976
5 HyS0038.2093716 28.8938966807976
5 HyS0038.2102368 28.8938966807976
5 HyS0038.2143883 28.8938966807976
5 HyS0038.2151675 28.8938966807976
5 HyS0038.2281537 28.8938966807976
5 HyS0038.2287492 28.8938966807976
5 HyS0038.2302474 28.8938966807976
5 HyS0038.2309679 28.8938966807976
5 HyS0038.2323753 28.8938966807976
5 HyS0038.2329071 28.8938966807976
5 HyS0038.2348765 28.8938966807976
5 HyS0038.2360993 28.8938966807976
5 HyS0038.2371551 28.8938966807976
5 HyS0038.2432984 28.8938966807976
5 HyS0038.2467215 28.8938966807976
5 HyS0038.2473108 28.8938966807976
5 HyS0038.2479006 28.8938966807976
5 HyS0038.2524310 28.8938966807976
5 HyS0038.2534746 28.8938966807976
5 HyS0053.166531 28.8938966807976
5 HyS0053.199524 28.8938966807976
5 HyS0053.235916 28.8938966807976
5 HyS0053.243016 28.8938966807976
5 HyS0053.248220 28.8938966807976
5 HyS0053.266962 28.8938966807976
5 HyS0053.276015 28.8938966807976
5 HyS0053.326465 28.8938966807976
5 HyS0053.332884 28.8938966807976
5 HyS0053.348341 28.8938966807976
5 HyS0053.363598 28.8938966807976
5 HyS0053.377568 28.8938966807976
5 HyS0053.403309 28.8938966807976
5 HyS0053.411344 28.8938966807976
5 HyS0053.424626 28.8938966807976
5 HyS0053.430094 28.8938966807976
5 HyS0053.437090 28.8938966807976
5 HyS0053.442245 28.8938966807976
5 HyS0053.448099 28.8938966807976
5 HyS0053.453179 28.8938966807976
5 HyS0053.460166 28.8938966807976
5 HyS0053.465525 28.8938966807976
5 HyS0053.486582 28.8938966807976
5 HyS0053.532067 28.8938966807976
5 HyS0053.714527 28.8938966807976
5 HyS0053.719826 28.8938966807976
5 HyS0053.725043 28.8938966807976
5 HyS0053.730444 28.8938966807976
5 HyS0053.735969 28.8938966807976
5 HyS0053.782758 28.8938966807976
5 HyS0053.788396 28.8938966807976
5 HyS0053.793575 28.8938966807976
5 HyS0053.801521 28.8938966807976
5 HyS0053.813693 28.8938966807976
5 HyS0053.859449 28.8938966807976
5 HyS0053.871274 28.8938966807976
5 HyS0053.879947 28.8938966807976
5 HyS0053.894491 28.8938966807976
5 HyS0053.900811 28.8938966807976
5 HyS0053.991875 28.8938966807976
5 HyS0053.1008726 28.8938966807976
5 HyS0053.1067411 28.8938966807976
5 HyS0053.1072466 28.8938966807976
5 HyS0053.1118251 28.8938966807976
5 HyS0053.1123545 28.8938966807976
5 HyS0110.151439 28.8938966807976
5 HyS0110.181699 28.8938966807976
5 HyS0110.195996 28.8938966807976
5 HyS0110.212431 28.8938966807976
5 HyS0110.343812 28.8938966807976
5 HyS0110.351205 28.8938966807976
5 HyS0110.356315 28.8938966807976
5 HyS0110.361732 28.8938966807976
5 HyS0110.385102 28.8938966807976
5 HyS0110.393761 28.8938966807976
5 HyS0110.399003 28.8938966807976
5 HyS0110.411079 28.8938966807976
5 HyS0110.449506 28.8938966807976
5 HyS0110.517559 28.8938966807976
5 HyS0110.523473 28.8938966807976
5 HyS0110.535587 28.8938966807976
5 HyS0110.541051 28.8938966807976
5 HyS0123.95284 28.8938966807976
5 HyS0123.116821 28.8938966807976
5 HyS0123.124459 28.8938966807976
5 HyS0123.132681 28.8938966807976
5 HyS0123.137805 28.8938966807976
5 HyS0123.144113 28.8938966807976
5 HyS0123.154905 28.8938966807976
5 HyS0123.166185 28.8938966807976
5 HyS0123.179931 28.8938966807976
5 HyS0123.186153 28.8938966807976
5 HyS0123.191238 28.8938966807976
5 HyS0123.196370 28.8938966807976
5 HyS0123.202112 28.8938966807976
5 HyS0123.207116 28.8938966807976
5 HyS0123.212215 28.8938966807976
5 HyS0123.217623 28.8938966807976
5 HyS0123.223075 28.8938966807976
5 HyS0123.228317 28.8938966807976
5 HyS0123.234239 28.8938966807976
5 HyS0123.239760 28.8938966807976
5 HyS0123.276321 28.8938966807976
5 HyS0123.312352 28.8938966807976
5 HyS0123.327985 28.8938966807976
5 HyS0123.342507 28.8938966807976
5 HyS0123.348491 28.8938966807976
5 HyS0123.354274 28.8938966807976
5 HyS0123.361005 28.8938966807976
5 HyS0123.366792 28.8938966807976
5 HyS0123.380869 28.8938966807976
5 HyS0123.387265 28.8938966807976
5 HyS0123.392290 28.8938966807976
5 HyS0123.397452 28.8938966807976
5 HyS0123.403123 28.8938966807976
5 HyS0123.408816 28.8938966807976
5 HyS0123.416582 28.8938966807976
5 HyS0123.421861 28.8938966807976
5 HyS0165.22045 28.8938966807976
5 HyS0165.73304 28.8938966807976
5 HyS0165.84878 28.8938966807976
5 HyS0165.90037 28.8938966807976
5 HyS0165.96910 28.8938966807976
5 HyS0165.105274 28.8938966807976
5 HyS0011.2754273 28.9938968141313
5 HyS0011.2794908 28.9938968141313
5 HyS0011.2802907 28.9938968141313
5 HyS0011.2808212 28.9938968141313
5 HyS0011.2813667 28.9938968141313
5 HyS0011.2838257 28.9938968141313
5 HyS0011.2845207 28.9938968141313
5 HyS0011.2852191 28.9938968141313
5 HyS0011.2857216 28.9938968141313
5 HyS0011.2862348 28.9938968141313
5 HyS0011.2867401 28.9938968141313
5 HyS0011.2897044 28.9938968141313
5 HyS0011.2953005 28.9938968141313
5 HyS0011.2979569 28.9938968141313
5 HyS0011.3011423 28.9938968141313
5 HyS0011.3016962 28.9938968141313
5 HyS0011.3022639 28.9938968141313
5 HyS0011.3040530 28.9938968141313
5 HyS0011.3045961 28.9938968141313
5 HyS0011.3135397 28.9938968141313
5 HyS0011.3140447 28.9938968141313
5 HyS0011.3145680 28.9938968141313
5 HyS0011.3157748 28.9938968141313
5 HyS0011.3163394 28.9938968141313
5 HyS0011.3168784 28.9938968141313
5 HyS0011.3174710 28.9938968141313
5 HyS0011.3180661 28.9938968141313
5 HyS0011.3188516 28.9938968141313
5 HyS0011.3193677 28.9938968141313
5 HyS0011.3216709 28.9938968141313
5 HyS0011.3250276 28.9938968141313
5 HyS0011.3255386 28.9938968141313
5 HyS0011.3261328 28.9938968141313
5 HyS0011.3292962 28.9938968141313
5 HyS0011.3298028 28.9938968141313
5 HyS0011.3305137 28.9938968141313
5 HyS0011.3321972 28.9938968141313
5 HyS0011.3327028 28.9938968141313
5 HyS0011.3332056 28.9938968141313
5 HyS0011.3337302 28.9938968141313
5 HyS0011.3348702 28.9938968141313
5 HyS0011.3354693 28.9938968141313
5 HyS0011.3370970 28.9938968141313
5 HyS0011.3376280 28.9938968141313
5 HyS0011.3382344 28.9938968141313
5 HyS0011.3398675 28.9938968141313
5 HyS0011.3403852 28.9938968141313
5 HyS0011.3421310 28.9938968141313
5 HyS0011.3430709 28.9938968141313
5 HyS0011.3461022 28.9938968141313
5 HyS0011.3466943 28.9938968141313
5 HyS0011.3472161 28.9938968141313
5 HyS0011.3482193 28.9938968141313
5 HyS0011.3487603 28.9938968141313
5 HyS0011.3492747 28.9938968141313
5 HyS0011.3515142 28.9938968141313
5 HyS0011.3520366 28.9938968141313
5 HyS0011.3526224 28.9938968141313
5 HyS0011.3533122 28.9938968141313
5 HyS0011.3538474 28.9938968141313
5 HyS0011.3544587 28.9938968141313
5 HyS0011.3549719 28.9938968141313
5 HyS0011.3555161 28.9938968141313
5 HyS0011.3562544 28.9938968141313
5 HyS0011.3578908 28.9938968141313
5 HyS0011.3588643 28.9938968141313
5 HyS0011.3613993 28.9938968141313
5 HyS0011.3624868 28.9938968141313
5 HyS0011.3630230 28.9938968141313
5 HyS0011.3635980 28.9938968141313
5 HyS0011.3641959 28.9938968141313
5 HyS0011.3647465 28.9938968141313
5 HyS0011.3688348 28.9938968141313
5 HyS0011.3695445 28.9938968141313
5 HyS0011.3715902 28.9938968141313
5 HyS0011.3734952 28.9938968141313
5 HyS0011.3740169 28.9938968141313
5 HyS0011.3750548 28.9938968141313
5 HyS0011.3756094 28.9938968141313
5 HyS0011.3762076 28.9938968141313
5 HyS0011.3767187 28.9938968141313
5 HyS0011.3827414 28.9938968141313
5 HyS0011.3863586 28.9938968141313
5 HyS0011.3877343 28.9938968141313
5 HyS0011.3897519 28.9938968141313
5 HyS0011.3903049 28.9938968141313
5 HyS0011.3908417 28.9938968141313
5 HyS0011.3951544 28.9938968141313
5 HyS0011.3960687 28.9938968141313
5 HyS0011.3977671 28.9938968141313
5 HyS0011.3985857 28.9938968141313
5 HyS0011.3993518 28.9938968141313
5 HyS0011.4013895 28.9938968141313
5 HyS0011.4044936 28.9938968141313
5 HyS0011.4089130 28.9938968141313
5 HyS0011.4100034 28.9938968141313
5 HyS0011.4119083 28.9938968141313
5 HyS0011.4124783 28.9938968141313
5 HyS0011.4135495 28.9938968141313
5 HyS0011.4141205 28.9938968141313
5 HyS0011.4149401 28.9938968141313
5 HyS0011.4156605 28.9938968141313
5 HyS0011.4197656 28.9938968141313
5 HyS0011.4302286 28.9938968141313
5 HyS0011.4313791 28.9938968141313
5 HyS0011.4318838 28.9938968141313
5 HyS0011.4324509 28.9938968141313
5 HyS0011.4331907 28.9938968141313
5 HyS0011.4408219 28.9938968141313
5 HyS0011.4414580 28.9938968141313
5 HyS0011.4419915 28.9938968141313
5 HyS0011.4428045 28.9938968141313
5 HyS0011.4434142 28.9938968141313
5 HyS0011.4457803 28.9938968141313
5 HyS0011.4502248 28.9938968141313
5 HyS0011.4532035 28.9938968141313
5 HyS0011.4581897 28.9938968141313
5 HyS0011.4611096 28.9938968141313
5 HyS0011.4624584 28.9938968141313
5 HyS0011.4630290 28.9938968141313
5 HyS0011.4635997 28.9938968141313
5 HyS0011.4645844 28.9938968141313
5 HyS0011.4670199 28.9938968141313
5 HyS0011.4793567 28.9938968141313
5 HyS0011.4803696 28.9938968141313
5 HyS0011.4851184 28.9938968141313
5 HyS0011.4916561 28.9938968141313
5 HyS0011.5011749 28.9938968141313
5 HyS0011.5061560 28.9938968141313
5 HyS0011.5075299 28.9938968141313
5 HyS0011.5177504 28.9938968141313
5 HyS0011.5274261 28.9938968141313
5 HyS0038.62324 28.9938968141313
5 HyS0038.101124 28.9938968141313
5 HyS0038.418118 28.9938968141313
5 HyS0038.825380 28.9938968141313
5 HyS0038.830586 28.9938968141313
5 HyS0038.902809 28.9938968141313
5 HyS0038.973089 28.9938968141313
5 HyS0038.980763 28.9938968141313
5 HyS0038.986594 28.9938968141313
5 HyS0038.991847 28.9938968141313
5 HyS0038.1005641 28.9938968141313
5 HyS0038.1025723 28.9938968141313
5 HyS0038.1043911 28.9938968141313
5 HyS0038.1078806 28.9938968141313
5 HyS0038.1090202 28.9938968141313
5 HyS0038.1098681 28.9938968141313
5 HyS0038.1103685 28.9938968141313
5 HyS0038.1115762 28.9938968141313
5 HyS0038.1131118 28.9938968141313
5 HyS0038.1136685 28.9938968141313
5 HyS0038.1141905 28.9938968141313
5 HyS0038.1147591 28.9938968141313
5 HyS0038.1154957 28.9938968141313
5 HyS0038.1160594 28.9938968141313
5 HyS0038.1177999 28.9938968141313
5 HyS0038.1184099 28.9938968141313
5 HyS0038.1209255 28.9938968141313
5 HyS0038.1235057 28.9938968141313
5 HyS0038.1250581 28.9938968141313
5 HyS0038.1280810 28.9938968141313
5 HyS0038.1291540 28.9938968141313
5 HyS0038.1302479 28.9938968141313
5 HyS0038.1342390 28.9938968141313
5 HyS0038.1436196 28.9938968141313
5 HyS0038.1452633 28.9938968141313
5 HyS0038.1502980 28.9938968141313
5 HyS0038.1510816 28.9938968141313
5 HyS0038.1556129 28.9938968141313
5 HyS0038.1576562 28.9938968141313
5 HyS0038.1587797 28.9938968141313
5 HyS0038.1638286 28.9938968141313
5 HyS0038.1643673 28.9938968141313
5 HyS0038.1648875 28.9938968141313
5 HyS0038.1654017 28.9938968141313
5 HyS0038.1659023 28.9938968141313
5 HyS0038.1664062 28.9938968141313
5 HyS0038.1669136 28.9938968141313
5 HyS0038.1674513 28.9938968141313
5 HyS0038.1679593 28.9938968141313
5 HyS0038.1692616 28.9938968141313
5 HyS0038.1697891 28.9938968141313
5 HyS0038.1703809 28.9938968141313
5 HyS0038.1718916 28.9938968141313
5 HyS0038.1725259 28.9938968141313
5 HyS0038.1736893 28.9938968141313
5 HyS0038.1742161 28.9938968141313
5 HyS0038.1747289 28.9938968141313
5 HyS0038.1765701 28.9938968141313
5 HyS0038.1781984 28.9938968141313
5 HyS0038.1787911 28.9938968141313
5 HyS0038.1831628 28.9938968141313
5 HyS0038.1881747 28.9938968141313
5 HyS0038.1887064 28.9938968141313
5 HyS0038.1918668 28.9938968141313
5 HyS0038.1952884 28.9938968141313
5 HyS0038.1957915 28.9938968141313
5 HyS0038.1963727 28.9938968141313
5 HyS0038.1969266 28.9938968141313
5 HyS0038.1977831 28.9938968141313
5 HyS0038.2041954 28.9938968141313
5 HyS0038.2064497 28.9938968141313
5 HyS0038.2138699 28.9938968141313
5 HyS0038.2157102 28.9938968141313
5 HyS0038.2168912 28.9938968141313
5 HyS0038.2254834 28.9938968141313
5 HyS0038.2276155 28.9938968141313
5 HyS0038.2315036 28.9938968141313
5 HyS0038.2337486 28.9938968141313
5 HyS0038.2343751 28.9938968141313
5 HyS0038.2354012 28.9938968141313
5 HyS0038.2386241 28.9938968141313
5 HyS0038.2394594 28.9938968141313
5 HyS0038.2404978 28.9938968141313
5 HyS0038.2420991 28.9938968141313
5 HyS0038.2461474 28.9938968141313
5 HyS0038.2486275 28.9938968141313
5 HyS0038.2495627 28.9938968141313
5 HyS0038.2513003 28.9938968141313
5 HyS0053.171625 28.9938968141313
5 HyS0053.177214 28.9938968141313
5 HyS0053.182427 28.9938968141313
5 HyS0053.187636 28.9938968141313
5 HyS0053.204579 28.9938968141313
5 HyS0053.210501 28.9938968141313
5 HyS0053.224859 28.9938968141313
5 HyS0053.229927 28.9938968141313
5 HyS0053.255821 28.9938968141313
5 HyS0053.260974 28.9938968141313
5 HyS0053.281113 28.9938968141313
5 HyS0053.286574 28.9938968141313
5 HyS0053.292090 28.9938968141313
5 HyS0053.297365 28.9938968141313
5 HyS0053.313755 28.9938968141313
5 HyS0053.318877 28.9938968141313
5 HyS0053.342651 28.9938968141313
5 HyS0053.358148 28.9938968141313
5 HyS0053.387184 28.9938968141313
5 HyS0053.397135 28.9938968141313
5 HyS0053.418947 28.9938968141313
5 HyS0053.481220 28.9938968141313
5 HyS0053.492537 28.9938968141313
5 HyS0053.497759 28.9938968141313
5 HyS0053.502766 28.9938968141313
5 HyS0053.510596 28.9938968141313
5 HyS0053.521712 28.9938968141313
5 HyS0053.526812 28.9938968141313
5 HyS0053.543193 28.9938968141313
5 HyS0053.660353 28.9938968141313
5 HyS0053.666020 28.9938968141313
5 HyS0053.673688 28.9938968141313
5 HyS0053.678803 28.9938968141313
5 HyS0053.686842 28.9938968141313
5 HyS0053.693483 28.9938968141313
5 HyS0053.698858 28.9938968141313
5 HyS0053.703866 28.9938968141313
5 HyS0053.709485 28.9938968141313
5 HyS0053.767338 28.9938968141313
5 HyS0053.772409 28.9938968141313
5 HyS0053.777506 28.9938968141313
5 HyS0053.818945 28.9938968141313
5 HyS0053.826366 28.9938968141313
5 HyS0053.831573 28.9938968141313
5 HyS0053.836764 28.9938968141313
5 HyS0053.841799 28.9938968141313
5 HyS0053.848152 28.9938968141313
5 HyS0053.853579 28.9938968141313
5 HyS0053.864480 28.9938968141313
5 HyS0053.945916 28.9938968141313
5 HyS0053.957254 28.9938968141313
5 HyS0053.986430 28.9938968141313
5 HyS0053.1001890 28.9938968141313
5 HyS0053.1015236 28.9938968141313
5 HyS0053.1022359 28.9938968141313
5 HyS0053.1128580 28.9938968141313
5 HyS0053.1133899 28.9938968141313
5 HyS0110.201667 28.9938968141313
5 HyS0053.1170643 30.105202552584
5 HyS0053.1186650 30.105202552584
5 HyS0053.1199586 30.105202552584
5 HyS0053.1205450 30.105202552584
5 HyS0053.1210813 30.105202552584
5 HyS0053.1216536 30.105202552584
5 HyS0053.1244573 30.105202552584
5 HyS0053.1275490 30.105202552584
5 HyS0053.1280887 30.105202552584
5 HyS0053.1286020 30.105202552584
5 HyS0053.1306554 30.105202552584
5 HyS0053.1323016 30.105202552584
5 HyS0053.1329351 30.105202552584
5 HyS0053.1335051 30.105202552584
5 HyS0053.1340635 30.105202552584
5 HyS0053.1356164 30.105202552584
5 HyS0053.1373796 30.105202552584
5 HyS0053.1466101 30.105202552584
5 HyS0053.1471971 30.105202552584
5 HyS0053.1477973 30.105202552584
5 HyS0053.1486480 30.105202552584
5 HyS0053.1497228 30.105202552584
5 HyS0053.1502862 30.105202552584
5 HyS0053.1530783 30.105202552584
5 HyS0053.1536340 30.105202552584
5 HyS0053.1541402 30.105202552584
5 HyS0053.1546653 30.105202552584
5 HyS0053.1569401 30.105202552584
5 HyS0053.1574550 30.105202552584
5 HyS0053.1582307 30.105202552584
5 HyS0053.1610053 30.105202552584
5 HyS0053.1728322 30.105202552584
5 HyS0053.1759404 30.105202552584
5 HyS0053.1768568 30.105202552584
5 HyS0053.1784865 30.105202552584
5 HyS0053.1812667 30.105202552584
5 HyS0053.1823100 30.105202552584
5 HyS0053.1828617 30.105202552584
5 HyS0053.1839325 30.105202552584
5 HyS0053.1913443 30.105202552584
5 HyS0053.1923831 30.105202552584
5 HyS0053.1934358 30.105202552584
5 HyS0053.1944784 30.105202552584
5 HyS0053.1950850 30.105202552584
5 HyS0053.1958973 30.105202552584
5 HyS0053.1983938 30.105202552584
5 HyS0098.59550 30.105202552584
5 HyS0098.68725 30.105202552584
5 HyS0098.74959 30.105202552584
5 HyS0098.83320 30.105202552584
5 HyS0098.89201 30.105202552584
5 HyS0098.99428 30.105202552584
5 HyS0098.105543 30.105202552584
5 HyS0098.110788 30.105202552584
5 HyS0098.121183 30.105202552584
5 HyS0098.131080 30.105202552584
5 HyS0098.144595 30.105202552584
5 HyS0098.205328 30.105202552584
5 HyS0098.231122 30.105202552584
5 HyS0098.249059 30.105202552584
5 HyS0098.256042 30.105202552584
5 HyS0098.271256 30.105202552584
5 HyS0098.277138 30.105202552584
5 HyS0053.1139153 30.2052026859176
5 HyS0053.1144396 30.2052026859176
5 HyS0053.1149621 30.2052026859176
5 HyS0053.1154905 30.2052026859176
5 HyS0053.1159969 30.2052026859176
5 HyS0053.1165048 30.2052026859176
5 HyS0053.1175999 30.2052026859176
5 HyS0053.1181283 30.2052026859176
5 HyS0053.1192856 30.2052026859176
5 HyS0053.1222920 30.2052026859176
5 HyS0053.1228304 30.2052026859176
5 HyS0053.1234805 30.2052026859176
5 HyS0053.1250224 30.2052026859176
5 HyS0053.1255256 30.2052026859176
5 HyS0053.1260624 30.2052026859176
5 HyS0053.1291216 30.2052026859176
5 HyS0053.1299136 30.2052026859176
5 HyS0053.1345896 30.2052026859176
5 HyS0053.1350922 30.2052026859176
5 HyS0053.1361794 30.2052026859176
5 HyS0053.1367283 30.2052026859176
5 HyS0053.1379191 30.2052026859176
5 HyS0053.1387447 30.2052026859176
5 HyS0053.1410818 30.2052026859176
5 HyS0053.1416232 30.2052026859176
5 HyS0053.1421281 30.2052026859176
5 HyS0053.1426316 30.2052026859176
5 HyS0053.1431534 30.2052026859176
5 HyS0053.1450793 30.2052026859176
5 HyS0053.1456310 30.2052026859176
5 HyS0053.1492043 30.2052026859176
5 HyS0053.1508592 30.2052026859176
5 HyS0053.1514594 30.2052026859176
5 HyS0053.1519783 30.2052026859176
5 HyS0053.1524979 30.2052026859176
5 HyS0053.1553724 30.2052026859176
5 HyS0053.1587334 30.2052026859176
5 HyS0053.1602919 30.2052026859176
5 HyS0053.1636078 30.2052026859176
5 HyS0053.1666663 30.2052026859176
5 HyS0053.1674853 30.2052026859176
5 HyS0053.1712011 30.2052026859176
5 HyS0053.1717013 30.2052026859176
5 HyS0053.1722754 30.2052026859176
5 HyS0053.1745361 30.2052026859176
5 HyS0053.1774541 30.2052026859176
5 HyS0053.1789912 30.2052026859176
5 HyS0053.1801338 30.2052026859176
5 HyS0053.1807215 30.2052026859176
5 HyS0053.1918578 30.2052026859176
5 HyS0053.1929135 30.2052026859176
5 HyS0053.1939460 30.2052026859176
5 HyS0053.1964822 30.2052026859176
5 HyS0053.1973718 30.2052026859176
5 HyS0053.1978825 30.2052026859176
5 HyS0053.1998972 30.2052026859176
5 HyS0053.2003987 30.2052026859176
5 HyS0098.25644 30.2052026859176
5 HyS0098.31835 30.2052026859176
5 HyS0098.37174 30.2052026859176
5 HyS0098.45926 30.2052026859176
5 HyS0098.52511 30.2052026859176
5 HyS0098.94401 30.2052026859176
5 HyS0098.115858 30.2052026859176
5 HyS0098.139581 30.2052026859176
5 HyS0098.149836 30.2052026859176
5 HyS0098.155098 30.2052026859176
5 HyS0098.162112 30.2052026859176
5 HyS0098.211912 30.2052026859176
5 HyS0098.239829 30.2052026859176
5 HyS0098.282217 30.2052026859176
5 HyS0098.304032 30.2052026859176
5 HyS0098.329972 31.3164932081893
5 HyS0098.335939 31.3164932081893
5 HyS0098.341312 31.3164932081893
5 HyS0098.346387 31.3164932081893
5 HyS0098.352190 31.3164932081893
5 HyS0098.357252 31.3164932081893
5 HyS0098.365114 31.3164932081893
5 HyS0098.371335 31.3164932081893
5 HyS0098.378623 31.3164932081893
5 HyS0098.383674 31.3164932081893
5 HyS0098.388861 31.3164932081893
5 HyS0098.432404 31.3164932081893
5 HyS0098.439707 31.3164932081893
5 HyS0098.472273 31.3164932081893
5 HyS0098.477489 31.3164932081893
5 HyS0098.488365 31.3164932081893
5 HyS0098.500748 31.3164932081893
5 HyS0098.506158 31.3164932081893
5 HyS0098.512582 31.3164932081893
5 HyS0098.519237 31.3164932081893
5 HyS0098.525830 31.3164932081893
5 HyS0098.532716 31.3164932081893
5 HyS0098.543107 31.3164932081893
5 HyS0098.549117 31.3164932081893
5 HyS0098.614436 31.3164932081893
5 HyS0098.620132 31.3164932081893
5 HyS0098.654666 31.3164932081893
5 HyS0098.666619 31.3164932081893
5 HyS0098.690085 31.3164932081893
5 HyS0098.702678 31.3164932081893
5 HyS0098.707760 31.3164932081893
5 HyS0073.662085 35.7726878307424
5 HyS0073.684131 35.7726878307424
5 HyS0073.699239 35.7726878307424
5 HyS0073.707557 35.7726878307424
5 HyS0073.734972 35.7726878307424
5 HyS0073.752977 35.7726878307424
5 HyS0073.758621 35.7726878307424
5 HyS0073.763757 35.7726878307424
5 HyS0073.769190 35.7726878307424
5 HyS0073.778001 35.7726878307424
5 HyS0073.886920 35.7726878307424
5 HyS0073.893498 35.7726878307424
5 HyS0073.933549 35.7726878307424
5 HyS0073.968810 35.7726878307424
5 HyS0073.976924 35.7726878307424
5 HyS0073.993428 35.7726878307424
5 HyS0073.1009573 35.7726878307424
5 HyS0073.1020494 35.7726878307424
5 HyS0073.1025561 35.7726878307424
5 HyS0073.1031490 35.7726878307424
5 HyS0073.1037187 35.7726878307424
5 HyS0073.1042638 35.7726878307424
5 HyS0073.1056467 35.7726878307424
5 HyS0073.37120 48.2475787355302
5 HyS0073.43293 48.2475787355302
5 HyS0073.48485 48.2475787355302
5 HyS0073.190331 48.2475787355302
5 HyS0073.213668 48.2475787355302
5 HyS0073.241214 48.2475787355302
5 HyS0073.246890 48.2475787355302
5 HyS0073.253858 48.2475787355302
5 HyS0073.258884 48.2475787355302
5 HyS0073.293403 48.2475787355302
5 HyS0073.298540 48.2475787355302
5 HyS0073.303953 48.2475787355302
5 HyS0073.315913 48.2475787355302
5 HyS0073.336418 48.2475787355302
5 HyS0073.341880 48.2475787355302
5 HyS0073.348092 48.2475787355302
5 HyS0073.372186 48.2475787355302
5 HyS0073.392298 48.2475787355302
5 HyS0073.432467 48.2475787355302
5 HyS0073.464839 48.2475787355302
5 HyS0073.471331 48.2475787355302
5 HyS0073.485341 48.2475787355302
5 HyS0073.496733 48.2475787355302
5 HyS0073.507797 48.2475787355302
5 HyS0073.520437 48.2475787355302
5 HyS0073.526203 48.2475787355302
5 HyS0073.531928 48.2475787355302
5 HyS0073.579712 48.2475787355302
5 HyS0090.585890 48.2475787355302
5 HyS0090.591177 48.2475787355302
5 HyS0090.601842 48.2475787355302
5 HyS0090.607130 48.2475787355302
5 HyS0090.613574 48.2475787355302
5 HyS0090.620170 48.2475787355302
5 HyS0090.625548 48.2475787355302
5 HyS0090.630956 48.2475787355302
5 HyS0090.635979 48.2475787355302
5 HyS0090.642001 48.2475787355302
5 HyS0090.647385 48.2475787355302
5 HyS0090.671100 48.2475787355302
5 HyS0090.229743 50.4712328417164
5 HyS0090.264705 50.4712328417164
5 HyS0090.270611 50.4712328417164
5 HyS0090.275626 50.4712328417164
5 HyS0090.301432 50.4712328417164
5 HyS0090.319952 50.4712328417164
5 HyS0090.328707 50.4712328417164
5 HyS0090.342439 50.4712328417164
5 HyS0090.79086 51.58251027871
5 HyS0090.93364 51.58251027871
5 HyS0090.98560 51.58251027871
5 HyS0090.106857 51.58251027871
5 HyS0090.113880 51.58251027871
5 HyS0090.120285 51.58251027871
5 HyS0090.125470 51.58251027871
5 HyS0090.130574 51.58251027871
5 HyS0090.143873 51.58251027871
5 HyS0090.149537 51.58251027871
5 HyS0090.154813 51.58251027871
5 HyS0090.159925 51.58251027871
5 HyS0090.164966 51.58251027871
5 HyS0090.170299 51.58251027871
5 HyS0090.175320 51.58251027871
5 HyS0090.180326 51.58251027871
5 HyS0042.45447 53.8061670245699
5 HyS0042.71836 53.8061670245699
5 HyS0042.83035 53.8061670245699
5 HyS0042.104860 53.8061670245699
5 HyS0042.110133 53.8061670245699
5 HyS0042.115855 53.8061670245699
5 HyS0042.123500 53.8061670245699
5 HyS0042.252289 53.8061670245699
5 HyS0042.257975 53.8061670245699
5 HyS0042.264951 53.8061670245699
5 HyS0042.270253 53.8061670245699
5 HyS0042.276161 53.8061670245699
5 HyS0042.291608 53.8061670245699
5 HyS0042.296959 53.8061670245699
5 HyS0042.307395 53.8061670245699
5 HyS0042.319367 53.8061670245699
5 HyS0042.324406 53.8061670245699
5 HyS0042.335780 53.8061670245699
5 HyS0042.364673 53.8061670245699
5 HyS0042.372610 53.8061670245699
5 HyS0042.377645 53.8061670245699
5 HyS0042.383486 53.8061670245699
5 HyS0042.402088 53.8061670245699
5 HyS0042.408332 53.8061670245699
5 HyS0042.431302 53.8061670245699
5 HyS0042.513123 53.8061670245699
5 HyS0042.523723 53.8061670245699
5 HyS0042.541234 53.8061670245699
5 HyS0042.551771 53.8061670245699
5 HyS0042.679510 53.8061670245699
5 HyS0042.684613 53.8061670245699
5 HyS0042.717321 53.8061670245699
5 HyS0042.722758 53.8061670245699
5 HyS0042.733322 53.8061670245699
5 HyS0042.738471 53.8061670245699
5 HyS0042.744385 53.8061670245699
5 HyS0042.760957 53.8061670245699
5 HyS0042.773443 53.8061670245699
5 HyS0042.778973 53.8061670245699
5 HyS0042.798759 53.8061670245699
5 HyS0042.804804 53.8061670245699
5 HyS0042.810076 53.8061670245699
5 HyS0042.815590 53.8061670245699
5 HyS0042.830942 53.8061670245699
5 HyS0042.837273 53.8061670245699
5 HyS0042.869147 53.8061670245699
5 HyS0042.903441 53.8061670245699
5 HyS0042.909094 53.8061670245699
5 HyS0042.915123 53.8061670245699
5 HyS0042.949263 53.8061670245699
5 HyS0042.956651 53.8061670245699
5 HyS0042.971198 53.8061670245699
5 HyS0042.987121 53.8061670245699
5 HyS0042.993275 53.8061670245699
5 HyS0042.998659 53.8061670245699
5 HyS0042.1004022 53.8061670245699
5 HyS0042.1009538 53.8061670245699
5 HyS0090.26415 53.8061670245699
5 HyS0090.31851 53.8061670245699
5 HyS0090.37161 53.8061670245699
5 HyS0090.43207 53.8061670245699
5 HyS0042.1117360 61.6476454894544
5 HyS0042.1122443 61.6476454894544
5 HyS0042.1128637 61.6476454894544
5 HyS0042.1133753 61.6476454894544
5 HyS0042.1166361 61.6476454894544
5 HyS0042.1177827 61.6476454894544
5 HyS0042.1184338 61.6476454894544
5 HyS0042.1194044 61.6476454894544
5 HyS0042.1230884 61.6476454894544
5 HyS0042.1276429 61.6476454894544
5 HyS0042.1288413 61.6476454894544
5 HyS0042.1333856 61.6476454894544
5 HyS0042.1344980 61.6476454894544
5 HyS0042.1409593 61.6476454894544
5 HyS0042.1448613 61.6476454894544
5 HyS0042.1462693 61.6476454894544
5 HyS0073.1125278 61.6476454894544
5 HyS0073.1130822 61.6476454894544
5 HyS0073.1137828 61.6476454894544
5 HyS0073.1144426 61.6476454894544
5 HyS0073.1154502 61.6476454894544
5 HyS0073.1159795 61.6476454894544
5 HyS0073.1170148 61.6476454894544
5 HyS0073.1175268 61.6476454894544
5 HyS0073.1181201 61.6476454894544
5 HyS0073.1186275 61.6476454894544
5 HyS0073.1194087 61.6476454894544
5 HyS0073.1222201 61.6476454894544
5 HyS0073.1228435 61.6476454894544
5 HyS0073.1233464 61.6476454894544
5 HyS0073.1252287 61.6476454894544
5 HyS0073.1257511 61.6476454894544
5 HyS0073.1272033 61.6476454894544
5 HyS0073.1292651 61.6476454894544
5 HyS0073.1308502 61.6476454894544
5 HyS0073.1315581 61.6476454894544
5 HyS0073.1322383 61.6476454894544
5 HyS0073.1330614 61.6476454894544
5 HyS0101.116834 61.6476454894544
5 HyS0101.135040 61.6476454894544
5 HyS0101.140067 61.6476454894544
5 HyS0101.145107 61.6476454894544
5 HyS0101.152967 61.6476454894544
5 HyS0101.157992 61.6476454894544
5 HyS0101.163480 61.6476454894544
5 HyS0101.168729 61.6476454894544
5 HyS0101.173935 61.6476454894544
5 HyS0101.184698 61.6476454894544
5 HyS0101.191879 61.6476454894544
5 HyS0101.196994 61.6476454894544
5 HyS0101.203841 61.6476454894544
5 HyS0042.1149393 61.747645622788
5 HyS0042.1154487 61.747645622788
5 HyS0042.1161180 61.747645622788
5 HyS0042.1172211 61.747645622788
5 HyS0042.1220524 61.747645622788
5 HyS0042.1225859 61.747645622788
5 HyS0042.1255572 61.747645622788
5 HyS0042.1271401 61.747645622788
5 HyS0042.1293464 61.747645622788
5 HyS0042.1298709 61.747645622788
5 HyS0042.1317502 61.747645622788
5 HyS0042.1393479 61.747645622788
5 HyS0042.1398493 61.747645622788
5 HyS0042.1403528 61.747645622788
5 HyS0042.1418483 61.747645622788
5 HyS0042.1429172 61.747645622788
5 HyS0042.1437293 61.747645622788
5 HyS0042.1442831 61.747645622788
5 HyS0101.215153 62.8589514142552
5 HyS0101.223222 62.8589514142552
5 HyS0101.234665 62.8589514142552
5 HyS0101.239944 62.8589514142552
5 HyS0101.247758 63.9698108275781
5 HyS0101.252761 63.9698108275781
5 HyS0101.260938 63.9698108275781
5 HyS0101.272786 63.9698108275781
5 HyS0101.280981 63.9698108275781
5 HyS0101.286163 63.9698108275781
5 HyS0101.292602 63.9698108275781
5 HyS0101.303703 63.9698108275781
5 HyS0101.308883 63.9698108275781
5 HyS0101.314048 63.9698108275781
5 HyS0101.319074 63.9698108275781
5 HyS0101.324170 63.9698108275781
5 HyS0101.329401 63.9698108275781
5 HyS0101.334611 63.9698108275781
5 HyS0101.339657 63.9698108275781
5 HyS0101.353396 63.9698108275781
5 HyS0101.390483 63.9698108275781
5 HyS0101.397405 63.9698108275781
5 HyS0101.402648 63.9698108275781
5 HyS0101.408193 63.9698108275781
5 HyS0101.418343 63.9698108275781
5 HyS0101.424138 63.9698108275781
5 HyS0101.429985 63.9698108275781
5 HyS0101.435025 63.9698108275781
5 HyS0101.440587 63.9698108275781
5 HyS0101.450580 63.9698108275781
5 HyS0101.456725 63.9698108275781
5 HyS0101.461887 63.9698108275781
5 HyS0101.477100 63.9698108275781
5 HyS0101.482184 63.9698108275781
5 HyS0101.557327 63.9698108275781
5 HyS0101.564423 63.9698108275781
5 HyS0101.569455 63.9698108275781
5 HyS0101.574470 63.9698108275781
5 HyS0101.579771 63.9698108275781
5 HyS0101.587155 63.9698108275781
5 HyS0101.594983 63.9698108275781
5 HyS0101.600168 63.9698108275781
6 HyS0099.495616 0
6 HyS0099.501169 0
6 HyS0099.515741 0
6 HyS0099.520844 0
6 HyS0099.527179 0
6 HyS0099.533424 0
6 HyS0099.539300 0
6 HyS0099.544815 0
6 HyS0099.551399 0
6 HyS0099.561096 0
6 HyS0099.566703 0
6 HyS0099.580642 0
6 HyS0099.585704 0
6 HyS0099.594581 0
6 HyS0099.600206 0
6 HyS0099.606880 0
6 HyS0099.612211 0
6 HyS0099.617345 0
6 HyS0099.623497 0
6 HyS0099.629075 0
6 HyS0099.637199 0
6 HyS0099.659869 0
6 HyS0099.665749 0
6 HyS0099.671360 0
6 HyS0099.676534 0
6 HyS0099.682379 0
6 HyS0100.111805 0
6 HyS0100.140855 0
6 HyS0100.244862 0
6 HyS0100.252023 0
6 HyS0100.267065 0
6 HyS0100.288365 0
6 HyS0100.294374 0
6 HyS0100.319753 0
6 HyS0099.5541 1.11091378865673
6 HyS0099.11734 1.11091378865673
6 HyS0099.17058 1.11091378865673
6 HyS0099.22556 1.11091378865673
6 HyS0099.53819 1.11091378865673
6 HyS0099.59022 1.11091378865673
6 HyS0099.66107 1.11091378865673
6 HyS0099.71299 1.11091378865673
6 HyS0099.76970 1.11091378865673
6 HyS0099.82075 1.11091378865673
6 HyS0099.87423 1.11091378865673
6 HyS0099.92506 1.11091378865673
6 HyS0099.98007 1.11091378865673
6 HyS0099.105596 1.11091378865673
6 HyS0099.118321 1.11091378865673
6 HyS0099.123809 1.11091378865673
6 HyS0099.145002 1.11091378865673
6 HyS0099.150139 1.11091378865673
6 HyS0099.155186 1.11091378865673
6 HyS0099.160578 1.11091378865673
6 HyS0099.169219 1.11091378865673
6 HyS0099.181395 1.11091378865673
6 HyS0099.222441 1.11091378865673
6 HyS0099.231511 1.11091378865673
6 HyS0099.240310 1.11091378865673
6 HyS0099.245902 1.11091378865673
6 HyS0099.251614 1.11091378865673
6 HyS0099.289348 1.11091378865673
6 HyS0099.301476 1.11091378865673
6 HyS0099.315708 1.11091378865673
6 HyS0099.321436 1.11091378865673
6 HyS0099.347725 1.11091378865673
6 HyS0099.353190 1.11091378865673
6 HyS0099.359367 1.11091378865673
6 HyS0099.364412 1.11091378865673
6 HyS0099.372955 1.11091378865673
6 HyS0099.385904 1.11091378865673
6 HyS0099.393500 1.11091378865673
6 HyS0099.400964 1.11091378865673
6 HyS0099.413738 1.11091378865673
6 HyS0099.419147 1.11091378865673
6 HyS0099.430773 1.11091378865673
6 HyS0129.18568 1.11091378865673
6 HyS0129.32204 1.11091378865673
6 HyS0129.59211 1.11091378865673
6 HyS0129.112573 1.11091378865673
6 HyS0129.186692 1.11091378865673
6 HyS0129.230583 1.11091378865673
6 HyS0129.239782 1.11091378865673
6 HyS0993.4799 1.11091378865673
6 HyS1238.5119 1.11091378865673
6 HyS0056.1174521 2.22219432632834
6 HyS0056.1180036 2.22219432632834
6 HyS0056.1274650 2.22219432632834
6 HyS0056.1281986 2.22219432632834
6 HyS0056.1306293 2.22219432632834
6 HyS0056.1373059 2.22219432632834
6 HyS0056.1381639 2.22219432632834
6 HyS0056.1398440 2.22219432632834
6 HyS0056.1405462 2.22219432632834
6 HyS0056.1411581 2.22219432632834
6 HyS0056.1440547 2.22219432632834
6 HyS0056.1459253 2.22219432632834
6 HyS0095.127497 2.22219432632834
6 HyS0095.160981 2.22219432632834
6 HyS0106.21672 2.22219432632834
6 HyS0106.123540 2.22219432632834
6 HyS0118.151100 2.22219432632834
6 HyS0118.156815 2.22219432632834
6 HyS0118.169440 2.22219432632834
6 HyS0118.174536 2.22219432632834
6 HyS0118.180574 2.22219432632834
6 HyS0118.186454 2.22219432632834
6 HyS0118.197458 2.22219432632834
6 HyS0118.202794 2.22219432632834
6 HyS0118.208925 2.22219432632834
6 HyS0118.236816 2.22219432632834
6 HyS0118.259967 2.22219432632834
6 HyS0118.265852 2.22219432632834
6 HyS0118.272732 2.22219432632834
6 HyS0118.278504 2.22219432632834
6 HyS0118.284366 2.22219432632834
6 HyS0118.292316 2.22219432632834
6 HyS0118.351139 2.22219432632834
6 HyS0118.357180 2.22219432632834
6 HyS0118.362253 2.22219432632834
6 HyS0118.367442 2.22219432632834
6 HyS0118.373638 2.22219432632834
6 HyS0118.382017 2.22219432632834
6 HyS0118.388339 2.22219432632834
6 HyS0118.424990 2.22219432632834
6 HyS0118.430824 2.22219432632834
6 HyS0118.436797 2.22219432632834
6 HyS0118.445191 2.22219432632834
6 HyS0118.453141 2.22219432632834
6 HyS0118.460046 2.22219432632834
6 HyS0118.471620 2.22219432632834
6 HyS0118.487223 2.22219432632834
6 HyS0118.492742 2.22219432632834
6 HyS0118.498123 2.22219432632834
6 HyS0056.1165119 2.22229432632834
6 HyS0056.1253153 2.22229432632834
6 HyS0056.1262384 2.22229432632834
6 HyS0056.1269639 2.22229432632834
6 HyS0056.1287394 2.22229432632834
6 HyS0056.1292456 2.22229432632834
6 HyS0056.1300377 2.22229432632834
6 HyS0056.1312523 2.22229432632834
6 HyS0056.1318022 2.22229432632834
6 HyS0056.1323305 2.22229432632834
6 HyS0056.1328514 2.22229432632834
6 HyS0056.1333516 2.22229432632834
6 HyS0056.1347804 2.22229432632834
6 HyS0056.1352964 2.22229432632834
6 HyS0056.1358919 2.22229432632834
6 HyS0056.1368054 2.22229432632834
6 HyS0056.1389501 2.22229432632834
6 HyS0056.1429266 2.22229432632834
6 HyS0056.1702065 2.22229432632834
6 HyS0056.1707120 2.22229432632834
6 HyS0095.21030 2.22229432632834
6 HyS0095.407704 2.22229432632834
6 HyS0095.432811 2.22229432632834
6 HyS0095.468395 2.22229432632834
6 HyS0095.565417 2.22229432632834
6 HyS0118.56005 2.22229432632834
6 HyS0118.100785 2.22229432632834
6 HyS0118.108629 2.22229432632834
6 HyS0118.117490 2.22229432632834
6 HyS0118.122656 2.22229432632834
6 HyS0118.129364 2.22229432632834
6 HyS0118.135711 2.22229432632834
6 HyS0118.143215 2.22229432632834
6 HyS0118.163396 2.22229432632834
6 HyS0118.191638 2.22229432632834
6 HyS0118.245292 2.22229432632834
6 HyS0036.116407 4.44600900590887
6 HyS0036.130854 4.44600900590887
6 HyS0036.144748 4.44600900590887
6 HyS0036.172193 4.44600900590887
6 HyS0036.184018 4.44600900590887
6 HyS0036.189728 4.44600900590887
6 HyS0036.195225 4.44600900590887
6 HyS0036.215511 4.44600900590887
6 HyS0036.280384 4.44600900590887
6 HyS0036.285449 4.44600900590887
6 HyS0036.314360 4.44600900590887
6 HyS0036.335417 4.44600900590887
6 HyS0036.342829 4.44600900590887
6 HyS0036.348491 4.44600900590887
6 HyS0036.353613 4.44600900590887
6 HyS0036.370637 4.44600900590887
6 HyS0036.387688 4.44600900590887
6 HyS0036.393300 4.44600900590887
6 HyS0036.401331 4.44600900590887
6 HyS0036.406988 4.44600900590887
6 HyS0036.413058 4.44600900590887
6 HyS0036.418133 4.44600900590887
6 HyS0036.423486 4.44600900590887
6 HyS0036.428976 4.44600900590887
6 HyS0036.434016 4.44600900590887
6 HyS0036.439457 4.44600900590887
6 HyS0036.445239 4.44600900590887
6 HyS0036.450730 4.44600900590887
6 HyS0036.456818 4.44600900590887
6 HyS0036.462005 4.44600900590887
6 HyS0036.467540 4.44600900590887
6 HyS0036.472677 4.44600900590887
6 HyS0036.478645 4.44600900590887
6 HyS0036.483797 4.44600900590887
6 HyS0036.489474 4.44600900590887
6 HyS0036.496979 4.44600900590887
6 HyS0036.502465 4.44600900590887
6 HyS0036.607602 4.44600900590887
6 HyS0036.643246 4.44600900590887
6 HyS0036.648555 4.44600900590887
6 HyS0036.659834 4.44600900590887
6 HyS0036.668990 4.44600900590887
6 HyS0036.674077 4.44600900590887
6 HyS0036.699736 4.44600900590887
6 HyS0036.723808 4.44600900590887
6 HyS0036.732635 4.44600900590887
6 HyS0036.737648 4.44600900590887
6 HyS0036.744580 4.44600900590887
6 HyS0036.751038 4.44600900590887
6 HyS0036.779419 4.44600900590887
6 HyS0036.785209 4.44600900590887
6 HyS0036.797992 4.44600900590887
6 HyS0036.803111 4.44600900590887
6 HyS0036.808350 4.44600900590887
6 HyS0036.813797 4.44600900590887
6 HyS0036.822800 4.44600900590887
6 HyS0036.828129 4.44600900590887
6 HyS0036.833173 4.44600900590887
6 HyS0036.853846 4.44600900590887
6 HyS0036.868249 4.44600900590887
6 HyS0036.873364 4.44600900590887
6 HyS0036.878741 4.44600900590887
6 HyS0036.886505 4.44600900590887
6 HyS0036.892142 4.44600900590887
6 HyS0036.898158 4.44600900590887
6 HyS0036.904466 4.44600900590887
6 HyS0036.912695 4.44600900590887
6 HyS0036.917880 4.44600900590887
6 HyS0036.926244 4.44600900590887
6 HyS0036.941730 4.44600900590887
6 HyS0036.954333 4.44600900590887
6 HyS0036.961886 4.44600900590887
6 HyS0036.1009211 4.44600900590887
6 HyS0036.1014340 4.44600900590887
6 HyS0036.1019500 4.44600900590887
6 HyS0036.1026956 4.44600900590887
6 HyS0036.1033485 4.44600900590887
6 HyS0036.1038673 4.44600900590887
6 HyS0036.1057211 4.44600900590887
6 HyS0036.1065451 4.44600900590887
6 HyS0036.1070829 4.44600900590887
6 HyS0036.1078855 4.44600900590887
6 HyS0036.1090671 4.44600900590887
6 HyS0036.1104352 4.44600900590887
6 HyS0036.1112906 4.44600900590887
6 HyS0036.1118437 4.44600900590887
6 HyS0036.1131314 4.44600900590887
6 HyS0036.1139518 4.44600900590887
6 HyS0036.1146028 4.44600900590887
6 HyS0036.1152500 4.44600900590887
6 HyS0036.1157619 4.44600900590887
6 HyS0036.1169203 4.44600900590887
6 HyS0036.1174688 4.44600900590887
6 HyS0036.1184546 4.44600900590887
6 HyS0036.1200255 4.44600900590887
6 HyS0036.1206163 4.44600900590887
6 HyS0036.1211169 4.44600900590887
6 HyS0036.1216187 4.44600900590887
6 HyS0036.1222551 4.44600900590887
6 HyS0036.1228046 4.44600900590887
6 HyS0036.1235323 4.44600900590887
6 HyS0036.1241995 4.44600900590887
6 HyS0036.1248347 4.44600900590887
6 HyS0036.1253608 4.44600900590887
6 HyS0036.1278664 4.44600900590887
6 HyS0036.1289613 4.44600900590887
6 HyS0036.1297036 4.44600900590887
6 HyS0036.1302415 4.44600900590887
6 HyS0036.1317008 4.44600900590887
6 HyS0036.1323147 4.44600900590887
6 HyS0036.1330207 4.44600900590887
6 HyS0036.1338762 4.44600900590887
6 HyS0036.1345355 4.44600900590887
6 HyS0036.1350465 4.44600900590887
6 HyS0036.1356333 4.44600900590887
6 HyS0036.1361835 4.44600900590887
6 HyS0036.1368112 4.44600900590887
6 HyS0036.1380751 4.44600900590887
6 HyS0036.1389226 4.44600900590887
6 HyS0036.1395533 4.44600900590887
6 HyS0036.1408839 4.44600900590887
6 HyS0036.1430183 4.44600900590887
6 HyS0036.1440412 4.44600900590887
6 HyS0036.1445451 4.44600900590887
6 HyS0036.1452521 4.44600900590887
6 HyS0036.1457668 4.44600900590887
6 HyS0036.1465901 4.44600900590887
6 HyS0036.1471303 4.44600900590887
6 HyS0036.1476319 4.44600900590887
6 HyS0036.1483612 4.44600900590887
6 HyS0036.1491499 4.44600900590887
6 HyS0036.1497708 4.44600900590887
6 HyS0036.1502763 4.44600900590887
6 HyS0036.1512131 4.44600900590887
6 HyS0036.1519731 4.44600900590887
6 HyS0036.1576881 4.44600900590887
6 HyS0036.1582902 4.44600900590887
6 HyS0036.1588166 4.44600900590887
6 HyS0036.1593949 4.44600900590887
6 HyS0036.1600077 4.44600900590887
6 HyS0036.1606037 4.44600900590887
6 HyS0036.1611665 4.44600900590887
6 HyS0036.1616671 4.44600900590887
6 HyS0036.1627099 4.44600900590887
6 HyS0036.1645955 4.44600900590887
6 HyS0036.1652905 4.44600900590887
6 HyS0036.1659293 4.44600900590887
6 HyS0036.1704240 4.44600900590887
6 HyS0036.1715749 4.44600900590887
6 HyS0036.1722560 4.44600900590887
6 HyS0036.1728559 4.44600900590887
6 HyS0036.1733892 4.44600900590887
6 HyS0036.1739997 4.44600900590887
6 HyS0036.1745556 4.44600900590887
6 HyS0036.1751179 4.44600900590887
6 HyS0036.1757377 4.44600900590887
6 HyS0036.1763411 4.44600900590887
6 HyS0036.1873447 4.44600900590887
6 HyS0036.1953546 4.44600900590887
6 HyS0036.1961879 4.44600900590887
6 HyS0036.1967340 4.44600900590887
6 HyS0036.1974355 4.44600900590887
6 HyS0036.1986598 4.44600900590887
6 HyS0036.1991688 4.44600900590887
6 HyS0036.1999567 4.44600900590887
6 HyS0036.2005555 4.44600900590887
6 HyS0036.2010573 4.44600900590887
6 HyS0036.2018068 4.44600900590887
6 HyS0036.2025633 4.44600900590887
6 HyS0036.2032258 4.44600900590887
6 HyS0036.2040999 4.44600900590887
6 HyS0036.2046767 4.44600900590887
6 HyS0036.2063119 4.44600900590887
6 HyS0036.2069140 4.44600900590887
6 HyS0036.2074208 4.44600900590887
6 HyS0036.2081351 4.44600900590887
6 HyS0036.2086676 4.44600900590887
6 HyS0036.2091764 4.44600900590887
6 HyS0036.2143977 4.44600900590887
6 HyS0036.2226744 4.44600900590887
6 HyS0036.2266399 4.44600900590887
6 HyS0036.2310791 4.44600900590887
6 HyS0036.2342134 4.44600900590887
6 HyS0036.2409604 4.44600900590887
6 HyS0036.2419752 4.44600900590887
6 HyS0036.2611597 4.44600900590887
6 HyS0036.2664282 4.44600900590887
6 HyS0060.553524 4.44600900590887
6 HyS0060.565867 4.44600900590887
6 HyS0060.577789 4.44600900590887
6 HyS0060.597903 4.44600900590887
6 HyS0060.606277 4.44600900590887
6 HyS0060.648225 4.44600900590887
6 HyS0060.692502 4.44600900590887
6 HyS0060.697762 4.44600900590887
6 HyS0060.713510 4.44600900590887
6 HyS0060.727426 4.44600900590887
6 HyS0060.761046 4.44600900590887
6 HyS0060.766104 4.44600900590887
6 HyS0060.771604 4.44600900590887
6 HyS0060.776870 4.44600900590887
6 HyS0060.783113 4.44600900590887
6 HyS0060.809248 4.44600900590887
6 HyS0060.814307 4.44600900590887
6 HyS0060.819316 4.44600900590887
6 HyS0060.828544 4.44600900590887
6 HyS0060.834278 4.44600900590887
6 HyS0060.839287 4.44600900590887
6 HyS0060.844619 4.44600900590887
6 HyS0060.850275 4.44600900590887
6 HyS0060.872921 4.44600900590887
6 HyS0060.877939 4.44600900590887
6 HyS0060.888619 4.44600900590887
6 HyS0060.893803 4.44600900590887
6 HyS0060.899090 4.44600900590887
6 HyS0060.905618 4.44600900590887
6 HyS0060.913128 4.44600900590887
6 HyS0060.919830 4.44600900590887
6 HyS0060.925470 4.44600900590887
6 HyS0060.937341 4.44600900590887
6 HyS0060.942580 4.44600900590887
6 HyS0060.947610 4.44600900590887
6 HyS0060.953139 4.44600900590887
6 HyS0060.961227 4.44600900590887
6 HyS0060.975351 4.44600900590887
6 HyS0060.981226 4.44600900590887
6 HyS0060.986653 4.44600900590887
6 HyS0060.992029 4.44600900590887
6 HyS0060.997115 4.44600900590887
6 HyS0060.1002556 4.44600900590887
6 HyS0060.1009364 4.44600900590887
6 HyS0060.1035788 4.44600900590887
6 HyS0060.1046069 4.44600900590887
6 HyS0060.1051322 4.44600900590887
6 HyS0060.1057315 4.44600900590887
6 HyS0060.1062472 4.44600900590887
6 HyS0060.1068608 4.44600900590887
6 HyS0060.1091978 4.44600900590887
6 HyS0060.1104993 4.44600900590887
6 HyS0060.1123755 4.44600900590887
6 HyS0060.1132521 4.44600900590887
6 HyS0060.1171547 4.44600900590887
6 HyS0060.1197912 4.44600900590887
6 HyS0060.1218810 4.44600900590887
6 HyS0060.1224435 4.44600900590887
6 HyS0060.1232994 4.44600900590887
6 HyS0060.1239031 4.44600900590887
6 HyS0060.1244129 4.44600900590887
6 HyS0060.1249993 4.44600900590887
6 HyS0060.1258769 4.44600900590887
6 HyS0060.1264465 4.44600900590887
6 HyS0060.1292647 4.44600900590887
6 HyS0060.1308967 4.44600900590887
6 HyS0060.1316247 4.44600900590887
6 HyS0060.1328159 4.44600900590887
6 HyS0060.1341046 4.44600900590887
6 HyS0060.1376564 4.44600900590887
6 HyS0060.1383554 4.44600900590887
6 HyS0060.1388567 4.44600900590887
6 HyS0060.1393916 4.44600900590887
6 HyS0060.1412739 4.44600900590887
6 HyS0060.1418710 4.44600900590887
6 HyS0060.1430183 4.44600900590887
6 HyS0060.1446250 4.44600900590887
6 HyS0060.1454343 4.44600900590887
6 HyS0060.1460017 4.44600900590887
6 HyS0060.1465554 4.44600900590887
6 HyS0060.1471737 4.44600900590887
6 HyS0060.1482289 4.44600900590887
6 HyS0060.1487746 4.44600900590887
6 HyS0060.1495554 4.44600900590887
6 HyS0060.1501733 4.44600900590887
6 HyS0060.1556467 4.44600900590887
6 HyS0060.1583245 4.44600900590887
6 HyS0060.1591554 4.44600900590887
6 HyS0060.1636007 4.44600900590887
6 HyS0060.1671299 4.44600900590887
6 HyS0060.1677295 4.44600900590887
6 HyS0060.1698818 4.44600900590887
6 HyS0080.28618 4.44600900590887
6 HyS0080.50914 4.44600900590887
6 HyS0080.59093 4.44600900590887
6 HyS0080.66506 4.44600900590887
6 HyS0080.71756 4.44600900590887
6 HyS0080.88192 4.44600900590887
6 HyS0080.97245 4.44600900590887
6 HyS0080.103372 4.44600900590887
6 HyS0080.108635 4.44600900590887
6 HyS0080.115451 4.44600900590887
6 HyS0080.121823 4.44600900590887
6 HyS0080.141797 4.44600900590887
6 HyS0080.149153 4.44600900590887
6 HyS0080.169052 4.44600900590887
6 HyS0080.176016 4.44600900590887
6 HyS0080.188633 4.44600900590887
6 HyS0080.194036 4.44600900590887
6 HyS0080.200913 4.44600900590887
6 HyS0080.210637 4.44600900590887
6 HyS0080.218739 4.44600900590887
6 HyS0080.223995 4.44600900590887
6 HyS0080.229410 4.44600900590887
6 HyS0080.234525 4.44600900590887
6 HyS0080.239886 4.44600900590887
6 HyS0080.246520 4.44600900590887
6 HyS0080.265065 4.44600900590887
6 HyS0080.270400 4.44600900590887
6 HyS0080.276186 4.44600900590887
6 HyS0080.281955 4.44600900590887
6 HyS0080.287609 4.44600900590887
6 HyS0080.294163 4.44600900590887
6 HyS0080.305018 4.44600900590887
6 HyS0080.315793 4.44600900590887
6 HyS0080.337684 4.44600900590887
6 HyS0080.342783 4.44600900590887
6 HyS0080.356041 4.44600900590887
6 HyS0080.362283 4.44600900590887
6 HyS0080.368695 4.44600900590887
6 HyS0080.379230 4.44600900590887
6 HyS0080.386436 4.44600900590887
6 HyS0080.393641 4.44600900590887
6 HyS0080.399356 4.44600900590887
6 HyS0080.404595 4.44600900590887
6 HyS0080.416269 4.44600900590887
6 HyS0080.425180 4.44600900590887
6 HyS0080.430607 4.44600900590887
6 HyS0080.435646 4.44600900590887
6 HyS0080.445919 4.44600900590887
6 HyS0080.451934 4.44600900590887
6 HyS0080.457279 4.44600900590887
6 HyS0080.473022 4.44600900590887
6 HyS0080.478726 4.44600900590887
6 HyS0080.483791 4.44600900590887
6 HyS0080.497018 4.44600900590887
6 HyS0080.504675 4.44600900590887
6 HyS0080.524321 4.44600900590887
6 HyS0080.542986 4.44600900590887
6 HyS0080.548758 4.44600900590887
6 HyS0080.559036 4.44600900590887
6 HyS0080.565573 4.44600900590887
6 HyS0080.573878 4.44600900590887
6 HyS0080.596234 4.44600900590887
6 HyS0080.611144 4.44600900590887
6 HyS0080.617425 4.44600900590887
6 HyS0080.622768 4.44600900590887
6 HyS0080.628417 4.44600900590887
6 HyS0080.635344 4.44600900590887
6 HyS0080.659064 4.44600900590887
6 HyS0080.704889 4.44600900590887
6 HyS0080.735584 4.44600900590887
6 HyS0080.768029 4.44600900590887
6 HyS0080.788978 4.44600900590887
6 HyS0080.805955 4.44600900590887
6 HyS0080.890905 4.44600900590887
6 HyS0080.905626 4.44600900590887
6 HyS0080.921245 4.44600900590887
6 HyS0080.944602 4.44600900590887
6 HyS0080.970250 4.44600900590887
6 HyS0080.980794 4.44600900590887
6 HyS0080.991578 4.44600900590887
6 HyS0106.183068 4.44600900590887
6 HyS0106.320300 4.44600900590887
6 HyS0106.330008 4.44600900590887
6 HyS0106.336997 4.44600900590887
6 HyS0106.342135 4.44600900590887
6 HyS0106.347973 4.44600900590887
6 HyS0106.353393 4.44600900590887
6 HyS0106.372995 4.44600900590887
6 HyS0106.387258 4.44600900590887
6 HyS0106.394902 4.44600900590887
6 HyS0106.403638 4.44600900590887
6 HyS0106.408703 4.44600900590887
6 HyS0106.414501 4.44600900590887
6 HyS0106.422362 4.44600900590887
6 HyS0106.427446 4.44600900590887
6 HyS0106.435688 4.44600900590887
6 HyS0106.441204 4.44600900590887
6 HyS0106.447204 4.44600900590887
6 HyS0106.455219 4.44600900590887
6 HyS0106.460798 4.44600900590887
6 HyS0106.466424 4.44600900590887
6 HyS0106.474124 4.44600900590887
6 HyS0106.489535 4.44600900590887
6 HyS0106.494817 4.44600900590887
6 HyS0106.503061 4.44600900590887
6 HyS0106.508168 4.44600900590887
6 HyS0106.519699 4.44600900590887
6 HyS0106.525256 4.44600900590887
6 HyS0106.532000 4.44600900590887
6 HyS0128.30275 4.44600900590887
6 HyS0128.36311 4.44600900590887
6 HyS0128.45439 4.44600900590887
6 HyS0128.57546 4.44600900590887
6 HyS0128.67080 4.44600900590887
6 HyS0128.72345 4.44600900590887
6 HyS0128.106399 4.44600900590887
6 HyS0128.138650 4.44600900590887
6 HyS0128.144562 4.44600900590887
6 HyS0128.157556 4.44600900590887
6 HyS0128.162593 4.44600900590887
6 HyS0128.182679 4.44600900590887
6 HyS0128.201184 4.44600900590887
6 HyS0128.272481 4.44600900590887
6 HyS0128.278553 4.44600900590887
6 HyS0128.288471 4.44600900590887
6 HyS0136.102301 4.44600900590887
6 HyS0136.125888 4.44600900590887
6 HyS0136.134916 4.44600900590887
6 HyS0136.142107 4.44600900590887
6 HyS0136.159218 4.44600900590887
6 HyS0136.167811 4.44600900590887
6 HyS0136.177338 4.44600900590887
6 HyS0136.188458 4.44600900590887
6 HyS0136.230480 4.44600900590887
6 HyS0495.13193 4.44600900590887
6 HyS2759.1839 4.44600900590887
6 HyS0060.232007 5.5572853280077
6 HyS0060.240118 5.5572853280077
6 HyS0060.246969 5.5572853280077
6 HyS0060.254597 5.5572853280077
6 HyS0060.260379 5.5572853280077
6 HyS0060.266754 5.5572853280077
6 HyS0060.311627 5.5572853280077
6 HyS0060.319110 5.5572853280077
6 HyS0060.324560 5.5572853280077
6 HyS0060.330382 5.5572853280077
6 HyS0060.343285 5.5572853280077
6 HyS0060.358671 5.5572853280077
6 HyS0060.372733 5.5572853280077
6 HyS0060.377882 5.5572853280077
6 HyS0060.382998 5.5572853280077
6 HyS0060.388160 5.5572853280077
6 HyS0060.399322 5.5572853280077
6 HyS0060.407142 5.5572853280077
6 HyS0060.412414 5.5572853280077
6 HyS0060.420961 5.5572853280077
6 HyS0060.432521 5.5572853280077
6 HyS0060.459158 5.5572853280077
6 HyS0060.464712 5.5572853280077
6 HyS0060.516673 5.5572853280077
6 HyS0060.529053 5.5572853280077
6 HyS0060.534304 5.5572853280077
6 HyS0060.540126 5.5572853280077
6 HyS0060.545673 5.5572853280077
6 HyS0060.122676 6.66856591477455
6 HyS0060.145235 6.66856591477455
6 HyS0060.166060 6.66856591477455
6 HyS0060.171207 6.66856591477455
6 HyS0060.176376 6.66856591477455
6 HyS0060.183659 6.66856591477455
6 HyS0060.188945 6.66856591477455
6 HyS0060.198918 6.66856591477455
6 HyS0060.204009 6.66856591477455
6 HyS0060.209040 6.66856591477455
6 HyS0060.215312 6.66856591477455
6 HyS0060.220389 6.66856591477455
6 HyS0060.225623 6.66856591477455
6 HyS0026.2206756 7.77984223749031
6 HyS0026.2211859 7.77984223749031
6 HyS0026.2218291 7.77984223749031
6 HyS0026.2226837 7.77984223749031
6 HyS0026.2233742 7.77984223749031
6 HyS0026.2241285 7.77984223749031
6 HyS0026.2260595 7.77984223749031
6 HyS0026.2271548 7.77984223749031
6 HyS0026.2284097 7.77984223749031
6 HyS0026.2290991 7.77984223749031
6 HyS0026.2296909 7.77984223749031
6 HyS0026.2303868 7.77984223749031
6 HyS0026.2310652 7.77984223749031
6 HyS0026.2315696 7.77984223749031
6 HyS0026.2321839 7.77984223749031
6 HyS0026.2338572 7.77984223749031
6 HyS0026.2349272 7.77984223749031
6 HyS0026.2360035 7.77984223749031
6 HyS0026.2371329 7.77984223749031
6 HyS0026.2383602 7.77984223749031
6 HyS0026.2395000 7.77984223749031
6 HyS0026.2411984 7.77984223749031
6 HyS0026.2424012 7.77984223749031
6 HyS0026.2434192 7.77984223749031
6 HyS0026.2443458 7.77984223749031
6 HyS0026.2458714 7.77984223749031
6 HyS0026.2474976 7.77984223749031
6 HyS0026.2503164 7.77984223749031
6 HyS0026.2509962 7.77984223749031
6 HyS0026.2517060 7.77984223749031
6 HyS0026.2522312 7.77984223749031
6 HyS0026.2589362 7.77984223749031
6 HyS0026.2596248 7.77984223749031
6 HyS0026.2601674 7.77984223749031
6 HyS0026.2607177 7.77984223749031
6 HyS0026.2612246 7.77984223749031
6 HyS0026.2623362 7.77984223749031
6 HyS0026.2632351 7.77984223749031
6 HyS0026.2644551 7.77984223749031
6 HyS0026.2650170 7.77984223749031
6 HyS0026.2655334 7.77984223749031
6 HyS0026.2661801 7.77984223749031
6 HyS0026.2667015 7.77984223749031
6 HyS0026.2674568 7.77984223749031
6 HyS0026.2683985 7.77984223749031
6 HyS0026.2689028 7.77984223749031
6 HyS0026.2698365 7.77984223749031
6 HyS0026.2709292 7.77984223749031
6 HyS0026.2714363 7.77984223749031
6 HyS0026.2720395 7.77984223749031
6 HyS0026.2725439 7.77984223749031
6 HyS0026.2849249 7.77984223749031
6 HyS0026.2855394 7.77984223749031
6 HyS0026.2861644 7.77984223749031
6 HyS0026.2873286 7.77984223749031
6 HyS0026.2880772 7.77984223749031
6 HyS0026.2885983 7.77984223749031
6 HyS0026.2893850 7.77984223749031
6 HyS0026.2899116 7.77984223749031
6 HyS0026.2908016 7.77984223749031
6 HyS0026.2913976 7.77984223749031
6 HyS0026.2930759 7.77984223749031
6 HyS0026.2936316 7.77984223749031
6 HyS0026.2941557 7.77984223749031
6 HyS0026.2946756 7.77984223749031
6 HyS0026.3093845 7.77984223749031
6 HyS0026.3099538 7.77984223749031
6 HyS0026.3105021 7.77984223749031
6 HyS0026.3110372 7.77984223749031
6 HyS0026.3115732 7.77984223749031
6 HyS0026.3126395 7.77984223749031
6 HyS0026.3132327 7.77984223749031
6 HyS0026.3137352 7.77984223749031
6 HyS0026.3151896 7.77984223749031
6 HyS0026.3157041 7.77984223749031
6 HyS0026.3167406 7.77984223749031
6 HyS0026.3177120 7.77984223749031
6 HyS0026.3182393 7.77984223749031
6 HyS0026.3188080 7.77984223749031
6 HyS0026.3195496 7.77984223749031
6 HyS0026.3202447 7.77984223749031
6 HyS0026.3222679 7.77984223749031
6 HyS0026.3228070 7.77984223749031
6 HyS0026.3249629 7.77984223749031
6 HyS0026.3255116 7.77984223749031
6 HyS0026.3260204 7.77984223749031
6 HyS0026.3265500 7.77984223749031
6 HyS0026.3271451 7.77984223749031
6 HyS0026.3277451 7.77984223749031
6 HyS0026.3298125 7.77984223749031
6 HyS0026.3303317 7.77984223749031
6 HyS0026.3325903 7.77984223749031
6 HyS0026.3331083 7.77984223749031
6 HyS0026.3336283 7.77984223749031
6 HyS0026.3341562 7.77984223749031
6 HyS0026.3346710 7.77984223749031
6 HyS0026.3353233 7.77984223749031
6 HyS0026.3362242 7.77984223749031
6 HyS0026.3367562 7.77984223749031
6 HyS0026.282664 10.0035195205256
6 HyS0026.290836 10.0035195205256
6 HyS0026.312878 10.0035195205256
6 HyS0026.323865 10.0035195205256
6 HyS0026.333808 10.0035195205256
6 HyS0026.338900 10.0035195205256
6 HyS0026.344499 10.0035195205256
6 HyS0026.350180 10.0035195205256
6 HyS0026.355739 10.0035195205256
6 HyS0026.360908 10.0035195205256
6 HyS0026.366960 10.0035195205256
6 HyS0026.374396 10.0035195205256
6 HyS0026.380483 10.0035195205256
6 HyS0026.401682 10.0035195205256
6 HyS0026.463124 10.0035195205256
6 HyS0026.468400 10.0035195205256
6 HyS0026.474325 10.0035195205256
6 HyS0026.479715 10.0035195205256
6 HyS0026.484951 10.0035195205256
6 HyS0026.490060 10.0035195205256
6 HyS0026.495409 10.0035195205256
6 HyS0026.516087 10.0035195205256
6 HyS0026.521496 10.0035195205256
6 HyS0026.527023 10.0035195205256
6 HyS0026.557131 10.0035195205256
6 HyS0026.604346 10.0035195205256
6 HyS0026.609888 10.0035195205256
6 HyS0026.623988 10.0035195205256
6 HyS0026.629172 10.0035195205256
6 HyS0026.675225 10.0035195205256
6 HyS0026.725917 10.0035195205256
6 HyS0026.748839 10.0035195205256
6 HyS0026.755281 10.0035195205256
6 HyS0026.772416 10.0035195205256
6 HyS0026.782421 10.0035195205256
6 HyS0026.846872 10.0035195205256
6 HyS0026.856894 10.0035195205256
6 HyS0026.868077 10.0035195205256
6 HyS0026.874172 10.0035195205256
6 HyS0026.906052 10.0035195205256
6 HyS0026.917060 10.0035195205256
6 HyS0026.923288 10.0035195205256
6 HyS0026.936089 10.0035195205256
6 HyS0026.961899 10.0035195205256
6 HyS0026.982461 10.0035195205256
6 HyS0026.1002688 10.0035195205256
6 HyS0026.1026380 10.0035195205256
6 HyS0026.1176249 10.0035195205256
6 HyS0026.1181968 10.0035195205256
6 HyS0026.1187200 10.0035195205256
6 HyS0026.1192209 10.0035195205256
6 HyS0026.1198988 10.0035195205256
6 HyS0026.1209788 10.0035195205256
6 HyS0026.1215980 10.0035195205256
6 HyS0026.1236673 10.0035195205256
6 HyS0026.1258348 10.0035195205256
6 HyS0026.1263534 10.0035195205256
6 HyS0026.1283896 10.0035195205256
6 HyS0026.1328769 10.0035195205256
6 HyS0026.1338592 10.0035195205256
6 HyS0026.1343615 10.0035195205256
6 HyS0026.1349735 10.0035195205256
6 HyS0026.1356122 10.0035195205256
6 HyS0026.1363017 10.0035195205256
6 HyS0026.1368112 10.0035195205256
6 HyS0026.1373543 10.0035195205256
6 HyS0026.1410000 10.0035195205256
6 HyS0026.1415508 10.0035195205256
6 HyS0026.1424885 10.0035195205256
6 HyS0026.1431739 10.0035195205256
6 HyS0026.1437812 10.0035195205256
6 HyS0026.1446680 10.0035195205256
6 HyS0026.1463711 10.0035195205256
6 HyS0026.1482669 10.0035195205256
6 HyS0026.1488740 10.0035195205256
6 HyS0026.1493876 10.0035195205256
6 HyS0026.1504849 10.0035195205256
6 HyS0026.1535893 10.0035195205256
6 HyS0026.1543691 10.0035195205256
6 HyS0026.1583158 10.0035195205256
6 HyS0026.1590917 10.0035195205256
6 HyS0026.1596357 10.0035195205256
6 HyS0026.1620309 10.0035195205256
6 HyS0026.1636298 10.0035195205256
6 HyS0026.1648296 10.0035195205256
6 HyS0026.1654727 10.0035195205256
6 HyS0026.1667295 10.0035195205256
6 HyS0026.1672915 10.0035195205256
6 HyS0026.1680771 10.0035195205256
6 HyS0026.1719783 10.0035195205256
6 HyS0026.1725832 10.0035195205256
6 HyS0026.1746129 10.0035195205256
6 HyS0026.1751151 10.0035195205256
6 HyS0026.1790212 10.0035195205256
6 HyS0026.1797085 10.0035195205256
6 HyS0026.1802088 10.0035195205256
6 HyS0026.1807761 10.0035195205256
6 HyS0026.1816481 10.0035195205256
6 HyS0026.1823207 10.0035195205256
6 HyS0026.1838127 10.0035195205256
6 HyS0026.1844622 10.0035195205256
6 HyS0026.1849915 10.0035195205256
6 HyS0026.1855069 10.0035195205256
6 HyS0026.1899456 10.0035195205256
6 HyS0026.1905756 10.0035195205256
6 HyS0026.1912112 10.0035195205256
6 HyS0026.1917113 10.0035195205256
6 HyS0026.1922965 10.0035195205256
6 HyS0026.1929600 10.0035195205256
6 HyS0026.1934823 10.0035195205256
6 HyS0026.1942357 10.0035195205256
6 HyS0026.1947378 10.0035195205256
6 HyS0026.1952716 10.0035195205256
6 HyS0026.1958287 10.0035195205256
6 HyS0026.1964446 10.0035195205256
6 HyS0026.1973082 10.0035195205256
6 HyS0026.2001001 10.0035195205256
6 HyS0026.2082666 10.0035195205256
6 HyS0026.2173954 10.0035195205256
6 HyS0026.2179444 10.0035195205256
6 HyS0026.2184476 10.0035195205256
6 HyS0057.1104702 11.1147958430284
6 HyS0057.1135693 11.1147958430284
6 HyS0057.1141406 11.1147958430284
6 HyS0057.1147979 11.1147958430284
6 HyS0057.1153180 11.1147958430284
6 HyS0057.1159929 11.1147958430284
6 HyS0057.1174896 11.1147958430284
6 HyS0057.1185059 11.1147958430284
6 HyS0085.111106 11.1147958430284
6 HyS0085.116268 11.1147958430284
6 HyS0085.121281 11.1147958430284
6 HyS0085.126567 11.1147958430284
6 HyS0085.134789 11.1147958430284
6 HyS0085.140274 11.1147958430284
6 HyS0061.1456035 12.2260443974541
6 HyS0061.1464097 12.2260443974541
6 HyS0061.1480677 12.2260443974541
6 HyS0085.150392 12.2260443974541
6 HyS0085.158143 12.2260443974541
6 HyS0085.164841 12.2260443974541
6 HyS0085.170766 12.2260443974541
6 HyS0085.176487 12.2260443974541
6 HyS0085.182446 12.2260443974541
6 HyS0085.188282 12.2260443974541
6 HyS0085.194199 12.2260443974541
6 HyS0085.205557 12.2260443974541
6 HyS0085.227000 12.2260443974541
6 HyS0085.243488 12.2260443974541
6 HyS0085.248514 12.2260443974541
6 HyS0085.254153 12.2260443974541
6 HyS0085.259179 12.2260443974541
6 HyS0085.264313 12.2260443974541
6 HyS0085.271731 12.2260443974541
6 HyS0085.276898 12.2260443974541
6 HyS0085.285897 12.2260443974541
6 HyS0085.291656 12.2260443974541
6 HyS0085.296677 12.2260443974541
6 HyS0085.304379 12.2260443974541
6 HyS0085.314254 12.2260443974541
6 HyS0085.319868 12.2260443974541
6 HyS0085.330535 12.2260443974541
6 HyS0085.336031 12.2260443974541
6 HyS0085.350066 12.2260443974541
6 HyS0085.355405 12.2260443974541
6 HyS0085.360846 12.2260443974541
6 HyS0085.366593 12.2260443974541
6 HyS0085.372389 12.2260443974541
6 HyS0085.378898 12.2260443974541
6 HyS0085.386407 12.2260443974541
6 HyS0085.393666 12.2260443974541
6 HyS0085.406107 12.2260443974541
6 HyS0085.422352 12.2260443974541
6 HyS0085.432378 12.2260443974541
6 HyS0085.457139 12.2260443974541
6 HyS0085.463432 12.2260443974541
6 HyS0085.471342 12.2260443974541
6 HyS0085.477226 12.2260443974541
6 HyS0085.483617 12.2260443974541
6 HyS0085.489001 12.2260443974541
6 HyS0085.495791 12.2260443974541
6 HyS0085.500867 12.2260443974541
6 HyS0085.507408 12.2260443974541
6 HyS0085.517010 12.2260443974541
6 HyS0085.522617 12.2260443974541
6 HyS0085.528213 12.2260443974541
6 HyS0085.533383 12.2260443974541
6 HyS0085.538538 12.2260443974541
6 HyS0085.544862 12.2260443974541
6 HyS0085.550446 12.2260443974541
6 HyS0085.555549 12.2260443974541
6 HyS0085.561633 12.2260443974541
6 HyS0085.566865 12.2260443974541
6 HyS0085.571898 12.2260443974541
6 HyS0085.577082 12.2260443974541
6 HyS0085.583312 12.2260443974541
6 HyS0085.684020 12.2260443974541
6 HyS0085.692903 12.2260443974541
6 HyS0085.699021 12.2260443974541
6 HyS0085.707492 12.2260443974541
6 HyS0085.717021 12.2260443974541
6 HyS0085.752761 12.2260443974541
6 HyS0085.760124 12.2260443974541
6 HyS0085.776906 12.2260443974541
6 HyS0085.782311 12.2260443974541
6 HyS0085.787601 12.2260443974541
6 HyS0085.792746 12.2260443974541
6 HyS0085.797941 12.2260443974541
6 HyS0085.807941 12.2260443974541
6 HyS0085.815986 12.2260443974541
6 HyS0085.829809 12.2260443974541
6 HyS0085.838926 12.2260443974541
6 HyS0085.844099 12.2260443974541
6 HyS0085.860687 12.2260443974541
6 HyS0085.873046 12.2260443974541
6 HyS0085.891222 12.2260443974541
6 HyS0061.1237197 21.210446434488
6 HyS0061.1268878 21.210446434488
6 HyS0061.1355019 21.210446434488
6 HyS0061.1363897 21.210446434488
6 HyS0061.1413402 21.210446434488
6 HyS0061.1432764 21.210446434488
6 HyS0061.349843 22.3215862370845
6 HyS0061.354901 22.3215862370845
6 HyS0061.369823 22.3215862370845
6 HyS0061.401328 22.3215862370845
6 HyS0061.414531 22.3215862370845
6 HyS0061.422735 22.3215862370845
6 HyS0061.431775 22.3215862370845
6 HyS0061.456353 22.3215862370845
6 HyS0061.494648 22.3215862370845
6 HyS0061.506014 22.3215862370845
6 HyS0061.542083 22.3215862370845
6 HyS0061.556598 22.3215862370845
6 HyS0061.562457 22.3215862370845
6 HyS0061.568380 22.3215862370845
6 HyS0061.580250 22.3215862370845
6 HyS0061.586075 22.3215862370845
6 HyS0061.592933 22.3215862370845
6 HyS0061.600018 22.3215862370845
6 HyS0061.618190 22.3215862370845
6 HyS0061.662546 22.3215862370845
6 HyS0061.668381 22.3215862370845
6 HyS0061.673629 22.3215862370845
6 HyS0061.708493 22.3215862370845
6 HyS0061.713782 22.3215862370845
6 HyS0061.719179 22.3215862370845
6 HyS0061.789342 22.3215862370845
6 HyS0061.845171 22.3215862370845
6 HyS0061.872766 22.3215862370845
6 HyS0061.939212 22.3215862370845
6 HyS0061.955447 22.3215862370845
6 HyS0061.73475 47.6118645707248
6 HyS0061.79274 47.6118645707248
6 HyS0061.84589 47.6118645707248
6 HyS0061.90548 47.6118645707248
6 HyS0061.95901 47.6118645707248
6 HyS0061.101132 47.6118645707248
6 HyS0061.182861 47.6118645707248
6 HyS0061.199078 47.6118645707248
6 HyS0061.213851 47.6118645707248
6 HyS0061.241671 47.6118645707248
6 HyS0061.283073 47.6118645707248
6 HyS0061.338175 47.6118645707248
6 HyS0138.42681 47.6118645707248
6 HyS0138.114222 47.6118645707248
6 HyS0138.119249 47.6118645707248
6 HyS0138.124482 47.6118645707248
6 HyS0138.130289 47.6118645707248
6 HyS0138.135588 47.6118645707248
6 HyS0138.140891 48.7230364001489
6 HyS0138.146131 48.7230364001489
6 HyS0138.151210 48.7230364001489
6 HyS0138.157342 48.7230364001489
6 HyS0138.163561 48.7230364001489
6 HyS0055.1659856 49.8343169862703
6 HyS0055.1707650 49.8343169862703
6 HyS0055.1739782 49.8343169862703
6 HyS0055.1752470 49.8343169862703
6 HyS0055.1765895 49.8343169862703
6 HyS0055.1774106 49.8343169862703
6 HyS0055.1844379 49.8343169862703
6 HyS0055.1849527 49.8343169862703
6 HyS0055.1854817 49.8343169862703
6 HyS0055.1860991 49.8343169862703
6 HyS0055.1913944 49.8343169862703
6 HyS0055.1920358 49.8343169862703
6 HyS0055.1925676 49.8343169862703
6 HyS0055.1930687 49.8343169862703
6 HyS0055.1936398 49.8343169862703
6 HyS0138.169786 49.8343169862703
6 HyS0138.174858 49.8343169862703
6 HyS0138.210829 49.8343169862703
6 HyS0138.215899 49.8343169862703
6 HyS0138.246217 49.8343169862703
6 HyS0138.260737 49.8343169862703
6 HyS0138.267017 49.8343169862703
6 HyS0162.98878 49.8343169862703
6 HyS0162.130778 49.8343169862703
6 HyS0162.166406 49.8343169862703
6 HyS0055.1469139 50.945597526235
6 HyS0055.1610987 50.945597526235
6 HyS0055.1617904 50.945597526235
6 HyS0055.1628441 50.945597526235
6 HyS0055.1642935 50.945597526235
6 HyS0044.400421 50.945697526235
6 HyS0044.407608 50.945697526235
6 HyS0044.413649 50.945697526235
6 HyS0055.1480570 50.945697526235
6 HyS0055.1623366 50.945697526235
6 HyS0055.1649199 50.945697526235
6 HyS3007.9226 60.2465984455958
7 HyS0083.155225 0
7 HyS0083.160617 6.7064239194377
7 HyS0083.169515 6.7064239194377
7 HyS0083.179229 6.7064239194377
7 HyS0083.184334 6.7064239194377
7 HyS0083.213079 6.7064239194377
7 HyS0083.285486 6.7064239194377
7 HyS0083.311234 6.7064239194377
7 HyS0083.662556 6.7064239194377
7 HyS0083.719835 6.7064239194377
7 HyS0083.189625 6.70652391943769
7 HyS0083.194723 6.70652391943769
7 HyS0083.202249 6.70652391943769
7 HyS0083.207467 6.70652391943769
7 HyS0083.218107 6.70652391943769
7 HyS0083.223799 6.70652391943769
7 HyS0083.229036 6.70652391943769
7 HyS0083.235844 6.70652391943769
7 HyS0083.241886 6.70652391943769
7 HyS0083.246989 6.70652391943769
7 HyS0083.252094 6.70652391943769
7 HyS0083.257298 6.70652391943769
7 HyS0083.263157 6.70652391943769
7 HyS0083.268313 6.70652391943769
7 HyS0083.277735 6.70652391943769
7 HyS0083.290588 6.70652391943769
7 HyS0083.295647 6.70652391943769
7 HyS0083.300649 6.70652391943769
7 HyS0083.305662 6.70652391943769
7 HyS0083.320828 6.70652391943769
7 HyS0083.325954 6.70652391943769
7 HyS0083.331019 6.70652391943769
7 HyS0083.689104 6.70652391943769
7 HyS0058.1516223 8.93025730793167
7 HyS0058.1531422 8.93025730793167
7 HyS0058.1595996 8.93025730793167
7 HyS0058.1606408 8.93025730793167
7 HyS0058.1614012 8.93025730793167
7 HyS0058.1619794 8.93025730793167
7 HyS0058.1626730 8.93025730793167
7 HyS0058.1632690 8.93025730793167
7 HyS0058.1640419 8.93025730793167
7 HyS0058.1645537 8.93025730793167
7 HyS0058.1650583 8.93025730793167
7 HyS0058.1655714 8.93025730793167
7 HyS0058.1661238 8.93025730793167
7 HyS0058.1666666 8.93025730793167
7 HyS0058.1671803 8.93025730793167
7 HyS0058.1676974 8.93025730793167
7 HyS0058.1682126 8.93025730793167
7 HyS0058.1702707 8.93025730793167
7 HyS0058.1720992 8.93025730793167
7 HyS0058.1783344 8.93025730793167
7 HyS0058.1802304 8.93025730793167
7 HyS0058.1809107 8.93025730793167
7 HyS0058.1814202 8.93025730793167
7 HyS0083.758319 8.93025730793167
7 HyS0083.763333 8.93025730793167
7 HyS0083.769422 8.93025730793167
7 HyS0083.802861 8.93025730793167
7 HyS0083.808060 8.93025730793167
7 HyS0083.814352 8.93025730793167
7 HyS0083.822481 8.93025730793167
7 HyS0083.827740 8.93025730793167
7 HyS0083.833231 8.93025730793167
7 HyS0083.838558 8.93025730793167
7 HyS0083.844581 8.93025730793167
7 HyS0083.851139 8.93025730793167
7 HyS0083.856267 8.93025730793167
7 HyS0083.861403 8.93025730793167
7 HyS0083.871244 8.93025730793167
7 HyS0083.935374 8.93025730793167
7 HyS1472.16773 8.93025730793167
7 HyS0058.1506763 8.93035730793167
7 HyS0058.1521259 8.93035730793167
7 HyS0058.1526274 8.93035730793167
7 HyS0058.1537186 8.93035730793167
7 HyS0058.1542384 8.93035730793167
7 HyS0058.1547604 8.93035730793167
7 HyS0058.1554813 8.93035730793167
7 HyS0058.1559838 8.93035730793167
7 HyS0058.1565023 8.93035730793167
7 HyS0058.1579024 8.93035730793167
7 HyS0058.1584513 8.93035730793167
7 HyS0058.1590388 8.93035730793167
7 HyS0058.1601145 8.93035730793167
7 HyS0058.1707960 8.93035730793167
7 HyS0058.1714325 8.93035730793167
7 HyS0058.1730361 8.93035730793167
7 HyS0058.1749265 8.93035730793167
7 HyS0058.1754444 8.93035730793167
7 HyS0058.1760184 8.93035730793167
7 HyS0058.1790576 8.93035730793167
7 HyS0058.1795979 8.93035730793167
7 HyS0058.1824812 8.93035730793167
7 HyS0083.747486 8.93035730793167
7 HyS0083.774752 8.93035730793167
7 HyS0083.780754 8.93035730793167
7 HyS0083.785925 8.93035730793167
7 HyS0083.791556 8.93035730793167
7 HyS0083.797296 8.93035730793167
7 HyS0083.892115 8.93035730793167
7 HyS0083.897138 8.93035730793167
7 HyS0083.926574 8.93035730793167
7 HyS0083.959039 8.93035730793167
7 HyS0083.964082 8.93035730793167
7 HyS0083.969380 8.93035730793167
7 HyS4615.1863 8.93035730793167
7 HyS0058.1182689 10.0416155358145
7 HyS0058.1206045 10.0416155358145
7 HyS0058.1226394 10.0416155358145
7 HyS0058.1231431 10.0416155358145
7 HyS0058.1246806 10.0416155358145
7 HyS0058.1256217 10.0416155358145
7 HyS0058.1261696 10.0416155358145
7 HyS0058.1266859 10.0416155358145
7 HyS0058.1272166 10.0416155358145
7 HyS0058.1296284 10.0416155358145
7 HyS0058.1361181 10.0416155358145
7 HyS0058.1376888 10.0416155358145
7 HyS0058.1430539 10.0416155358145
7 HyS0058.1442957 10.0416155358145
7 HyS0058.1448206 10.0416155358145
7 HyS0058.1489122 10.0416155358145
7 HyS0058.1501130 10.0416155358145
7 HyS0058.373379 14.497788749635
7 HyS0058.378780 14.497788749635
7 HyS0058.384643 14.497788749635
7 HyS0058.403045 14.497788749635
7 HyS0058.424106 14.497788749635
7 HyS0058.433152 14.497788749635
7 HyS0058.443284 14.497788749635
7 HyS0058.545719 14.497788749635
7 HyS0058.583322 14.497788749635
7 HyS0058.594906 14.497788749635
7 HyS0058.600443 14.497788749635
7 HyS0058.645684 14.497788749635
7 HyS0058.650765 14.497788749635
7 HyS0058.655891 14.497788749635
7 HyS0058.661064 14.497788749635
7 HyS0058.666112 14.497788749635
7 HyS0058.671465 14.497788749635
7 HyS0058.695347 14.497788749635
7 HyS0058.700514 14.497788749635
7 HyS0058.706778 14.497788749635
7 HyS0058.712530 14.497788749635
7 HyS0058.733702 14.497788749635
7 HyS0058.739751 14.497788749635
7 HyS0058.750331 14.497788749635
7 HyS0058.755789 14.497788749635
7 HyS0058.770624 14.497788749635
7 HyS0058.776812 14.497788749635
7 HyS0058.781860 14.497788749635
7 HyS0058.787231 14.497788749635
7 HyS0058.815978 14.497788749635
7 HyS0058.821264 14.497788749635
7 HyS0058.831869 14.497788749635
7 HyS0058.850655 14.497788749635
7 HyS0058.856156 14.497788749635
7 HyS0058.861742 14.497788749635
7 HyS0058.888071 14.497788749635
7 HyS0058.916565 14.497788749635
7 HyS0058.932074 14.497788749635
7 HyS0058.972995 14.497788749635
7 HyS0058.979739 14.497788749635
7 HyS0058.1015409 14.497788749635
7 HyS0058.1073159 14.497788749635
7 HyS0058.1082740 14.497788749635
7 HyS0058.1091746 14.497788749635
7 HyS0058.1108434 14.497788749635
7 HyS0058.1176936 14.497788749635
7 HyS0001.4631331 24.6345048251562
7 HyS0001.4650801 24.6345048251562
7 HyS0001.4694631 24.6345048251562
7 HyS0001.4710053 24.6345048251562
7 HyS0001.4730681 24.6345048251562
7 HyS0001.4755415 24.6345048251562
7 HyS0001.4769447 24.6345048251562
7 HyS0001.4776000 24.6345048251562
7 HyS0001.4783581 24.6345048251562
7 HyS0001.4789136 24.6345048251562
7 HyS0001.4807874 24.6345048251562
7 HyS0001.4819318 24.6345048251562
7 HyS0001.4841746 24.6345048251562
7 HyS0001.4846874 24.6345048251562
7 HyS0001.4856576 24.6345048251562
7 HyS0001.4861664 24.6345048251562
7 HyS0001.4880152 24.6345048251562
7 HyS0001.4932809 24.6345048251562
7 HyS0058.31373 24.6345048251562
7 HyS0058.58263 24.6345048251562
7 HyS0058.63807 24.6345048251562
7 HyS0058.69367 24.6345048251562
7 HyS0058.100660 24.6345048251562
7 HyS0058.129570 24.6345048251562
7 HyS0058.169760 24.6345048251562
7 HyS0058.180967 24.6345048251562
7 HyS0058.212734 24.6345048251562
7 HyS0058.217922 24.6345048251562
7 HyS0058.282501 24.6345048251562
7 HyS0058.304931 24.6345048251562
7 HyS0058.311219 24.6345048251562
7 HyS0058.322963 24.6345048251562
7 HyS0058.344248 24.6345048251562
7 HyS0058.360072 24.6345048251562
7 HyS0001.4947049 25.7458209482455
7 HyS0001.4956404 25.7458209482455
7 HyS0001.4966792 25.7458209482455
7 HyS0001.5001661 25.7458209482455
7 HyS0001.5014892 25.7458209482455
7 HyS0001.5034748 25.7458209482455
7 HyS0001.5040027 25.7458209482455
7 HyS0001.5045470 25.7458209482455
7 HyS0001.5053017 25.7458209482455
7 HyS0001.5069324 25.7458209482455
7 HyS0001.5091171 25.7458209482455
7 HyS0001.5145909 25.7458209482455
7 HyS0001.5151505 25.7458209482455
7 HyS0001.5157562 25.7458209482455
7 HyS0001.5162608 25.7458209482455
7 HyS0001.5175417 25.7458209482455
7 HyS0001.5180626 25.7458209482455
7 HyS0001.5216552 25.7458209482455
7 HyS0001.5269063 25.7458209482455
7 HyS0001.5279387 25.7458209482455
7 HyS0001.5286688 25.7458209482455
7 HyS0001.5317233 25.7458209482455
7 HyS0001.5327630 26.8571617739734
7 HyS0001.5372680 27.9684845195938
7 HyS0001.5377813 27.9684845195938
7 HyS0001.5384625 27.9684845195938
7 HyS0001.5390578 27.9684845195938
7 HyS0001.5396057 27.9684845195938
7 HyS0001.5417162 27.9684845195938
7 HyS0001.5443326 27.9684845195938
7 HyS0001.5457356 27.9684845195938
7 HyS0001.5560558 27.9684845195938
7 HyS0001.5566718 27.9684845195938
7 HyS0001.5655573 35.8099348593049
7 HyS0001.5661032 35.8099348593049
7 HyS0001.5671463 35.8099348593049
7 HyS0001.5697430 35.8099348593049
7 HyS0001.5702897 35.8099348593049
7 HyS0001.5713003 35.8099348593049
7 HyS0001.5765766 35.8099348593049
7 HyS0001.5800406 35.8099348593049
7 HyS0001.5812196 35.8099348593049
7 HyS0001.5948528 35.8099348593049
7 HyS0001.5959318 35.8099348593049
7 HyS0001.5970036 35.8099348593049
7 HyS0001.5977978 35.8099348593049
7 HyS0001.6006651 35.8099348593049
7 HyS0001.6011808 35.8099348593049
7 HyS0001.6025649 35.8099348593049
7 HyS0001.6039216 35.8099348593049
7 HyS0001.6053505 35.8099348593049
7 HyS0001.6059072 35.8099348593049
7 HyS0001.6080972 36.921183761492
7 HyS0001.6085986 36.921183761492
7 HyS0001.6094858 36.921183761492
7 HyS0001.6100257 38.0324507160578
7 HyS0001.6106169 38.0324507160578
7 HyS0001.6111470 38.0324507160578
7 HyS0001.6117605 38.0324507160578
7 HyS0001.6135925 38.0324507160578
7 HyS0001.6143072 38.0324507160578
7 HyS0001.6149715 38.0324507160578
7 HyS0001.6154965 38.0324507160578
7 HyS0001.6162113 38.0324507160578
7 HyS0001.6189838 38.0324507160578
7 HyS0001.6196188 38.0324507160578
7 HyS0001.6281442 38.0324507160578
7 HyS0001.6288791 38.0324507160578
7 HyS0001.6296414 38.0324507160578
7 HyS0001.6309142 38.0324507160578
7 HyS0001.6325804 38.0324507160578
7 HyS0001.6354725 38.0324507160578
7 HyS0001.6364621 38.0324507160578
7 HyS0001.6370055 38.0324507160578
7 HyS0001.6377532 38.0324507160578
7 HyS0001.6392798 38.0324507160578
7 HyS0001.6398718 38.0324507160578
7 HyS0001.6403889 38.0324507160578
7 HyS0001.6409271 38.0324507160578
7 HyS0001.6415680 38.0324507160578
7 HyS0001.6420697 38.0324507160578
7 HyS0001.6425803 38.0324507160578
7 HyS0001.6433889 38.0324507160578
7 HyS0001.6478516 38.0324507160578
7 HyS0001.6511721 38.0324507160578
7 HyS0001.6523179 38.0324507160578
7 HyS0001.6578595 38.0324507160578
7 HyS0001.6583819 38.0324507160578
7 HyS0001.6592111 38.0324507160578
7 HyS0001.6597121 38.0324507160578
7 HyS0001.6608208 38.0324507160578
7 HyS0001.6620821 38.0324507160578
7 HyS0001.6643443 38.0324507160578
7 HyS0001.6705599 38.0324507160578
7 HyS0001.6715267 38.0324507160578
7 HyS0001.6732174 38.0324507160578
7 HyS0001.6743459 38.0324507160578
7 HyS0001.6768843 38.0324507160578
7 HyS0001.6776041 38.0324507160578
7 HyS0001.6786368 38.0324507160578
7 HyS0001.6848436 38.0324507160578
7 HyS0001.6856003 38.0324507160578
7 HyS0001.6861407 38.0324507160578
7 HyS0001.6867473 38.0324507160578
7 HyS0001.6872756 38.0324507160578
7 HyS0001.6877854 38.0324507160578
7 HyS0001.6882885 38.0324507160578
7 HyS0001.6890796 38.0324507160578
7 HyS0001.6895820 38.0324507160578
7 HyS0001.6908206 38.0324507160578
7 HyS0001.7108125 38.0324507160578
7 HyS0001.7145835 38.0324507160578
7 HyS0001.7165565 38.0324507160578
7 HyS0001.7197627 38.0324507160578
7 HyS0001.7209511 38.0324507160578
7 HyS0001.7269975 38.0324507160578
7 HyS0001.7319095 38.0324507160578
7 HyS0001.7325842 38.0324507160578
7 HyS0001.7387471 38.0324507160578
7 HyS0001.7403641 38.0324507160578
7 HyS0001.7408984 38.0324507160578
7 HyS0001.7416595 38.0324507160578
7 HyS0001.7423092 38.0324507160578
7 HyS0001.7428420 38.0324507160578
7 HyS0001.7446360 38.0324507160578
7 HyS0001.7456141 38.0324507160578
7 HyS0001.7473773 38.0324507160578
7 HyS0001.7486213 38.0324507160578
7 HyS0001.7491534 38.0324507160578
7 HyS0001.7537470 38.0324507160578
7 HyS0001.7549050 38.0324507160578
7 HyS0001.7554068 38.0324507160578
7 HyS0001.7559074 38.0324507160578
7 HyS0001.7564761 38.0324507160578
7 HyS0001.7614171 38.0324507160578
7 HyS0001.7619252 38.0324507160578
7 HyS0001.7625553 38.0324507160578
7 HyS0001.7630694 38.0324507160578
7 HyS0001.7648619 38.0324507160578
7 HyS0001.7660058 38.0324507160578
7 HyS0001.7687383 38.0324507160578
7 HyS0001.7803771 38.0324507160578
7 HyS0001.7829684 38.0324507160578
7 HyS0001.7858785 38.0324507160578
7 HyS0001.7865057 38.0324507160578
7 HyS0001.7893260 38.0324507160578
7 HyS0001.7928176 38.0324507160578
7 HyS0001.7933421 38.0324507160578
7 HyS0001.7982344 38.0324507160578
7 HyS0001.7993764 38.0324507160578
7 HyS0001.8031368 38.0324507160578
7 HyS0001.8038907 38.0324507160578
7 HyS0001.8044544 38.0324507160578
7 HyS0001.8054117 38.0324507160578
7 HyS0001.8065541 38.0324507160578
7 HyS0001.8124788 38.0324507160578
7 HyS0001.8130596 38.0324507160578
7 HyS0001.8148984 38.0324507160578
7 HyS0001.8163610 38.0324507160578
7 HyS0001.8168971 38.0324507160578
7 HyS0001.8174072 38.0324507160578
7 HyS0001.8209669 38.0324507160578
7 HyS0001.8261798 38.0324507160578
7 HyS0001.8270887 38.0324507160578
7 HyS0001.8276269 38.0324507160578
7 HyS0001.8281746 38.0324507160578
7 HyS0001.8292508 38.0324507160578
7 HyS0001.8297623 38.0324507160578
7 HyS0001.8315324 38.0324507160578
7 HyS0001.8353707 38.0324507160578
7 HyS0001.8376774 38.0324507160578
7 HyS0001.8393074 38.0324507160578
7 HyS0001.8398421 38.0324507160578
7 HyS0001.8419732 38.0324507160578
7 HyS0001.8425095 38.0324507160578
7 HyS0001.8597919 38.0324507160578
7 HyS0001.8610462 38.0324507160578
7 HyS0001.8633105 38.0324507160578
7 HyS0001.8643585 38.0324507160578
7 HyS0001.8655181 38.0324507160578
7 HyS0001.8660515 38.0324507160578
7 HyS0001.8682098 38.0324507160578
7 HyS0001.8692296 38.0324507160578
7 HyS0001.8699262 38.0324507160578
7 HyS0001.8704567 38.0324507160578
7 HyS0001.8709597 38.0324507160578
7 HyS0001.8730110 38.0324507160578
7 HyS0001.8735159 38.0324507160578
7 HyS0001.8742279 38.0324507160578
7 HyS0001.8770022 38.0324507160578
7 HyS0001.8827424 38.0324507160578
7 HyS0001.8838504 38.0324507160578
7 HyS0001.8850707 38.0324507160578
7 HyS0001.6128225 38.0325507160578
7 HyS0001.6182460 38.0325507160578
7 HyS0001.6202574 38.0325507160578
7 HyS0001.6207663 38.0325507160578
7 HyS0001.6212673 38.0325507160578
7 HyS0001.6218068 38.0325507160578
7 HyS0001.6223129 38.0325507160578
7 HyS0001.6228235 38.0325507160578
7 HyS0001.6233243 38.0325507160578
7 HyS0001.6238495 38.0325507160578
7 HyS0001.6243501 38.0325507160578
7 HyS0001.6248566 38.0325507160578
7 HyS0001.6257570 38.0325507160578
7 HyS0001.6266059 38.0325507160578
7 HyS0001.6271080 38.0325507160578
7 HyS0001.6276105 38.0325507160578
7 HyS0001.6303972 38.0325507160578
7 HyS0001.6314212 38.0325507160578
7 HyS0001.6319554 38.0325507160578
7 HyS0001.6336324 38.0325507160578
7 HyS0001.6342923 38.0325507160578
7 HyS0001.6348715 38.0325507160578
7 HyS0001.6387307 38.0325507160578
7 HyS0001.6439106 38.0325507160578
7 HyS0001.6452374 38.0325507160578
7 HyS0001.6458639 38.0325507160578
7 HyS0001.6468206 38.0325507160578
7 HyS0001.6473401 38.0325507160578
7 HyS0001.6484432 38.0325507160578
7 HyS0001.6554357 38.0325507160578
7 HyS0001.6562887 38.0325507160578
7 HyS0001.6568293 38.0325507160578
7 HyS0001.6573527 38.0325507160578
7 HyS0001.6615453 38.0325507160578
7 HyS0001.6626624 38.0325507160578
7 HyS0001.6632945 38.0325507160578
7 HyS0001.6637970 38.0325507160578
7 HyS0001.6657872 38.0325507160578
7 HyS0001.6721418 38.0325507160578
7 HyS0001.6738406 38.0325507160578
7 HyS0001.6751559 38.0325507160578
7 HyS0001.6756762 38.0325507160578
7 HyS0001.6781096 38.0325507160578
7 HyS0001.6791538 38.0325507160578
7 HyS0001.6796681 38.0325507160578
7 HyS0001.6802501 38.0325507160578
7 HyS0001.6820972 38.0325507160578
7 HyS0001.6826227 38.0325507160578
7 HyS0001.6833896 38.0325507160578
7 HyS0001.6842818 38.0325507160578
7 HyS0001.7053199 38.0325507160578
7 HyS0001.7058658 38.0325507160578
7 HyS0001.7063843 38.0325507160578
7 HyS0001.7069699 38.0325507160578
7 HyS0001.7075736 38.0325507160578
7 HyS0001.7080967 38.0325507160578
7 HyS0001.7086111 38.0325507160578
7 HyS0001.7092051 38.0325507160578
7 HyS0001.7097323 38.0325507160578
7 HyS0001.7102331 38.0325507160578
7 HyS0001.7114761 38.0325507160578
7 HyS0001.7123315 38.0325507160578
7 HyS0001.7140282 38.0325507160578
7 HyS0001.7150909 38.0325507160578
7 HyS0001.7158309 38.0325507160578
7 HyS0001.7184465 38.0325507160578
7 HyS0001.7190375 38.0325507160578
7 HyS0001.7253878 38.0325507160578
7 HyS0001.7275101 38.0325507160578
7 HyS0001.7281885 38.0325507160578
7 HyS0001.7287050 38.0325507160578
7 HyS0001.7292869 38.0325507160578
7 HyS0001.7301397 38.0325507160578
7 HyS0001.7334345 38.0325507160578
7 HyS0001.7339923 38.0325507160578
7 HyS0001.7345144 38.0325507160578
7 HyS0001.7350256 38.0325507160578
7 HyS0001.7355626 38.0325507160578
7 HyS0001.7360636 38.0325507160578
7 HyS0001.7366533 38.0325507160578
7 HyS0001.7371603 38.0325507160578
7 HyS0001.7376735 38.0325507160578
7 HyS0001.7382429 38.0325507160578
7 HyS0001.7392680 38.0325507160578
7 HyS0001.7397819 38.0325507160578
7 HyS0001.7440813 38.0325507160578
7 HyS0001.7461558 38.0325507160578
7 HyS0001.7527210 38.0325507160578
7 HyS0001.7532235 38.0325507160578
7 HyS0001.7543765 38.0325507160578
7 HyS0001.7570921 38.0325507160578
7 HyS0001.7586945 38.0325507160578
7 HyS0001.7592688 38.0325507160578
7 HyS0001.7609076 38.0325507160578
7 HyS0001.7665251 38.0325507160578
7 HyS0001.7671778 38.0325507160578
7 HyS0001.7677214 38.0325507160578
7 HyS0001.7704131 38.0325507160578
7 HyS0001.7782241 38.0325507160578
7 HyS0001.7787309 38.0325507160578
7 HyS0001.7796465 38.0325507160578
7 HyS0001.7809781 38.0325507160578
7 HyS0001.7819032 38.0325507160578
7 HyS0001.7824381 38.0325507160578
7 HyS0001.7835415 38.0325507160578
7 HyS0001.7841470 38.0325507160578
7 HyS0001.7849923 38.0325507160578
7 HyS0001.7877356 38.0325507160578
7 HyS0001.7882538 38.0325507160578
7 HyS0001.7888223 38.0325507160578
7 HyS0001.7900733 38.0325507160578
7 HyS0001.7906483 38.0325507160578
7 HyS0001.7939092 38.0325507160578
7 HyS0001.7945973 38.0325507160578
7 HyS0001.7951518 38.0325507160578
7 HyS0001.7956938 38.0325507160578
7 HyS0001.7974501 38.0325507160578
7 HyS0001.8000994 38.0325507160578
7 HyS0001.8020341 38.0325507160578
7 HyS0001.8025404 38.0325507160578
7 HyS0001.8059684 38.0325507160578
7 HyS0001.8079101 38.0325507160578
7 HyS0001.8091497 38.0325507160578
7 HyS0001.8100651 38.0325507160578
7 HyS0001.8111980 38.0325507160578
7 HyS0001.8117039 38.0325507160578
7 HyS0001.8136890 38.0325507160578
7 HyS0001.8142467 38.0325507160578
7 HyS0001.8157845 38.0325507160578
7 HyS0001.8180411 38.0325507160578
7 HyS0001.8185431 38.0325507160578
7 HyS0001.8194692 38.0325507160578
7 HyS0001.8204073 38.0325507160578
7 HyS0001.8230262 38.0325507160578
7 HyS0001.8235844 38.0325507160578
7 HyS0001.8241243 38.0325507160578
7 HyS0001.8255234 38.0325507160578
7 HyS0001.8286907 38.0325507160578
7 HyS0001.8303072 38.0325507160578
7 HyS0001.8308142 38.0325507160578
7 HyS0001.8337759 38.0325507160578
7 HyS0001.8342865 38.0325507160578
7 HyS0001.8348225 38.0325507160578
7 HyS0001.8358724 38.0325507160578
7 HyS0001.8365071 38.0325507160578
7 HyS0001.8371695 38.0325507160578
7 HyS0001.8381872 38.0325507160578
7 HyS0001.8387806 38.0325507160578
7 HyS0001.8403558 38.0325507160578
7 HyS0001.8409437 38.0325507160578
7 HyS0001.8414678 38.0325507160578
7 HyS0001.8467358 38.0325507160578
7 HyS0001.8485151 38.0325507160578
7 HyS0001.8490208 38.0325507160578
7 HyS0001.8496276 38.0325507160578
7 HyS0001.8503056 38.0325507160578
7 HyS0001.8560532 38.0325507160578
7 HyS0001.8569949 38.0325507160578
7 HyS0001.8575603 38.0325507160578
7 HyS0001.8580608 38.0325507160578
7 HyS0001.8586962 38.0325507160578
7 HyS0001.8592781 38.0325507160578
7 HyS0001.8603528 38.0325507160578
7 HyS0001.8615753 38.0325507160578
7 HyS0001.8623780 38.0325507160578
7 HyS0001.8665534 38.0325507160578
7 HyS0001.8670944 38.0325507160578
7 HyS0001.8676052 38.0325507160578
7 HyS0001.8687116 38.0325507160578
7 HyS0001.8718310 38.0325507160578
7 HyS0001.8723314 38.0325507160578
7 HyS0001.8753241 38.0325507160578
7 HyS0001.8758498 38.0325507160578
7 HyS0001.8764757 38.0325507160578
7 HyS0001.8775638 38.0325507160578
7 HyS0001.8781614 38.0325507160578
7 HyS0001.8788640 38.0325507160578
7 HyS0001.8809129 38.0325507160578
7 HyS0001.8814445 38.0325507160578
7 HyS0001.8822387 38.0325507160578
7 HyS0001.8833344 38.0325507160578
7 HyS0001.8856485 38.0325507160578
7 HyS1230.7201 38.0325507160578
7 HyS1230.13386 38.0325507160578
7 HyS1863.10399 38.0325507160578
7 HyS0001.8868456 40.2562841046115
7 HyS0001.8873498 40.2562841046115
7 HyS0001.8878553 40.2562841046115
7 HyS0001.8886135 40.2562841046115
7 HyS0001.8899292 40.2562841046115
7 HyS0001.8906205 40.2562841046115
7 HyS0001.8941350 40.2562841046115
7 HyS0001.8994839 40.2562841046115
7 HyS0001.9023171 40.2562841046115
7 HyS0001.9028508 40.2562841046115
7 HyS0001.9041055 40.2562841046115
7 HyS0001.9144481 40.2562841046115
7 HyS0001.9173748 40.2562841046115
7 HyS0001.9222718 40.2562841046115
7 HyS0001.9236312 40.2562841046115
7 HyS0001.9263352 40.2562841046115
7 HyS0001.9308049 40.2562841046115
7 HyS0001.9319940 40.2562841046115
7 HyS0001.9325173 40.2562841046115
7 HyS0001.9330455 40.2562841046115
7 HyS0001.9338223 40.2562841046115
7 HyS0001.9369173 40.2562841046115
7 HyS0001.9379884 40.2562841046115
7 HyS0001.9385245 40.2562841046115
7 HyS0001.9390521 40.2562841046115
7 HyS0001.9400831 40.2562841046115
7 HyS0001.9406588 40.2562841046115
7 HyS0001.9447754 40.2562841046115
7 HyS0001.9455208 40.2562841046115
7 HyS0001.9460283 40.2562841046115
7 HyS0001.9466054 40.2562841046115
7 HyS0001.9471056 40.2562841046115
7 HyS0001.9481227 40.2562841046115
7 HyS0001.9487809 40.2562841046115
7 HyS0001.9512325 40.2562841046115
7 HyS0001.9520013 40.2562841046115
7 HyS0001.9536562 40.2562841046115
7 HyS0001.9541788 40.2562841046115
7 HyS0001.9557787 40.2562841046115
7 HyS0001.9599402 40.2562841046115
7 HyS0001.9696672 40.2562841046115
7 HyS0001.9721811 40.2562841046115
7 HyS0001.9727014 40.2562841046115
7 HyS0001.9735971 40.2562841046115
7 HyS0001.9750744 40.2562841046115
7 HyS0001.9775248 40.2562841046115
7 HyS0001.9807121 40.2562841046115
7 HyS0001.9814047 40.2562841046115
7 HyS0001.9944002 40.2562841046115
7 HyS0001.9953569 40.2562841046115
7 HyS0001.9988623 40.2562841046115
7 HyS0001.10010435 40.2562841046115
7 HyS0001.10060491 40.2562841046115
7 HyS0001.10065783 40.2562841046115
7 HyS0001.10074529 40.2562841046115
7 HyS0001.10079552 40.2562841046115
7 HyS0001.10084583 40.2562841046115
7 HyS0001.10091627 40.2562841046115
7 HyS0001.10096931 40.2562841046115
7 HyS0001.10121549 40.2562841046115
7 HyS0001.10127187 40.2562841046115
7 HyS0001.10132311 40.2562841046115
7 HyS0001.10139256 40.2562841046115
7 HyS0001.10156370 40.2562841046115
7 HyS0001.10184374 40.2562841046115
7 HyS0001.10189388 40.2562841046115
7 HyS0001.10209178 40.2562841046115
7 HyS0001.10214346 40.2562841046115
7 HyS0001.10225658 40.2562841046115
7 HyS0001.10263602 40.2562841046115
7 HyS0001.10285728 40.2562841046115
7 HyS0001.10313211 40.2562841046115
7 HyS0001.10323679 40.2562841046115
7 HyS0001.10330252 40.2562841046115
7 HyS0001.10342003 40.2562841046115
7 HyS0001.10348497 40.2562841046115
7 HyS0001.10359778 40.2562841046115
7 HyS0001.10365401 40.2562841046115
7 HyS0001.10370506 40.2562841046115
7 HyS0001.10376042 40.2562841046115
7 HyS0001.10381661 40.2562841046115
7 HyS0001.10388791 40.2562841046115
7 HyS0001.10459727 40.2562841046115
7 HyS0001.10466667 40.2562841046115
7 HyS0001.10471735 40.2562841046115
7 HyS0001.10476764 40.2562841046115
7 HyS0001.10490447 40.2562841046115
7 HyS0001.10496538 40.2562841046115
7 HyS0001.10501794 40.2562841046115
7 HyS0001.10509782 40.2562841046115
7 HyS0001.10516857 40.2562841046115
7 HyS0001.10522111 40.2562841046115
7 HyS0001.10529533 40.2562841046115
7 HyS0001.10534619 40.2562841046115
7 HyS0001.10539927 40.2562841046115
7 HyS0001.10544977 40.2562841046115
7 HyS0001.10550802 40.2562841046115
7 HyS0001.10556910 40.2562841046115
7 HyS0001.10564258 40.2562841046115
7 HyS0001.10571782 40.2562841046115
7 HyS0001.10577069 40.2562841046115
7 HyS0001.10587285 40.2562841046115
7 HyS0001.10599772 40.2562841046115
7 HyS0001.10605818 40.2562841046115
7 HyS0001.10612430 40.2562841046115
7 HyS0001.10618889 40.2562841046115
7 HyS0001.10626610 40.2562841046115
7 HyS0001.10632115 40.2562841046115
7 HyS0001.10637721 40.2562841046115
7 HyS0001.10642998 40.2562841046115
7 HyS0001.10651792 40.2562841046115
7 HyS0001.10659707 40.2562841046115
7 HyS0001.10666044 40.2562841046115
7 HyS0001.10688683 40.2562841046115
7 HyS0001.10759636 40.2562841046115
7 HyS0001.10766202 40.2562841046115
7 HyS0001.10794424 40.2562841046115
7 HyS0001.10799483 40.2562841046115
7 HyS0001.10804649 40.2562841046115
7 HyS0001.10819899 40.2562841046115
7 HyS0001.10838079 40.2562841046115
7 HyS0001.10848787 40.2562841046115
7 HyS0001.10863266 40.2562841046115
7 HyS0001.10870891 40.2562841046115
7 HyS0001.10910616 40.2562841046115
7 HyS0001.10916387 40.2562841046115
7 HyS0001.10927061 40.2562841046115
7 HyS0001.10936858 40.2562841046115
7 HyS0001.10949234 40.2562841046115
7 HyS0001.10969067 40.2562841046115
7 HyS0001.10993542 40.2562841046115
7 HyS0001.11050617 40.2562841046115
7 HyS0001.11096555 40.2562841046115
7 HyS0001.11172832 40.2562841046115
7 HyS0001.11187716 40.2562841046115
7 HyS0001.11207095 40.2562841046115
7 HyS0001.11222205 40.2562841046115
7 HyS0001.11240591 40.2562841046115
7 HyS0001.11275573 40.2562841046115
7 HyS0001.11323230 40.2562841046115
7 HyS0001.11330313 40.2562841046115
7 HyS0001.11347952 40.2562841046115
7 HyS0001.11372281 40.2562841046115
7 HyS0001.11381066 40.2562841046115
7 HyS0001.11406097 40.2562841046115
7 HyS0001.11438515 40.2562841046115
7 HyS0001.11452799 40.2562841046115
7 HyS0001.11502454 40.2562841046115
7 HyS0001.11519681 40.2562841046115
7 HyS0001.11542128 40.2562841046115
7 HyS0022.636837 40.2562841046115
7 HyS0022.642049 40.2562841046115
7 HyS0022.654220 40.2562841046115
7 HyS0022.660063 40.2562841046115
7 HyS0022.665064 40.2562841046115
7 HyS0022.686989 40.2562841046115
7 HyS0022.692999 40.2562841046115
7 HyS0022.710375 40.2562841046115
7 HyS0022.717565 40.2562841046115
7 HyS0022.722571 40.2562841046115
7 HyS0022.727626 40.2562841046115
7 HyS0022.734651 40.2562841046115
7 HyS0022.739792 40.2562841046115
7 HyS0022.745259 40.2562841046115
7 HyS0022.751537 40.2562841046115
7 HyS0022.756627 40.2562841046115
7 HyS0022.762381 40.2562841046115
7 HyS0022.802963 40.2562841046115
7 HyS0022.808174 40.2562841046115
7 HyS0022.813301 40.2562841046115
7 HyS0022.819350 40.2562841046115
7 HyS0022.825689 40.2562841046115
7 HyS0022.837322 40.2562841046115
7 HyS0022.850220 40.2562841046115
7 HyS0022.858624 40.2562841046115
7 HyS0022.866650 40.2562841046115
7 HyS0022.886934 40.2562841046115
7 HyS0022.893534 40.2562841046115
7 HyS0022.905193 40.2562841046115
7 HyS0022.918336 40.2562841046115
7 HyS0022.931441 40.2562841046115
7 HyS0022.936745 40.2562841046115
7 HyS0022.942191 40.2562841046115
7 HyS0022.956152 40.2562841046115
7 HyS0022.961821 40.2562841046115
7 HyS0022.966827 40.2562841046115
7 HyS0022.971892 40.2562841046115
7 HyS0022.979507 40.2562841046115
7 HyS0022.986655 40.2562841046115
7 HyS0022.992008 40.2562841046115
7 HyS0022.997649 40.2562841046115
7 HyS0022.1005427 40.2562841046115
7 HyS0022.1012184 40.2562841046115
7 HyS0022.1019270 40.2562841046115
7 HyS0022.1024270 40.2562841046115
7 HyS0022.1030069 40.2562841046115
7 HyS0022.1047873 40.2562841046115
7 HyS0022.1057398 40.2562841046115
7 HyS0022.1064228 40.2562841046115
7 HyS0022.1069559 40.2562841046115
7 HyS0022.1084587 40.2562841046115
7 HyS0022.1091296 40.2562841046115
7 HyS0022.1096680 40.2562841046115
7 HyS0022.1106073 40.2562841046115
7 HyS0022.1111344 40.2562841046115
7 HyS0022.1119910 40.2562841046115
7 HyS0022.1131763 40.2562841046115
7 HyS0022.1138704 40.2562841046115
7 HyS0022.1143979 40.2562841046115
7 HyS0022.1149180 40.2562841046115
7 HyS0022.1161863 40.2562841046115
7 HyS0022.1167570 40.2562841046115
7 HyS0022.1173448 40.2562841046115
7 HyS0022.1179001 40.2562841046115
7 HyS0022.1184143 40.2562841046115
7 HyS0022.1190217 40.2562841046115
7 HyS0022.1195987 40.2562841046115
7 HyS0022.1202798 40.2562841046115
7 HyS0022.1207912 40.2562841046115
7 HyS0022.1213086 40.2562841046115
7 HyS0022.1218181 40.2562841046115
7 HyS0022.1223726 40.2562841046115
7 HyS0022.1229115 40.2562841046115
7 HyS0022.1236705 40.2562841046115
7 HyS0022.1241788 40.2562841046115
7 HyS0022.1246799 40.2562841046115
7 HyS0022.1251809 40.2562841046115
7 HyS0022.1257307 40.2562841046115
7 HyS0022.1262540 40.2562841046115
7 HyS0022.1267634 40.2562841046115
7 HyS0022.1273402 40.2562841046115
7 HyS0022.1284986 40.2562841046115
7 HyS0022.1296880 40.2562841046115
7 HyS0022.1310379 40.2562841046115
7 HyS0022.1326335 40.2562841046115
7 HyS0022.1332320 40.2562841046115
7 HyS0022.1340588 40.2562841046115
7 HyS0022.1348336 40.2562841046115
7 HyS0022.1353577 40.2562841046115
7 HyS0022.1367341 40.2562841046115
7 HyS0022.1374791 40.2562841046115
7 HyS0022.1382267 40.2562841046115
7 HyS0022.1389744 40.2562841046115
7 HyS0022.1403567 40.2562841046115
7 HyS0022.1432243 40.2562841046115
7 HyS0022.1437566 40.2562841046115
7 HyS0022.1453793 40.2562841046115
7 HyS0022.1460404 40.2562841046115
7 HyS0022.1465525 40.2562841046115
7 HyS0022.1477669 40.2562841046115
7 HyS0022.1490405 40.2562841046115
7 HyS0022.1495470 40.2562841046115
7 HyS0022.1500578 40.2562841046115
7 HyS0022.1512528 40.2562841046115
7 HyS0022.1519772 40.2562841046115
7 HyS0022.1525331 40.2562841046115
7 HyS0022.1531993 40.2562841046115
7 HyS0022.1540103 40.2562841046115
7 HyS0022.1545380 40.2562841046115
7 HyS0022.1550560 40.2562841046115
7 HyS0022.1555578 40.2562841046115
7 HyS0022.1563112 40.2562841046115
7 HyS0022.1569637 40.2562841046115
7 HyS0022.1574724 40.2562841046115
7 HyS0022.1582613 40.2562841046115
7 HyS0022.1588989 40.2562841046115
7 HyS0022.1594259 40.2562841046115
7 HyS0022.1599358 40.2562841046115
7 HyS0022.1606046 40.2562841046115
7 HyS0022.1611830 40.2562841046115
7 HyS0022.1655481 40.2562841046115
7 HyS0022.1683205 40.2562841046115
7 HyS0022.1691320 40.2562841046115
7 HyS0022.1700801 40.2562841046115
7 HyS0022.1706283 40.2562841046115
7 HyS0022.1721744 40.2562841046115
7 HyS0022.1727688 40.2562841046115
7 HyS0022.1733546 40.2562841046115
7 HyS0022.1738588 40.2562841046115
7 HyS0022.1758617 40.2562841046115
7 HyS0022.1766752 40.2562841046115
7 HyS0022.1771882 40.2562841046115
7 HyS0022.1776883 40.2562841046115
7 HyS0022.1782999 40.2562841046115
7 HyS0022.1788721 40.2562841046115
7 HyS0022.1802747 40.2562841046115
7 HyS0022.1809352 40.2562841046115
7 HyS0022.1815283 40.2562841046115
7 HyS0022.1823806 40.2562841046115
7 HyS0022.1828884 40.2562841046115
7 HyS0022.1834537 40.2562841046115
7 HyS0022.1839547 40.2562841046115
7 HyS0022.1845549 40.2562841046115
7 HyS0022.1850602 40.2562841046115
7 HyS0022.1855734 40.2562841046115
7 HyS0022.1866194 40.2562841046115
7 HyS0022.1871418 40.2562841046115
7 HyS0022.1877504 40.2562841046115
7 HyS0022.1887570 40.2562841046115
7 HyS0022.1905337 40.2562841046115
7 HyS0022.1910369 40.2562841046115
7 HyS0022.1915986 40.2562841046115
7 HyS0022.1922832 40.2562841046115
7 HyS0022.1928678 40.2562841046115
7 HyS0022.1934117 40.2562841046115
7 HyS0022.1940419 40.2562841046115
7 HyS0022.1945655 40.2562841046115
7 HyS0022.1951519 40.2562841046115
7 HyS0022.1959037 40.2562841046115
7 HyS0022.1964479 40.2562841046115
7 HyS0022.1972260 40.2562841046115
7 HyS0022.1986002 40.2562841046115
7 HyS0022.1991248 40.2562841046115
7 HyS0022.1996940 40.2562841046115
7 HyS0022.2002861 40.2562841046115
7 HyS0022.2008063 40.2562841046115
7 HyS0022.2016845 40.2562841046115
7 HyS0022.2022197 40.2562841046115
7 HyS0022.2031100 40.2562841046115
7 HyS0022.2039776 40.2562841046115
7 HyS0022.2102600 40.2562841046115
7 HyS0022.2228304 40.2562841046115
7 HyS0022.2263958 40.2562841046115
7 HyS0022.2269350 40.2562841046115
7 HyS0022.2275361 40.2562841046115
7 HyS0022.2282796 40.2562841046115
7 HyS0022.2288861 40.2562841046115
7 HyS0022.2294090 40.2562841046115
7 HyS0022.2301779 40.2562841046115
7 HyS0022.2327043 40.2562841046115
7 HyS0022.2385771 40.2562841046115
7 HyS0022.2394514 40.2562841046115
7 HyS0022.2402620 40.2562841046115
7 HyS0022.2437166 40.2562841046115
7 HyS0022.2497720 40.2562841046115
7 HyS0022.2505293 40.2562841046115
7 HyS0022.2521815 40.2562841046115
7 HyS0022.2784483 40.2562841046115
7 HyS0022.2811340 40.2562841046115
7 HyS0022.2827389 40.2562841046115
7 HyS0022.2883175 40.2562841046115
7 HyS0022.2943365 40.2562841046115
7 HyS0022.2964453 40.2562841046115
7 HyS0022.2978670 40.2562841046115
7 HyS0022.3025712 40.2562841046115
7 HyS0022.3032418 40.2562841046115
7 HyS0022.3044460 40.2562841046115
7 HyS0022.3049958 40.2562841046115
7 HyS0022.3056716 40.2562841046115
7 HyS0074.55204 40.2562841046115
7 HyS0074.69300 40.2562841046115
7 HyS0074.80547 40.2562841046115
7 HyS0074.319813 40.2562841046115
7 HyS0074.382488 40.2562841046115
7 HyS0074.403164 40.2562841046115
7 HyS0074.409578 40.2562841046115
7 HyS0074.418237 40.2562841046115
7 HyS0074.425757 40.2562841046115
7 HyS0074.435594 40.2562841046115
7 HyS0074.441511 40.2562841046115
7 HyS0074.463702 40.2562841046115
7 HyS0074.470212 40.2562841046115
7 HyS0074.553921 40.2562841046115
7 HyS0074.627030 40.2562841046115
7 HyS0074.678019 40.2562841046115
7 HyS0074.691846 40.2562841046115
7 HyS0074.730955 40.2562841046115
7 HyS0074.758498 40.2562841046115
7 HyS0074.770834 40.2562841046115
7 HyS0074.788634 40.2562841046115
7 HyS0074.816561 40.2562841046115
7 HyS0074.829983 40.2562841046115
7 HyS0074.849858 40.2562841046115
7 HyS0074.867753 40.2562841046115
7 HyS0074.888057 40.2562841046115
7 HyS0074.932744 40.2562841046115
7 HyS0074.1122500 40.2562841046115
7 HyS0074.1168720 40.2562841046115
7 HyS0074.1188483 40.2562841046115
7 HyS0074.1198429 40.2562841046115
7 HyS0074.1226818 40.2562841046115
7 HyS0140.30775 40.2562841046115
7 HyS0140.90187 40.2562841046115
7 HyS0140.96436 40.2562841046115
7 HyS0140.112361 40.2562841046115
7 HyS0140.124572 40.2562841046115
7 HyS0140.133059 40.2562841046115
7 HyS0140.174648 40.2562841046115
7 HyS0140.192936 40.2562841046115
7 HyS0140.208069 40.2562841046115
7 HyS0140.251991 40.2562841046115
7 HyS0001.8861860 40.2563841046115
7 HyS0001.8912419 40.2563841046115
7 HyS0001.8921052 40.2563841046115
7 HyS0001.8966253 40.2563841046115
7 HyS0001.8974053 40.2563841046115
7 HyS0001.8987122 40.2563841046115
7 HyS0001.9001633 40.2563841046115
7 HyS0001.9006641 40.2563841046115
7 HyS0001.9014261 40.2563841046115
7 HyS0001.9034990 40.2563841046115
7 HyS0001.9054327 40.2563841046115
7 HyS0001.9078449 40.2563841046115
7 HyS0001.9088542 40.2563841046115
7 HyS0001.9093581 40.2563841046115
7 HyS0001.9110361 40.2563841046115
7 HyS0001.9115383 40.2563841046115
7 HyS0001.9122132 40.2563841046115
7 HyS0001.9128446 40.2563841046115
7 HyS0001.9138295 40.2563841046115
7 HyS0001.9153577 40.2563841046115
7 HyS0001.9158914 40.2563841046115
7 HyS0001.9163921 40.2563841046115
7 HyS0001.9179619 40.2563841046115
7 HyS0001.9185449 40.2563841046115
7 HyS0001.9194050 40.2563841046115
7 HyS0001.9199143 40.2563841046115
7 HyS0001.9206516 40.2563841046115
7 HyS0001.9212938 40.2563841046115
7 HyS0001.9230234 40.2563841046115
7 HyS0001.9242896 40.2563841046115
7 HyS0001.9247900 40.2563841046115
7 HyS0001.9257789 40.2563841046115
7 HyS0001.9268715 40.2563841046115
7 HyS0001.9274272 40.2563841046115
7 HyS0001.9279642 40.2563841046115
7 HyS0001.9284673 40.2563841046115
7 HyS0001.9302324 40.2563841046115
7 HyS0001.9313460 40.2563841046115
7 HyS0001.9343299 40.2563841046115
7 HyS0001.9348395 40.2563841046115
7 HyS0001.9363964 40.2563841046115
7 HyS0001.9374735 40.2563841046115
7 HyS0001.9411683 40.2563841046115
7 HyS0001.9416750 40.2563841046115
7 HyS0001.9421929 40.2563841046115
7 HyS0001.9427348 40.2563841046115
7 HyS0001.9432491 40.2563841046115
7 HyS0001.9437598 40.2563841046115
7 HyS0001.9442736 40.2563841046115
7 HyS0001.9496480 40.2563841046115
7 HyS0001.9501652 40.2563841046115
7 HyS0001.9506693 40.2563841046115
7 HyS0001.9526062 40.2563841046115
7 HyS0001.9531415 40.2563841046115
7 HyS0001.9547308 40.2563841046115
7 HyS0001.9552587 40.2563841046115
7 HyS0001.9582552 40.2563841046115
7 HyS0001.9588491 40.2563841046115
7 HyS0001.9594136 40.2563841046115
7 HyS0001.9606241 40.2563841046115
7 HyS0001.9615460 40.2563841046115
7 HyS0001.9621987 40.2563841046115
7 HyS0001.9628521 40.2563841046115
7 HyS0001.9638127 40.2563841046115
7 HyS0001.9679507 40.2563841046115
7 HyS0001.9684982 40.2563841046115
7 HyS0001.9691392 40.2563841046115
7 HyS0001.9704247 40.2563841046115
7 HyS0001.9709636 40.2563841046115
7 HyS0001.9714730 40.2563841046115
7 HyS0001.9743424 40.2563841046115
7 HyS0001.9759189 40.2563841046115
7 HyS0001.9764817 40.2563841046115
7 HyS0001.9770226 40.2563841046115
7 HyS0001.9780301 40.2563841046115
7 HyS0001.9787474 40.2563841046115
7 HyS0001.9792482 40.2563841046115
7 HyS0001.9798008 40.2563841046115
7 HyS0001.9851335 40.2563841046115
7 HyS0001.9906408 40.2563841046115
7 HyS0001.9915193 40.2563841046115
7 HyS0001.9964788 40.2563841046115
7 HyS0001.9972258 40.2563841046115
7 HyS0001.9977483 40.2563841046115
7 HyS0001.9982746 40.2563841046115
7 HyS0001.9994221 40.2563841046115
7 HyS0001.9999603 40.2563841046115
7 HyS0001.10004836 40.2563841046115
7 HyS0001.10015911 40.2563841046115
7 HyS0001.10022857 40.2563841046115
7 HyS0001.10050163 40.2563841046115
7 HyS0001.10055291 40.2563841046115
7 HyS0001.10102180 40.2563841046115
7 HyS0001.10110443 40.2563841046115
7 HyS0001.10144548 40.2563841046115
7 HyS0001.10151275 40.2563841046115
7 HyS0001.10161467 40.2563841046115
7 HyS0001.10166852 40.2563841046115
7 HyS0001.10175050 40.2563841046115
7 HyS0001.10204112 40.2563841046115
7 HyS0001.10220370 40.2563841046115
7 HyS0001.10232841 40.2563841046115
7 HyS0001.10238873 40.2563841046115
7 HyS0001.10244258 40.2563841046115
7 HyS0001.10258518 40.2563841046115
7 HyS0001.10268861 40.2563841046115
7 HyS0001.10274442 40.2563841046115
7 HyS0001.10291492 40.2563841046115
7 HyS0001.10297468 40.2563841046115
7 HyS0022.59232 42.4801204324092
7 HyS0022.80273 42.4801204324092
7 HyS0022.91522 42.4801204324092
7 HyS0022.101320 42.4801204324092
7 HyS0022.107789 42.4801204324092
7 HyS0022.160299 42.4801204324092
7 HyS0022.178377 42.4801204324092
7 HyS0022.183637 42.4801204324092
7 HyS0022.189977 42.4801204324092
7 HyS0022.195963 42.4801204324092
7 HyS0022.201122 42.4801204324092
7 HyS0022.207091 42.4801204324092
7 HyS0022.217841 42.4801204324092
7 HyS0022.235441 42.4801204324092
7 HyS0022.242294 42.4801204324092
7 HyS0022.247419 42.4801204324092
7 HyS0022.254637 42.4801204324092
7 HyS0022.264253 42.4801204324092
7 HyS0022.269442 42.4801204324092
7 HyS0022.274900 42.4801204324092
7 HyS0022.280436 42.4801204324092
7 HyS0022.287985 42.4801204324092
7 HyS0022.298117 42.4801204324092
7 HyS0022.311501 42.4801204324092
7 HyS0022.317475 42.4801204324092
7 HyS0022.331968 42.4801204324092
7 HyS0022.340144 42.4801204324092
7 HyS0022.350729 42.4801204324092
7 HyS0022.355753 42.4801204324092
7 HyS0022.360945 42.4801204324092
7 HyS0022.366043 42.4801204324092
7 HyS0022.371374 42.4801204324092
7 HyS0022.377398 42.4801204324092
7 HyS0022.382505 42.4801204324092
7 HyS0022.387657 42.4801204324092
7 HyS0022.394192 42.4801204324092
7 HyS0022.411647 42.4801204324092
7 HyS0022.418008 42.4801204324092
7 HyS0022.423671 42.4801204324092
7 HyS0022.429083 42.4801204324092
7 HyS0022.434223 42.4801204324092
7 HyS0022.439773 42.4801204324092
7 HyS0022.445744 42.4801204324092
7 HyS0022.496044 42.4801204324092
7 HyS0022.505488 42.4801204324092
7 HyS0022.511226 42.4801204324092
7 HyS0022.516508 42.4801204324092
7 HyS0022.521842 42.4801204324092
7 HyS0022.535572 42.4801204324092
7 HyS0022.545694 42.4801204324092
7 HyS0022.550705 42.4801204324092
7 HyS0022.560862 42.4801204324092
7 HyS0022.566132 42.4801204324092
7 HyS0022.571156 42.4801204324092
7 HyS0022.576163 42.4801204324092
7 HyS0022.581590 42.4801204324092
7 HyS0022.586814 42.4801204324092
7 HyS0022.592275 42.4801204324092
7 HyS0022.598519 42.4801204324092
7 HyS0022.610234 42.4801204324092
7 HyS0022.615822 42.4801204324092
7 HyS0031.1685518 42.4801204324092
7 HyS0031.1700494 42.4801204324092
7 HyS0031.1705943 42.4801204324092
7 HyS0031.1710961 42.4801204324092
7 HyS0031.1718458 42.4801204324092
7 HyS0031.1725175 42.4801204324092
7 HyS0031.1736173 42.4801204324092
7 HyS0031.1741223 42.4801204324092
7 HyS0031.1746258 42.4801204324092
7 HyS0031.1751492 42.4801204324092
7 HyS0031.1760686 42.4801204324092
7 HyS0031.1801940 42.4801204324092
7 HyS0031.1807834 42.4801204324092
7 HyS0031.2002983 42.4801204324092
7 HyS0031.2010355 42.4801204324092
7 HyS0031.2017583 42.4801204324092
7 HyS0031.2023850 42.4801204324092
7 HyS0031.2029729 42.4801204324092
7 HyS0031.2044456 42.4801204324092
7 HyS0031.2049904 42.4801204324092
7 HyS0031.2062072 42.4801204324092
7 HyS0031.2067235 42.4801204324092
7 HyS0031.2072604 42.4801204324092
7 HyS0031.2078427 42.4801204324092
7 HyS0031.2084451 42.4801204324092
7 HyS0031.2089786 42.4801204324092
7 HyS0031.2095479 42.4801204324092
7 HyS0031.2101573 42.4801204324092
7 HyS0031.2106597 42.4801204324092
7 HyS0031.2112492 42.4801204324092
7 HyS0031.2118293 42.4801204324092
7 HyS0031.2124548 42.4801204324092
7 HyS0031.2129938 42.4801204324092
7 HyS0031.2136136 42.4801204324092
7 HyS0031.2141588 42.4801204324092
7 HyS0031.2155289 42.4801204324092
7 HyS0031.2161033 42.4801204324092
7 HyS0031.2166451 42.4801204324092
7 HyS0031.2171509 42.4801204324092
7 HyS0031.2176526 42.4801204324092
7 HyS0031.2182535 42.4801204324092
7 HyS0031.2188523 42.4801204324092
7 HyS0031.2197808 42.4801204324092
7 HyS0031.2204848 42.4801204324092
7 HyS0031.2217324 42.4801204324092
7 HyS0031.2227003 42.4801204324092
7 HyS0031.2236752 42.4801204324092
7 HyS0031.2262097 42.4801204324092
7 HyS0031.2270828 42.4801204324092
7 HyS0031.2277761 42.4801204324092
7 HyS0031.2340776 42.4801204324092
7 HyS0031.2353353 42.4801204324092
7 HyS0031.2363521 42.4801204324092
7 HyS0031.2380916 42.4801204324092
7 HyS0031.2386099 42.4801204324092
7 HyS0031.2391937 42.4801204324092
7 HyS0031.2399806 42.4801204324092
7 HyS0031.2405400 42.4801204324092
7 HyS0031.2412754 42.4801204324092
7 HyS0031.2422732 42.4801204324092
7 HyS0031.2436334 42.4801204324092
7 HyS0031.2443699 42.4801204324092
7 HyS0031.2459481 42.4801204324092
7 HyS0031.2467196 42.4801204324092
7 HyS0031.2472544 42.4801204324092
7 HyS0031.2477785 42.4801204324092
7 HyS0031.2483144 42.4801204324092
7 HyS0031.2490108 42.4801204324092
7 HyS0031.2498511 42.4801204324092
7 HyS0031.2503570 42.4801204324092
7 HyS0031.2510190 42.4801204324092
7 HyS0031.2526396 42.4801204324092
7 HyS0031.2534305 42.4801204324092
7 HyS0031.2540472 42.4801204324092
7 HyS0031.2545680 42.4801204324092
7 HyS0031.2551645 42.4801204324092
7 HyS0031.2556927 42.4801204324092
7 HyS0031.2563204 42.4801204324092
7 HyS0031.2586423 42.4801204324092
7 HyS0031.2594262 42.4801204324092
7 HyS0031.2612269 42.4801204324092
7 HyS0031.2621018 42.4801204324092
7 HyS0031.2626069 42.4801204324092
7 HyS0031.2646721 42.4801204324092
7 HyS0031.2673232 42.4801204324092
7 HyS0031.2982819 42.4801204324092
7 HyS0031.2992542 42.4801204324092
7 HyS0031.2997812 42.4801204324092
7 HyS0031.3004322 42.4801204324092
7 HyS0031.3021084 42.4801204324092
7 HyS0031.3026523 42.4801204324092
7 HyS0031.3033017 42.4801204324092
7 HyS0031.3038132 42.4801204324092
7 HyS0031.3143645 42.4801204324092
7 HyS0031.1206181 43.5914435282875
7 HyS0031.1211192 43.5914435282875
7 HyS0031.1216293 43.5914435282875
7 HyS0031.1221734 43.5914435282875
7 HyS0031.1233424 43.5914435282875
7 HyS0031.1238692 43.5914435282875
7 HyS0031.1243960 43.5914435282875
7 HyS0031.240436 50.2981162682856
7 HyS0031.248057 50.2981162682856
7 HyS0031.254431 50.2981162682856
7 HyS0031.386943 50.2981162682856
7 HyS0031.392982 50.2981162682856
7 HyS0031.398045 50.2981162682856
7 HyS0031.403143 50.2981162682856
7 HyS0031.409215 50.2981162682856
7 HyS0031.418050 50.2981162682856
7 HyS0031.430580 50.2981162682856
7 HyS0031.452562 50.2981162682856
7 HyS0031.457833 50.2981162682856
7 HyS0031.655012 50.2981162682856
7 HyS0031.666171 50.2981162682856
7 HyS0031.684790 50.2981162682856
7 HyS0031.690322 50.2981162682856
7 HyS0031.698659 50.2981162682856
7 HyS0031.703843 50.2981162682856
7 HyS0031.709054 50.2981162682856
7 HyS0031.720308 50.2981162682856
7 HyS0031.726234 50.2981162682856
7 HyS0031.731640 50.2981162682856
7 HyS0031.744963 50.2981162682856
7 HyS0031.767360 50.2981162682856
7 HyS0031.772377 50.2981162682856
7 HyS0031.779946 50.2981162682856
7 HyS0031.786074 50.2981162682856
7 HyS0031.791152 50.2981162682856
7 HyS0031.809525 50.2981162682856
7 HyS0031.814780 50.2981162682856
7 HyS0031.820121 50.2981162682856
7 HyS0031.857111 50.2981162682856
7 HyS0031.862622 50.2981162682856
7 HyS0031.867923 50.2981162682856
7 HyS0031.888352 50.2981162682856
7 HyS0031.901110 50.2981162682856
7 HyS0031.914331 50.2981162682856
7 HyS0031.925051 50.2981162682856
7 HyS0031.946316 50.2981162682856
7 HyS0031.1065814 50.2981162682856
7 HyS0031.1080401 50.2981162682856
7 HyS0031.1104675 50.2981162682856
7 HyS0031.1114965 50.2981162682856
7 HyS0031.1125946 50.2981162682856
7 HyS0031.1170187 50.2981162682856
7 HyS0031.20039 52.5217514768142
7 HyS0031.25089 52.5217514768142
7 HyS0029.2227769 55.8600036650764
7 HyS0029.2249549 55.8600036650764
7 HyS0029.2270042 55.8600036650764
7 HyS0029.2276884 55.8600036650764
7 HyS0029.2308318 55.8600036650764
7 HyS0029.2336314 55.8600036650764
7 HyS0029.2341339 55.8600036650764
7 HyS0029.2346571 55.8600036650764
7 HyS0029.2351619 55.8600036650764
7 HyS0029.2362168 55.8600036650764
7 HyS0029.2386803 55.8600036650764
7 HyS0029.2391950 55.8600036650764
7 HyS0029.2416012 55.8600036650764
7 HyS0029.2428438 55.8600036650764
7 HyS0029.2434990 55.8600036650764
7 HyS0029.2465421 55.8600036650764
7 HyS0029.2492767 55.8600036650764
7 HyS0029.2514452 55.8600036650764
7 HyS0029.2553228 55.8600036650764
7 HyS0029.2564820 55.8600036650764
7 HyS0029.2569838 55.8600036650764
7 HyS0029.2580733 55.8600036650764
7 HyS0029.2586293 55.8600036650764
7 HyS0029.2598391 55.8600036650764
7 HyS0029.2604402 55.8600036650764
7 HyS0029.2609408 55.8600036650764
7 HyS0029.2616063 55.8600036650764
7 HyS0029.2776353 55.8600036650764
7 HyS0029.2972902 55.8600036650764
7 HyS0029.2983994 55.8600036650764
7 HyS0029.2989022 55.8600036650764
7 HyS0029.2994082 55.8600036650764
7 HyS0029.2999261 55.8600036650764
7 HyS0029.3006280 55.8600036650764
7 HyS0029.3047354 55.8600036650764
7 HyS0029.3065571 55.8600036650764
7 HyS0029.3079470 55.8600036650764
7 HyS0029.3207054 55.8600036650764
7 HyS2134.2602 55.8600036650764
7 HyS0029.2204233 55.8601036650764
7 HyS0029.2215591 55.8601036650764
7 HyS0029.2222624 55.8601036650764
7 HyS0029.2232817 55.8601036650764
7 HyS0029.2237963 55.8601036650764
7 HyS0029.2243060 55.8601036650764
7 HyS0029.2256561 55.8601036650764
7 HyS0029.2281956 55.8601036650764
7 HyS0029.2291566 55.8601036650764
7 HyS0029.2302981 55.8601036650764
7 HyS0029.2313337 55.8601036650764
7 HyS0029.2318859 55.8601036650764
7 HyS0029.2323915 55.8601036650764
7 HyS0029.2330305 55.8601036650764
7 HyS0029.2356780 55.8601036650764
7 HyS0029.2367262 55.8601036650764
7 HyS0029.2374389 55.8601036650764
7 HyS0029.2380836 55.8601036650764
7 HyS0029.2404605 55.8601036650764
7 HyS0029.2410166 55.8601036650764
7 HyS0029.2423409 55.8601036650764
7 HyS0029.2441494 55.8601036650764
7 HyS0029.2457462 55.8601036650764
7 HyS0029.2470423 55.8601036650764
7 HyS0029.2476134 55.8601036650764
7 HyS0029.2481852 55.8601036650764
7 HyS0029.2487358 55.8601036650764
7 HyS0029.2501767 55.8601036650764
7 HyS0029.2509038 55.8601036650764
7 HyS0029.2528613 55.8601036650764
7 HyS0029.2534589 55.8601036650764
7 HyS0029.2540758 55.8601036650764
7 HyS0029.2547708 55.8601036650764
7 HyS0029.2575680 55.8601036650764
7 HyS0029.2855988 55.8601036650764
7 HyS0029.2966347 55.8601036650764
7 HyS0029.3023675 55.8601036650764
7 HyS0029.3029194 55.8601036650764
7 HyS0029.3042099 55.8601036650764
7 HyS0029.3060506 55.8601036650764
7 HyS0029.3070855 55.8601036650764
7 HyS0029.3084538 55.8601036650764
7 HyS0029.3102204 55.8601036650764
7 HyS0029.3213704 55.8601036650764
7 HyS0029.2176937 58.083839994159
7 HyS0029.2195985 58.083839994159
7 HyS0029.2108893 59.195101293957
7 HyS0029.8941 61.4187540095454
7 HyS0029.58528 61.4187540095454
7 HyS0029.63661 61.4187540095454
7 HyS0029.69570 61.4187540095454
7 HyS0029.93221 61.4187540095454
7 HyS0029.98615 61.4187540095454
7 HyS0029.111032 61.4187540095454
7 HyS0029.123312 61.4187540095454
7 HyS0029.135055 61.4187540095454
7 HyS0029.140241 61.4187540095454
7 HyS0029.145330 61.4187540095454
7 HyS0029.155535 61.4187540095454
7 HyS0029.165624 61.4187540095454
7 HyS0029.181004 61.4187540095454
7 HyS0029.186051 61.4187540095454
7 HyS0029.239993 61.4187540095454
7 HyS0029.259569 61.4187540095454
7 HyS0029.264761 61.4187540095454
7 HyS0029.343561 61.4187540095454
7 HyS0029.350922 61.4187540095454
7 HyS0029.356195 61.4187540095454
7 HyS0029.361269 61.4187540095454
7 HyS0029.370260 61.4187540095454
7 HyS0029.380923 61.4187540095454
7 HyS0029.399410 61.4187540095454
7 HyS0029.404687 61.4187540095454
7 HyS0029.427867 61.4187540095454
7 HyS0029.433082 61.4187540095454
7 HyS0029.452421 61.4187540095454
7 HyS0029.457427 61.4187540095454
7 HyS0029.487501 61.4187540095454
7 HyS0029.497921 61.4187540095454
7 HyS0029.513395 61.4187540095454
7 HyS0029.523650 61.4187540095454
7 HyS0029.597946 61.4187540095454
7 HyS0029.625181 61.4187540095454
7 HyS0029.646110 61.4187540095454
7 HyS0029.665136 61.4187540095454
7 HyS0029.671313 61.4187540095454
7 HyS0029.676451 61.4187540095454
7 HyS0029.681972 61.4187540095454
7 HyS0029.687000 61.4187540095454
7 HyS0029.694804 61.4187540095454
7 HyS0029.867528 61.4187540095454
7 HyS0029.876643 61.4187540095454
7 HyS0029.964433 61.4187540095454
7 HyS0029.969535 61.4187540095454
7 HyS0029.993819 61.4187540095454
7 HyS0029.998820 61.4187540095454
7 HyS0029.1100767 61.4187540095454
7 HyS0029.1106071 61.4187540095454
7 HyS0029.1111153 61.4187540095454
7 HyS0029.1122304 61.4187540095454
7 HyS0029.1127608 61.4187540095454
7 HyS0029.1135928 61.4187540095454
7 HyS0029.1141332 61.4187540095454
7 HyS0029.1415053 61.4187540095454
7 HyS0029.1440880 61.4187540095454
7 HyS0029.1446763 61.4187540095454
7 HyS0029.1469671 61.4187540095454
7 HyS0029.1474954 61.4187540095454
7 HyS0029.1480890 61.4187540095454
7 HyS0029.1487148 61.4187540095454
7 HyS0029.1492445 61.4187540095454
7 HyS0029.1508028 61.4187540095454
7 HyS0029.1513534 61.4187540095454
7 HyS0029.1519127 61.4187540095454
7 HyS0029.1524199 61.4187540095454
7 HyS0029.1535793 61.4187540095454
7 HyS0029.1546782 61.4187540095454
7 HyS0029.1551820 61.4187540095454
7 HyS0029.1557472 61.4187540095454
7 HyS0029.1569506 61.4187540095454
7 HyS0029.1575363 61.4187540095454
7 HyS0029.1582587 61.4187540095454
7 HyS0029.1592163 61.4187540095454
7 HyS0029.1597763 61.4187540095454
7 HyS0029.1616707 61.4187540095454
7 HyS0029.1621732 61.4187540095454
7 HyS0029.1693516 61.4187540095454
7 HyS0029.1699609 61.4187540095454
7 HyS0029.1706033 61.4187540095454
7 HyS0029.1736182 61.4187540095454
7 HyS0029.1746405 61.4187540095454
7 HyS0029.1751428 61.4187540095454
7 HyS0029.1756957 61.4187540095454
7 HyS0029.1767805 61.4187540095454
7 HyS0029.1773475 61.4187540095454
7 HyS0029.1792842 61.4187540095454
7 HyS0029.1813601 61.4187540095454
7 HyS0029.1942315 61.4187540095454
7 HyS0029.1947963 61.4187540095454
7 HyS0029.1966539 61.4187540095454
7 HyS0029.2000689 61.4187540095454
7 HyS0029.2011529 61.4187540095454
7 HyS0151.87835 61.4187540095454
7 HyS0151.93989 61.4187540095454
7 HyS0151.102305 61.4187540095454
7 HyS0151.131748 61.4187540095454
7 HyS0151.137648 61.4187540095454
7 HyS0151.142650 61.4187540095454
7 HyS0151.148669 61.4187540095454
7 HyS0151.153916 61.4187540095454
7 HyS0151.173301 61.4187540095454
7 HyS0151.183681 61.4187540095454
7 HyS0029.14156 61.4188540095454
7 HyS0029.52150 61.4188540095454
7 HyS0029.105327 61.4188540095454
7 HyS0029.130054 61.4188540095454
7 HyS0029.150357 61.4188540095454
7 HyS0029.172125 61.4188540095454
7 HyS0029.245022 61.4188540095454
7 HyS0029.250348 61.4188540095454
7 HyS0029.282772 61.4188540095454
7 HyS0029.332493 61.4188540095454
7 HyS0029.410124 61.4188540095454
7 HyS0029.417222 61.4188540095454
7 HyS0029.422640 61.4188540095454
7 HyS0029.439030 61.4188540095454
7 HyS0029.444377 61.4188540095454
7 HyS0029.492724 61.4188540095454
7 HyS0029.503109 61.4188540095454
7 HyS0029.508321 61.4188540095454
7 HyS0029.518508 61.4188540095454
7 HyS0029.531910 61.4188540095454
7 HyS0029.605630 61.4188540095454
7 HyS0029.619200 61.4188540095454
7 HyS0029.630267 61.4188540095454
7 HyS0029.635584 61.4188540095454
7 HyS0029.640709 61.4188540095454
7 HyS0029.653902 61.4188540095454
7 HyS0029.807263 61.4188540095454
7 HyS0029.813694 61.4188540095454
7 HyS0029.823233 61.4188540095454
7 HyS0029.828940 61.4188540095454
7 HyS0029.846938 61.4188540095454
7 HyS0029.851959 61.4188540095454
7 HyS0029.857161 61.4188540095454
7 HyS0029.901365 61.4188540095454
7 HyS0029.909807 61.4188540095454
7 HyS0029.921257 61.4188540095454
7 HyS0029.959293 61.4188540095454
7 HyS0029.975900 61.4188540095454
7 HyS0029.986045 61.4188540095454
7 HyS0029.1004040 61.4188540095454
7 HyS0029.1009759 61.4188540095454
7 HyS0029.1015080 61.4188540095454
7 HyS0029.1021840 61.4188540095454
7 HyS0029.1030128 61.4188540095454
7 HyS0029.1036772 61.4188540095454
7 HyS0029.1042156 61.4188540095454
7 HyS0029.1073422 61.4188540095454
7 HyS0029.1078497 61.4188540095454
7 HyS0029.1085217 61.4188540095454
7 HyS0029.1090372 61.4188540095454
7 HyS0029.1095639 61.4188540095454
7 HyS0029.1116318 61.4188540095454
7 HyS0029.1151699 61.4188540095454
7 HyS0029.1260531 61.4188540095454
7 HyS0029.1265750 61.4188540095454
7 HyS0029.1273772 61.4188540095454
7 HyS0029.1279321 61.4188540095454
7 HyS0029.1364120 61.4188540095454
7 HyS0029.1369347 61.4188540095454
7 HyS0029.1421478 61.4188540095454
7 HyS0029.1435868 61.4188540095454
7 HyS0029.1453001 61.4188540095454
7 HyS0029.1459789 61.4188540095454
7 HyS0029.1497739 61.4188540095454
7 HyS0029.1502967 61.4188540095454
7 HyS0029.1530760 61.4188540095454
7 HyS0029.1540901 61.4188540095454
7 HyS0029.1563882 61.4188540095454
7 HyS0029.1602938 61.4188540095454
7 HyS0029.1611385 61.4188540095454
7 HyS0029.1630843 61.4188540095454
7 HyS0029.1639936 61.4188540095454
7 HyS0029.1644963 61.4188540095454
7 HyS0029.1650426 61.4188540095454
7 HyS0029.1656847 61.4188540095454
7 HyS0029.1663624 61.4188540095454
7 HyS0029.1670604 61.4188540095454
7 HyS0029.1676665 61.4188540095454
7 HyS0029.1687750 61.4188540095454
7 HyS0029.1712540 61.4188540095454
7 HyS0029.1729064 61.4188540095454
7 HyS0029.1741320 61.4188540095454
7 HyS0029.1780714 61.4188540095454
7 HyS0029.1785732 61.4188540095454
7 HyS0029.1819756 61.4188540095454
7 HyS0029.1830625 61.4188540095454
7 HyS0029.1907011 61.4188540095454
7 HyS0029.1912305 61.4188540095454
7 HyS0029.1926001 61.4188540095454
7 HyS0029.1932979 61.4188540095454
7 HyS0029.1971984 61.4188540095454
7 HyS0029.1977063 61.4188540095454
7 HyS0029.1983118 61.4188540095454
7 HyS0029.2006500 61.4188540095454
7 HyS0151.71120 61.4188540095454
7 HyS0151.76768 61.4188540095454
7 HyS0151.108493 61.4188540095454
7 HyS0151.114275 61.4188540095454
7 HyS0151.119586 61.4188540095454
7 HyS0151.126471 61.4188540095454
7 HyS0151.159359 61.4188540095454
7 HyS0151.165917 61.4188540095454
7 HyS0151.178512 61.4188540095454
7 HyS0597.12746 61.4188540095454
7 HyS1269.20578 61.4188540095454
7 HyS1446.17115 61.4188540095454
7 HyS1709.6829 61.4188540095454
7 HyS2597.15713 61.4188540095454
7 HyS3320.9230 61.4188540095454
7 HyS3676.4546 61.4188540095454
8 HyS0071.589445 0
8 HyS0071.367138 1.11091378863596
8 HyS0071.385336 1.11091378863596
8 HyS0071.398397 1.11091378863596
8 HyS0071.403489 1.11091378863596
8 HyS0071.409194 1.11091378863596
8 HyS0071.414341 1.11091378863596
8 HyS0071.420472 1.11091378863596
8 HyS0071.425932 1.11091378863596
8 HyS0071.431703 1.11091378863596
8 HyS0071.440223 1.11091378863596
8 HyS0071.445225 1.11091378863596
8 HyS0071.450237 1.11091378863596
8 HyS0071.457177 1.11091378863596
8 HyS0071.462325 1.11091378863596
8 HyS0071.467884 1.11091378863596
8 HyS0071.475111 1.11091378863596
8 HyS0071.480774 1.11091378863596
8 HyS0071.486383 1.11091378863596
8 HyS0071.493575 1.11091378863596
8 HyS0071.499800 1.11091378863596
8 HyS0071.504838 1.11091378863596
8 HyS0071.510097 1.11091378863596
8 HyS0071.517245 1.11091378863596
8 HyS0071.522359 1.11091378863596
8 HyS0071.527605 1.11091378863596
8 HyS0071.558405 1.11091378863596
8 HyS0071.570652 1.11091378863596
8 HyS0071.577347 1.11091378863596
8 HyS0071.583134 1.11091378863596
8 HyS0071.595496 1.11091378863596
8 HyS0071.603939 1.11091378863596
8 HyS0071.609555 1.11091378863596
8 HyS0071.627971 1.11091378863596
8 HyS0071.635164 1.11091378863596
8 HyS0071.642342 1.11091378863596
8 HyS0071.669052 1.11091378863596
8 HyS0071.674621 1.11091378863596
8 HyS0071.680471 1.11091378863596
8 HyS0071.688501 1.11091378863596
8 HyS0071.694017 1.11091378863596
8 HyS0071.703135 1.11091378863596
8 HyS0071.712674 1.11091378863596
8 HyS0071.717681 1.11091378863596
8 HyS0071.722766 1.11091378863596
8 HyS0071.728515 1.11091378863596
8 HyS0071.733596 1.11091378863596
8 HyS0071.739626 1.11091378863596
8 HyS0071.744920 1.11091378863596
8 HyS0071.750718 1.11091378863596
8 HyS0071.755753 1.11091378863596
8 HyS0071.763518 1.11091378863596
8 HyS0071.768566 1.11091378863596
8 HyS0071.774919 1.11091378863596
8 HyS0071.780755 1.11091378863596
8 HyS0071.788224 1.11091378863596
8 HyS0071.794616 1.11091378863596
8 HyS0071.799659 1.11091378863596
8 HyS0071.815328 1.11091378863596
8 HyS0071.866389 1.11091378863596
8 HyS0071.901909 1.11091378863596
8 HyS0071.948532 1.11091378863596
8 HyS0071.955589 1.11091378863596
8 HyS0071.961026 1.11091378863596
8 HyS0071.1013710 1.11091378863596
8 HyS0071.1019886 1.11091378863596
8 HyS0071.1028323 1.11091378863596
8 HyS0071.1035204 1.11091378863596
8 HyS0071.1040501 1.11091378863596
8 HyS0071.1045504 1.11091378863596
8 HyS0071.1052622 1.11091378863596
8 HyS0071.1057760 1.11091378863596
8 HyS0071.1065451 1.11091378863596
8 HyS0071.1090290 1.11091378863596
8 HyS0071.1103831 1.11091378863596
8 HyS0071.1113701 1.11091378863596
8 HyS0071.1119298 1.11091378863596
8 HyS0071.1125023 1.11091378863596
8 HyS0071.1140218 1.11091378863596
8 HyS0115.56296 1.11091378863596
8 HyS0115.143195 1.11091378863596
8 HyS0115.148909 1.11091378863596
8 HyS0115.154257 1.11091378863596
8 HyS0115.160406 1.11091378863596
8 HyS0115.172018 1.11091378863596
8 HyS0115.230243 1.11091378863596
8 HyS0115.239145 1.11091378863596
8 HyS0115.255894 1.11091378863596
8 HyS0115.275029 1.11091378863596
8 HyS0115.281284 1.11091378863596
8 HyS0115.313469 1.11091378863596
8 HyS0115.319601 1.11091378863596
8 HyS0115.384581 1.11091378863596
8 HyS0115.402537 1.11091378863596
8 HyS0115.410880 1.11091378863596
8 HyS0115.418167 1.11091378863596
8 HyS0115.436043 1.11091378863596
8 HyS0037.1124358 2.22219437302063
8 HyS0037.1130471 2.22219437302063
8 HyS0037.1144406 2.22219437302063
8 HyS0071.192333 2.22219437302063
8 HyS0071.201092 2.22219437302063
8 HyS0071.219580 2.22219437302063
8 HyS0071.230119 2.22219437302063
8 HyS0071.247537 2.22219437302063
8 HyS0071.256854 2.22219437302063
8 HyS0071.263850 2.22219437302063
8 HyS0071.268962 2.22219437302063
8 HyS0071.274663 2.22219437302063
8 HyS0071.279665 2.22219437302063
8 HyS0071.284741 2.22219437302063
8 HyS0071.349206 2.22219437302063
8 HyS0071.355549 2.22219437302063
8 HyS0104.154058 2.22219437302063
8 HyS0104.159407 2.22219437302063
8 HyS0104.164539 2.22219437302063
8 HyS0104.170082 2.22219437302063
8 HyS0104.193364 2.22219437302063
8 HyS0104.198749 2.22219437302063
8 HyS0104.205304 2.22219437302063
8 HyS0104.212359 2.22219437302063
8 HyS0104.223366 2.22219437302063
8 HyS0104.228900 2.22219437302063
8 HyS0104.233981 2.22219437302063
8 HyS0104.253674 2.22219437302063
8 HyS0104.258868 2.22219437302063
8 HyS0104.270141 2.22219437302063
8 HyS0104.276380 2.22219437302063
8 HyS0104.301047 2.22219437302063
8 HyS0104.323619 2.22219437302063
8 HyS0104.330330 2.22219437302063
8 HyS0104.335458 2.22219437302063
8 HyS0104.342918 2.22219437302063
8 HyS0104.355686 2.22219437302063
8 HyS0104.361173 2.22219437302063
8 HyS0104.371068 2.22219437302063
8 HyS0104.376202 2.22219437302063
8 HyS0104.386403 2.22219437302063
8 HyS0104.391699 2.22219437302063
8 HyS0104.412530 2.22219437302063
8 HyS0104.418238 2.22219437302063
8 HyS0104.425719 2.22219437302063
8 HyS0104.434209 2.22219437302063
8 HyS0104.443195 2.22219437302063
8 HyS0104.475648 2.22219437302063
8 HyS0104.480756 2.22219437302063
8 HyS0104.487384 2.22219437302063
8 HyS0104.494487 2.22219437302063
8 HyS0104.525444 2.22219437302063
8 HyS0104.531807 2.22219437302063
8 HyS0104.559837 2.22219437302063
8 HyS0144.197947 2.22219437302063
8 HyS0144.210425 2.22219437302063
8 HyS0037.1155534 3.33347495892131
8 HyS0037.1160606 3.33347495892131
8 HyS0037.1166654 3.33347495892131
8 HyS0037.1171676 3.33347495892131
8 HyS0037.1181727 3.33347495892131
8 HyS0037.1196834 3.33347495892131
8 HyS0037.1202007 3.33347495892131
8 HyS0037.1208174 3.33347495892131
8 HyS0037.1214149 3.33347495892131
8 HyS0037.1219969 3.33347495892131
8 HyS0037.1225269 3.33347495892131
8 HyS0037.1245262 3.33347495892131
8 HyS0037.1251128 3.33347495892131
8 HyS0037.1256154 3.33347495892131
8 HyS0037.1263962 3.33347495892131
8 HyS0037.1274776 3.33347495892131
8 HyS0037.1292765 3.33347495892131
8 HyS0037.1298077 3.33347495892131
8 HyS0037.1313621 3.33347495892131
8 HyS0037.1319149 3.33347495892131
8 HyS0037.1326214 3.33347495892131
8 HyS0037.1331232 3.33347495892131
8 HyS0037.1339746 3.33347495892131
8 HyS0037.1346698 3.33347495892131
8 HyS0037.1354324 3.33347495892131
8 HyS0037.1363243 3.33347495892131
8 HyS0037.1368689 3.33347495892131
8 HyS0037.1373853 3.33347495892131
8 HyS0037.1379525 3.33347495892131
8 HyS0037.1384666 3.33347495892131
8 HyS0037.1392635 3.33347495892131
8 HyS0037.1414922 3.33347495892131
8 HyS0037.1420112 3.33347495892131
8 HyS0037.1426979 3.33347495892131
8 HyS0037.1433194 3.33347495892131
8 HyS0037.1466208 3.33347495892131
8 HyS0037.1473407 3.33347495892131
8 HyS0037.1480396 3.33347495892131
8 HyS0037.1486618 3.33347495892131
8 HyS0037.1492094 3.33347495892131
8 HyS0037.1502590 3.33347495892131
8 HyS0037.1509106 3.33347495892131
8 HyS0037.1514384 3.33347495892131
8 HyS0037.1521170 3.33347495892131
8 HyS0037.1545078 3.33347495892131
8 HyS0037.1578988 3.33347495892131
8 HyS0037.1584829 3.33347495892131
8 HyS0037.1600748 3.33347495892131
8 HyS0037.1610828 3.33347495892131
8 HyS0037.1616034 3.33347495892131
8 HyS0037.1622130 3.33347495892131
8 HyS0037.1629091 3.33347495892131
8 HyS0037.1634670 3.33347495892131
8 HyS0037.1651317 3.33347495892131
8 HyS0037.1677180 3.33347495892131
8 HyS0037.1874041 3.33347495892131
8 HyS0037.1882450 3.33347495892131
8 HyS0037.1890624 3.33347495892131
8 HyS0037.1902796 3.33347495892131
8 HyS0037.1909129 3.33347495892131
8 HyS0037.1914408 3.33347495892131
8 HyS0037.1919533 3.33347495892131
8 HyS0037.1924943 3.33347495892131
8 HyS0037.1929998 3.33347495892131
8 HyS0037.1935709 3.33347495892131
8 HyS0037.1942107 3.33347495892131
8 HyS0037.1947628 3.33347495892131
8 HyS0037.1952941 3.33347495892131
8 HyS0037.1959949 3.33347495892131
8 HyS0037.1970653 4.44476534375886
8 HyS0037.1982475 12.2862550014076
8 HyS0037.1988292 12.2862550014076
8 HyS0037.2000222 12.2862550014076
8 HyS0037.2022432 12.2862550014076
8 HyS0037.2105914 12.2862550014076
8 HyS0037.2119724 12.2862550014076
8 HyS0037.2124785 12.2862550014076
8 HyS0037.2309412 12.2862550014076
8 HyS0037.2334956 12.2862550014076
8 HyS0037.2353771 12.2862550014076
8 HyS0037.2358825 12.2862550014076
8 HyS0037.2375178 12.2862550014076
8 HyS0037.2380430 12.2862550014076
8 HyS0037.2399844 12.2862550014076
8 HyS0037.2467546 12.2862550014076
8 HyS0037.2545822 12.2862550014076
8 HyS0037.2557829 12.2862550014076
8 HyS0037.2596205 12.2862550014076
8 HyS0068.5663 12.2862550014076
8 HyS0068.40135 12.2862550014076
8 HyS0068.45138 12.2862550014076
8 HyS0068.50981 12.2862550014076
8 HyS0068.56026 12.2862550014076
8 HyS0068.67816 12.2862550014076
8 HyS0068.72841 12.2862550014076
8 HyS0068.102902 12.2862550014076
8 HyS0068.122207 12.2862550014076
8 HyS0068.127730 12.2862550014076
8 HyS0068.158194 12.2862550014076
8 HyS0068.169165 12.2862550014076
8 HyS0068.174863 12.2862550014076
8 HyS0068.215236 12.2862550014076
8 HyS0068.224328 12.2862550014076
8 HyS0068.236613 12.2862550014076
8 HyS0068.243688 12.2862550014076
8 HyS0068.249065 12.2862550014076
8 HyS0068.259535 12.2862550014076
8 HyS0068.264899 12.2862550014076
8 HyS0068.272160 12.2862550014076
8 HyS0068.281882 12.2862550014076
8 HyS0068.327806 12.2862550014076
8 HyS0068.334871 12.2862550014076
8 HyS0068.339967 12.2862550014076
8 HyS0068.374224 12.2862550014076
8 HyS0068.431086 12.2862550014076
8 HyS0068.485957 12.2862550014076
8 HyS0068.496340 12.2862550014076
8 HyS0068.508124 12.2862550014076
8 HyS0068.570780 12.2862550014076
8 HyS0068.599232 12.2862550014076
8 HyS0068.604618 12.2862550014076
8 HyS0068.628410 12.2862550014076
8 HyS0068.640365 12.2862550014076
8 HyS0068.647444 12.2862550014076
8 HyS0068.657936 12.2862550014076
8 HyS0068.701687 12.2862550014076
8 HyS0068.727578 12.2862550014076
8 HyS0068.747949 12.2862550014076
8 HyS0068.753686 12.2862550014076
8 HyS0068.763868 12.2862550014076
8 HyS0068.776985 12.2862550014076
8 HyS0068.821524 12.2862550014076
8 HyS0068.827658 12.2862550014076
8 HyS0068.835175 12.2862550014076
8 HyS0068.840824 12.2862550014076
8 HyS0068.846944 12.2862550014076
8 HyS0068.851945 12.2862550014076
8 HyS0068.859922 12.2862550014076
8 HyS0068.906376 12.2862550014076
8 HyS0068.916823 12.2862550014076
8 HyS0068.927290 12.2862550014076
8 HyS0068.932320 12.2862550014076
8 HyS0428.6714 12.2862550014076
8 HyS0037.1977403 12.2863550014076
8 HyS0037.1994525 12.2863550014076
8 HyS0037.2005772 12.2863550014076
8 HyS0037.2027484 12.2863550014076
8 HyS0037.2046118 12.2863550014076
8 HyS0037.2051750 12.2863550014076
8 HyS0037.2059543 12.2863550014076
8 HyS0037.2064625 12.2863550014076
8 HyS0037.2070895 12.2863550014076
8 HyS0037.2081634 12.2863550014076
8 HyS0037.2086965 12.2863550014076
8 HyS0037.2092196 12.2863550014076
8 HyS0037.2097777 12.2863550014076
8 HyS0037.2114113 12.2863550014076
8 HyS0037.2137804 12.2863550014076
8 HyS0037.2143954 12.2863550014076
8 HyS0037.2149202 12.2863550014076
8 HyS0037.2155501 12.2863550014076
8 HyS0037.2162721 12.2863550014076
8 HyS0037.2167906 12.2863550014076
8 HyS0037.2173169 12.2863550014076
8 HyS0037.2178776 12.2863550014076
8 HyS0037.2183841 12.2863550014076
8 HyS0037.2247176 12.2863550014076
8 HyS0037.2260694 12.2863550014076
8 HyS0037.2266379 12.2863550014076
8 HyS0037.2276163 12.2863550014076
8 HyS0037.2282013 12.2863550014076
8 HyS0037.2287946 12.2863550014076
8 HyS0037.2294480 12.2863550014076
8 HyS0037.2301288 12.2863550014076
8 HyS0037.2327855 12.2863550014076
8 HyS0037.2342480 12.2863550014076
8 HyS0037.2347783 12.2863550014076
8 HyS0037.2365000 12.2863550014076
8 HyS0037.2370088 12.2863550014076
8 HyS0037.2404916 12.2863550014076
8 HyS0037.2412400 12.2863550014076
8 HyS0037.2455780 12.2863550014076
8 HyS0037.2486575 12.2863550014076
8 HyS0037.2497327 12.2863550014076
8 HyS0037.2510558 12.2863550014076
8 HyS0037.2522445 12.2863550014076
8 HyS0037.2529838 12.2863550014076
8 HyS0037.2535030 12.2863550014076
8 HyS0037.2565618 12.2863550014076
8 HyS0037.2581799 12.2863550014076
8 HyS0037.2587244 12.2863550014076
8 HyS0068.61091 12.2863550014076
8 HyS0068.108620 12.2863550014076
8 HyS0068.113745 12.2863550014076
8 HyS0068.132772 12.2863550014076
8 HyS0068.138497 12.2863550014076
8 HyS0068.145545 12.2863550014076
8 HyS0068.151285 12.2863550014076
8 HyS0068.163237 12.2863550014076
8 HyS0068.181636 12.2863550014076
8 HyS0068.186845 12.2863550014076
8 HyS0068.192142 12.2863550014076
8 HyS0068.198161 12.2863550014076
8 HyS0068.204103 12.2863550014076
8 HyS0068.209773 12.2863550014076
8 HyS0068.231537 12.2863550014076
8 HyS0068.254137 12.2863550014076
8 HyS0068.322133 12.2863550014076
8 HyS0068.353133 12.2863550014076
8 HyS0068.358312 12.2863550014076
8 HyS0068.363631 12.2863550014076
8 HyS0068.368946 12.2863550014076
8 HyS0068.379284 12.2863550014076
8 HyS0068.385038 12.2863550014076
8 HyS0068.396069 12.2863550014076
8 HyS0068.423928 12.2863550014076
8 HyS0068.448575 12.2863550014076
8 HyS0068.454796 12.2863550014076
8 HyS0068.491275 12.2863550014076
8 HyS0068.501777 12.2863550014076
8 HyS0068.513409 12.2863550014076
8 HyS0068.540652 12.2863550014076
8 HyS0068.549951 12.2863550014076
8 HyS0068.555307 12.2863550014076
8 HyS0068.560338 12.2863550014076
8 HyS0068.565404 12.2863550014076
8 HyS0068.575899 12.2863550014076
8 HyS0068.581123 12.2863550014076
8 HyS0068.586437 12.2863550014076
8 HyS0068.592279 12.2863550014076
8 HyS0068.609723 12.2863550014076
8 HyS0068.614791 12.2863550014076
8 HyS0068.623396 12.2863550014076
8 HyS0068.652732 12.2863550014076
8 HyS0068.663808 12.2863550014076
8 HyS0068.678136 12.2863550014076
8 HyS0068.688104 12.2863550014076
8 HyS0068.708721 12.2863550014076
8 HyS0068.713724 12.2863550014076
8 HyS0068.719598 12.2863550014076
8 HyS0068.732592 12.2863550014076
8 HyS0068.737776 12.2863550014076
8 HyS0068.758864 12.2863550014076
8 HyS0068.770861 12.2863550014076
8 HyS0068.868544 12.2863550014076
8 HyS0068.874568 12.2863550014076
8 HyS0068.879910 12.2863550014076
8 HyS0068.885081 12.2863550014076
8 HyS0068.891196 12.2863550014076
8 HyS0068.896347 12.2863550014076
8 HyS0068.901352 12.2863550014076
8 HyS0068.911655 12.2863550014076
8 HyS0068.922035 12.2863550014076
8 HyS0068.943980 12.2863550014076
8 HyS0068.950059 12.2863550014076
8 HyS0068.959318 12.2863550014076
8 HyS0068.966674 12.2863550014076
8 HyS0068.985516 16.7425970222419
8 HyS0068.998493 16.7425970222419
8 HyS0068.1010169 16.7425970222419
8 HyS0068.1017083 16.7425970222419
8 HyS0068.1022088 16.7425970222419
8 HyS0068.1032834 16.7425970222419
8 HyS0068.1058375 16.7425970222419
8 HyS0068.1064279 16.7425970222419
8 HyS0068.1081127 17.8539013939913
8 HyS0068.1087191 17.8539013939913
8 HyS0068.1113710 17.8539013939913
8 HyS0068.1120299 17.8539013939913
8 HyS0068.1126777 17.8539013939913
8 HyS0068.1134286 17.8539013939913
8 HyS0068.1150153 17.8539013939913
8 HyS0068.1156312 17.8539013939913
8 HyS0068.1162283 17.8539013939913
8 HyS0068.1173451 17.8539013939913
8 HyS0068.1178557 17.8539013939913
8 HyS0068.1191069 17.8539013939913
8 HyS0068.1228178 17.8539013939913
8 HyS0068.1234657 17.8539013939913
8 HyS0068.1240007 17.8539013939913
8 HyS0068.1251137 17.8539013939913
8 HyS0068.1257265 17.8539013939913
8 HyS0068.1274248 17.8539013939913
8 HyS0068.1279369 17.8539013939913
8 HyS0068.1293801 17.8539013939913
8 HyS0068.1298942 17.8539013939913
8 HyS0068.1355199 17.8539013939913
8 HyS0068.1370082 17.8539013939913
8 HyS0076.59927 17.8539013939913
8 HyS0076.65027 17.8539013939913
8 HyS0076.79034 17.8539013939913
8 HyS0076.100222 17.8539013939913
8 HyS0076.124342 17.8539013939913
8 HyS0076.156689 17.8539013939913
8 HyS0076.168115 17.8539013939913
8 HyS0076.173278 17.8539013939913
8 HyS0076.178393 17.8539013939913
8 HyS0076.183476 17.8539013939913
8 HyS0076.188757 17.8539013939913
8 HyS0076.194897 17.8539013939913
8 HyS0076.199919 17.8539013939913
8 HyS0076.217176 17.8539013939913
8 HyS0076.222254 17.8539013939913
8 HyS0076.238262 17.8539013939913
8 HyS0076.261389 17.8539013939913
8 HyS0076.284013 17.8539013939913
8 HyS0076.289570 17.8539013939913
8 HyS0076.298192 17.8539013939913
8 HyS0076.304412 17.8539013939913
8 HyS0076.312279 17.8539013939913
8 HyS0076.324246 17.8539013939913
8 HyS0076.391337 17.8539013939913
8 HyS0076.399127 17.8539013939913
8 HyS0076.404130 17.8539013939913
8 HyS0076.409165 17.8539013939913
8 HyS0076.414401 17.8539013939913
8 HyS0076.422164 17.8539013939913
8 HyS0076.459645 17.8539013939913
8 HyS0076.478070 17.8539013939913
8 HyS0076.487771 17.8539013939913
8 HyS0076.494904 17.8539013939913
8 HyS0076.500020 17.8539013939913
8 HyS0076.505448 17.8539013939913
8 HyS0076.525742 17.8539013939913
8 HyS0076.531408 17.8539013939913
8 HyS0076.539677 17.8539013939913
8 HyS0076.551002 17.8539013939913
8 HyS0076.568472 17.8539013939913
8 HyS0076.578869 17.8539013939913
8 HyS0076.585372 17.8539013939913
8 HyS0076.597635 17.8539013939913
8 HyS0076.602838 17.8539013939913
8 HyS0076.608196 17.8539013939913
8 HyS0076.613248 17.8539013939913
8 HyS0076.628161 17.8539013939913
8 HyS0076.633883 17.8539013939913
8 HyS0076.666011 17.8539013939913
8 HyS0076.671159 17.8539013939913
8 HyS0076.743180 17.8539013939913
8 HyS0076.814464 17.8539013939913
8 HyS0076.833269 17.8539013939913
8 HyS0076.843502 17.8539013939913
8 HyS0193.32906 17.8539013939913
8 HyS0193.67168 17.8539013939913
8 HyS0193.75341 17.8539013939913
8 HyS0193.109808 17.8539013939913
8 HyS0340.29811 17.8539013939913
8 HyS0340.37544 17.8539013939913
8 HyS0596.26031 17.8539013939913
8 HyS0596.42513 17.8539013939913
8 HyS0893.14786 17.8539013939913
8 HyS1257.17198 17.8539013939913
8 HyS1432.10073 17.8539013939913
8 HyS2171.16863 17.8539013939913
8 HyS0068.1093237 17.8540013939913
8 HyS0068.1108681 17.8540013939913
8 HyS0068.1139590 17.8540013939913
8 HyS0068.1144805 17.8540013939913
8 HyS0068.1168304 17.8540013939913
8 HyS0068.1184981 17.8540013939913
8 HyS0068.1196243 17.8540013939913
8 HyS0068.1245165 17.8540013939913
8 HyS0068.1262321 17.8540013939913
8 HyS0068.1304671 17.8540013939913
8 HyS0068.1309951 17.8540013939913
8 HyS0076.71241 17.8540013939913
8 HyS0076.95078 17.8540013939913
8 HyS0076.119252 17.8540013939913
8 HyS0076.137037 17.8540013939913
8 HyS0076.144542 17.8540013939913
8 HyS0076.227355 17.8540013939913
8 HyS0076.232640 17.8540013939913
8 HyS0076.244691 17.8540013939913
8 HyS0076.249850 17.8540013939913
8 HyS0076.255007 17.8540013939913
8 HyS0076.439235 17.8540013939913
8 HyS0076.444277 17.8540013939913
8 HyS0076.449557 17.8540013939913
8 HyS0076.454624 17.8540013939913
8 HyS0076.464717 17.8540013939913
8 HyS0076.469804 17.8540013939913
8 HyS0076.510529 17.8540013939913
8 HyS0076.545696 17.8540013939913
8 HyS0076.556048 17.8540013939913
8 HyS0076.561492 17.8540013939913
8 HyS0076.573794 17.8540013939913
8 HyS0076.591008 17.8540013939913
8 HyS0076.622397 17.8540013939913
8 HyS0076.646308 17.8540013939913
8 HyS0076.659528 17.8540013939913
8 HyS0076.676193 17.8540013939913
8 HyS0076.704563 17.8540013939913
8 HyS0076.713618 17.8540013939913
8 HyS0076.838491 17.8540013939913
8 HyS0076.848541 17.8540013939913
8 HyS0076.853866 17.8540013939913
8 HyS0193.93401 17.8540013939913
8 HyS0596.10623 17.8540013939913
8 HyS0050.741446 20.0776657216323
8 HyS0050.748263 20.0776657216323
8 HyS0050.754488 20.0776657216323
8 HyS0050.759839 20.0776657216323
8 HyS0050.767070 20.0776657216323
8 HyS0050.786889 20.0776657216323
8 HyS0050.839921 20.0776657216323
8 HyS0050.845584 20.0776657216323
8 HyS0050.881079 20.0776657216323
8 HyS0050.886131 20.0776657216323
8 HyS0050.891667 20.0776657216323
8 HyS0050.898651 20.0776657216323
8 HyS0050.903787 20.0776657216323
8 HyS0050.909459 20.0776657216323
8 HyS0050.914711 20.0776657216323
8 HyS0050.920221 20.0776657216323
8 HyS0050.925980 20.0776657216323
8 HyS0050.931177 20.0776657216323
8 HyS0050.938436 20.0776657216323
8 HyS0050.944401 20.0776657216323
8 HyS0050.950130 20.0776657216323
8 HyS0050.955568 20.0776657216323
8 HyS0050.989856 20.0776657216323
8 HyS0050.995047 20.0776657216323
8 HyS0050.1005226 20.0776657216323
8 HyS0050.1010638 20.0776657216323
8 HyS0050.1017073 20.0776657216323
8 HyS0050.1022888 20.0776657216323
8 HyS0050.1027972 20.0776657216323
8 HyS0050.1033478 20.0776657216323
8 HyS0050.1038744 20.0776657216323
8 HyS0050.1043960 20.0776657216323
8 HyS0050.1049357 20.0776657216323
8 HyS0050.1057605 20.0776657216323
8 HyS0050.1067397 20.0776657216323
8 HyS0050.1074370 20.0776657216323
8 HyS0050.1083382 20.0776657216323
8 HyS0050.1097364 20.0776657216323
8 HyS0050.1117844 20.0776657216323
8 HyS0050.1125024 20.0776657216323
8 HyS0050.1132229 20.0776657216323
8 HyS0050.1139406 20.0776657216323
8 HyS0050.1149067 20.0776657216323
8 HyS0050.1155728 20.0776657216323
8 HyS0050.1160959 20.0776657216323
8 HyS0050.1221332 20.0776657216323
8 HyS0050.1226793 20.0776657216323
8 HyS0050.1232379 20.0776657216323
8 HyS0050.1238133 20.0776657216323
8 HyS0050.1245965 20.0776657216323
8 HyS0050.1251262 20.0776657216323
8 HyS0050.1256690 20.0776657216323
8 HyS0050.1263891 20.0776657216323
8 HyS0050.1270623 20.0776657216323
8 HyS0050.1280255 20.0776657216323
8 HyS0050.1285948 20.0776657216323
8 HyS0050.1313871 20.0776657216323
8 HyS0050.1349850 20.0776657216323
8 HyS0050.1354890 20.0776657216323
8 HyS0050.1360025 20.0776657216323
8 HyS0050.1366504 20.0776657216323
8 HyS0050.1373420 20.0776657216323
8 HyS0050.1378727 20.0776657216323
8 HyS0050.1388994 20.0776657216323
8 HyS0050.1394036 20.0776657216323
8 HyS0050.1399136 20.0776657216323
8 HyS0050.1405203 20.0776657216323
8 HyS0050.1411480 20.0776657216323
8 HyS0050.1417150 20.0776657216323
8 HyS0050.1425295 20.0776657216323
8 HyS0050.1431753 20.0776657216323
8 HyS0050.1576743 20.0776657216323
8 HyS0050.1606262 20.0776657216323
8 HyS0050.1626709 20.0776657216323
8 HyS0050.1643261 20.0776657216323
8 HyS0050.1662797 20.0776657216323
8 HyS0050.1689206 20.0776657216323
8 HyS0050.1714041 20.0776657216323
8 HyS0050.1746681 20.0776657216323
8 HyS0050.1763155 20.0776657216323
8 HyS0050.1772047 20.0776657216323
8 HyS0050.1817734 20.0776657216323
8 HyS0050.1844829 20.0776657216323
8 HyS0050.1897481 20.0776657216323
8 HyS0050.1923547 20.0776657216323
8 HyS0050.1957349 20.0776657216323
8 HyS0050.1997887 20.0776657216323
8 HyS0050.2004468 20.0776657216323
8 HyS0050.2019892 20.0776657216323
8 HyS0050.2077483 20.0776657216323
8 HyS0059.1363289 20.0776657216323
8 HyS0059.1369346 20.0776657216323
8 HyS0059.1378229 20.0776657216323
8 HyS0059.1384013 20.0776657216323
8 HyS0059.1389672 20.0776657216323
8 HyS0059.1394962 20.0776657216323
8 HyS0059.1399984 20.0776657216323
8 HyS0059.1406438 20.0776657216323
8 HyS0059.1429904 20.0776657216323
8 HyS0059.1436471 20.0776657216323
8 HyS0059.1443204 20.0776657216323
8 HyS0059.1448266 20.0776657216323
8 HyS0059.1467487 20.0776657216323
8 HyS0059.1474154 20.0776657216323
8 HyS0059.1480174 20.0776657216323
8 HyS0059.1486186 20.0776657216323
8 HyS0059.1492406 20.0776657216323
8 HyS0059.1499156 20.0776657216323
8 HyS0059.1514797 20.0776657216323
8 HyS0059.1521376 20.0776657216323
8 HyS0059.1526798 20.0776657216323
8 HyS0059.1582597 20.0776657216323
8 HyS0063.38481 20.0776657216323
8 HyS0063.55783 20.0776657216323
8 HyS0063.80894 20.0776657216323
8 HyS0063.96187 20.0776657216323
8 HyS0063.101599 20.0776657216323
8 HyS0063.108559 20.0776657216323
8 HyS0063.127774 20.0776657216323
8 HyS0063.134073 20.0776657216323
8 HyS0063.140160 20.0776657216323
8 HyS0063.145819 20.0776657216323
8 HyS0063.151808 20.0776657216323
8 HyS0063.156847 20.0776657216323
8 HyS0063.161987 20.0776657216323
8 HyS0063.167521 20.0776657216323
8 HyS0063.173309 20.0776657216323
8 HyS0063.180055 20.0776657216323
8 HyS0063.185696 20.0776657216323
8 HyS0063.191861 20.0776657216323
8 HyS0063.197080 20.0776657216323
8 HyS0063.202985 20.0776657216323
8 HyS0063.209694 20.0776657216323
8 HyS0063.215838 20.0776657216323
8 HyS0063.221602 20.0776657216323
8 HyS0063.226785 20.0776657216323
8 HyS0063.238512 20.0776657216323
8 HyS0063.243757 20.0776657216323
8 HyS0063.248894 20.0776657216323
8 HyS0063.253960 20.0776657216323
8 HyS0063.259204 20.0776657216323
8 HyS0063.286648 20.0776657216323
8 HyS0063.291850 20.0776657216323
8 HyS0063.297296 20.0776657216323
8 HyS0063.305773 20.0776657216323
8 HyS0063.311181 20.0776657216323
8 HyS0063.369202 20.0776657216323
8 HyS0063.388849 20.0776657216323
8 HyS0063.396397 20.0776657216323
8 HyS0063.437657 20.0776657216323
8 HyS0063.445183 20.0776657216323
8 HyS0063.482625 20.0776657216323
8 HyS0063.489047 20.0776657216323
8 HyS0063.494579 20.0776657216323
8 HyS0063.508449 20.0776657216323
8 HyS0063.517633 20.0776657216323
8 HyS0063.525586 20.0776657216323
8 HyS0063.536696 20.0776657216323
8 HyS0063.554058 20.0776657216323
8 HyS0063.561816 20.0776657216323
8 HyS0063.585913 20.0776657216323
8 HyS0063.602635 20.0776657216323
8 HyS0063.610209 20.0776657216323
8 HyS0063.617429 20.0776657216323
8 HyS0063.625287 20.0776657216323
8 HyS0063.657123 20.0776657216323
8 HyS0063.674360 20.0776657216323
8 HyS0063.679482 20.0776657216323
8 HyS0063.685019 20.0776657216323
8 HyS0063.690242 20.0776657216323
8 HyS0063.717006 20.0776657216323
8 HyS0063.723243 20.0776657216323
8 HyS0063.730317 20.0776657216323
8 HyS0063.737543 20.0776657216323
8 HyS0063.766546 20.0776657216323
8 HyS0063.772086 20.0776657216323
8 HyS0063.777713 20.0776657216323
8 HyS0063.784138 20.0776657216323
8 HyS0063.791099 20.0776657216323
8 HyS0063.797654 20.0776657216323
8 HyS0063.803621 20.0776657216323
8 HyS0063.810427 20.0776657216323
8 HyS0063.815794 20.0776657216323
8 HyS0063.839805 20.0776657216323
8 HyS0063.846049 20.0776657216323
8 HyS0063.852569 20.0776657216323
8 HyS0063.859195 20.0776657216323
8 HyS0063.868256 20.0776657216323
8 HyS0063.873535 20.0776657216323
8 HyS0063.878779 20.0776657216323
8 HyS0063.887907 20.0776657216323
8 HyS0063.894267 20.0776657216323
8 HyS0063.899949 20.0776657216323
8 HyS0063.907746 20.0776657216323
8 HyS0063.913053 20.0776657216323
8 HyS0063.918367 20.0776657216323
8 HyS0063.923862 20.0776657216323
8 HyS0063.929325 20.0776657216323
8 HyS0063.936886 20.0776657216323
8 HyS0063.942295 20.0776657216323
8 HyS0063.954849 20.0776657216323
8 HyS0063.960194 20.0776657216323
8 HyS0063.1071024 20.0776657216323
8 HyS0063.1117054 20.0776657216323
8 HyS0063.1179125 20.0776657216323
8 HyS0063.1185918 20.0776657216323
8 HyS0063.1191468 20.0776657216323
8 HyS0063.1196593 20.0776657216323
8 HyS0063.1201776 20.0776657216323
8 HyS0063.1207501 20.0776657216323
8 HyS0063.1212612 20.0776657216323
8 HyS0063.1217834 20.0776657216323
8 HyS0063.1226183 20.0776657216323
8 HyS0063.1231687 20.0776657216323
8 HyS0063.1236831 20.0776657216323
8 HyS0063.1243345 20.0776657216323
8 HyS0063.1269311 20.0776657216323
8 HyS0063.1278544 20.0776657216323
8 HyS0063.1289133 20.0776657216323
8 HyS0063.1295418 20.0776657216323
8 HyS0063.1301006 20.0776657216323
8 HyS0063.1337866 20.0776657216323
8 HyS0063.1379805 20.0776657216323
8 HyS0063.1397812 20.0776657216323
8 HyS0063.1407183 20.0776657216323
8 HyS0063.1413880 20.0776657216323
8 HyS0063.1429665 20.0776657216323
8 HyS0063.1437456 20.0776657216323
8 HyS0063.1442808 20.0776657216323
8 HyS0063.1455752 20.0776657216323
8 HyS0063.1461923 20.0776657216323
8 HyS0063.1468258 20.0776657216323
8 HyS0063.1479220 20.0776657216323
8 HyS0063.1526807 20.0776657216323
8 HyS0063.1536465 20.0776657216323
8 HyS0063.1541666 20.0776657216323
8 HyS0063.1547787 20.0776657216323
8 HyS0063.1554903 20.0776657216323
8 HyS0063.1561371 20.0776657216323
8 HyS0076.945068 20.0776657216323
8 HyS0076.951030 20.0776657216323
8 HyS0076.958927 20.0776657216323
8 HyS0076.964195 20.0776657216323
8 HyS0076.969372 20.0776657216323
8 HyS0076.976681 20.0776657216323
8 HyS0076.984639 20.0776657216323
8 HyS0076.991645 20.0776657216323
8 HyS0076.1009458 20.0776657216323
8 HyS0076.1015390 20.0776657216323
8 HyS0076.1022072 20.0776657216323
8 HyS0076.1029709 20.0776657216323
8 HyS0076.1034721 20.0776657216323
8 HyS0076.1041610 20.0776657216323
8 HyS0079.1020 20.0776657216323
8 HyS0079.85740 20.0776657216323
8 HyS0079.99042 20.0776657216323
8 HyS0079.111567 20.0776657216323
8 HyS0079.160613 20.0776657216323
8 HyS0079.166361 20.0776657216323
8 HyS0079.171527 20.0776657216323
8 HyS0079.180309 20.0776657216323
8 HyS0079.188984 20.0776657216323
8 HyS0079.198584 20.0776657216323
8 HyS0079.203878 20.0776657216323
8 HyS0079.209741 20.0776657216323
8 HyS0079.218696 20.0776657216323
8 HyS0079.223977 20.0776657216323
8 HyS0079.271895 20.0776657216323
8 HyS0079.280372 20.0776657216323
8 HyS0079.287802 20.0776657216323
8 HyS0079.305212 20.0776657216323
8 HyS0079.317340 20.0776657216323
8 HyS0079.325131 20.0776657216323
8 HyS0079.330797 20.0776657216323
8 HyS0079.337845 20.0776657216323
8 HyS0079.348697 20.0776657216323
8 HyS0079.353851 20.0776657216323
8 HyS0079.359434 20.0776657216323
8 HyS0079.364755 20.0776657216323
8 HyS0079.369948 20.0776657216323
8 HyS0079.375501 20.0776657216323
8 HyS0079.382439 20.0776657216323
8 HyS0079.389250 20.0776657216323
8 HyS0079.395331 20.0776657216323
8 HyS0079.401779 20.0776657216323
8 HyS0079.411157 20.0776657216323
8 HyS0079.416330 20.0776657216323
8 HyS0079.422748 20.0776657216323
8 HyS0079.428093 20.0776657216323
8 HyS0079.433181 20.0776657216323
8 HyS0079.442221 20.0776657216323
8 HyS0079.447376 20.0776657216323
8 HyS0079.452467 20.0776657216323
8 HyS0079.467881 20.0776657216323
8 HyS0079.530169 20.0776657216323
8 HyS0079.689626 20.0776657216323
8 HyS0079.694730 20.0776657216323
8 HyS0079.700320 20.0776657216323
8 HyS0079.705728 20.0776657216323
8 HyS0079.712824 20.0776657216323
8 HyS0079.719850 20.0776657216323
8 HyS0079.730433 20.0776657216323
8 HyS0079.766378 20.0776657216323
8 HyS0079.771976 20.0776657216323
8 HyS0079.778480 20.0776657216323
8 HyS0079.783673 20.0776657216323
8 HyS0079.845297 20.0776657216323
8 HyS0079.866123 20.0776657216323
8 HyS0079.921545 20.0776657216323
8 HyS0079.955104 20.0776657216323
8 HyS0079.970410 20.0776657216323
8 HyS0079.993056 20.0776657216323
8 HyS0079.1008554 20.0776657216323
8 HyS0079.1055461 20.0776657216323
8 HyS0079.1111256 20.0776657216323
8 HyS0124.4868 20.0776657216323
8 HyS0124.43952 20.0776657216323
8 HyS0124.67802 20.0776657216323
8 HyS0124.77980 20.0776657216323
8 HyS0124.98910 20.0776657216323
8 HyS0124.107759 20.0776657216323
8 HyS0124.113309 20.0776657216323
8 HyS0124.241938 20.0776657216323
8 HyS0124.268114 20.0776657216323
8 HyS0124.273849 20.0776657216323
8 HyS0124.280501 20.0776657216323
8 HyS0124.286478 20.0776657216323
8 HyS0124.291678 20.0776657216323
8 HyS0124.301648 20.0776657216323
8 HyS0124.307582 20.0776657216323
8 HyS0124.312765 20.0776657216323
8 HyS0124.318224 20.0776657216323
8 HyS0124.323805 20.0776657216323
8 HyS0124.331970 20.0776657216323
8 HyS0124.337240 20.0776657216323
8 HyS0124.344382 20.0776657216323
8 HyS0124.349670 20.0776657216323
8 HyS0124.358825 20.0776657216323
8 HyS0124.366743 20.0776657216323
8 HyS0124.371881 20.0776657216323
8 HyS0124.386564 20.0776657216323
8 HyS0124.392804 20.0776657216323
8 HyS0124.398138 20.0776657216323
8 HyS0124.407270 20.0776657216323
8 HyS0124.412847 20.0776657216323
8 HyS0124.420256 20.0776657216323
8 HyS0124.428132 20.0776657216323
8 HyS0149.111501 20.0776657216323
8 HyS0600.2850 20.0776657216323
8 HyS0059.1335660 23.4159377776157
8 HyS0059.1340896 23.4159377776157
8 HyS0059.1350194 23.4159377776157
8 HyS0059.1358122 23.4159377776157
8 HyS0059.1305891 26.7542098334091
8 HyS0059.1321817 26.7542098334091
8 HyS0059.650616 28.9778564449296
8 HyS0059.680714 28.9778564449296
8 HyS0059.715982 28.9778564449296
8 HyS0059.791396 28.9778564449296
8 HyS0059.875448 28.9778564449296
8 HyS0059.883222 28.9778564449296
8 HyS0059.890868 28.9778564449296
8 HyS0059.897636 28.9778564449296
8 HyS0059.907909 28.9778564449296
8 HyS0059.918097 28.9778564449296
8 HyS0059.924802 28.9778564449296
8 HyS0059.949612 28.9778564449296
8 HyS0059.960830 28.9778564449296
8 HyS0059.981915 28.9778564449296
8 HyS0059.1010938 28.9778564449296
8 HyS0059.1029363 28.9778564449296
8 HyS0059.1043160 28.9778564449296
8 HyS0059.1063714 28.9778564449296
8 HyS0059.1068839 28.9778564449296
8 HyS0059.1085481 28.9778564449296
8 HyS0059.1108574 28.9778564449296
8 HyS0059.1113589 28.9778564449296
8 HyS0059.1151903 28.9778564449296
8 HyS0059.1174213 28.9778564449296
8 HyS0059.1253489 28.9778564449296
8 HyS0059.225171 35.6844764769263
8 HyS0059.285727 35.6844764769263
8 HyS0059.293012 35.6844764769263
8 HyS0059.316167 35.6844764769263
8 HyS0059.323299 35.6844764769263
8 HyS0059.423353 35.6844764769263
8 HyS0059.433848 35.6844764769263
8 HyS0059.446220 35.6844764769263
8 HyS0059.458564 35.6844764769263
8 HyS0059.485495 35.6844764769263
8 HyS0059.585778 35.6844764769263
8 HyS0059.590939 35.6844764769263
8 HyS0059.596532 35.6844764769263
8 HyS0059.602459 35.6844764769263
8 HyS0059.607551 35.6844764769263
8 HyS0059.614938 35.6844764769263
8 HyS0059.623154 35.6844764769263
8 HyS0059.628695 35.6844764769263
8 HyS0059.637946 35.6844764769263
8 HyS0059.59987 36.7957673875545
8 HyS0059.93759 36.7957673875545
8 HyS0059.98997 36.7957673875545
8 HyS0059.104668 36.7957673875545
8 HyS0059.112165 36.7957673875545
8 HyS0059.118411 36.7957673875545
8 HyS0059.126457 36.7957673875545
8 HyS0059.152592 36.7957673875545
8 HyS0059.160629 36.7957673875545
8 HyS0059.166120 36.7957673875545
8 HyS0059.173441 36.7957673875545
8 HyS0059.189666 36.7957673875545
8 HyS0077.98071 36.7957673875545
8 HyS0077.103322 36.7957673875545
8 HyS0077.121253 36.7957673875545
8 HyS0077.130361 36.7957673875545
8 HyS0077.136025 36.7957673875545
8 HyS0077.146294 36.7957673875545
8 HyS0077.152566 36.7957673875545
8 HyS0077.158672 36.7957673875545
8 HyS0077.167683 36.7957673875545
8 HyS0077.215946 36.7957673875545
8 HyS0077.221233 36.7957673875545
8 HyS0077.227461 36.7957673875545
8 HyS0077.302077 36.7957673875545
8 HyS0077.307507 36.7957673875545
8 HyS0077.323860 36.7957673875545
8 HyS0077.331577 36.7957673875545
8 HyS0077.336775 36.7957673875545
8 HyS0077.342097 36.7957673875545
8 HyS0077.351760 36.7957673875545
8 HyS0077.356826 36.7957673875545
8 HyS0077.362937 36.7957673875545
8 HyS0077.388219 36.7957673875545
8 HyS0077.394260 36.7957673875545
8 HyS0077.418980 36.7957673875545
8 HyS0077.424204 36.7957673875545
8 HyS0077.429505 36.7957673875545
8 HyS0077.435187 36.7957673875545
8 HyS0077.440474 36.7957673875545
8 HyS0077.445529 36.7957673875545
8 HyS0077.451060 36.7957673875545
8 HyS0077.456117 36.7957673875545
8 HyS0077.462522 36.7957673875545
8 HyS0077.485414 36.7957673875545
8 HyS0077.494926 36.7957673875545
8 HyS0077.503235 36.7957673875545
8 HyS0077.515393 36.7957673875545
8 HyS0077.521199 36.7957673875545
8 HyS0077.532296 36.7957673875545
8 HyS0077.538903 36.7957673875545
8 HyS0077.549235 36.7957673875545
8 HyS0077.555430 36.7957673875545
8 HyS0077.574177 36.7957673875545
8 HyS0077.587233 36.7957673875545
8 HyS0077.607438 36.7957673875545
8 HyS0077.775170 36.7957673875545
8 HyS0077.784250 36.7957673875545
8 HyS0077.793273 36.7957673875545
8 HyS0077.798416 36.7957673875545
8 HyS0077.803898 36.7957673875545
8 HyS0077.828152 39.0194864761045
8 HyS0077.840909 39.0194864761045
8 HyS0077.846700 39.0194864761045
8 HyS0077.862167 39.0194864761045
8 HyS0077.868370 39.0194864761045
8 HyS0077.873400 39.0194864761045
8 HyS0077.912342 39.0194864761045
8 HyS0077.925324 39.0194864761045
8 HyS0077.944691 39.0194864761045
8 HyS0077.953637 40.1307356726112
8 HyS0064.1336542 47.9721921042117
8 HyS0077.960277 47.9721921042117
8 HyS0077.971794 47.9721921042117
8 HyS0077.983102 47.9721921042117
8 HyS0077.995675 47.9721921042117
8 HyS0077.1018490 47.9721921042117
8 HyS0077.1023857 47.9721921042117
8 HyS0077.1031248 47.9721921042117
8 HyS0077.1037409 47.9721921042117
8 HyS0077.1044591 47.9721921042117
8 HyS0077.1050044 47.9721921042117
8 HyS0077.1180778 47.9721921042117
8 HyS0064.596485 55.8136840639368
8 HyS0064.604527 55.8136840639368
8 HyS0064.610822 55.8136840639368
8 HyS0064.644077 55.8136840639368
8 HyS0064.664882 55.8136840639368
8 HyS0064.672181 55.8136840639368
8 HyS0064.677763 55.8136840639368
8 HyS0064.684761 55.8136840639368
8 HyS0064.689784 55.8136840639368
8 HyS0064.697346 55.8136840639368
8 HyS0064.793718 55.8136840639368
8 HyS0064.799412 55.8136840639368
8 HyS0064.811418 55.8136840639368
8 HyS0064.816426 55.8136840639368
8 HyS0064.822650 55.8136840639368
8 HyS0064.828091 55.8136840639368
8 HyS0064.833146 55.8136840639368
8 HyS0064.838587 55.8136840639368
8 HyS0064.844464 55.8136840639368
8 HyS0064.849808 55.8136840639368
8 HyS0064.923694 55.8136840639368
8 HyS0064.933993 55.8136840639368
8 HyS0064.953703 55.8136840639368
8 HyS0064.972011 55.8136840639368
8 HyS0064.1013521 55.8136840639368
8 HyS0064.1056171 55.8136840639368
8 HyS0064.1063297 55.8136840639368
8 HyS0064.1107743 55.8136840639368
8 HyS0064.1115954 55.8136840639368
8 HyS0064.1140663 55.8136840639368
8 HyS0064.1145663 55.8136840639368
8 HyS0064.1156084 55.8136840639368
8 HyS0064.1162639 55.8136840639368
8 HyS0064.1167667 55.8136840639368
8 HyS0064.1173441 55.8136840639368
8 HyS0064.1198236 55.8136840639368
8 HyS0064.1203445 55.8136840639368
8 HyS0064.1214534 55.8136840639368
8 HyS0064.1219595 55.8136840639368
8 HyS0064.1224595 55.8136840639368
8 HyS0064.1234844 55.8136840639368
8 HyS0064.1246155 55.8136840639368
8 HyS0064.1258489 55.8136840639368
8 HyS0064.1287614 55.8136840639368
8 HyS0064.1296233 55.8136840639368
8 HyS0064.1306401 55.8136840639368
8 HyS0064.296678 56.924570742198
8 HyS0064.342495 56.924570742198
8 HyS0064.348104 56.924570742198
8 HyS0064.353768 56.924570742198
8 HyS0064.380423 56.924570742198
8 HyS0064.391266 56.924570742198
8 HyS0064.397097 56.924570742198
8 HyS0064.413939 56.924570742198
8 HyS0064.419208 56.924570742198
8 HyS0064.424650 56.924570742198
8 HyS0064.462464 56.924570742198
8 HyS0064.468689 56.924570742198
8 HyS0064.480908 56.924570742198
8 HyS0064.506503 56.924570742198
8 HyS0064.516795 56.924570742198
8 HyS0064.548102 56.924570742198
[truncated: 224,157 more chars]
