# Supplementary material for: XY sex determination in a cnidarian
Source: BMC Biol. 2023 Feb 13;21:32. doi: 10.1186/s12915-023-01532-2 (PMC9926710; doi:10.1186/s12915-023-01532-2)
Supplement: Supplementary file 6 — Additional file 6: Table S3. SATC output. [file 12915_2023_1532_MOESM6_ESM.txt]

contig_name	linkage_group	in_non-recombining-region	contig_length	x_linked	sex_linked_or_abnormal
HyS0037	2 and 8	no	2700582	FALSE	TRUE
HyS0044	6 and 9	no	2352982	FALSE	TRUE
HyS0064	8	no	1667183	FALSE	TRUE
HyS0067	4	yes	1540726	FALSE	TRUE
HyS0069	unknown	unknown	1414761	FALSE	TRUE
HyS0070	unknown	unknown	1397348	FALSE	TRUE
HyS0113	4	yes	543559	FALSE	TRUE
HyS0116	4	yes	526609	FALSE	TRUE
HyS0120	4	yes	500412	FALSE	TRUE
HyS0141	unknown	unknown	303083	FALSE	TRUE
HyS0148	unknown	unknown	253364	FALSE	TRUE
HyS0150	unknown	unknown	242625	FALSE	TRUE
HyS0173	unknown	unknown	177190	FALSE	TRUE
HyS0177	4	yes	164653	FALSE	TRUE
HyS0222	unknown	unknown	115453	FALSE	TRUE
HyS0244	unknown	unknown	100972	FALSE	TRUE
HyS0247	unknown	unknown	100673	FALSE	TRUE
HyS0255	unknown	unknown	97198	FALSE	TRUE
HyS0259	unknown	unknown	95075	FALSE	TRUE
HyS0291	unknown	unknown	84231	FALSE	TRUE
HyS0311	unknown	unknown	80508	FALSE	TRUE
HyS0328	unknown	unknown	76569	FALSE	TRUE
HyS0343	unknown	unknown	73569	FALSE	TRUE
HyS0422	4	yes	59554	FALSE	TRUE
HyS0426	unknown	unknown	59131	FALSE	TRUE
HyS0429	unknown	unknown	58964	FALSE	TRUE
HyS0440	unknown	unknown	57618	FALSE	TRUE
HyS0473	unknown	unknown	54508	FALSE	TRUE
HyS0494	unknown	unknown	52867	FALSE	TRUE
HyS0529	unknown	unknown	50461	FALSE	TRUE
HyS0551	unknown	unknown	48358	FALSE	TRUE
HyS0564	unknown	unknown	47363	FALSE	TRUE
HyS0611	unknown	unknown	45097	FALSE	TRUE
HyS0620	4	yes	44433	FALSE	TRUE
HyS0647	unknown	unknown	42949	FALSE	TRUE
HyS0690	unknown	unknown	40956	FALSE	TRUE
HyS0700	unknown	unknown	40461	FALSE	TRUE
HyS0723	unknown	unknown	39271	TRUE	FALSE
HyS0755	unknown	unknown	37925	FALSE	TRUE
HyS0796	unknown	unknown	36187	FALSE	TRUE
HyS0812	unknown	unknown	35749	FALSE	TRUE
HyS0885	unknown	unknown	33890	FALSE	TRUE
HyS0918	unknown	unknown	33025	FALSE	TRUE
HyS0934	unknown	unknown	32576	FALSE	TRUE
HyS0959	unknown	unknown	32014	FALSE	TRUE
HyS1036	unknown	unknown	30576	FALSE	TRUE
HyS1114	unknown	unknown	29008	TRUE	FALSE
HyS1119	unknown	unknown	28945	FALSE	TRUE
HyS1170	unknown	unknown	28077	FALSE	TRUE
HyS1179	unknown	unknown	27987	FALSE	TRUE
HyS1273	unknown	unknown	26453	FALSE	TRUE
HyS1290	unknown	unknown	26272	FALSE	TRUE
HyS1312	unknown	unknown	25904	TRUE	FALSE
HyS1360	unknown	unknown	25283	FALSE	TRUE
HyS1489	unknown	unknown	23770	FALSE	TRUE
HyS1501	unknown	unknown	23639	FALSE	TRUE
HyS1504	unknown	unknown	23618	FALSE	TRUE
HyS1555	unknown	unknown	23236	FALSE	TRUE
HyS1611	unknown	unknown	22735	FALSE	TRUE
HyS1684	unknown	unknown	21999	FALSE	TRUE
HyS1696	unknown	unknown	21860	FALSE	TRUE
HyS1699	4	yes	21843	FALSE	TRUE
HyS1726	unknown	unknown	21586	FALSE	TRUE
HyS1784	unknown	unknown	21147	FALSE	TRUE
HyS1786	unknown	unknown	21129	FALSE	TRUE
HyS1810	unknown	unknown	20941	FALSE	TRUE
HyS1867	unknown	unknown	20496	TRUE	FALSE
HyS1868	unknown	unknown	20494	FALSE	TRUE
HyS1874	unknown	unknown	20462	FALSE	TRUE
HyS1894	unknown	unknown	20248	FALSE	TRUE
HyS1958	unknown	unknown	19856	FALSE	TRUE
HyS1995	unknown	unknown	19583	FALSE	TRUE
HyS2005	unknown	unknown	19536	FALSE	TRUE
HyS2010	unknown	unknown	19511	TRUE	FALSE
HyS2016	unknown	unknown	19483	FALSE	TRUE
HyS2076	unknown	unknown	19077	FALSE	TRUE
HyS2161	unknown	unknown	18631	FALSE	TRUE
HyS2205	unknown	unknown	18403	FALSE	TRUE
HyS2207	unknown	unknown	18386	FALSE	TRUE
HyS2247	unknown	unknown	18131	FALSE	TRUE
HyS2292	unknown	unknown	17852	FALSE	TRUE
HyS2435	unknown	unknown	17013	TRUE	FALSE
HyS2520	unknown	unknown	16651	FALSE	TRUE
HyS2552	unknown	unknown	16492	FALSE	TRUE
HyS2579	unknown	unknown	16387	FALSE	TRUE
HyS2587	unknown	unknown	16366	TRUE	FALSE
HyS2589	unknown	unknown	16361	FALSE	TRUE
HyS2624	unknown	unknown	16146	FALSE	TRUE
HyS2642	unknown	unknown	16046	FALSE	TRUE
HyS2706	unknown	unknown	15791	FALSE	TRUE
HyS2708	unknown	unknown	15782	FALSE	TRUE
HyS2740	unknown	unknown	15575	FALSE	TRUE
HyS2781	unknown	unknown	15353	TRUE	FALSE
HyS2893	unknown	unknown	14875	TRUE	FALSE
HyS2906	unknown	unknown	14827	TRUE	FALSE
HyS2981	unknown	unknown	14424	FALSE	TRUE
HyS3033	unknown	unknown	14197	TRUE	FALSE
HyS3047	unknown	unknown	14108	FALSE	TRUE
HyS3082	unknown	unknown	13998	FALSE	TRUE
HyS3185	unknown	unknown	13509	FALSE	TRUE
HyS3332	unknown	unknown	12879	FALSE	TRUE
HyS3392	unknown	unknown	12628	FALSE	TRUE
HyS3421	unknown	unknown	12489	FALSE	TRUE
HyS3486	unknown	unknown	12228	TRUE	FALSE
HyS3491	unknown	unknown	12218	FALSE	TRUE
HyS3548	unknown	unknown	11949	FALSE	TRUE
HyS3563	unknown	unknown	11896	FALSE	TRUE
HyS3583	unknown	unknown	11782	FALSE	TRUE
HyS3649	unknown	unknown	11501	FALSE	TRUE
HyS3661	unknown	unknown	11453	FALSE	TRUE
HyS3673	unknown	unknown	11399	FALSE	TRUE
HyS3687	unknown	unknown	11328	FALSE	TRUE
HyS3819	unknown	unknown	10754	TRUE	FALSE
HyS3869	unknown	unknown	10526	FALSE	TRUE
HyS3921	unknown	unknown	10307	FALSE	TRUE
HyS3941	unknown	unknown	10213	TRUE	FALSE
HyS4020	unknown	unknown	9855	FALSE	TRUE
HyS4023	unknown	unknown	9845	FALSE	TRUE
HyS4128	unknown	unknown	9398	FALSE	TRUE
HyS4173	unknown	unknown	9133	FALSE	TRUE
HyS4176	unknown	unknown	9121	FALSE	TRUE
HyS4201	unknown	unknown	9006	FALSE	TRUE
HyS4218	unknown	unknown	8924	FALSE	TRUE
HyS4258	unknown	unknown	8754	FALSE	TRUE
HyS4306	unknown	unknown	8575	FALSE	TRUE
HyS4351	unknown	unknown	8298	TRUE	FALSE
HyS4383	unknown	unknown	8144	FALSE	TRUE
HyS4443	unknown	unknown	7719	FALSE	TRUE
HyS4472	unknown	unknown	7527	FALSE	TRUE
HyS4545	unknown	unknown	6827	FALSE	TRUE
HyS4555	unknown	unknown	6679	FALSE	TRUE
HyS4646	unknown	unknown	5051	FALSE	TRUE
HyS4663	unknown	unknown	4519	FALSE	TRUE
HyS4665	unknown	unknown	4480	FALSE	TRUE
HyS4676	unknown	unknown	4150	FALSE	TRUE
HyS4701	unknown	unknown	3391	TRUE	FALSE
HyS4711	unknown	unknown	3087	FALSE	TRUE
