# Supplementary material for: XY sex determination in a cnidarian
Source: BMC Biol. 2023 Feb 13;21:32. doi: 10.1186/s12915-023-01532-2 (PMC9926710; doi:10.1186/s12915-023-01532-2)
Supplement: Supplementary file 8 — Additional file 8: Table S4. A tab-delimited text file with gene expression information and annotations for each candidate sex-determination gene. Each field is described in the comments at the beginning of the file. [file 12915_2023_1532_MOESM8_ESM.tsv]

# gene_ID : unique identifier of gene model in format ContigName.ID
# index_sort_by_gene_ID : Gene ID padded with zeros to allow sensible sorting
# index_sort_by_expression : sort so genes are grouped by expression in gonozooids as shown in tables 1 and 2
# is_in_table1_or_table_2 : gene appears in Table 1 or Table 2
# SATC_flag : flag assigned to contig by SATC
# linkage_group : linkage group where gene is located in linkage map
# is_in_nrr : yes if gene is in the non-recombining region of LG4 in the linkage map
# deficit in female coverage : yes if gene has little to no coverage in female samples
# gast_exp_1 : FPKM in gastrozooid library 1 from Sanders et al 2014 BMC Genomics
# gast_exp_2 : FPKM in gastrozooid library 2 from Sanders et al 2014 BMC Genomics
# gast_exp_3 : FPKM in gastrozooid library 3 from Sanders et al 2014 BMC Genomics
# gast_exp_4 : FPKM in gastrozooid library 4 from Sanders et al 2014 BMC Genomics
# fem_gono_exp_1 : FPKM in female gonozooid library 1 from Sanders et al 2014 BMC Genomics
# fem_gono_exp_2 : FPKM in female gonozooid library 2 from Sanders et al 2014 BMC Genomics
# male_gono_exp_1 : FPKM in male gonozooid library 1 from Sanders et al 2014 BMC Genomics
# male_gono_exp_2 : FPKM in male gonozooid library 2 from Sanders et al 2014 BMC Genomics
# mean_gastro_exp : mean FPKM of gastrozooid libraries 1-4
# mean_female_gono_exp : mean FPKM of male gonozooid libraries 1-2
# mean_male_gono_exp : mean FPKM of female gonozooid libraries 1-2
# exp_in_gastro_1fkpm : 1 if expressed in gastrozooids at 1 fkpm threshold, 0 if not
# exp_in_fem_gono_1fkpm : 1 if expressed in female gonozooids at 1 fkpm threshold, 0 if not
# exp_in_male_gono_1fkpm : 1 if expressed in male gonozooids at 1 fkpm threshold, 0 if not
# unexpressed_1fkpm : 1 if unexpressed 1 fkpm threshold, 0 if not
# gastro_only_exp_1fkpm : 1 if expressed only in gastrozooids at 1 fkpm threshold, 0 if not
# gastro_and_gono_exp_1fkpm : 1 if expressed in gastrozooids and gonozooids 1 fkpm threshold, 0 if not
# gono_specific_1fkpm : 1 if gonozooids specific 1 fkpm threshold, 0 if not
# fem_gono_specific_1fkpm : 1 if only expressed in male gonozooids at 1 fkpm threshold, 0 if not
# male_gono_specific_1fkpm : 1 if only expressed in female gonozooids at 1 fkpm threshold, 0 if not
# exp_in_gastro_5fkpm : 1 if expressed in gastrozooids at 5 fkpm threshold, 0 if not
# exp_in_fem_gono_5fkpm : 1 if expressed in female gonozooids at 5 fkpm threshold, 0 if not
# exp_in_male_gono_5fkpm : 1 if expressed in male gonozooids at 5 fkpm threshold, 0 if not
# unexpressed_5fkpm : 1 if unexpressed 5 fkpm threshold, 0 if not
# gastro_only_exp_5fkpm : 1 if expressed only in gastrozooids at 5 fkpm threshold, 0 if not
# gastro_and_gono_exp_5fkpm : 1 if expressed in gastrozooids and gonozooids 5 fkpm threshold, 0 if not
# gono_specific_5fkpm : 1 if gonozooids specific 5 fkpm threshold, 0 if not
# fem_gono_specific_5fkpm : 1 if only expressed in male gonozooids at 5 fkpm threshold, 0 if not
# male_gono_specific_5fkpm : 1 if only expressed in female gonozooids at 5 fkpm threshold, 0 if not
# blastp_vs_nr_desc : description of top blastp hit vs non-redundant protein database
# blastp_vs_nr_eval : e-value of top blastp hit vs non-redundant protein database
# blastp_vs_nr_hit_accession : accession of top blastp hit vs non-redundant protein database
# blastp_vs_landmark_desc : description of top blastp hit vs landmark database
# blastp_vs_landmark_taxon : taxon of top blastp hit vs landmark database
# blastp_vs_landmark_bitscore : bitscore of top blastp hit vs landmark database
# blastp_vs_landmark_query_cov : coverage of candidate gene by top blastp hit in landmark database
# blastp_vs_landmark_eval : evalue of top blastp hit vs landmark databse
# blastp_vs_landmark_pid : percent identity of top blastp hit vs landmark database
# blastp_vs_landmark_accession : accession of top blastp hit vs landmark database
# pannzer_description : self-explanatory
# pannzer_gene : self-explanatory
# pannzer_GO_molecular_function : self-explanatory
# pannzer_GO_biological_process : self-explanatory
# pannzer_GO_cellular_component : self-explanatory
# HMMER_pfam_hits : �PFAMID Description�, multiple domains separated by semi-colon (;)
# author_comment : homology, notable domains, or likely function as assessed by authors
gene_ID	index_sort_by_gene_ID	index_sort_by_expression	is_in_table1_or_table_2	SATC_flag	linkage_group	is_in_nrr	deficit in female coverage	gast_exp_1	gast_exp_2	gast_exp_3	gast_exp_4	fem_gono_exp_1	fem_gono_exp_2	male_gono_exp_1	male_gono_exp_2	mean_gastro_exp	mean_female_gono_exp	mean_male_gono_exp	exp_in_gastro_1fkpm	exp_in_fem_gono_1fkpm	exp_in_male_gono_1fkpm	unexpressed_1fkpm	gastro_only_exp_1fkpm	gastro_and_gono_exp_1fkpm	gono_specific_1fkpm	fem_gono_specific_1fkpm	male_gono_specific_1fkpm	exp_in_gastro_5fkpm	exp_in_fem_gono_5fkpm	exp_in_male_gono_5fkpm	unexpressed_5fkpm	gastro_only_exp_5fkpm	gastro_and_gono_exp_5fkpm	gono_specific_5fkpm	fem_gono_specific_5fkpm	male_gono_specific_5fkpm	blastp_vs_nr_desc	blastp_vs_nr_eval	blastp_vs_nr_hit_accession	blastp_vs_landmark_desc	blastp_vs_landmark_taxon	blastp_vs_landmark_bitscore	blastp_vs_landmark_query_cov	blastp_vs_landmark_eval	blastp_vs_landmark_pid	blastp_vs_landmark_accession	pannzer_description	pannzer_gene	pannzer_GO_molecular_function
HyS1036.2	HyS1036.002	1	(cutoff = 1) female specific	sex-linked-abnormal	4	-	-	0	0.293036	0.312197	0	21.956	23.2804	0.748162	0.197695	0.15130825	22.6182	0.4729285	0	1	0	0	0	0	1	1	0	0	1	0	0	0	0	1	1	0	no hits	-	-	Helix-loop-helix protein 10	Caenorhabditis elegans	45.8	23	1.26E-04	39.062	NP_505401	NA	NA	NA
HyS2624.2	HyS2624.002	2	(cutoff = 1) female specific	sex-linked-abnormal	-	-	-	0	0	0	0	11.4627	13.4809	0	0	0	12.4718	0	0	1	0	0	0	0	1	1	0	0	1	0	0	0	0	1	1	0	no hits	-	-	no hits	-	-	-	-	-	-	NA	NA	NA
HyS0007.332	HyS0007.332	3	(cutoff = 1) female specific	-	4	yes	-	0	0	0	0	8.90374	10.4146	0	0	0	9.65917	0	0	1	0	0	0	0	1	1	0	0	1	0	0	0	0	1	1	0	no hits	-	-	no hits	-	-	-	-	-	-	NA	NA	NA
HyS0116.3	HyS0116.003	4	(cutoff = 1) female specific	sex-linked-abnormal	4	yes	-	0	0	0	0	6.66963	4.87682	0	0	0	5.773225	0	0	1	0	0	0	0	1	1	0	0	1	0	0	0	0	1	1	0	uncharacterized protein LOC114515612 [Dendronephthya gigantea]	7.80E-22	XP_028390702.1	uncharacterized protein LOC101882990	Danio rerio	79.3	73	5.64E-16	31.515	XP_009296423	NA	NA	NA
HyS0070.121	HyS0070.121	5	(cutoff = 1) female specific	sex-linked-abnormal	-	-	-	0	0	0	0	2.716	1.65492	0.33577	0.266112	0	2.18546	0.300941	0	1	0	0	0	0	1	1	0	0	0	0	1	0	0	0	0	0	reverse transcriptase [Lasius niger]	5.90E-22	KMQ88340.1	no hits	-	-	-	-	-	-	NA	NA	NA
HyS0120.5	HyS0120.005	6	(cutoff = 1) female specific	sex-linked-abnormal	4	yes	-	0	0	0	0	1.68676	1.59803	0	0	0	1.642395	0	0	1	0	0	0	0	1	1	0	0	0	0	1	0	0	0	0	0	no hits	-	-	no hits	-	-	-	-	-	-	NA	NA	NA
HyS0328.2	HyS0328.002	7	(cutoff = 1) female specific	sex-linked-abnormal	-	-	-	0	0	0	0	1.42852	0.676578	0	0	0	1.052549	0	0	1	0	0	0	0	1	1	0	0	0	0	1	0	0	0	0	0	no hits	-	-	no hits	-	-	-	-	-	-	NA	NA	NA
HyS0070.32	HyS0070.032	8	(cutoff = 1) female specific	sex-linked-abnormal	-	-	-	0.809271	0.822643	0.146006	0.276083	1.34817	0.703235	0	0.275831	0.51350075	1.0257025	0.1379155	0	1	0	0	0	0	1	1	0	0	0	0	1	0	0	0	0	0	PREDICTED: headcase protein homolog isoform X1 [Hydra vulgaris]	8.30E-55	XP_012555232.1	headcase protein homolog isoform X1	Mus musculus	140	65	2.51E-36	34.615	XP_006512846	Hdc homolog, cell cycle regulator	HECA	unfolded protein binding
HyS0007.350	HyS0007.350	9	(cutoff = 1) female specific	-	4	yes	-	0	1.44014	0	0	0	2.70631	1.24706	0.493796	0.360035	1.353155	0.870428	0	1	0	0	0	0	1	1	0	0	0	0	1	0	0	0	0	0	no hits	-	-	no hits	-	-	-	-	-	-	NA	NA	NA
HyS0070.46	HyS0070.046	10	(cutoff = 1) male specific	sex-linked-abnormal	-	-	-	0.444283	0.602029	0.320565	0	0	0.210577	428.006	288.808	0.34171925	0.1052885	358.407	0	0	1	0	0	0	1	0	1	0	0	1	0	0	0	1	0	1	no hits	-	-	no hits	-	-	-	-	-	-	NA	NA	NA
HyS0057.51	HyS0057.051	11	(cutoff = 1) male specific	-	4	yes	-	0.31773	0.0539052	0.172171	2.82734	0	0.0502101	363.673	265.998	0.84278655	0.02510505	314.8355	0	0	1	0	0	0	1	0	1	0	0	1	0	0	0	1	0	1	neural Wiskott-Aldrich syndrome protein-like [Dendronephthya gigantea]	7.00E-08	XP_028413484.1	wiskott-Aldrich syndrome protein isoform X1	Homo sapiens	61.2	10	4.67E-08	28.682	XP_011542279	NA	NA	NA
HyS0057.46	HyS0057.046	12	(cutoff = 1) male specific	-	4	yes	-	2.32613	0	1.66333	0	0	0	226.044	159.162	0.997365	0	192.603	0	0	1	0	0	0	1	0	1	0	0	1	0	0	0	1	0	1	PREDICTED: potassium/sodium hyperpolarization-activated cyclic nucleotide-gated channel 1-like [Hydra vulgaris]	3.50E-12	XP_012559677.1	potassium/sodium hyperpolarization-activated cyclic nucleotide-gated channel 1	Homo sapiens	61.2	91	1.84E-10	28.682	NP_066550	NA	NA	NA
HyS0007.291	HyS0007.291	13	(cutoff = 1) male specific	-	4	yes	-	0.639653	0.432903	0	0	0.106559	0.202084	133.502	97.5493	0.268139	0.1543215	115.52565	0	0	1	0	0	0	1	0	1	0	0	1	0	0	0	1	0	1	no hits	-	-	no hits	-	-	-	-	-	-	NA	NA	NA
HyS0057.47	HyS0057.047	14	(cutoff = 1) male specific	-	4	yes	-	0	0	0	0	0	0	70.1275	65.5001	0	0	67.8138	0	0	1	0	0	0	1	0	1	0	0	1	0	0	0	1	0	1	PREDICTED: potassium/sodium hyperpolarization-activated cyclic nucleotide-gated channel 1-like [Hydra vulgaris]	2.60E-35	XP_012557623.1	I-h channel, isoform H	Drosophila melanogaster	117	76	1.21E-29	44	NP_001137669	Hyperpolarization-activated cyclic nucleotide-modulated cation channel splice variant ABL-II	NA	ion channel activity
HyS0067.10	HyS0067.010	15	(cutoff = 1) male specific	sex-linked-abnormal	4	yes	-	0	0.649008	0	0	0	0	26.3407	34.1806	0.162252	0	30.26065	0	0	1	0	0	0	1	0	1	0	0	1	0	0	0	1	0	1	no hits	-	-	JNK-interacting protein	Caenorhabditis elegans	40.4	53	0.004	30.38	NP_001293608	NA	NA	NA
HyS0070.23	HyS0070.023	16	(cutoff = 1) male specific	sex-linked-abnormal	-	-	-	0	1.27555	0.543523	0	0	0	31.649	24.0599	0.45476825	0	27.85445	0	0	1	0	0	0	1	0	1	0	0	1	0	0	0	1	0	1	no hits	-	-	no hits	-	-	-	-	-	-	NA	NA	NA
HyS0070.81	HyS0070.081	17	(cutoff = 1) male specific	sex-linked-abnormal	-	-	-	0.268242	0	0	0	0	0	23.1616	14.417	0.0670605	0	18.7893	0	0	1	0	0	0	1	0	1	0	0	1	0	0	0	1	0	1	no hits	-	-	no hits	-	-	-	-	-	-	NA	NA	NA
HyS0113.16	HyS0113.016	18	(cutoff = 1) male specific	sex-linked-abnormal	4	yes	yes	0.743922	0	0	2.28508	0	0	7.67181	5.15443	0.7572505	0	6.41312	0	0	1	0	0	0	1	0	1	0	0	1	0	0	0	1	0	1	hypothetical protein BSL78_23407 [Apostichopus japonicus]	6.80E-22	PIK39749.1	no hits	-	-	-	-	-	-	NA	NA	NA
HyS0067.3	HyS0067.003	19	(cutoff = 1) male specific	sex-linked-abnormal	4	yes	-	0	0	0	1.79491	0.0582572	0	6.35108	4.99763	0.4487275	0.0291286	5.674355	0	0	1	0	0	0	1	0	1	0	0	1	0	0	0	1	0	1	uncharacterized protein LOC110234234 [Exaiptasia pallida]	5.30E-56	XP_020895260.1	uncharacterized protein si:ch73-7i4.2	Danio rerio	143	32	4.06E-34	31.799	XP_002663431	NA	NA	NA
HyS0113.15	HyS0113.015	20	(cutoff = 1) male specific	sex-linked-abnormal	4	yes	yes	0	0	0	0	0	0	5.89509	3.32476	0	0	4.609925	0	0	1	0	0	0	1	0	1	0	0	0	1	0	0	0	0	0	PREDICTED: uncharacterized protein LOC105850180 [Hydra vulgaris]	5.50E-34	XP_012566116.1	uncharacterized protein si:ch1073-366l7.1 isoform X1	Danio rerio	62.8	19	1.57E-08	27.072	XP_009292747	NA	NA	NA
HyS0067.73	HyS0067.073	21	(cutoff = 1) male specific	sex-linked-abnormal	4	yes	-	0	0	0	0	0	0	3.38389	5.35899	0	0	4.37144	0	0	1	0	0	0	1	0	1	0	0	0	1	0	0	0	0	0	uncharacterized protein LOC111194822 [Astyanax mexicanus]	3.80E-11	XP_022535652.1	no hits	-	-	-	-	-	-	NA	NA	NA
HyS0069.15	HyS0069.015	22	(cutoff = 1) male specific	sex-linked-abnormal	-	-	-	0.45084	0	0.325286	1.22969	0.67595	0.356139	5.29848	4.20156	0.501454	0.5160445	4.75002	0	0	1	0	0	0	1	0	1	0	0	0	1	0	0	0	0	0	ATP-dependent DNA helicase pif1 [Symbiodinium microadriaticum]	3.00E-18	OLP87736.1	ATP-dependent DNA helicase PIF1	Glycine max	46.6	56	4.96E-04	22.684	XP_025980870	NA	NA	NA
HyS0007.328	HyS0007.328	23	(cutoff = 1) male specific	-	4	yes	-	0	0	0.368055	0.692364	0	0.484627	4.71353	2.80206	0.26510475	0.2423135	3.757795	0	0	1	0	0	0	1	0	1	0	0	0	1	0	0	0	0	0	no hits	-	-	centromere protein C isoform 1	Homo sapiens	43.5	33	0.001	35.802	NP_001803	NA	NA	NA
HyS0057.18	HyS0057.018	24	(cutoff = 1) male specific	-	4	yes	-	0	0	0	0	0	0	3.01658	3.58052	0	0	3.29855	0	0	1	0	0	0	1	0	1	0	0	0	1	0	0	0	0	0	hypothetical protein AC249_AIPGENE7421 [Exaiptasia pallida]	6.30E-10	KXJ19625.1	no hits	-	-	-	-	-	-	NA	NA	NA
HyS0067.71	HyS0067.071	25	(cutoff = 1) male specific	sex-linked-abnormal	4	yes	-	0	0	0	2.37392	0	0	3.18713	2.52226	0.59348	0	2.854695	0	0	1	0	0	0	1	0	1	0	0	0	1	0	0	0	0	0	uncharacterized protein LOC110040545 [Orbicella faveolata]	7.60E-07	XP_020601443.1	no hits	-	-	-	-	-	-	NA	NA	NA
HyS4443.1	HyS4443.001	26	(cutoff = 1) male specific	sex-linked-abnormal	-	-	-	0.393124	0.399646	0.42558	0.268269	0.261963	0.0621123	2.25269	2.14369	0.37165475	0.16203765	2.19819	0	0	1	0	0	0	1	0	1	0	0	0	1	0	0	0	0	0	predicted protein [Nematostella vectensis]	1.40E-11	XP_001623703.1	no hits	-	-	-	-	-	-	NA	NA	NA
HyS0057.124	HyS0057.124	27	(cutoff = 1) male specific	-	4	yes	yes	0	0	0	0	0	0.174442	2.86523	0.756973	0	0.087221	1.8111015	0	0	1	0	0	0	1	0	1	0	0	0	1	0	0	0	0	0	COUP-TF protein, partial [Hydractinia echinata]	3.80E-72	AEB21388.1	COUP transcription factor 2 isoform X1	Mus musculus	196	81	1.80E-61	47.895	XP_006540640	Ligand-binding domain of nuclear hormone receptor	NA	steroid hormone receptor activity
HyS0057.129	HyS0057.129	28	(cutoff = 1) male specific	-	4	yes	-	0	0.170122	0.724724	0.342314	0.167373	0.0793623	2.16084	1.48497	0.30929	0.12336765	1.822905	0	0	1	0	0	0	1	0	1	0	0	0	1	0	0	0	0	0	COUP-TF protein, partial [Hydractinia echinata]	2.70E-175	AEB21388.1	nuclear receptor subfamily 2 group F member 1-A	Danio rerio	364	81	4.13E-122	48.285	NP_571255	COUP transcription factor 2	NR2F6	steroid hormone receptor activity
HyS0069.70	HyS0069.070	29	(cutoff = 1) male specific	sex-linked-abnormal	-	-	-	0	0	0	0	0	0	1.0121	2.27372	0	0	1.64291	0	0	1	0	0	0	1	0	1	0	0	0	1	0	0	0	0	0	hypothetical protein pdam_00024985 [Pocillopora damicornis]	5.20E-34	RMX56021.1	uncharacterized protein si:ch211-174j14.2	Danio rerio	41.6	14	0.009	33.333	XP_002662443	NA	NA	NA
HyS1036.1	HyS1036.001	30	(cutoff = 1) male specific	sex-linked-abnormal	4	-	-	0	0.115429	0	0	0.397109	0.215222	0.390102	3.24835	0.02885725	0.3061655	1.819226	0	0	1	0	0	0	1	0	1	0	0	0	1	0	0	0	0	0	PREDICTED: U3 small nucleolar ribonucleoprotein protein MPP10-like [Hydra vulgaris]	3.20E-107	XP_012558082.1	U3 small nucleolar ribonucleoprotein protein MPP10	Danio rerio	270	54	2.23E-80	50.453	NP_001292472	U3 small nucleolar ribonucleoprotein MPP10 M phase phosphoprotein 10	MPHOSPH10	NA
HyS0070.5	HyS0070.005	31	(cutoff = 1) male specific	sex-linked-abnormal	-	-	-	0	0.548011	0	0	0	0	1.41392	1.49357	0.13700275	0	1.453745	0	0	1	0	0	0	1	0	1	0	0	0	1	0	0	0	0	0	PREDICTED: ankyrin-3-like [Hydra vulgaris]	4.40E-04	XP_012560619.1	transient receptor potential cation channel, subfamily N, member 1	Danio rerio	55.5	87	1.45E-08	32.258	NP_899192	Transient receptor potential cation channel subfamily A member 1-like	NA	ion channel activity
HyS0116.7	HyS0116.007	32	(cutoff = 1) male specific	sex-linked-abnormal	4	yes	-	0.319184	1.08205	0.806532	1.52617	1.22298	0.605198	2.74187	1.66708	0.933484	0.914089	2.204475	0	0	1	0	0	0	1	0	1	0	0	0	1	0	0	0	0	0	uncharacterized protein LOC110050834 isoform X1 [Orbicella faveolata]	2.50E-60	XP_020612464.1	G2/M phase-specific E3 ubiquitin-protein ligase-like	Danio rerio	85.5	44	7.33E-16	24.43	XP_017209386	NA	NA	NA
HyS0069.45	HyS0069.045	33	(cutoff = 1) male specific	sex-linked-abnormal	-	-	-	0	0	0	0	0	0	0.702454	1.6686	0	0	1.185527	0	0	1	0	0	0	1	0	1	0	0	0	1	0	0	0	0	0	no hits	-	-	no hits	-	-	-	-	-	-	NA	NA	NA
HyS0057.71	HyS0057.071	34	(cutoff = 1) male specific	-	4	yes	-	0.685492	0.464709	0.371131	1.17023	0.0570983	0.054155	1.47241	0.934145	0.6728905	0.05562665	1.2032775	0	0	1	0	0	0	1	0	1	0	0	0	1	0	0	0	0	0	hypothetical protein TSAR_010977, partial [Trichomalopsis sarcophagae]	4.20E-43	OXU22397.1	no hits	-	-	-	-	-	-	NA	NA	NA
HyS0067.4	HyS0067.004	35	(cutoff = 1) male specific	sex-linked-abnormal	4	yes	-	0	0	0.23234	0	0	0	1.85069	0.293467	0.058085	0	1.0720785	0	0	1	0	0	0	1	0	1	0	0	0	1	0	0	0	0	0	Methylmalonic aciduria and homocystinuria type D-like, mitochondrial [Exaiptasia pallida]	6.10E-05	KXJ29677.1	HTH CENPB-type domain-containing protein	Caenorhabditis elegans	42	19	0.004	37.143	NP_490670	BrkDBD domain-containing protein	NA	DNA binding
HyS0007.327	HyS0007.327	36	(cutoff = 1) male specific	-	4	yes	-	0	0	0	0	0	0	2.04785	0	0	0	1.023925	0	0	1	0	0	0	1	0	1	0	0	0	1	0	0	0	0	0	no hits	-	-	no hits	-	-	-	-	-	-	NA	NA	NA
HyS0070.97	HyS0070.097	37	(cutoff = 1) male specific	sex-linked-abnormal	-	-	-	1.03392	1.39634	0.74394	0.699665	0.172236	0.163267	1.19108	0.944078	0.96846625	0.1677515	1.067579	0	0	1	0	0	0	1	0	1	0	0	0	1	0	0	0	0	0	no hits	-	-	no hits	-	-	-	-	-	-	NA	NA	NA
HyS0057.113	HyS0057.113	38	(cutoff = 1) male specific	-	4	yes	-	0.316056	0.32144	0.912729	0.215896	0.579172	0.449451	1.53846	1.00477	0.44153025	0.5143115	1.271615	0	0	1	0	0	0	1	0	1	0	0	0	1	0	0	0	0	0	putative SCAN domain-containing protein 3-like [Apostichopus japonicus]	2.30E-37	PIK39696.1	nucleolar protein 4-like isoform X4, partial	Danio rerio	74.7	24	1.28E-13	32.24	XP_021329283	NA	NA	NA
HyS2624.1	HyS2624.001	39	(cutoff = 5) female specific	sex-linked-abnormal	-	-	-	4.22143	2.60102	2.90828	0	231.05	191.483	3.51825	0.261565	2.4326825	211.2665	1.8899075	1	1	1	0	0	1	0	0	0	0	1	0	0	0	0	1	1	0	no hits	-	-	no hits	-	-	-	-	-	-	NA	NA	NA
HyS0007.282	HyS0007.282	40	(cutoff = 5) female specific	-	4	yes	-	0	2.09152	0	1.38673	36.6424	26.8513	1.80951	0.477696	0.8695625	31.74685	1.143603	0	1	1	0	0	0	1	0	0	0	1	0	0	0	0	1	1	0	no hits	-	-	no hits	-	-	-	-	-	-	NA	NA	NA
HyS0069.11	HyS0069.011	41	(cutoff = 5) female specific	sex-linked-abnormal	-	-	-	6.18161	2.04129	2.17508	0	24.4348	28.9477	3.66859	0	2.599495	26.69125	1.834295	1	1	1	0	0	1	0	0	0	0	1	0	0	0	0	1	1	0	no hits	-	-	no hits	-	-	-	-	-	-	NA	NA	NA
HyS0918.1	HyS0918.001	42	(cutoff = 5) female specific	sex-linked-abnormal	-	-	-	6.11097	5.5802	2.29168	2.41085	15.2314	15.4874	3.69903	4.6406	4.098425	15.3594	4.169815	1	1	1	0	0	1	0	0	0	0	1	0	0	0	0	1	1	0	PREDICTED: casein kinase I isoform gamma-3-like [Hydra vulgaris]	9.70E-169	XP_002167421.3	casein kinase I isoform gamma-3 isoform 8	Homo sapiens	565	37	0	81.931	NP_001351069	casein kinase I	CSNK1G1	protein serine/threonine kinase activity
HyS0148.2	HyS0148.002	43	(cutoff = 5) female specific	sex-linked-abnormal	-	-	-	4.95683	2.08955	2.22696	3.34542	11.353	9.19505	2.85995	2.54981	3.15469	10.274025	2.70488	1	1	1	0	0	1	0	0	0	0	1	0	0	0	0	1	1	0	PREDICTED: uncharacterized protein LOC105845569, partial [Hydra vulgaris]	2.00E-11	XP_012558924.1	no hits	-	-	-	-	-	-	NA	NA	NA
HyS4472.1	HyS4472.001	44	(cutoff = 5) female specific	sex-linked-abnormal	-	-	-	0.651263	1.43503	4.23153	1.33445	6.29268	4.57919	0	0.073949	1.91306825	5.435935	0.0369745	1	1	0	0	1	0	0	0	0	0	1	0	0	0	0	1	1	0	PREDICTED: gamma-glutamyltranspeptidase 1-like [Hydra vulgaris]	2.90E-175	XP_012556244.1	gamma-glutamyltranspeptidase 1-like	Danio rerio	415	88	4.25E-137	40.399	XP_697468	Gamma-glutamyltranspeptidase	NA	glutathione hydrolase activity
HyS0067.50	HyS0067.050	45	(cutoff = 5) female specific	sex-linked-abnormal	4	yes	-	3.97002	3.07192	0.613467	0	5.66884	4.74849	0.650891	0.516095	1.91385175	5.208665	0.583493	1	1	0	0	1	0	0	0	0	0	1	0	0	0	0	1	1	0	PREDICTED: fibroblast growth factor receptor-like isoform X2 [Hydra vulgaris]	6.00E-110	XP_012555850.1	fibroblast growth factor receptor-like 1 isoform 1 precursor	Mus musculus	82	88	1.45E-15	22.222	NP_473412	NA	NA	NA
HyS0067.52	HyS0067.052	46	(cutoff = 5) female specific	sex-linked-abnormal	4	yes	-	2.71559	2.45307	4.08189	2.16029	5.80567	5.50592	0.518948	1.54317	2.85271	5.655795	1.031059	1	1	1	0	0	1	0	0	0	0	1	0	0	0	0	1	1	0	PREDICTED: fibroblast growth factor receptor-like isoform X2 [Hydra vulgaris]	7.80E-110	XP_012555850.1	fibroblast growth factor receptor-like 1 isoform 1 precursor	Mus musculus	82	88	1.41E-15	22.222	NP_473412	NA	NA	NA
HyS0007.322	HyS0007.322	47	(cutoff = 5) female specific	-	4	yes	-	3.45186	3.44404	3.66685	1.80581	9.57289	6.48145	3.65949	4.79131	3.09214	8.02717	4.2254	1	1	1	0	0	1	0	0	0	0	1	0	0	0	0	1	1	0	PREDICTED: importin-11 [Hydra vulgaris]	2.20E-259	XP_012554114.1	importin-11 isoform 1	Homo sapiens	595	99	0	35.53	NP_001128251	Importin N-terminal domain-containing protein	NA	Ran GTPase binding
HyS0007.412	HyS0007.412	48	(cutoff = 5) male specific	-	4	yes	-	2.2507	0.45746	0.324782	8.28758	0.374945	0.426704	1137.92	749.988	2.8301305	0.4008245	943.954	1	0	1	0	1	0	0	0	0	0	0	1	0	0	0	1	0	1	PREDICTED: uncharacterized protein LOC105845477 [Hydra vulgaris]	3.10E-05	XP_012558738.1	no hits	-	-	-	-	-	-	NA	NA	NA
HyS0057.61	HyS0057.061	49	(cutoff = 5) male specific	-	4	yes	-	0.925144	0	2.99706	4.38861	0	0	1042.74	676.531	2.0777035	0	859.6355	1	0	1	0	1	0	0	0	0	0	0	1	0	0	0	1	0	1	PREDICTED: E3 ubiquitin-protein ligase MARCH2-like [Hydra vulgaris]	2.70E-63	XP_004211600.1	E3 ubiquitin-protein ligase MARCHF2 isoform 1	Homo sapiens	147	74	2.60E-42	40	NP_001005415	Membrane associated ring-CH-type finger 2	2-Mar	zinc ion binding
HyS0057.48	HyS0057.048	50	(cutoff = 5) male specific	-	4	yes	-	0	0	0	11.3653	0.079359	0	531.153	531.866	2.841325	0.0396795	531.5095	1	0	1	0	1	0	0	0	0	0	0	1	0	0	0	1	0	1	Potassium/sodium hyperpolarization-activated cyclic nucleotide-gated channel 2, partial [Charadrius vociferus]	1.00E-60	KGM00411.1	I-h channel, isoform I	Drosophila melanogaster	269	73	1.94E-82	41.495	NP_001033946	Hyperpolarization-gated and cyclic nucleotide regulated channel	NA	ion channel activity
HyS0057.36	HyS0057.036	51	(cutoff = 5) male specific	-	4	yes	-	0.824007	0	0	16.2152	0.274539	0.260287	488.513	463.144	4.25980175	0.267413	475.8285	1	0	1	0	1	0	0	0	0	0	0	1	0	0	0	1	0	1	no hits	-	-	no hits	-	-	-	-	-	-	NA	NA	NA
HyS0070.65	HyS0070.065	52	(cutoff = 5) male specific	sex-linked-abnormal	-	-	-	0.551517	0.373441	0.397737	6.38479	0.091877	0	398.869	355.034	1.92687125	0.0459385	376.9515	1	0	1	0	1	0	0	0	0	0	0	1	0	0	0	1	0	1	PREDICTED: protein DBF4 homolog B-like [Acropora digitifera]	4.90E-24	XP_015769944.1	protein DBF4 homolog B isoform 2	Homo sapiens	95.5	62	2.76E-20	28.523	NP_079380	NA	NA	NA
HyS0007.262	HyS0007.262	53	(cutoff = 5) male specific	-	4	yes	-	1.09904	1.67704	3.27371	3.94356	4.02799	3.47324	220.132	168.47	2.4983375	3.750615	194.301	1	1	1	0	0	1	0	0	0	0	0	1	0	0	0	1	0	1	uncharacterized protein LOC110065996 [Orbicella faveolata]	8.70E-69	XP_020628842.1	no hits	-	-	-	-	-	-	NA	NA	NA
HyS0057.16	HyS0057.016	54	(cutoff = 5) male specific	-	4	yes	-	3.22334	6.54826	3.29336	2.56137	3.22185	2.88556	37.7545	27.1261	3.9065825	3.053705	32.4403	1	1	1	0	0	1	0	0	0	0	0	1	0	0	0	1	0	1	protein FAM221B-like [Dendronephthya gigantea]	2.40E-91	XP_028396751.1	protein FAM221B	Mus musculus	226	56	1.31E-68	51.546	NP_780726	PWWP domain-containing protein	NA	serine-type endopeptidase inhibitor activity
HyS0070.25	HyS0070.025	55	(cutoff = 5) male specific	sex-linked-abnormal	-	-	-	1.51787	0	5.44819	6.12444	2.02231	1.43724	31.1604	30.9482	3.272625	1.729775	31.0543	1	1	1	0	0	1	0	0	0	0	0	1	0	0	0	1	0	1	no hits	-	-	no hits	-	-	-	-	-	-	NA	NA	NA
HyS0113.24	HyS0113.024	56	(cutoff = 5) male specific	sex-linked-abnormal	4	yes	-	0	0.476892	1.26998	16.7676	0.11743	0	14.3758	10.4342	4.628618	0.058715	12.405	1	0	1	0	1	0	0	0	0	0	0	1	0	0	0	1	0	1	hypothetical protein M513_02985, partial [Trichuris suis]	1.50E-15	KFD56207.1	tissue factor pathway inhibitor isoform b precursor	Mus musculus	69.3	43	1.65E-12	32.231	NP_001170790	NA	NA	NA
HyS0057.114	HyS0057.114	57	(cutoff = 5) male specific	-	4	yes	-	4.42394	0.213868	1.8224	2.14962	0.210566	0.199665	14.5138	8.34295	2.152457	0.2051155	11.428375	1	0	1	0	1	0	0	0	0	0	0	1	0	0	0	1	0	1	PREDICTED: uncharacterized protein LOC109593289 [Amphimedon queenslandica]	3.80E-10	XP_019863997.1	bromodomain adjacent to zinc finger domain protein 2A isoform 2	Homo sapiens	42.7	15	0.006	31.25	NP_001287834	NA	NA	NA
HyS0007.257	HyS0007.257	58	(cutoff = 5) male specific	-	4	yes	-	2.53811	1.89093	1.09847	1.03765	0.507387	1.44351	10.0446	12.8129	1.64129	0.9754485	11.42875	1	0	1	0	1	0	0	0	0	0	0	1	0	0	0	1	0	1	PREDICTED: beta-1,3-galactosyltransferase sqv-2-like [Hydra vulgaris]	9.00E-91	XP_002158539.1	beta-1,3-galactosyltransferase 1	Mus musculus	45.4	57	7.52E-04	24.735	NP_001366253	NA	NA	NA
HyS0120.42	HyS0120.042	59	(cutoff = 5) male specific	sex-linked-abnormal	4	yes	-	0	1.81284	4.63623	5.08534	0.536783	0.169606	9.90221	8.58426	2.8836025	0.3531945	9.243235	1	0	1	0	1	0	0	0	0	0	0	1	0	0	0	1	0	1	PREDICTED: mitogen-activated protein kinase kinase kinase 12-like [Hydra vulgaris]	1.00E-27	XP_012556077.1	PR/SET domain containing protein 7, isoform D	Drosophila melanogaster	92	44	5.08E-20	42.342	NP_001247100	Histone-lysine N-methyltransferase	LOC108267344	methyltransferase activity
HyS0007.368	HyS0007.368	60	(cutoff = 5) male specific	-	4	yes	-	2.55561	1.53387	7.31343	2.01746	0.0982485	0.372779	10.291	6.86861	3.3550925	0.23551375	8.579805	1	0	1	0	1	0	0	0	0	0	0	1	0	0	0	1	0	1	A disintegrin and metalloproteinase with thrombospondin motifs 6-like isoform X1 [Stylophora pistillata]	1.70E-79	XP_022780571.1	thrombospondin type-1 domain-containing protein 4 isoform b precursor	Mus musculus	197	36	6.98E-52	32.979	NP_766032	NA	NA	NA
HyS0067.49	HyS0067.049	61	(cutoff = 5) male specific	sex-linked-abnormal	4	yes	-	0.94053	1.51524	0.59438	0.160788	2.31109	2.04353	9.95779	11.0459	0.8027345	2.17731	10.501845	0	1	1	0	0	0	1	0	0	0	0	1	0	0	0	1	0	1	PREDICTED: uncharacterized protein LOC100213999 [Hydra vulgaris]	8.70E-140	XP_012555849.1	ankyrin repeat and LEM domain-containing protein 1	Danio rerio	241	50	3.09E-66	44.863	NP_999909	LOW QUALITY PROTEIN: ankyrin repeat and LEM domain-containing protein 1	ANKLE1	endonuclease activity
HyS0070.83	HyS0070.083	62	(cutoff = 5) male specific	sex-linked-abnormal	-	-	-	1.73705	5.41187	3.651	1.29713	0.105229	0.349367	7.72209	9.27671	3.0242625	0.227298	8.4994	1	0	1	0	1	0	0	0	0	0	0	1	0	0	0	1	0	1	PREDICTED: patched domain-containing protein 3-like [Acropora digitifera]	1.20E-163	XP_015754311.1	patched domain-containing protein 3 isoform X2	Danio rerio	299	93	8.79E-87	27.211	XP_021327233	Patched domain-containing protein 3	PTCHD3	transporter activity
HyS0067.65	HyS0067.065	63	(cutoff = 5) male specific	sex-linked-abnormal	4	yes	-	1.48702	1.37628	1.66058	1.01819	0.0450409	0.491351	8.34863	6.95906	1.3855175	0.26819595	7.653845	1	0	1	0	1	0	0	0	0	0	0	1	0	0	0	1	0	1	PREDICTED: alpha-1-macroglobulin-like [Hydra vulgaris]	3.40E-198	XP_012564458.1	alpha-2-macroglobulin isoform c	Homo sapiens	553	62	2.19E-171	35.415	NP_001334354	Alpha-2-macroglobulin splice variant 1	NA	endopeptidase inhibitor activity
HyS0007.261	HyS0007.261	64	(cutoff = 5) male specific	-	4	yes	-	0.83189	1.4093	3.00158	1.41879	0.207877	0.19715	7.62849	7.37266	1.66539	0.2025135	7.500575	1	0	1	0	1	0	0	0	0	0	0	1	0	0	0	1	0	1	PREDICTED: steroid 17-alpha-hydroxylase/17,20 lyase-like isoform X1 [Acropora digitifera]	8.40E-112	XP_015779092.1	steroid 17-alpha-hydroxylase/17,20 lyase precursor	Danio rerio	342	90	7.52E-111	38.983	NP_997971	17a-hydroxylase/lyase	NA	oxidoreductase activity, acting on paired donors, with incorporation or reduction of molecular oxygen
HyS0057.88	HyS0057.088	65	(cutoff = 5) male specific	-	4	yes	yes	0.815898	0.275815	2.93834	7.19809	0	0.386591	6.56783	6.13644	2.80703575	0.1932955	6.352135	1	0	1	0	1	0	0	0	0	0	0	1	0	0	0	1	0	1	PREDICTED: uncharacterized protein LOC100201999 [Hydra vulgaris]	6.30E-24	XP_002164179.2	no hits	-	-	-	-	-	-	NA	NA	NA
HyS0070.60	HyS0070.060	66	(cutoff = 5) male specific	sex-linked-abnormal	-	-	-	4.45689	2.6461	7.17727	5.20989	2.75337	2.49438	7.70201	8.00453	4.8725375	2.623875	7.85327	1	1	1	0	0	1	0	0	0	0	0	1	0	0	0	1	0	1	PREDICTED: phosphatidylinositide phosphatase SAC2-like [Hydra vulgaris]	9.70E-301	XP_012554475.1	phosphatidylinositide phosphatase SAC2 isoform X1	Danio rerio	694	75	0	46.211	XP_005156933	Phosphatidylinositide phosphatase	INPP5F	phosphoric ester hydrolase activity
HyS0244.4	HyS0244.004	67	(cutoff = 5) male specific	sex-linked-abnormal	-	-	-	2.69217	1.99816	6.98989	3.33967	2.07428	1.88786	7.74751	5.83956	3.7549725	1.98107	6.793535	1	1	1	0	0	1	0	0	0	0	0	1	0	0	0	1	0	1	PREDICTED: elongation factor Tu GTP-binding domain-containing protein 1 [Hydra vulgaris]	0	XP_012558752.1	elongation factor-like GTPase 1	Danio rerio	1244	100	0	52.936	XP_697184	Elongation factor Tu GTP-binding domain-containing protein 1	EFL1	GTPase activity
HyS1699.2	HyS1699.002	68	(cutoff = 5) male specific	sex-linked-abnormal	4	yes	-	2.5785	3.27192	4.6468	6.13827	2.36253	2.44386	5.367	6.30953	4.1588725	2.403195	5.838265	1	1	1	0	0	1	0	0	0	0	0	1	0	0	0	1	0	1	PREDICTED: fanconi-associated nuclease 1-like [Hydra vulgaris]	3.00E-92	XP_012557644.1	fanconi-associated nuclease 1 isoform X5	Homo sapiens	226	86	4.40E-69	37.898	XP_016877501	Fanconi-associated nuclease	FAN1	phosphodiesterase I activity
HyS0007.387	HyS0007.387	69	(cutoff = 5) male specific	-	4	yes	-	2.29011	1.9658	2.43353	4.15084	2.8277	3.19331	6.70185	3.48268	2.71007	3.010505	5.092265	1	1	1	0	0	1	0	0	0	0	0	1	0	0	0	1	0	1	PREDICTED: DNA topoisomerase 3-alpha-like [Hydra vulgaris]	2.60E-246	XP_012563421.1	DNA topoisomerase 3-alpha isoform 1	Homo sapiens	717	58	0	51.009	NP_004609	DNA topoisomerase	TOP3A	DNA topoisomerase type I activity
HyS0070.70	HyS0070.070	70	(cutoff = 5) male specific	sex-linked-abnormal	-	-	-	4.4226	3.39214	6.18132	3.15753	3.81197	3.85899	5.94035	5.58396	4.2883975	3.83548	5.762155	1	1	1	0	0	1	0	0	0	0	0	1	0	0	0	1	0	1	F-box/LRR-repeat protein 20-like [Stylophora pistillata]	1.20E-64	XP_022797769.1	F-box/LRR-repeat protein 7	Danio rerio	83.2	45	4.50E-15	27.374	XP_001344855	NA	NA	NA
HyS0057.126	HyS0057.126	71	-	-	4	yes	-	0.446676	0.605264	0.322288	0.304599	3.79501	8.46843	12.4192	13.9093	0.41970675	6.13172	13.16425	0	1	1	0	0	0	1	0	0	0	1	1	0	0	0	1	0	0	PREDICTED: nuclear receptor subfamily 2 group F member 1-B-like [Hydra vulgaris]	7.90E-138	XP_012567198.1	COUP transcription factor 2	Danio rerio	509	80	9.07E-179	66.31	NP_571258	Ovalbumin upstream promoter-transcription factor I	NA	steroid hormone receptor activity
HyS0116.19	HyS0116.019	72	-	sex-linked-abnormal	4	yes	-	0.78952	0.535474	0.57015	0.719587	2.10443	2.66144	1.43114	0.896068	0.65368275	2.382935	1.163604	0	1	1	0	0	0	1	0	0	0	0	0	1	0	0	0	0	0	PREDICTED: Golgi pH regulator-like [Hydra vulgaris]	6.30E-26	XP_002162878.1	Golgi pH regulator B isoform 3	Homo sapiens	106	22	1.51E-23	36.517	NP_001337112	Golgi pH regulator B	NA	voltage-gated ion channel activity
HyS0070.13	HyS0070.013	73	-	sex-linked-abnormal	-	-	-	4.11272	5.54374	4.92416	2.77099	20.5504	14.9311	58.595	50.1962	4.3379025	17.74075	54.3956	1	1	1	0	0	1	0	0	0	0	1	1	0	0	0	1	0	0	PREDICTED: uncharacterized protein LOC100205151 [Hydra vulgaris]	7.70E-40	XP_012561309.1	hypothetical protein DDB_G0274661	Dictyostelium discoideum AX4	62	91	4.02E-11	27.711	XP_644129	NA	NA	NA
HyS0057.52	HyS0057.052	74	-	-	4	yes	-	1.67686	4.16306	3.82931	4.18663	10.7083	7.50554	16.5172	11.8251	3.463965	9.10692	14.17115	1	1	1	0	0	1	0	0	0	0	1	1	0	0	0	1	0	0	PREDICTED: galactose-3-O-sulfotransferase 2-like [Hydra vulgaris]	1.50E-76	XP_002153926.1	galactose-3-O-sulfotransferase 2-like isoform X1	Danio rerio	94.7	42	1.33E-19	38.202	XP_683950	Galactosylceramide sulfotransferase	GAL3ST1	galactosylceramide sulfotransferase activity
HyS0070.7	HyS0070.007	75	-	sex-linked-abnormal	-	-	-	4.47599	3.85505	5.84555	4.35932	8.40304	8.29742	12.8506	13.1212	4.6339775	8.35023	12.9859	1	1	1	0	0	1	0	0	0	0	1	1	0	0	0	1	0	0	PREDICTED: transient receptor potential cation channel subfamily A member 1-like [Hydra vulgaris]	4.00E-77	XP_012565640.1	transient receptor potential cation channel subfamily A member 1 isoform 1	Mus musculus	422	89	1.31E-127	30.046	NP_808449	NA	NA	NA
HyS0007.385	HyS0007.385	76	-	-	4	yes	-	4.67425	2.07381	5.19512	5.04406	6.22953	4.63075	8.27864	6.11749	4.24681	5.43014	7.198065	1	1	1	0	0	1	0	0	0	0	1	1	0	0	0	1	0	0	PREDICTED: DNA topoisomerase 3-alpha-like [Hydra vulgaris]	0	XP_012563421.1	DNA topoisomerase 3-alpha	Mus musculus	1031	76	0	55.895	NP_033436	DNA topoisomerase	TOP3A	DNA topoisomerase type I activity
HyS0067.24	HyS0067.024	77	-	sex-linked-abnormal	4	yes	-	4.04711	1.52525	2.76074	3.38295	17.2299	16.1301	20.5218	16.123	2.9290125	16.68	18.3224	1	1	1	0	0	1	0	0	0	0	1	1	0	0	0	1	0	0	PREDICTED: centrosomal protein of 120 kDa-like [Hydra vulgaris]	5.00E-221	XP_002167810.3	centrosomal protein of 120 kDa isoform 1	Homo sapiens	698	99	0	41.159	NP_001362334	Centrosomal protein of 120 kDa	CEP120	protein C-terminus binding
HyS0070.43	HyS0070.043	78	-	sex-linked-abnormal	-	-	-	3.44666	5.4448	4.55648	3.12857	8.70836	9.43763	5.76892	5.48901	4.1441275	9.072995	5.628965	1	1	1	0	0	1	0	0	0	0	1	1	0	0	0	1	0	0	PREDICTED: uncharacterized protein LOC105843193 [Hydra vulgaris]	1.90E-97	XP_012553652.1	MULTISPECIES: SDR family oxidoreductase	Streptomyces	57.4	80	7.75E-08	24.684	WP_161270021	Chloroplast stem-loop binding of 41 kDa chloroplastic-like	NA	coenzyme binding
HyS0057.40	HyS0057.040	79	-	-	4	yes	-	4.64795	2.51236	5.019	4.40944	15.9504	15.2679	9.36241	9.7539	4.1471875	15.60915	9.558155	1	1	1	0	0	1	0	0	0	0	1	1	0	0	0	1	0	0	PREDICTED: E3 ubiquitin-protein ligase RNF220-like [Hydra vulgaris]	4.10E-38	XP_004208086.1	E3 ubiquitin-protein ligase RNF220 isoform 3	Homo sapiens	57	47	5.47E-08	30.827	NP_001363415	E3 ubiquitin-protein ligase RNF220	NA	ubiquitin-protein transferase activity
HyS0067.47	HyS0067.047	80	-	sex-linked-abnormal	4	yes	-	3.64128	2.25939	1.75019	2.89084	12.5363	12.9422	5.05119	6.62894	2.635425	12.73925	5.840065	1	1	1	0	0	1	0	0	0	0	1	1	0	0	0	1	0	0	no hits	-	-	no hits	-	-	-	-	-	-	NA	NA	NA
HyS0070.85	HyS0070.085	81	-	sex-linked-abnormal	-	-	-	1.95689	2.65102	3.88207	2.00056	18.1744	13.8348	5.89163	8.00876	2.622635	16.0046	6.950195	1	1	1	0	0	1	0	0	0	0	1	1	0	0	0	1	0	0	PREDICTED: DUF21 domain-containing protein At4g14240-like [Hydra vulgaris]	1.20E-108	XP_012558724.1	CBS domain protein with a domain protein (DUF21)	Arabidopsis thaliana	318	82	2.10E-103	45.408	NP_200091	Metal transporter CNNM	NA	NA
HyS0070.72	HyS0070.072	82	-	sex-linked-abnormal	-	-	-	2.5833	4.5488	3.91292	5.27998	18.2469	15.753	6.81613	5.63974	4.08125	16.99995	6.227935	1	1	1	0	0	1	0	0	0	0	1	1	0	0	0	1	0	0	2-oxoglutarate and iron-dependent oxygenase JMJD4-like isoform X1 [Dendronephthya gigantea]	6.20E-94	XP_028392949.1	2-oxoglutarate and iron-dependent oxygenase JMJD4	Danio rerio	317	98	3.76E-104	41.646	NP_001070096	Proton-coupled amino acid transporter 4	JMJD4	2-oxoglutarate-dependent dioxygenase activity
HyS0070.64	HyS0070.064	83	-	sex-linked-abnormal	-	-	-	1.87995	3.7178	5.42914	4.28077	23.28	18.7634	5.11368	8.25318	3.826915	21.0217	6.68343	1	1	1	0	0	1	0	0	0	0	1	1	0	0	0	1	0	0	PREDICTED: ABC transporter G family member 22-like [Hydra vulgaris]	1.50E-190	XP_012560192.1	ABC transporter G family member 22 isoform X3	Glycine max	384	89	4.46E-124	36.86	XP_040863670	ATP-dependent ABC transporter	NA	ATPase activity
HyS0007.390	HyS0007.390	84	-	-	4	yes	-	9123.35	6089.55	7593.54	9939.5	947.805	1663.34	5434.39	4724.72	8186.485	1305.5725	5079.555	1	1	1	0	0	1	0	0	0	1	1	1	0	0	1	0	0	0	PREDICTED: 40S ribosomal protein S6-like [Hydra vulgaris]	4.20E-85	XP_004207839.1	40S ribosomal protein S6	Homo sapiens	369	99	1.22E-129	75.304	NP_001001	Small subunit ribosomal protein S6e	NA	structural constituent of ribosome
HyS0057.121	HyS0057.121	85	-	-	4	yes	-	8528.41	5502.31	6599.38	8895.8	1381.15	1957.03	4165.16	3901.68	7381.475	1669.09	4033.42	1	1	1	0	0	1	0	0	0	1	1	1	0	0	1	0	0	0	RecName: Full=60S ribosomal protein L17	5.80E-92	P37380.1	60S ribosomal protein L17	Mus musculus	278	90	1.58E-95	78.659	NP_001002239	Large subunit ribosomal protein L17e	RPL17	structural constituent of ribosome
HyS0057.10	HyS0057.010	86	-	-	4	yes	-	2739.07	2656.84	2584.86	3260.95	641.333	974.855	1985.97	2081.37	2810.43	808.094	2033.67	1	1	1	0	0	1	0	0	0	1	1	1	0	0	1	0	0	0	PREDICTED: translation elongation factor 2-like [Hydra vulgaris]	0	XP_002157788.1	Elongation factor 2	Caenorhabditis elegans	1363	100	0	76.174	NP_001369996	Translation elongation factor 2	EEF-2	GTPase activity
HyS0057.41	HyS0057.041	87	-	-	4	yes	-	833.759	623.181	714.729	711.848	277.041	328.282	1073.67	1194	720.87925	302.6615	1133.835	1	1	1	0	0	1	0	0	0	1	1	1	0	0	1	0	0	0	PREDICTED: cytochrome b-c1 complex subunit 7-like [Hydra vulgaris]	8.80E-30	XP_002160238.1	cytochrome b-c1 complex subunit 7	Mus musculus	112	91	3.56E-32	51.429	NP_080495	mTERF domain-containing protein 1	UQCRB	ubiquinol-cytochrome-c reductase activity
HyS0067.29	HyS0067.029	88	-	sex-linked-abnormal	4	yes	-	34.7675	15.7651	23.3837	33.4859	44.2009	45.0821	1011.4	719.307	26.85055	44.6415	865.3535	1	1	1	0	0	1	0	0	0	1	1	1	0	0	1	0	0	0	sperm-associated antigen 8-like [Stylophora pistillata]	1.30E-41	XP_022781928.1	sperm-associated antigen 8 isoform 1	Homo sapiens	72.4	84	7.04E-14	33.136	NP_001034681	Sperm-associated antigen 8	SPAG8	microtubule binding
HyS0007.354	HyS0007.354	89	-	-	4	yes	-	10.1863	6.90515	6.46552	5.516	19.544	24.6413	636.82	417.818	7.2682425	22.09265	527.319	1	1	1	0	0	1	0	0	0	1	1	1	0	0	1	0	0	0	cilia- and flagella-associated protein 53-like [Pocillopora damicornis]	1.00E-40	XP_027056582.1	cilia- and flagella-associated protein 53	Danio rerio	196	97	6.92E-55	33.4	NP_001038595	DNA polymerase kappa	NA	damaged DNA binding
HyS0057.49	HyS0057.049	90	-	-	4	yes	-	28.8373	25.5896	27.4909	25.5754	22.201	22.1381	509.143	477.326	26.8733	22.16955	493.2345	1	1	1	0	0	1	0	0	0	1	1	1	0	0	1	0	0	0	IQ domain-containing protein H-like [Orbicella faveolata]	8.20E-245	XP_020625983.1	IQ domain-containing protein H isoform 1	Homo sapiens	679	72	0	41.646	NP_001026885	IQ domain-containing protein H	IQCH	NA
HyS4218.1	HyS4218.001	91	-	sex-linked-abnormal	-	-	-	1754.64	936.51	1111.99	1955.38	258.671	341.511	782.147	676.67	1439.63	300.091	729.4085	1	1	1	0	0	1	0	0	0	1	1	1	0	0	1	0	0	0	40S ribosomal protein S15 [Spizellomyces punctatus DAOM BR117]	9.50E-65	XP_016609073.1	40S ribosomal protein S15	Glycine max	231	83	8.50E-78	77.143	NP_001237868	Ribosomal protein S15, eukaryotic/archaeal	RPS15	structural constituent of ribosome
HyS0057.17	HyS0057.017	92	-	-	4	yes	-	69.0217	66.0705	61.8421	74.1278	77.5996	71.4619	532.746	473.063	67.765525	74.53075	502.9045	1	1	1	0	0	1	0	0	0	1	1	1	0	0	1	0	0	0	PREDICTED: E3 ubiquitin-protein ligase arih1-like [Hydra vulgaris]	1.60E-248	XP_002158303.2	E3 ubiquitin-protein ligase arih1	Danio rerio	645	99	0	61.373	NP_956052	RING-type E3 ubiquitin transferase	ARIH1	ubiquitin-protein transferase activity
HyS0007.298	HyS0007.298	93	-	-	4	yes	-	242.206	180.608	237.418	202.855	167.856	173.158	513.392	405.407	215.77175	170.507	459.3995	1	1	1	0	0	1	0	0	0	1	1	1	0	0	1	0	0	0	PREDICTED: cAMP-regulated phosphoprotein 19-like [Hydra vulgaris]	6.20E-26	XP_012563138.1	cAMP-regulated phosphoprotein 19 isoform 1	Mus musculus	70.5	61	1.25E-15	51.807	NP_001344807	Endosulfine alpha b	ARPP19	protein phosphatase inhibitor activity
HyS0057.103	HyS0057.103	94	-	-	4	yes	-	232.079	230.562	254.007	348.393	151.381	180.217	479.309	383.274	266.26025	165.799	431.2915	1	1	1	0	0	1	0	0	0	1	1	1	0	0	1	0	0	0	PREDICTED: ribosome biogenesis protein NSA2 homolog [Hydra vulgaris]	3.50E-135	XP_002157278.1	ribosome biogenesis protein NSA2 homolog	Mus musculus	443	100	1.87E-158	81.154	NP_067527	TGF-beta-inducible nuclear protein 1	NSA2	RNA binding
HyS0067.31	HyS0067.031	95	-	sex-linked-abnormal	4	yes	-	465.372	378.322	346.531	573.33	211.444	248.137	526.86	401.231	440.88875	229.7905	464.0455	1	1	1	0	0	1	0	0	0	1	1	1	0	0	1	0	0	0	PREDICTED: keratinocyte-associated protein 2-like [Hydra vulgaris]	4.50E-41	XP_002157231.2	keratinocyte-associated protein 2	Danio rerio	139	86	4.46E-42	59.483	NP_001038827	LOW QUALITY PROTEIN: keratinocyte-associated protein 2	KRTCAP2	dolichyl-diphosphooligosaccharide-protein glycotransferase activity
HyS0070.41	HyS0070.041	96	-	sex-linked-abnormal	-	-	-	697.91	672.21	810.9	1378.83	71.6753	116.856	332.745	318.977	889.9625	94.26565	325.861	1	1	1	0	0	1	0	0	0	1	1	1	0	0	1	0	0	0	PREDICTED: uncharacterized protein LOC100200582 [Hydra vulgaris]	2.60E-53	XP_002154885.1	MULTISPECIES: NAD(P)H-dependent oxidoreductase	Streptomyces	62.4	64	8.02E-11	32.576	WP_003976326	NA	NA	NA
HyS0007.265	HyS0007.265	97	-	-	4	yes	-	8.23936	3.99083	7.86139	4.42346	26.6677	23.2482	278.084	205.708	6.12876	24.95795	241.896	1	1	1	0	0	1	0	0	0	1	1	1	0	0	1	0	0	0	PREDICTED: dynein intermediate chain 2, ciliary-like [Hydra vulgaris]	1.10E-247	XP_012559387.1	dynein axonemal intermediate chain 1	Mus musculus	779	95	0	56.623	NP_780347	Dynein intermediate chain axonemal	DNAI1	dynein light chain binding
HyS0057.22	HyS0057.022	98	-	-	4	yes	-	148.432	118.679	102.656	154.869	80.8534	103.942	296.469	318.15	131.159	92.3977	307.3095	1	1	1	0	0	1	0	0	0	1	1	1	0	0	1	0	0	0	PREDICTED: NADH dehydrogenase [ubiquinone] 1 alpha subcomplex subunit 6-like [Hydra vulgaris]	2.70E-40	XP_002161890.2	NADH dehydrogenase 1 alpha subcomplex subunit 6	Mus musculus	136	87	4.22E-41	58.559	NP_080263	LOW QUALITY PROTEIN: NADH dehydrogenase [ubiquinone] 1 alpha subcomplex subunit 6	NDUFA6	NA
HyS0067.32	HyS0067.032	99	-	sex-linked-abnormal	4	yes	-	19.1927	38.8062	39.3933	20.3206	52.5178	47.3901	303.665	203.922	29.4282	49.95395	253.7935	1	1	1	0	0	1	0	0	0	1	1	1	0	0	1	0	0	0	PREDICTED: DET1- and DDB1-associated protein 1-like [Hydra vulgaris]	5.90E-14	XP_012560382.1	DET1- and DDB1-associated protein 1	Danio rerio	70.1	96	8.36E-16	42	NP_998292	Det1 complexing ubiquitin ligase	DDA1 (1 OF MANY)	ligase activity
HyS0057.33	HyS0057.033	100	-	-	4	yes	-	28.446	28.5893	33.2418	33.0581	39.5479	36.2042	245.052	184.663	30.8338	37.87605	214.8575	1	1	1	0	0	1	0	0	0	1	1	1	0	0	1	0	0	0	ARNT, partial [Clytia hemisphaerica]	4.90E-152	ALJ33572.1	aryl hydrocarbon receptor nuclear translocator isoform X15	Homo sapiens	432	61	1.04E-140	51.905	XP_016856785	Aryl hydrocarbon receptor nuclear translocator	NA	protein dimerization activity
HyS0070.22	HyS0070.022	101	-	sex-linked-abnormal	-	-	-	8.11833	20.7035	14.125	11.0677	0.15911	0.90535	194.422	139.294	13.5036325	0.53223	166.858	1	0	1	0	1	0	0	0	0	1	0	1	0	1	0	0	0	0	PREDICTED: uncharacterized protein LOC107343194 [Acropora digitifera]	2.80E-50	XP_015764252.1	milk fat globule EGF and factor V/VIII domain containing a isoform 1 precursor	Danio rerio	100	56	1.52E-21	31.469	NP_001014321	NA	NA	NA
HyS0057.119	HyS0057.119	102	-	-	4	yes	-	175.973	106.494	139.848	207.588	82.6029	83.124	218.613	219.597	157.47575	82.86345	219.105	1	1	1	0	0	1	0	0	0	1	1	1	0	0	1	0	0	0	PREDICTED: NADH dehydrogenase [ubiquinone] 1 alpha subcomplex subunit 13-like [Hydra vulgaris]	5.90E-46	XP_002155069.1	NADH dehydrogenase 1 alpha subcomplex subunit 13	Danio rerio	131	92	6.43E-39	49.587	NP_957008	NADH-ubiquinone oxidoreductase subunit	NDUFA13	NADH dehydrogenase (ubiquinone) activity
HyS0007.403	HyS0007.403	103	-	-	4	yes	-	11.2734	13.579	12.9594	17.6353	15.1727	17.485	158.23	134.917	13.861775	16.32885	146.5735	1	1	1	0	0	1	0	0	0	1	1	1	0	0	1	0	0	0	PREDICTED: ATP-dependent Clp protease ATP-binding subunit clpX-like, mitochondrial isoform X1 [Hydra vulgaris]	8.60E-172	XP_002167314.2	ATP-dependent Clp protease ATP-binding subunit clpX-like, mitochondrial isoform X1	Homo sapiens	599	82	0	60.694	XP_011519466	Caseinolytic mitochondrial matrix peptidase chaperone subunit b	CLPX	unfolded protein binding
HyS0057.12	HyS0057.012	104	-	-	4	yes	-	592.68	769.751	686.154	661.877	120.245	204.261	259.786	319.997	677.6155	162.253	289.8915	1	1	1	0	0	1	0	0	0	1	1	1	0	0	1	0	0	0	PREDICTED: isocitrate dehydrogenase [NADP]-like [Hydra vulgaris]	1.50E-213	XP_002163048.2	isocitrate dehydrogenase , mitochondrial	Danio rerio	641	96	0	70.67	NP_955858	Motochondrial isocitrate dehydrogenase	IDH2	isocitrate dehydrogenase (NADP+) activity
HyS0057.123	HyS0057.123	105	-	-	4	yes	-	264.97	287.696	329.044	284.804	240.949	239.265	348.615	367.149	291.6285	240.107	357.882	1	1	1	0	0	1	0	0	0	1	1	1	0	0	1	0	0	0	no hits	-	-	uncharacterized protein LOC100149345	Danio rerio	51.6	76	1.23E-09	57.407	NP_001166132	Small EDRK-rich factor 2	SERF2	NA
HyS0067.74	HyS0067.074	106	-	sex-linked-abnormal	4	yes	-	88.0507	65.0913	61.4052	77.6918	97.7095	97.3563	233.954	192.275	73.05975	97.5329	213.1145	1	1	1	0	0	1	0	0	0	1	1	1	0	0	1	0	0	0	PREDICTED: NADH dehydrogenase [ubiquinone] iron-sulfur protein 4, mitochondrial-like [Hydra vulgaris]	6.20E-48	XP_002157726.1	NADH dehydrogenase iron-sulfur protein 4, mitochondrial isoform 1 precursor	Homo sapiens	157	93	3.15E-48	49.375	NP_002486	NADH-ubiquinone oxidoreductase 18 kDa subunit	NDUFS4	oxidoreductase activity, acting on NAD(P)H
HyS0057.34	HyS0057.034	107	-	-	4	yes	-	13.6847	24.5211	23.0997	22.0776	12.4505	14.4616	136.145	118.965	20.845775	13.45605	127.555	1	1	1	0	0	1	0	0	0	1	1	1	0	0	1	0	0	0	MIP18 family protein FAM96A-like [Stylophora pistillata]	1.10E-31	XP_022807106.1	cytosolic iron-sulfur assembly component 2A isoform 1 precursor	Mus musculus	139	93	8.45E-42	55.556	NP_080911	Cytosolic iron-sulfur assembly component 2A	CIAO2A	NA
HyS0116.2	HyS0116.002	108	-	sex-linked-abnormal	4	yes	-	4.09775	6.86645	6.06094	4.03373	10.2185	7.609	101.815	82.8179	5.2647175	8.91375	92.31645	1	1	1	0	0	1	0	0	0	1	1	1	0	0	1	0	0	0	PREDICTED: uncharacterized protein LOC100202602, partial [Hydra vulgaris]	6.00E-09	XP_012562734.1	no hits	-	-	-	-	-	-	NA	NA	NA
HyS0007.374	HyS0007.374	109	-	-	4	yes	-	33.5366	20.8526	22.7045	28.8168	21.8882	22.7903	104.698	87.9304	26.477625	22.33925	96.3142	1	1	1	0	0	1	0	0	0	1	1	1	0	0	1	0	0	0	PREDICTED: betaine--homocysteine S-methyltransferase 1-like [Hydra vulgaris]	1.10E-175	XP_012556069.1	betaine--homocysteine S-methyltransferase 1	Mus musculus	584	99	0	70.18	NP_057877	Betaine--homocysteine S-methyltransferase	BHMT	betaine-homocysteine S-methyltransferase activity
HyS0116.16	HyS0116.016	110	-	sex-linked-abnormal	4	yes	-	17.0605	14.0873	20.1265	16.6949	7.57884	9.57958	72.8322	56.2186	16.9923	8.57921	64.5254	1	1	1	0	0	1	0	0	0	1	1	1	0	0	1	0	0	0	no hits	-	-	no hits	-	-	-	-	-	-	NA	NA	NA
HyS0007.397	HyS0007.397	111	-	-	4	yes	-	60.0851	55.3398	66.4054	49.4801	81.522	76.6668	137.643	128.889	57.8276	79.0944	133.266	1	1	1	0	0	1	0	0	0	1	1	1	0	0	1	0	0	0	PREDICTED: electron transfer flavoprotein subunit alpha, mitochondrial-like [Hydra vulgaris]	4.00E-123	XP_002161508.3	electron transfer flavoprotein subunit alpha, mitochondrial	Danio rerio	445	94	1.11E-156	69.841	NP_944591	Mitochondrial electron transfer flavoprotein subunit alpha	ETFA	flavin adenine dinucleotide binding
HyS0067.43	HyS0067.043	112	-	sex-linked-abnormal	4	yes	-	9.02919	5.08904	9.21601	7.66579	13.9135	14.2615	72.646	62.2212	7.7500075	14.0875	67.4336	1	1	1	0	0	1	0	0	0	1	1	1	0	0	1	0	0	0	PREDICTED: E3 ubiquitin-protein ligase MARCH11-like [Hydra vulgaris]	5.20E-68	XP_002156095.1	E3 ubiquitin-protein ligase MARCHF8 isoform 2	Mus musculus	68.6	63	9.05E-13	30.935	NP_001289314	NA	NA	NA
HyS0057.19	HyS0057.019	113	-	-	4	yes	-	18.6423	14.8118	15.1122	17.9498	24.6937	24.3346	87.6771	63.2507	16.629025	24.51415	75.4639	1	1	1	0	0	1	0	0	0	1	1	1	0	0	1	0	0	0	PREDICTED: probable ATP-dependent RNA helicase DDX46 [Hydra vulgaris]	0	XP_002161749.2	probable ATP-dependent RNA helicase DDX46	Danio rerio	966	69	0	54.118	NP_001019988	ATP-dependent RNA helicase	NA	helicase activity
HyS0057.122	HyS0057.122	114	-	-	4	yes	-	306.039	339.879	289.722	361.559	199.859	224.006	296.479	226.796	324.29975	211.9325	261.6375	1	1	1	0	0	1	0	0	0	1	1	1	0	0	1	0	0	0	PREDICTED: receptor expression-enhancing protein 5-like [Hydra vulgaris]	1.70E-76	XP_012553647.1	receptor expression-enhancing protein 5	Homo sapiens	205	94	1.69E-66	52.688	NP_005660	Receptor expression-enhancing protein 6	NA	protein binding
HyS0067.16	HyS0067.016	115	-	sex-linked-abnormal	4	yes	-	11.0038	4.15833	2.90131	5.48521	16.1457	14.5769	69.3769	55.7847	5.8871625	15.3613	62.5808	1	1	1	0	0	1	0	0	0	1	1	1	0	0	1	0	0	0	leucine-rich repeat-containing protein 27-like isoform X2 [Dendronephthya gigantea]	3.60E-26	XP_028391122.1	leucine-rich repeat-containing protein 27 isoform a	Mus musculus	115	87	1.45E-26	26.067	NP_081440	Leucine-rich repeat-containing protein 27 (Fragment)	NA	kinase activity
HyS0057.98	HyS0057.098	116	-	-	4	yes	-	84.1656	86.7451	75.4921	76.9127	56.5124	54.2968	118.602	86.1376	80.828875	55.4046	102.3698	1	1	1	0	0	1	0	0	0	1	1	1	0	0	1	0	0	0	no hits	-	-	tropomyosin 1, isoform N	Drosophila melanogaster	108	98	4.07E-27	31.673	NP_001163619	Tropomyosin alpha-1 chain	NA	actin filament binding
HyS0007.306	HyS0007.306	117	-	-	4	yes	-	70.6265	53.4415	51.7639	50.6196	63.0873	65.2108	127.847	89.7889	56.612875	64.14905	108.81795	1	1	1	0	0	1	0	0	0	1	1	1	0	0	1	0	0	0	PREDICTED: LOW QUALITY PROTEIN: asparagine--tRNA ligase, cytoplasmic-like [Hydra vulgaris]	5.10E-264	XP_002161050.3	asparagine--tRNA ligase, cytoplasmic	Danio rerio	795	99	0	66.786	XP_696748	Asparaginyl-tRNA synthetase	NARS	asparagine-tRNA ligase activity
HyS0007.377	HyS0007.377	118	-	-	4	yes	-	79.6727	51.6399	71.4585	104.198	11.5026	16.9423	66.0995	45.3569	76.742275	14.22245	55.7282	1	1	1	0	0	1	0	0	0	1	1	1	0	0	1	0	0	0	PREDICTED: uncharacterized protein LOC105847004 [Hydra vulgaris]	4.80E-22	XP_012561707.1	no hits	-	-	-	-	-	-	NA	NA	NA
HyS0070.59	HyS0070.059	119	-	sex-linked-abnormal	-	-	-	64.0856	100.304	75.0403	89.9453	102.14	98.8916	147.167	136.477	82.3438	100.5158	141.822	1	1	1	0	0	1	0	0	0	1	1	1	0	0	1	0	0	0	PREDICTED: casein kinase I isoform alpha isoform X2 [Hydra vulgaris]	1.90E-174	XP_002158334.2	casein kinase I isoform X4	Mus musculus	598	53	0	83.333	XP_030106505	Casein kinase 1 protein catalytic subunit	NA	protein serine/threonine kinase activity
HyS0007.415	HyS0007.415	120	-	-	4	yes	-	83.9155	60.7784	58.9824	78.6995	91.5626	107.575	171.952	109.521	70.59395	99.5688	140.7365	1	1	1	0	0	1	0	0	0	1	1	1	0	0	1	0	0	0	no hits	-	-	no hits	-	-	-	-	-	-	NA	NA	NA
HyS0007.409	HyS0007.409	121	-	-	4	yes	-	78.8883	65.8671	73.8767	125.255	49.7673	45.2915	94.2674	82.1007	85.971775	47.5294	88.18405	1	1	1	0	0	1	0	0	0	1	1	1	0	0	1	0	0	0	PREDICTED: serine/threonine-protein kinase RIO1-like [Hydra vulgaris]	2.80E-58	XP_012564707.1	transcription initiation factor IIA subunit 1 isoform 3	Homo sapiens	125	30	5.39E-32	59.091	NP_001265869	Transcription initiation factor IIA subunit	GTF2A1	translation initiation factor activity
HyS0057.106	HyS0057.106	122	-	-	4	yes	-	16.2032	14.4343	15.3692	12.2005	25.8493	20.222	59.6646	60.0369	14.5518	23.03565	59.85075	1	1	1	0	0	1	0	0	0	1	1	1	0	0	1	0	0	0	PREDICTED: uncharacterized protein LOC100198745 [Hydra vulgaris]	2.50E-176	XP_002164517.2	no hits	-	-	-	-	-	-	NA	NA	NA
HyS0070.14	HyS0070.014	123	-	sex-linked-abnormal	-	-	-	12.3443	22.2849	25.0071	22.8063	37.7013	37.7009	82.6552	64.6004	20.61065	37.7011	73.6278	1	1	1	0	0	1	0	0	0	1	1	1	0	0	1	0	0	0	PREDICTED: uncharacterized protein LOC100205151 [Hydra vulgaris]	2.80E-45	XP_012561309.1	hypothetical protein DDB_G0274661	Dictyostelium discoideum AX4	63.2	92	1.66E-11	28.571	XP_644129	NA	NA	NA
HyS0007.292	HyS0007.292	124	-	-	4	yes	-	63.1958	32.8678	62.4434	125.922	72.0741	69.357	125.543	86.5995	71.10725	70.71555	106.07125	1	1	1	0	0	1	0	0	0	1	1	1	0	0	1	0	0	0	PREDICTED: leucine-rich repeat-containing protein 61 isoform X1 [Pygocentrus nattereri]	1.80E-08	XP_017563840.1	leucine-rich repeat-containing protein 61 isoform X1	Danio rerio	117	69	9.77E-31	42.771	XP_005163151	Isocitrate dehydrogenase [NAD] subunit, mitochondrial	NA	isocitrate dehydrogenase (NAD+) activity
HyS0070.82	HyS0070.082	125	-	sex-linked-abnormal	-	-	-	19.6923	31.0651	23.6392	25.6127	63.0129	56.1133	104.74	82.2847	25.002325	59.5631	93.51235	1	1	1	0	0	1	0	0	0	1	1	1	0	0	1	0	0	0	PREDICTED: synaptobrevin homolog YKT6-like [Hydra vulgaris]	1.10E-69	XP_012554967.1	YKT6 v-SNARE	Drosophila melanogaster	238	100	3.50E-79	56.061	NP_572423	Synaptobrevin protein YKT6	YKT6	SNAP receptor activity
HyS0070.9	HyS0070.009	126	-	sex-linked-abnormal	-	-	-	26.3433	34.9907	33.534	26.2491	57.2883	47.2475	96.2548	75.7671	30.279275	52.2679	86.01095	1	1	1	0	0	1	0	0	0	1	1	1	0	0	1	0	0	0	importin subunit alpha-7 [Halyomorpha halys]	3.10E-82	XP_024217235.1	importin subunit alpha-7	Danio rerio	652	99	0	63.364	XP_001923921	Importin subunit alpha	KPNA6	nuclear import signal receptor activity
HyS0007.293	HyS0007.293	127	-	-	4	yes	-	41.7297	42.9347	43.7579	54.4614	46.9741	44.2385	78.516	77.5653	45.720925	45.6063	78.04065	1	1	1	0	0	1	0	0	0	1	1	1	0	0	1	0	0	0	PREDICTED: uncharacterized protein LOC100205913, partial [Hydra vulgaris]	8.40E-61	XP_012554310.1	ubiquitin-associated protein 2 isoform X2	Danio rerio	61.2	7	5.91E-08	42.105	XP_017208299	NA	NA	NA
HyS0057.63	HyS0057.063	128	-	-	4	yes	-	16.8193	30.0481	14.4175	17.9437	31.2884	26.9625	63.327	54.9959	19.80715	29.12545	59.16145	1	1	1	0	0	1	0	0	0	1	1	1	0	0	1	0	0	0	PREDICTED: secretory carrier-associated membrane protein 2-like [Hydra vulgaris]	1.10E-70	XP_002156703.3	secretory carrier-associated membrane protein 1	Danio rerio	238	96	5.14E-72	42.949	NP_991255	Secretory carrier-associated membrane protein (Fragment)	NA	oxidoreductase activity, acting on paired donors, with incorporation or reduction of molecular oxygen
HyS0007.363	HyS0007.363	129	-	-	4	yes	-	14.1428	21.5089	23.6424	23.088	10.1463	10.8497	38.3781	37.6852	20.595525	10.498	38.03165	1	1	1	0	0	1	0	0	0	1	1	1	0	0	1	0	0	0	semaphorin-2A-like isoform X2 [Pocillopora damicornis]	8.70E-52	XP_027040203.1	uncharacterized protein LOC563087	Danio rerio	167	84	1.32E-41	26.437	NP_001038473	NA	NA	NA
HyS0007.356	HyS0007.356	130	-	-	4	yes	-	11.8545	3.75856	9.34225	11.0726	1.72797	1.7554	32.3572	22.9525	9.0069775	1.741685	27.65485	1	1	1	0	0	1	0	0	0	1	0	1	0	1	0	0	0	0	Coiled-coil domain-containing protein 122 [Exaiptasia pallida]	3.40E-06	KXJ11892.1	laminin subunit beta-4 precursor	Danio rerio	42.4	67	0.005	22.772	NP_775383	NA	NA	NA
HyS0067.69	HyS0067.069	131	-	sex-linked-abnormal	4	yes	-	9.00376	7.85352	8.28428	5.27883	2.82134	3.31981	31.3409	26.5595	7.6050975	3.070575	28.9502	1	1	1	0	0	1	0	0	0	1	0	1	0	1	0	0	0	0	coiled-coil domain-containing protein 87-like isoform X1 [Exaiptasia pallida]	1.10E-122	XP_020897424.1	coiled-coil domain-containing protein 87	Mus musculus	188	90	5.37E-48	23.9	NP_997151	Coiled-coil domain-containing	CCDC87	NA
HyS0007.323	HyS0007.323	132	-	-	4	yes	-	270.138	176.587	212.015	259.235	172.613	190.921	216.657	198.299	229.49375	181.767	207.478	1	1	1	0	0	1	0	0	0	1	1	1	0	0	1	0	0	0	PREDICTED: T-complex protein 1 subunit gamma-like [Hydra vulgaris]	6.00E-270	XP_002163432.1	T-complex protein 1 subunit gamma	Danio rerio	801	99	0	69.573	NP_775357	T-complex protein 1 subunit gamma	NA	unfolded protein binding
HyS0057.117	HyS0057.117	133	-	-	4	yes	-	10.5079	11.3137	9.10591	9.33775	15.0982	12.785	36.9918	35.9566	10.066315	13.9416	36.4742	1	1	1	0	0	1	0	0	0	1	1	1	0	0	1	0	0	0	PREDICTED: uncharacterized protein LOC101239527, partial [Hydra vulgaris]	5.70E-18	XP_004210609.2	gastrula zinc finger protein XlCGF8.2DB-like	Danio rerio	132	28	1.70E-32	37.5	XP_021331137	Zinc finger protein 91 (Fragment)	NA	nucleic acid binding
HyS0007.296	HyS0007.296	134	-	-	4	yes	-	81.8627	143.97	126.131	254.862	3.22603	18.3505	23.2941	42.9525	151.706425	10.788265	33.1233	1	1	1	0	0	1	0	0	0	1	1	1	0	0	1	0	0	0	PREDICTED: protein disulfide-isomerase A3-like isoform X2 [Hydra vulgaris]	1.10E-41	XP_012557436.1	protein disulfide isomerase family A, member 8 precursor	Danio rerio	87	51	1.41E-18	42.5	NP_001003517	Thioredoxin domain-containing protein	NA	isomerase activity
HyS0070.20	HyS0070.020	135	-	sex-linked-abnormal	-	-	-	9.09758	10.7055	10.1252	9.54343	9.5824	8.57972	34.2796	28.1209	9.8679275	9.08106	31.20025	1	1	1	0	0	1	0	0	0	1	1	1	0	0	1	0	0	0	PREDICTED: splicing factor, arginine/serine-rich 15-like [Hydra vulgaris]	1.10E-70	XP_002163748.2	uncharacterized protein Dmel_CG4266, isoform C	Drosophila melanogaster	195	10	6.59E-53	62.222	NP_001261119	Splicing factor, arginine/serine-rich	NA	RNA binding
HyS0057.14	HyS0057.014	136	-	-	4	yes	-	63.8435	34.5043	43.5196	44.4835	43.2466	48.6521	78.4615	57.0946	46.587725	45.94935	67.77805	1	1	1	0	0	1	0	0	0	1	1	1	0	0	1	0	0	0	PREDICTED: SURP and G-patch domain-containing protein 1-like [Hydra vulgaris]	4.10E-75	XP_002158499.2	SURP and G-patch domain-containing protein 1 isoform X6	Danio rerio	247	76	2.46E-77	39.886	XP_017207993	SURP and G-patch domain-containing protein 1	SUGP1	RNA binding
HyS0057.50	HyS0057.050	137	-	-	4	yes	-	10.7471	9.25796	10.8021	13.1132	16.779	17.615	39.8285	35.2463	10.98009	17.197	37.5374	1	1	1	0	0	1	0	0	0	1	1	1	0	0	1	0	0	0	PREDICTED: DNA polymerase alpha catalytic subunit [Hydra vulgaris]	0	XP_012559494.1	DNA polymerase alpha catalytic subunit isoform 1	Homo sapiens	1208	99	0	46.807	NP_001317289	DNA polymerase alpha catalytic subunit	POLA1	DNA-directed DNA polymerase activity
HyS0067.40	HyS0067.040	138	-	sex-linked-abnormal	4	yes	-	14.1408	10.845	8.02084	7.55173	6.47831	6.27943	28.6669	24.2448	10.1395925	6.37887	26.45585	1	1	1	0	0	1	0	0	0	1	1	1	0	0	1	0	0	0	sodium/calcium exchanger 2-like [Pocillopora damicornis]	1.00E-193	XP_027054517.1	solute carrier family 8 (sodium/calcium exchanger), member 4b isoform X1	Danio rerio	258	64	6.63E-71	34.122	XP_005166593	Sodium/calcium exchanger	NA	calcium:sodium antiporter activity
HyS0007.376	HyS0007.376	139	-	-	4	yes	-	75.2031	55.961	59.8694	47.2087	24.8173	33.3733	52.4643	45.8355	59.56055	29.0953	49.1499	1	1	1	0	0	1	0	0	0	1	1	1	0	0	1	0	0	0	galactose-1-phosphate uridylyltransferase [Astyanax mexicanus]	4.30E-122	XP_007260878.1	galactose-1-phosphate uridylyltransferase	Danio rerio	429	97	3.74E-150	62.069	NP_001315309	Galactose-1-phosphate uridylyltransferase	GALT	UDP-glucose:hexose-1-phosphate uridylyltransferase activity
HyS0070.15	HyS0070.015	140	-	sex-linked-abnormal	-	-	-	81.851	111.667	123.663	123.352	313.616	264.69	357.026	260.859	110.13325	289.153	308.9425	1	1	1	0	0	1	0	0	0	1	1	1	0	0	1	0	0	0	PREDICTED: akirin-2-like [Hydra vulgaris]	4.40E-45	XP_002166734.2	akirin-1 isoform 2	Danio rerio	119	100	7.17E-33	38.756	NP_001007187	Akirin	AKIRIN1	cannabinoid receptor activity
HyS0070.69	HyS0070.069	141	-	sex-linked-abnormal	-	-	-	769.224	436.575	544.238	550.983	20.9173	38.9983	44.705	53.2732	575.255	29.9578	48.9891	1	1	1	0	0	1	0	0	0	1	1	1	0	0	1	0	0	0	PREDICTED: gelsolin-like protein 1 [Hydra vulgaris]	4.50E-157	XP_012559373.1	hypothetical protein DDB_G0289327	Dictyostelium discoideum AX4	261	93	7.10E-84	42.899	XP_001134515	Gelsolin	NA	actin filament binding
HyS0070.8	HyS0070.008	142	-	sex-linked-abnormal	-	-	-	7.78285	8.26648	9.96224	4.6319	13.1629	10.9888	30.0974	26.1359	7.6608675	12.07585	28.11665	1	1	1	0	0	1	0	0	0	1	1	1	0	0	1	0	0	0	PREDICTED: transient receptor potential cation channel subfamily A member 1-like [Hydra vulgaris]	1.50E-126	XP_012557933.1	transient receptor potential cation channel subfamily A member 1 isoform 1	Mus musculus	416	95	1.71E-125	30.237	NP_808449	Transient receptor potential cation channel subfamily A member 1	NA	ion channel activity
HyS0070.39	HyS0070.039	143	-	sex-linked-abnormal	-	-	-	18.8673	26.3247	24.9714	21.3751	23.0045	21.5134	40.3744	35.7859	22.884625	22.25895	38.08015	1	1	1	0	0	1	0	0	0	1	1	1	0	0	1	0	0	0	PREDICTED: LOW QUALITY PROTEIN: syntaxin-binding protein 5-like [Saccoglossus kowalevskii]	1.10E-204	XP_006823584.1	syntaxin-binding protein 5a	Danio rerio	701	100	0	37.009	NP_001093451	syntaxin-binding protein 5	STXBP5L	myosin II binding
HyS0067.28	HyS0067.028	144	-	sex-linked-abnormal	4	yes	-	73.1979	92.0274	101.507	97.8781	98.09	95.3148	123.819	97.8112	91.1526	96.7024	110.8151	1	1	1	0	0	1	0	0	0	1	1	1	0	0	1	0	0	0	PREDICTED: alpha/beta hydrolase domain-containing protein 17B-like [Hydra vulgaris]	2.40E-161	XP_002162084.1	alpha/beta hydrolase domain-containing protein 17C	Danio rerio	477	99	1.12E-170	74.296	NP_956451	Alpha/beta hydrolase domain-containing protein 17C	NA	hydrolase activity
HyS0057.27	HyS0057.027	145	-	-	4	yes	-	23.8622	24.0094	23.4811	21.6891	3.23261	5.80086	20.4137	16.7255	23.26045	4.516735	18.5696	1	1	1	0	0	1	0	0	0	1	0	1	0	1	0	0	0	0	PREDICTED: probable Xaa-Pro aminopeptidase P [Hydra vulgaris]	8.40E-213	XP_012555787.1	xaa-Pro aminopeptidase 1 isoform X1	Danio rerio	544	90	0	43.71	XP_021324983	Xaa-Pro aminopeptidase	AMPP	metalloaminopeptidase activity
HyS0113.39	HyS0113.039	146	-	sex-linked-abnormal	4	yes	-	84.2374	54.6989	59.7336	92.369	82.6137	79.5144	108.859	80.7394	72.759725	81.06405	94.7992	1	1	1	0	0	1	0	0	0	1	1	1	0	0	1	0	0	0	PREDICTED: HAUS augmin-like complex subunit 1 [Hydra vulgaris]	1.80E-42	XP_002164569.2	HAUS augmin-like complex subunit	Arabidopsis thaliana	117	87	1.24E-29	29.885	NP_565949	NA	NA	NA
HyS0620.1	HyS0620.001	147	-	sex-linked-abnormal	4	yes	-	29.844	17.7034	14.1607	19.6296	3.85394	7.29958	19.421	18.4451	20.334425	5.57676	18.93305	1	1	1	0	0	1	0	0	0	1	1	1	0	0	1	0	0	0	S15 [Suberites domuncula]	3.40E-42	AAX48891.1	40S ribosomal protein S15	Glycine max	160	90	1.16E-50	72.816	NP_001237868	Ribosomal protein S15, eukaryotic/archaeal	RPS15	structural constituent of ribosome
HyS0007.344	HyS0007.344	148	-	-	4	yes	-	706.94	395.322	252.955	413.823	11.1531	18.4029	35.1814	19.9008	442.26	14.778	27.5411	1	1	1	0	0	1	0	0	0	1	1	1	0	0	1	0	0	0	no hits	-	-	CRiM (Cysteine Rich motor neuron protein) homolog	Caenorhabditis elegans	44.3	38	7.70E-05	44.898	NP_741618	NA	NA	NA
HyS0057.96	HyS0057.096	149	-	-	4	yes	-	6.33826	8.79106	9.76366	4.71968	12.5777	9.25004	24.9015	21.6534	7.403165	10.91387	23.27745	1	1	1	0	0	1	0	0	0	1	1	1	0	0	1	0	0	0	PREDICTED: protein dispatched homolog 1-like [Hydra vulgaris]	1.10E-235	XP_012567028.1	protein dispatched homolog 1 isoform X2	Homo sapiens	508	91	3.89E-159	33.467	XP_006711657	SSD domain-containing protein	NA	calcium ion binding
HyS0057.120	HyS0057.120	150	-	-	4	yes	-	24.597	21.0413	23.571	33.5657	20.3538	24.9737	36.626	33.076	25.69375	22.66375	34.851	1	1	1	0	0	1	0	0	0	1	1	1	0	0	1	0	0	0	FK506-binding protein 4-like [Exaiptasia pallida]	3.90E-28	XP_020907840.1	FKBP-like peptidyl-prolyl cis-trans isomerase family protein	Arabidopsis thaliana	70.9	34	1.53E-12	37.895	NP_187840	NA	NA	NA
HyS0070.45	HyS0070.045	151	-	sex-linked-abnormal	-	-	-	19.5243	12.013	25.6038	19.401	44.385	40.8008	57.6072	50.9046	19.135525	42.5929	54.2559	1	1	1	0	0	1	0	0	0	1	1	1	0	0	1	0	0	0	PREDICTED: uncharacterized protein LOC100212533 [Hydra vulgaris]	1.30E-05	XP_002156844.3	no hits	-	-	-	-	-	-	NA	NA	NA
HyS0007.380	HyS0007.380	152	-	-	4	yes	-	23.413	13.2232	18.8689	21.0373	15.0165	13.0088	30.7448	20.5686	19.1356	14.01265	25.6567	1	1	1	0	0	1	0	0	0	1	1	1	0	0	1	0	0	0	PREDICTED: 5'-nucleotidase domain-containing protein 3-like [Hydra vulgaris]	5.10E-173	XP_012556807.1	5'-nucleotidase domain-containing protein 2 isoform 1	Homo sapiens	425	94	1.74E-142	43.922	NP_001127703	5'-nucleotidase domain-containing protein 2	NT5DC2	metal ion binding
HyS0116.1	HyS0116.001	153	-	sex-linked-abnormal	4	yes	-	161.904	124.856	123.177	225.421	121.297	119.964	147.914	116.572	158.8395	120.6305	132.243	1	1	1	0	0	1	0	0	0	1	1	1	0	0	1	0	0	0	PREDICTED: LIM and senescent cell antigen-like-containing domain protein 1 [Hydra vulgaris]	1.20E-188	XP_002164622.2	LIM and senescent cell antigen-like-containing domain protein 1 isoform l	Homo sapiens	414	97	1.95E-144	61.755	NP_001381825	LIM zinc finger domain containing 2	LIMS2	metal ion binding
HyS0113.29	HyS0113.029	154	-	sex-linked-abnormal	4	yes	-	16.9898	13.6284	17.4647	29.5372	16.6674	19.2836	33.9588	25.2062	19.405025	17.9755	29.5825	1	1	1	0	0	1	0	0	0	1	1	1	0	0	1	0	0	0	no hits	-	-	uncharacterized protein Dmel_CG42557	Drosophila melanogaster	45.1	48	1.37E-04	30.719	NP_651751	NA	NA	NA
HyS0007.379	HyS0007.379	155	-	-	4	yes	-	24.2143	29.2499	26.3704	39.8734	48.7108	50.2377	67.579	54.1074	29.927	49.47425	60.8432	1	1	1	0	0	1	0	0	0	1	1	1	0	0	1	0	0	0	PREDICTED: COP9 signalosome complex subunit 2-like [Hydra vulgaris]	4.60E-212	XP_012555414.1	COP9 signalosome complex subunit 2 isoform 1	Homo sapiens	726	100	0	79.684	NP_004227	COP9 constitutive photomorphogenic homolog subunit 2 (Arabidopsis)	COPS2	transcription corepressor activity
HyS0007.312	HyS0007.312	156	-	-	4	yes	-	18.5832	23.4182	22.8869	30.1581	9.25794	10.2362	19.0835	23.0852	23.7616	9.74707	21.08435	1	1	1	0	0	1	0	0	0	1	1	1	0	0	1	0	0	0	PREDICTED: zinc finger RNA-binding protein-like [Hydra vulgaris]	1.10E-244	XP_002153846.1	Zinc-finger protein at 72D, isoform F	Drosophila melanogaster	508	88	1.98E-162	39.167	NP_001261924	Zinc finger RNA-binding protein 2	ZFR	zinc ion binding
HyS0057.107	HyS0057.107	157	-	-	4	yes	-	17.7888	21.1517	20.0541	14.7449	9.98221	9.744	18.6616	23.6888	18.434875	9.863105	21.1752	1	1	1	0	0	1	0	0	0	1	1	1	0	0	1	0	0	0	PREDICTED: ras-specific guanine nucleotide-releasing factor 2-like [Hydra vulgaris]	1.80E-140	XP_012566721.1	ras-specific guanine nucleotide-releasing factor 2-like isoform X1	Danio rerio	276	59	1.38E-74	33.712	XP_009303357	Ras guanine nucleotide exchange factor	RASGRF1	guanyl-nucleotide exchange factor activity
HyS0007.366	HyS0007.366	158	-	-	4	yes	-	32.3879	34.2867	37.3351	59.3474	1.79852	7.5513	11.4906	20.1544	40.839275	4.67491	15.8225	1	1	1	0	0	1	0	0	0	1	0	1	0	1	0	0	0	0	MAM and LDL-receptor class A domain-containing protein 1-like isoform X2 [Orbicella faveolata]	5.60E-100	XP_020624544.1	MAM and LDL-receptor class A domain-containing protein 1	Danio rerio	210	35	1.37E-53	38.56	XP_021323714	MAM and LDL-receptor class A domain-containing protein 2	NA	metalloendopeptidase activity
HyS0007.400	HyS0007.400	159	-	-	4	yes	-	12.8611	14.2229	11.0545	7.74047	24.4353	20.4668	29.1075	35.8777	11.4697425	22.45105	32.4926	1	1	1	0	0	1	0	0	0	1	1	1	0	0	1	0	0	0	PREDICTED: protein AF-9-like [Hydra vulgaris]	3.40E-60	XP_002165177.2	protein AF-9 isoform X3	Mus musculus	194	25	3.56E-55	61.94	XP_036020304	Myeloid/lymphoid or mixed lineage-leukemia translocation to 3 homolog	MLLT3	lysine-acetylated histone binding
HyS0007.317	HyS0007.317	160	-	-	4	yes	-	15.5048	20.3525	13.5747	12.617	24.5105	26.6354	36.3704	34.3874	15.51225	25.57295	35.3789	1	1	1	0	0	1	0	0	0	1	1	1	0	0	1	0	0	0	PREDICTED: tetratricopeptide repeat protein 39C-like [Hydra vulgaris]	6.20E-196	XP_002167925.3	tetratricopeptide repeat protein 39C isoform 1	Homo sapiens	426	96	9.17E-142	39.965	NP_001129465	Tetratricopeptide repeat protein 39C	TTC39C	NA
HyS0007.302	HyS0007.302	161	-	-	4	yes	-	2.59375	7.78578	6.01755	7.84082	6.04933	6.08863	18.2567	13.1312	6.059475	6.06898	15.69395	1	1	1	0	0	1	0	0	0	1	1	1	0	0	1	0	0	0	PREDICTED: kelch-like protein 2 [Hydra vulgaris]	7.50E-167	XP_012555886.1	kelch-like protein 20	Mus musculus	299	97	1.05E-92	32.911	NP_001034571	BTB domain-containing protein	NA	DNA binding
HyS0057.26	HyS0057.026	162	-	-	4	yes	-	64.037	47.3118	41.8441	24.896	26.4238	32.6376	47.208	31.0991	44.522225	29.5307	39.15355	1	1	1	0	0	1	0	0	0	1	1	1	0	0	1	0	0	0	PREDICTED: uncharacterized protein LOC100207912 [Hydra vulgaris]	1.50E-97	XP_002167814.3	peptidyl-prolyl cis-trans isomerase FKBP8	Danio rerio	222	46	6.73E-65	41.391	NP_957178	Peptidylprolyl isomerase	FKBP8	peptidyl-prolyl cis-trans isomerase activity
HyS0120.21	HyS0120.021	163	-	sex-linked-abnormal	4	yes	-	7.43903	2.66055	1.78943	44.8298	0.41309	0.195887	7.57944	11.8331	14.1797025	0.3044885	9.70627	1	0	1	0	1	0	0	0	0	1	0	1	0	1	0	0	0	0	no hits	-	-	E3 ubiquitin-protein ligase TRIM17	Mus musculus	42.4	24	0.01	26.357	NP_112449	NA	NA	NA
HyS0069.31	HyS0069.031	164	-	sex-linked-abnormal	-	-	-	26.3569	26.6317	26.2858	40.4005	2.92647	3.23539	10.1567	14.7542	29.918725	3.08093	12.45545	1	1	1	0	0	1	0	0	0	1	0	1	0	1	0	0	0	0	no hits	-	-	no hits	-	-	-	-	-	-	NA	NA	NA
HyS0007.318	HyS0007.318	165	-	-	4	yes	-	6.83548	7.85025	5.2076	8.0348	4.11207	4.13998	15.6659	11.2155	6.9820325	4.126025	13.4407	1	1	1	0	0	1	0	0	0	1	0	1	0	1	0	0	0	0	E3 ubiquitin-protein ligase TRIM33-like [Dendronephthya gigantea]	2.90E-16	XP_028392236.1	E3 ubiquitin-protein ligase Midline-1 isoform 4	Homo sapiens	70.5	66	1.31E-11	25.326	NP_001180208	NA	NA	NA
HyS0070.58	HyS0070.058	166	-	sex-linked-abnormal	-	-	-	232.599	324.588	301.912	270.745	12.3862	48.2292	50.0977	29.0073	282.461	30.3077	39.5525	1	1	1	0	0	1	0	0	0	1	1	1	0	0	1	0	0	0	no hits	-	-	no hits	-	-	-	-	-	-	NA	NA	NA
HyS0067.45	HyS0067.045	167	-	sex-linked-abnormal	4	yes	-	15.5861	17.0726	14.9326	20.479	13.6317	18.4706	25.2289	24.84	17.017575	16.05115	25.03445	1	1	1	0	0	1	0	0	0	1	1	1	0	0	1	0	0	0	PREDICTED: protein FAM172A-like [Hydra vulgaris]	9.00E-84	XP_004212439.2	cotranscriptional regulator FAM172A isoform 2	Homo sapiens	225	44	1.68E-66	38.576	NP_001156889	GPI inositol-deacylase	NA	siRNA binding
HyS0007.333	HyS0007.333	168	-	-	4	yes	-	42.0836	39.3216	39.0478	55.7813	53.3747	45.6505	61.3351	55.6536	44.058575	49.5126	58.49435	1	1	1	0	0	1	0	0	0	1	1	1	0	0	1	0	0	0	PREDICTED: maspardin-like [Hydra vulgaris]	3.90E-150	XP_012559096.1	maspardin isoform a	Homo sapiens	413	88	1.93E-144	60.87	NP_001121361	Spastic paraplegia 21, maspardin (Autosomal recessive, Mast syndrome)	SPG21	CD4 receptor binding
HyS0057.115	HyS0057.115	169	-	-	4	yes	-	32.3248	32.7247	36.1445	33.2213	30.4485	29.0037	37.7335	38.8998	33.603825	29.7261	38.31665	1	1	1	0	0	1	0	0	0	1	1	1	0	0	1	0	0	0	homer protein homolog 2-like isoform X1 [Pocillopora damicornis]	7.80E-48	XP_027044805.1	homer protein homolog 2 isoform 2	Homo sapiens	261	79	1.45E-83	49.141	NP_955362	homer protein homolog 3	NA	G protein-coupled glutamate receptor binding
HyS0057.74	HyS0057.074	170	-	-	4	yes	-	43.4068	35.3831	40.3094	59.4311	48.8059	35.2174	55.9869	45.1973	44.6326	42.01165	50.5921	1	1	1	0	0	1	0	0	0	1	1	1	0	0	1	0	0	0	PREDICTED: microsomal glutathione S-transferase 2-like [Hydra vulgaris]	1.70E-41	XP_002154468.2	microsomal glutathione S-transferase 2 isoform 1	Mus musculus	121	79	9.55E-35	50.427	NP_778160	Glutathione S-transferase theta	MGST2	enzyme activator activity
HyS0113.30	HyS0113.030	171	-	sex-linked-abnormal	4	yes	-	33.1918	22.5826	41.5809	26.9435	3.97064	6.64013	13.8864	13.6171	31.0747	5.305385	13.75175	1	1	1	0	0	1	0	0	0	1	1	1	0	0	1	0	0	0	cartilage oligomeric matrix protein-like isoform X4 [Orbicella faveolata]	4.00E-78	XP_020631889.1	thrombospondin-3b isoform X1	Danio rerio	603	94	0	38.125	XP_005170119	Cartilage oligomeric matrix protein variant (Fragment)	COMP	calcium ion binding
HyS0070.62	HyS0070.062	172	-	sex-linked-abnormal	-	-	-	13.1863	22.6939	21.991	11.5991	8.42068	8.15888	17.8107	15.6221	17.367575	8.28978	16.7164	1	1	1	0	0	1	0	0	0	1	1	1	0	0	1	0	0	0	PREDICTED: protein O-linked-mannose beta-1,4-N-acetylglucosaminyltransferase 2-like [Hydra vulgaris]	1.30E-104	XP_002163521.1	protein O-linked-mannose beta-1,4-N-acetylglucosaminyltransferase 2 precursor	Mus musculus	296	97	6.93E-94	39.851	NP_001276487	Glycosyltransferase	POMGNT2	protein O-GlcNAc transferase activity
HyS0070.66	HyS0070.066	173	-	sex-linked-abnormal	-	-	-	12.7955	10.9365	13.75	9.53428	13.3294	11.8507	22.5112	19.3977	11.75407	12.59005	20.95445	1	1	1	0	0	1	0	0	0	1	1	1	0	0	1	0	0	0	PREDICTED: PAB-dependent poly(A)-specific ribonuclease subunit PAN2-like [Hydra vulgaris]	0	XP_012558675.1	PAN2-PAN3 deadenylation complex catalytic subunit Pan2 isoform 2	Mus musculus	975	97	0	44.501	NP_001239255	PAB-dependent poly(A)-specific ribonuclease subunit	PAN2	poly(A)-specific ribonuclease activity
HyS0113.41	HyS0113.041	174	-	sex-linked-abnormal	4	yes	-	13.7476	9.21262	11.3101	21.6199	6.0185	8.28471	14.0067	16.6984	13.972555	7.151605	15.35255	1	1	1	0	0	1	0	0	0	1	1	1	0	0	1	0	0	0	PREDICTED: UPF0469 protein KIAA0907-like [Hydra vulgaris]	1.70E-80	XP_012562301.1	UPF0469 protein KIAA0907 homolog isoform X7	Danio rerio	138	34	9.42E-34	33.466	XP_009291025	KH domain containing 4, pre-mRNA splicing factor	NA	RNA binding
HyS0070.73	HyS0070.073	175	-	sex-linked-abnormal	-	-	-	6.92752	9.18217	8.2171	7.5183	11.7149	11.2781	20.5536	18.4662	7.9612725	11.4965	19.5099	1	1	1	0	0	1	0	0	0	1	1	1	0	0	1	0	0	0	PREDICTED: uncharacterized protein LOC100208776 [Hydra vulgaris]	0	XP_012554809.1	E3 ubiquitin-protein ligase RNF123 isoform 2	Mus musculus	110	11	6.57E-23	38.037	NP_115932	RING finger and SPRY domain-containing protein 1-like	NA	ubiquitin-protein transferase activity
HyS0057.68	HyS0057.068	176	-	-	4	yes	-	60.8609	46.2932	53.6255	58.0237	26.4383	29.392	36.1342	35.1828	54.700825	27.91515	35.6585	1	1	1	0	0	1	0	0	0	1	1	1	0	0	1	0	0	0	peptidyl-glycine alpha-amidating monooxygenase B-like isoform X1 [Pomacea canaliculata]	2.70E-19	XP_025077134.1	peptidyl-glycine alpha-amidating monooxygenase isoform X10	Mus musculus	90.1	60	1.46E-19	39.259	XP_030108045	NA	NA	NA
HyS0070.80	HyS0070.080	177	-	sex-linked-abnormal	-	-	-	39.8222	35.844	36.0847	48.4583	49.1502	47.4115	54.1149	57.4707	40.0523	48.28085	55.7928	1	1	1	0	0	1	0	0	0	1	1	1	0	0	1	0	0	0	PREDICTED: MICOS complex subunit MIC60-like isoform X1 [Hydra vulgaris]	1.30E-87	XP_012557738.1	MICOS complex subunit MIC60	Danio rerio	188	95	5.21E-49	25.726	NP_001001401	MICOS complex subunit MIC60	NA	NA
HyS0057.28	HyS0057.028	178	-	-	4	yes	-	24.1638	26.1129	32.1659	21.8655	17.2706	17.6756	27.2584	22.592	26.077025	17.4731	24.9252	1	1	1	0	0	1	0	0	0	1	1	1	0	0	1	0	0	0	PREDICTED: non-lysosomal glucosylceramidase-like [Hydra vulgaris]	0	XP_002159451.3	non-lysosomal glucosylceramidase	Danio rerio	634	90	0	53.177	XP_005172389	Non-lysosomal glucosylceramidase	GBA2	glucosylceramidase activity
HyS0057.62	HyS0057.062	179	-	-	4	yes	-	60.0134	64.3966	73.6703	81.0313	6.66503	19.4264	12.5597	27.5092	69.7779	13.045715	20.03445	1	1	1	0	0	1	0	0	0	1	1	1	0	0	1	0	0	0	PREDICTED: transcription factor HES-2-like [Hydra vulgaris]	8.10E-30	XP_004208005.1	hairy-related 6	Danio rerio	108	96	2.11E-27	31.008	NP_571154	Transcription factor HES-4-A	NA	protein dimerization activity
HyS0067.12	HyS0067.012	180	-	sex-linked-abnormal	4	yes	-	5.45172	2.77598	4.86567	13.5836	3.55029	3.13301	12.1341	8.37012	6.6692425	3.34165	10.25211	1	1	1	0	0	1	0	0	0	1	0	1	0	1	0	0	0	0	PREDICTED: uncharacterized protein LOC100211324 [Hydra vulgaris]	1.30E-154	XP_012559251.1	hemicentin-1 isoform X2	Mus musculus	147	14	1.17E-33	28.406	XP_006529821	Hemicentin	NA	semaphorin receptor binding
HyS0007.373	HyS0007.373	181	-	-	4	yes	-	43.0935	38.5493	55.3974	40.7732	24.2152	27.3442	34.0509	31.2623	44.45335	25.7797	32.6566	1	1	1	0	0	1	0	0	0	1	1	1	0	0	1	0	0	0	PREDICTED: dimethylglycine dehydrogenase, mitochondrial-like [Hydra vulgaris]	0	XP_012556067.1	dimethylglycine dehydrogenase, mitochondrial precursor	Mus musculus	1020	94	0	57.46	NP_083048	Dimethylglycine mitochondrial	DMGDH	dimethylglycine dehydrogenase activity
HyS0067.19	HyS0067.019	182	-	sex-linked-abnormal	4	yes	-	6.17361	6.48563	7.19291	6.13108	6.50259	6.10517	14.0144	11.567	6.4958075	6.30388	12.7907	1	1	1	0	0	1	0	0	0	1	1	1	0	0	1	0	0	0	PREDICTED: ubiquitin-like modifier-activating enzyme 6 [Hydra vulgaris]	0.00E+00	XP_012562691.1	ubiquitin-like modifier-activating enzyme 6	Homo sapiens	1058	99	0	51.66	NP_060697	Ubiquitin like modifier activating enzyme 6	UBA6	ubiquitin-like modifier activating enzyme activity
HyS0069.13	HyS0069.013	183	-	sex-linked-abnormal	-	-	-	11.5134	10.5935	9.38044	28.0835	0.657608	1.50731	5.55781	9.56228	14.89271	1.082459	7.560045	1	1	1	0	0	1	0	0	0	1	0	1	0	1	0	0	0	0	uncharacterized protein LOC114526667 [Dendronephthya gigantea]	1.80E-26	XP_028404045.1	E3 ubiquitin-protein ligase TRIM17	Mus musculus	43.5	19	0.007	27.132	NP_112449	NA	NA	NA
HyS0007.362	HyS0007.362	184	-	-	4	yes	-	13.9765	13.7627	16.692	17.8204	8.37317	7.51731	12.5398	16.1074	15.5629	7.94524	14.3236	1	1	1	0	0	1	0	0	0	1	1	1	0	0	1	0	0	0	sodium/potassium/calcium exchanger 2-like [Stylophora pistillata]	3.80E-134	XP_022803384.1	sodium/potassium/calcium exchanger 2 isoform 2	Mus musculus	501	85	3.02E-167	44.691	NP_001103710	Sodium/potassium/calcium exchanger	NA	calcium, potassium:sodium antiporter activity
HyS0070.31	HyS0070.031	185	-	sex-linked-abnormal	-	-	-	29.8589	31.8821	26.9303	19.5546	45.8973	43.5369	58.0016	43.8838	27.056475	44.7171	50.9427	1	1	1	0	0	1	0	0	0	1	1	1	0	0	1	0	0	0	no hits	-	-	reticulocyte binding protein 2 homologue a	Plasmodium falciparum 3D7	62.4	13	2.90E-08	44.361	XP_001350083	NA	NA	NA
HyS0057.89	HyS0057.089	186	-	-	4	yes	yes	9.277	0	3.8843	8.31512	2.31746	3.65991	11.6262	6.02289	5.369105	2.988685	8.824545	1	1	1	0	0	1	0	0	0	1	0	1	0	1	0	0	0	0	PREDICTED: coiled-coil domain-containing protein 112-like [Acropora digitifera]	3.30E-07	XP_015758665.1	coiled-coil domain-containing protein 112 isoform 1 precursor	Homo sapiens	80.1	71	1.47E-16	46.617	NP_001035530	coiled-coil domain-containing protein 112	NA	NA
HyS0070.61	HyS0070.061	187	-	sex-linked-abnormal	-	-	-	7.24997	9.43944	10.1557	5.94492	5.21761	4.44481	11.7057	9.41511	8.1975075	4.83121	10.560405	1	1	1	0	0	1	0	0	0	1	0	1	0	1	0	0	0	0	PREDICTED: proton-coupled folate transporter-like [Hydra vulgaris]	3.90E-67	XP_002163559.3	ras-related and estrogen-regulated growth inhibitor isoform 1	Homo sapiens	146	23	6.05E-39	42.424	NP_116307	Ras-related and estrogen-regulated growth inhibitor	NA	GTPase activity
HyS0067.39	HyS0067.039	188	-	sex-linked-abnormal	4	yes	-	42.133	24.8949	41.1604	33.2201	18.99	20.3405	30.4791	20.2417	35.3521	19.66525	25.3604	1	1	1	0	0	1	0	0	0	1	1	1	0	0	1	0	0	0	no hits	-	-	gastrula zinc finger protein XlCGF57.1-like, partial	Danio rerio	112	60	2.29E-27	32.961	XP_021326474	Zinc finger protein 300 (Fragment)	NA	nucleic acid binding
HyS0070.54	HyS0070.054	189	-	sex-linked-abnormal	-	-	-	6.47764	7.84324	4.99949	1.61261	17.2169	15.7736	19.9116	24.4074	5.233245	16.49525	22.1595	1	1	1	0	0	1	0	0	0	1	1	1	0	0	1	0	0	0	PREDICTED: histone-lysine N-methyltransferase NSD2-like [Hydra vulgaris]	0	XP_002164851.2	histone-lysine N-methyltransferase NSD2 isoform 1	Mus musculus	813	85	0	40.307	NP_001074571	Histone-lysine N-methyltransferase	NA	histone-lysine N-methyltransferase activity
HyS0113.27	HyS0113.027	190	-	sex-linked-abnormal	4	yes	-	68.2696	53.1681	55.9105	91.9886	2.35784	8.3756	10.327	11.7181	67.3342	5.36672	11.02255	1	1	1	0	0	1	0	0	0	1	1	1	0	0	1	0	0	0	PREDICTED: E3 ubiquitin-protein ligase TRIM71-like [Hydra vulgaris]	3.00E-227	XP_002155572.2	E3 ubiquitin-protein ligase TRIM71	Danio rerio	430	96	2.56E-138	32.199	NP_001288260	Serine/threonine-protein kinase PknD	TRIM71	zinc ion binding
HyS0057.116	HyS0057.116	191	-	-	4	yes	-	23.5219	16.2836	17.154	24.2143	2.61233	3.6334	9.74473	7.2514	20.29345	3.122865	8.498065	1	1	1	0	0	1	0	0	0	1	0	1	0	1	0	0	0	0	G2/M phase-specific E3 ubiquitin-protein ligase [Stylophora pistillata]	1.40E-19	PFX23080.1	G2/M phase-specific E3 ubiquitin-protein ligase-like isoform X2	Danio rerio	58.5	25	7.44E-08	35.398	XP_021328572	NA	NA	NA
HyS0070.63	HyS0070.063	192	-	sex-linked-abnormal	-	-	-	3.75957	10.0171	2.67055	4.92147	1.87051	0.590502	5.51854	6.11406	5.3421725	1.230506	5.8163	1	1	1	0	0	1	0	0	0	1	0	1	0	1	0	0	0	0	predicted protein [Nematostella vectensis]	8.30E-06	XP_001641363.1	RING finger protein 24 isoform X1	Danio rerio	57	85	3.58E-10	31.868	XP_005160122	NA	NA	NA
HyS0007.360	HyS0007.360	193	-	-	4	yes	-	12.1957	15.1947	14.7454	10.8541	13.8439	11.2038	15.9943	17.5782	13.247475	12.52385	16.78625	1	1	1	0	0	1	0	0	0	1	1	1	0	0	1	0	0	0	PREDICTED: solute carrier family 23 member 2-like [Hydra vulgaris]	1.50E-189	XP_002160774.1	solute carrier family 23 member 2-like	Danio rerio	546	94	0	48.174	XP_009296238	LOW QUALITY PROTEIN: solute carrier family 23 member 1	NA	transmembrane transporter activity
HyS0070.79	HyS0070.079	194	-	sex-linked-abnormal	-	-	-	15.7082	20.8132	12.9406	13.5124	7.78313	13.9287	18.5765	11.0247	15.7436	10.855915	14.8006	1	1	1	0	0	1	0	0	0	1	1	1	0	0	1	0	0	0	no hits	-	-	no hits	-	-	-	-	-	-	NA	NA	NA
HyS0113.34	HyS0113.034	195	-	sex-linked-abnormal	4	yes	-	37.6243	18.5803	34.5049	54.7094	45.0831	40.7501	56.654	36.888	36.354725	42.9166	46.771	1	1	1	0	0	1	0	0	0	1	1	1	0	0	1	0	0	0	EH domain-binding protein 1 [Exaiptasia pallida]	8.10E-23	KXJ10894.1	Eps15 homology domain containing protein-binding protein 1, isoform G	Drosophila melanogaster	64.3	36	1.31E-09	30.539	NP_611179	EH domain-binding protein 1	NA	NA
HyS0057.64	HyS0057.064	196	-	-	4	yes	-	20.3978	17.9215	21.5121	14.2332	25.8596	26.2376	31.2188	28.0463	18.51615	26.0486	29.63255	1	1	1	0	0	1	0	0	0	1	1	1	0	0	1	0	0	0	PREDICTED: ras GTPase-activating protein 1-like [Hydra vulgaris]	0	XP_004211564.2	ras GTPase-activating protein 1 isoform X1	Danio rerio	682	97	0	42.13	XP_009300041	Dual adapter for phosphotyrosine and 3-phosphotyrosine and 3-phosphoinositide	RASA1	GTPase activator activity
HyS0120.40	HyS0120.040	197	-	sex-linked-abnormal	4	yes	-	1.0565	2.49665	14.062	2.14422	0.175997	1.00098	3.9563	4.34187	4.9398425	0.5884885	4.149085	1	0	1	0	1	0	0	0	0	0	0	0	1	0	0	0	0	0	uncharacterized protein LOC114542728 [Dendronephthya gigantea]	2.90E-27	XP_028418000.1	uncharacterized protein LOC101885485	Danio rerio	117	81	8.76E-29	34.715	XP_005174628	NA	NA	NA
HyS0007.314	HyS0007.314	198	-	-	4	yes	-	7.81996	8.96111	9.15202	7.92537	12.9824	10.8226	16.131	14.1399	8.464615	11.9025	15.13545	1	1	1	0	0	1	0	0	0	1	1	1	0	0	1	0	0	0	PREDICTED: NCK-interacting protein with SH3 domain-like [Hydra vulgaris]	4.50E-148	XP_012555241.1	NCK-interacting protein with SH3 domain isoform 1	Homo sapiens	317	99	1.31E-96	31.048	NP_057537	NCK-interacting protein with SH3 domain	NA	NA
HyS0007.372	HyS0007.372	199	-	-	4	yes	-	3.20063	4.49161	13.5254	17.1465	0.990217	2.52831	3.66998	5.6125	9.591035	1.7592635	4.64124	1	1	1	0	0	1	0	0	0	1	0	0	0	1	0	0	0	0	hypothetical protein LSTR_LSTR008349 [Laodelphax striatella]	5.80E-55	RZF49063.1	carboxypeptidase A2 precursor	Homo sapiens	218	94	1.22E-65	30.446	NP_001860	NA	NA	NA
HyS0057.72	HyS0057.072	200	-	-	4	yes	-	1.38545	2.82038	2.12696	1.30373	1.15402	1.12205	3.269	4.71414	1.90913	1.138035	3.99157	1	1	1	0	0	1	0	0	0	0	0	0	1	0	0	0	0	0	PREDICTED: tudor domain-containing protein 1-like, partial [Hydra vulgaris]	1.10E-44	XP_012560450.1	tudor domain-containing protein 1	Danio rerio	77	31	9.25E-13	25.904	NP_001157500	NA	NA	NA
HyS0070.36	HyS0070.036	201	-	sex-linked-abnormal	-	-	-	8.93719	6.59188	7.90034	9.37378	1.48883	2.18149	6.54007	2.59234	8.2007975	1.83516	4.566205	1	1	1	0	0	1	0	0	0	1	0	0	0	1	0	0	0	0	hypothetical protein BpHYR1_026962 [Brachionus plicatilis]	2.10E-06	RNA10670.1	no hits	-	-	-	-	-	-	NA	NA	NA
HyS1699.1	HyS1699.001	202	-	sex-linked-abnormal	4	yes	-	21.7899	19.2679	12.692	27.3832	0.864258	2.62161	3.88498	4.97427	20.28325	1.742934	4.429625	1	1	1	0	0	1	0	0	0	1	0	0	0	1	0	0	0	0	PREDICTED: uncharacterized protein LOC105844140 [Hydra vulgaris]	1.60E-26	XP_012555851.1	no hits	-	-	-	-	-	-	NA	NA	NA
HyS0070.6	HyS0070.006	203	-	sex-linked-abnormal	-	-	-	1.10493	1.34924	1.67598	2.11601	1.91436	1.50157	5.0582	3.71084	1.56154	1.707965	4.38452	1	1	1	0	0	1	0	0	0	0	0	0	1	0	0	0	0	0	PREDICTED: armadillo repeat-containing protein 2-like [Saccoglossus kowalevskii]	1.40E-124	XP_006815976.1	armadillo repeat-containing protein 2	Danio rerio	358	97	5.35E-110	32.773	XP_683582	Armadillo repeat-containing protein 2	ARMC2	NA
HyS0070.47	HyS0070.047	204	-	sex-linked-abnormal	-	-	-	12.4498	14.7218	11.1813	10.7878	16.0864	15.2576	15.2141	21.4425	12.285175	15.672	18.3283	1	1	1	0	0	1	0	0	0	1	1	1	0	0	1	0	0	0	PREDICTED: serine/threonine-protein kinase 40-like [Branchiostoma belcheri]	4.70E-119	XP_019627837.1	serine/threonine-protein kinase 40 isoform X3	Danio rerio	441	95	9.08E-152	52.392	XP_693275	serine/threonine-protein kinase 40	STK40	protein kinase activity
HyS0057.20	HyS0057.020	205	-	-	4	yes	-	17.4937	21.4394	17.9254	13.0709	9.754	9.61913	13.4788	10.5285	17.48235	9.686565	12.00365	1	1	1	0	0	1	0	0	0	1	1	1	0	0	1	0	0	0	PREDICTED: protein unc-13 homolog A-like [Hydra vulgaris]	0	XP_012567200.1	protein unc-13 homolog B isoform 4	Mus musculus	1206	98	0	52.71	NP_001371035	C2 calcium dependent membrane targeting	NA	diacylglycerol binding
HyS0057.67	HyS0057.067	206	-	-	4	yes	-	4.38905	19.1408	14.1321	10.2414	9.12976	10.7234	12.7575	11.6182	11.9758375	9.92658	12.18785	1	1	1	0	0	1	0	0	0	1	1	1	0	0	1	0	0	0	muscle, skeletal receptor tyrosine-protein kinase-like [Dendronephthya gigantea]	1.20E-28	XP_028408406.1	hepatocyte growth factor receptor isoform X2	Danio rerio	132	83	1.84E-35	43.836	XP_005163052	Hepatocyte growth factor receptor	NA	transmembrane receptor protein tyrosine kinase activity
HyS0057.76	HyS0057.076	207	-	-	4	yes	-	11.0524	20.0556	16.2022	14.6921	0.853911	1.84784	3.57297	3.59687	15.500575	1.3508755	3.58492	1	1	1	0	0	1	0	0	0	1	0	0	0	1	0	0	0	0	Thioredoxin, partial [Oryctes borbonicus]	7.40E-12	KRT84796.1	Protein disulfide-isomerase	Caenorhabditis elegans	74.3	7	3.43E-12	43.373	NP_491995	Large subunit ribosomal protein L7/L12	NA	structural constituent of ribosome
HyS0007.352	HyS0007.352	208	-	-	4	yes	-	9.04936	8.24637	6.43227	6.18426	15.8292	12.9585	15.9474	17.2057	7.478065	14.39385	16.57655	1	1	1	0	0	1	0	0	0	1	1	1	0	0	1	0	0	0	PREDICTED: tetratricopeptide repeat protein 24-like [Hydra vulgaris]	1.70E-62	XP_004208260.1	tetratricopeptide repeat protein 24	Homo sapiens	160	68	2.52E-41	30.591	NP_001099139	Tetratricopeptide repeat protein 24 (Fragment)	NA	NA
HyS0070.4	HyS0070.004	209	-	sex-linked-abnormal	-	-	-	1.13331	0.64012	2.99926	1.80491	0.943997	0.477499	2.59734	3.17543	1.6444	0.710748	2.886385	1	0	1	0	1	0	0	0	0	0	0	0	1	0	0	0	0	0	Transient receptor potential cation channel subfamily A member 1-like protein [Trichoplax sp. H2]	1.70E-12	RDD37563.1	ankyrin-2 isoform 64	Homo sapiens	225	88	4.98E-62	33.888	NP_001373087	Transient receptor potential cation channel subfamily A member basal	NA	ion channel activity
HyS0150.1	HyS0150.001	210	-	sex-linked-abnormal	-	-	-	0	0	0	8.5508	0	0	4.22038	0	2.1377	0	2.11019	1	0	1	0	1	0	0	0	0	0	0	0	1	0	0	0	0	0	PREDICTED: uncharacterized protein LOC105438466 [Strongylocentrotus purpuratus]	5.10E-06	XP_011664593.1	no hits	-	-	-	-	-	-	SET domain-containing protein	NA	NA
HyS0150.8	HyS0150.008	211	-	sex-linked-abnormal	-	-	-	10.6053	5.91134	11.4684	16.1281	0.4157	1.57673	2.14885	3.97544	11.028285	0.996215	3.062145	1	0	1	0	1	0	0	0	0	1	0	0	0	1	0	0	0	0	no hits	-	-	E3 ubiquitin-protein ligase TRIM17	Mus musculus	45.1	34	7.95E-04	28.682	NP_112449	NA	NA	NA
HyS0120.37	HyS0120.037	212	-	sex-linked-abnormal	4	yes	-	1.8118	1.99467	5.5557	0.926558	0.603658	0.214684	2.98629	1.95621	2.572182	0.409171	2.47125	1	0	1	0	1	0	0	0	0	0	0	0	1	0	0	0	0	0	uncharacterized protein LOC114542174 isoform X2 [Dendronephthya gigantea]	5.00E-34	XP_028417721.1	uncharacterized protein LOC103912045 isoform X1	Danio rerio	143	45	3.16E-35	39.269	XP_017214352	NA	NA	NA
HyS0007.337	HyS0007.337	213	-	-	4	yes	-	66.3918	57.2271	80.6913	56.8729	4.56228	7.8644	7.15852	9.26898	65.295775	6.21334	8.21375	1	1	1	0	0	1	0	0	0	1	1	1	0	0	1	0	0	0	PREDICTED: adducin-related protein C1289.14-like [Hydra vulgaris]	2.90E-90	XP_012556601.1	putative adducin	Schizosaccharomyces pombe	103	75	1.99E-24	30.522	NP_596838	Ribulose-5-phosphate 4-epimerase-like protein	NA	spectrin binding
HyS0113.36	HyS0113.036	214	-	sex-linked-abnormal	4	yes	-	14.362	11.5585	26.2235	29.1299	5.33701	7.8499	9.86912	7.31741	20.318475	6.593455	8.593265	1	1	1	0	0	1	0	0	0	1	1	1	0	0	1	0	0	0	hypothetical protein LOTGIDRAFT_102422 [Lottia gigantea]	1.60E-35	XP_009043711.1	Kazal-type serine peptidase inhibitor domain 2	Danio rerio	43.9	32	5.07E-04	35.526	NP_001098594	IGFBP N-terminal domain-containing protein	NA	insulin-like growth factor binding
HyS0069.32	HyS0069.032	215	-	sex-linked-abnormal	-	-	-	13.7014	9.83899	9.31218	16.5268	0.537067	2.12255	2.15308	4.45188	12.3448425	1.3298085	3.30248	1	1	1	0	0	1	0	0	0	1	0	0	0	1	0	0	0	0	no hits	-	-	NHL (ring finger b-box coiled coil) domain containing	Caenorhabditis elegans	46.2	30	0.001	23.166	NP_498026	NA	NA	NA
HyS0113.18	HyS0113.018	216	-	sex-linked-abnormal	4	yes	-	4.93703	4.72855	1.1853	6.70031	0.27415	0.259918	1.41944	3.00071	4.3877975	0.267034	2.210075	1	0	1	0	1	0	0	0	0	0	0	0	1	0	0	0	0	0	no hits	-	-	no hits	-	-	-	-	-	-	NA	NA	NA
HyS0343.3	HyS0343.003	217	-	sex-linked-abnormal	-	-	-	0.604147	0.716902	0.545255	10.7319	0.100645	0.238651	1.72968	2.33197	3.149551	0.169648	2.030825	1	0	1	0	1	0	0	0	0	0	0	0	1	0	0	0	0	0	hypothetical protein BSL78_15994 [Apostichopus japonicus]	1.00E-14	PIK47143.1	E3 ubiquitin-protein ligase TRIM56	Mus musculus	77	71	1.23E-13	24.925	NP_958761	NA	NA	NA
HyS0070.44	HyS0070.044	218	-	sex-linked-abnormal	-	-	-	14.6421	18.7198	27.4769	11.3641	20.2874	17.1279	20.7861	20.2129	18.050725	18.70765	20.4995	1	1	1	0	0	1	0	0	0	1	1	1	0	0	1	0	0	0	PREDICTED: spindle pole body component 110-like [Hydra vulgaris]	4.70E-29	XP_002153841.3	uncharacterized protein LOC556653	Danio rerio	73.9	8	1.04E-12	36.905	XP_009290306	NA	NA	NA
HyS0116.4	HyS0116.004	219	-	sex-linked-abnormal	4	yes	-	2.00359	1.0149	0.360467	3.39105	0	0	1.44222	2.05769	1.69250175	0	1.749955	1	0	1	0	1	0	0	0	0	0	0	0	1	0	0	0	0	0	uncharacterized protein LOC110058185 [Orbicella faveolata]	7.80E-31	XP_020620430.1	uncharacterized protein LOC101884422	Danio rerio	70.1	94	2.29E-12	23.95	XP_009290204	NA	NA	NA
HyS0007.316	HyS0007.316	220	-	-	4	yes	-	1.02298	1.38166	3.68055	2.76946	0	0.969255	2.35676	2.10154	2.2136625	0.4846275	2.22915	1	0	1	0	1	0	0	0	0	0	0	0	1	0	0	0	0	0	no hits	-	-	no hits	-	-	-	-	-	-	NA	NA	NA
HyS0007.326	HyS0007.326	221	-	-	4	yes	-	3.19474	3.027	11.2847	0.869237	2.0224	2.82607	5.68635	2.61783	4.59391925	2.424235	4.15209	1	1	1	0	0	1	0	0	0	0	0	0	1	0	0	0	0	0	growth arrest-specific protein 1-like [Orbicella faveolata]	6.30E-11	XP_020600886.1	growth arrest-specific protein 1a precursor	Danio rerio	46.2	62	9.21E-05	26.95	NP_001104690	NA	NA	NA
HyS0120.17	HyS0120.017	222	-	sex-linked-abnormal	4	yes	-	0.822838	3.3378	3.25957	8.37539	0.82245	0.909714	3.07546	2.06298	3.9488995	0.866082	2.56922	1	0	1	0	1	0	0	0	0	0	0	0	1	0	0	0	0	0	uncharacterized protein LOC110986593 isoform X3 [Acanthaster planci]	1.80E-10	XP_022104268.1	SET domain-containing protein 5-like	Danio rerio	56.2	26	9.12E-08	38.961	XP_009302434	NA	NA	NA
HyS0070.38	HyS0070.038	223	-	sex-linked-abnormal	-	-	-	7.23706	10.4877	8.08034	5.84805	6.80103	6.18781	8.11483	8.26661	7.9132875	6.49442	8.19072	1	1	1	0	0	1	0	0	0	1	1	1	0	0	1	0	0	0	PREDICTED: intersectin-1-like [Hydra vulgaris]	0	XP_012555766.1	intersectin-1 isoform 1	Mus musculus	914	91	0	43.387	NP_034717	Intersectin-1	ITSN2	Rho guanyl-nucleotide exchange factor activity
HyS0120.2	HyS0120.002	224	-	sex-linked-abnormal	4	yes	-	0	2.50428	2.67055	0	0.623505	0	2.20742	1.74687	1.2937075	0.3117525	1.977145	1	0	1	0	1	0	0	0	0	0	0	0	1	0	0	0	0	0	no hits	-	-	no hits	-	-	-	-	-	-	NA	NA	NA
HyS0007.289	HyS0007.289	225	-	-	4	yes	-	11.9784	12.9004	16.532	21.7291	1.04881	2.7912	2.76995	4.15439	15.784975	1.920005	3.46217	1	1	1	0	0	1	0	0	0	1	0	0	0	1	0	0	0	0	PREDICTED: laminin subunit alpha-1-like [Hydra vulgaris]	0	XP_012554312.1	laminin subunit alpha-1 precursor	Homo sapiens	380	65	5.32E-104	29.5	NP_005550	Laminin subunit gamma-1	NA	signaling receptor binding
HyS0116.12	HyS0116.012	226	-	sex-linked-abnormal	4	yes	-	4.16171	3.88112	5.25947	25.0709	9.66292	10.6861	15.1121	8.20662	9.5933	10.17451	11.65936	1	1	1	0	0	1	0	0	0	1	1	1	0	0	1	0	0	0	PREDICTED: uncharacterized protein LOC105848466 [Hydra vulgaris]	1.90E-12	XP_012564046.1	L-type lectin-domain containing receptor kinase IX.1	Glycine max	45.8	35	0.001	23.846	XP_003550213	NA	NA	NA
HyS0150.2	HyS0150.002	227	-	sex-linked-abnormal	-	-	-	3.64935	2.1983	0.146312	1.38329	0.472848	0.896902	2.55612	1.7506	1.844313	0.684875	2.15336	1	0	1	0	1	0	0	0	0	0	0	0	1	0	0	0	0	0	uncharacterized protein LOC110986593 isoform X3 [Acanthaster planci]	4.10E-21	XP_022104268.1	SET domain-containing protein 5-like	Danio rerio	99	24	1.38E-21	41.481	XP_009302434	Chromatin-remodeling protein 11	NA	nucleosome binding
HyS0067.33	HyS0067.033	228	-	sex-linked-abnormal	4	yes	-	7.65981	7.16561	8.39261	10.2913	1.98009	2.12856	3.09952	3.89712	8.3773325	2.054325	3.49832	1	1	1	0	0	1	0	0	0	1	0	0	0	1	0	0	0	0	PREDICTED: endoglucanase 4-like isoform X1 [Biomphalaria glabrata]	1.60E-05	XP_013069521.1	ephrin-B3-like	Danio rerio	46.6	10	6.80E-04	32.468	XP_692670	NA	NA	NA
HyS0057.97	HyS0057.097	229	-	-	4	yes	-	13.5544	13.6635	16.6455	24.6419	0.451609	1.04035	2.43712	1.93295	17.126325	0.7459795	2.185035	1	0	1	0	1	0	0	0	0	1	0	0	0	1	0	0	0	0	PREDICTED: protein dispatched homolog 1-like [Hydra vulgaris]	9.10E-222	XP_012567028.1	protein dispatched homolog 1 isoform X1	Danio rerio	511	89	4.67E-159	32.551	XP_017208012	Dispatched	NA	calcium ion binding
HyS0007.324	HyS0007.324	230	-	-	4	yes	-	5.36741	1.20301	1.92403	8.39276	0.89366	0.846671	2.07374	2.46407	4.2218025	0.8701655	2.268905	1	0	1	0	1	0	0	0	0	0	0	0	1	0	0	0	0	0	growth arrest-specific protein 1-like [Orbicella faveolata]	4.50E-11	XP_020600886.1	growth arrest-specific protein 1a precursor	Danio rerio	45.1	86	9.26E-05	26.95	NP_001104690	NA	NA	NA
HyS0070.37	HyS0070.037	231	-	sex-linked-abnormal	-	-	-	1.74087	2.34173	1.24838	2.33469	0	0.549264	2.01703	1.19838	1.9164175	0.274632	1.607705	1	0	1	0	1	0	0	0	0	0	0	0	1	0	0	0	0	0	PREDICTED: KRAB-A domain-containing protein 2-like [Aplysia californica]	1.80E-07	XP_005112451.1	no hits	-	-	-	-	-	-	NA	NA	NA
HyS0116.21	HyS0116.021	232	-	sex-linked-abnormal	4	yes	-	15.1403	16.9954	12.6476	18.7126	19.1458	20.7628	26.0894	16.4536	15.873975	19.9543	21.2715	1	1	1	0	0	1	0	0	0	1	1	1	0	0	1	0	0	0	PREDICTED: cingulin-like [Hydra vulgaris]	2.90E-49	XP_012563598.1	no hits	-	-	-	-	-	-	NA	NA	NA
HyS0113.33	HyS0113.033	233	-	sex-linked-abnormal	4	yes	-	34.0751	29.0141	29.5337	20.0023	3.31133	5.38339	5.29167	6.02516	28.1563	4.34736	5.658415	1	1	1	0	0	1	0	0	0	1	0	1	0	1	0	0	0	0	PREDICTED: uncharacterized protein LOC100208656 isoform X1 [Hydra vulgaris]	1.00E-10	XP_012556595.1	pleckstrin homology domain-containing family S member 1 isoform 1	Homo sapiens	43.9	40	0.002	24	NP_872407	NA	NA	NA
HyS0148.1	HyS0148.001	234	-	sex-linked-abnormal	-	-	-	23.5551	24.1975	19.7784	13.9571	1.1445	2.47987	1.97781	4.25523	20.372025	1.812185	3.11652	1	1	1	0	0	1	0	0	0	1	0	0	0	1	0	0	0	0	no hits	-	-	no hits	-	-	-	-	-	-	NA	NA	NA
HyS0113.25	HyS0113.025	235	-	sex-linked-abnormal	4	yes	-	206.314	213.344	145.693	166.383	1.4826	3.19466	2.5585	4.6097	182.9335	2.33863	3.5841	1	1	1	0	0	1	0	0	0	1	0	0	0	1	0	0	0	0	PREDICTED: uncharacterized protein LOC100205674 [Hydra vulgaris]	4.20E-52	XP_002156354.1	no hits	-	-	-	-	-	-	NA	NA	NA
HyS0007.268	HyS0007.268	236	-	-	4	yes	-	2.75235	0.372735	9.32913	5.9979	0.0917027	0.347845	1.10542	1.75301	4.61302875	0.21977385	1.429215	1	0	1	0	1	0	0	0	0	0	0	0	1	0	0	0	0	0	hypothetical protein ASPCAL13334 [Aspergillus calidoustus]	7.30E-05	CEL10210.1	acyl-CoA-binding domain-containing protein 6 isoform 1	Mus musculus	61.2	34	2.30E-09	30	NP_082526	NA	NA	NA
HyS0007.290	HyS0007.290	237	-	-	4	yes	-	11.5472	10.7593	17.4098	22.7894	0.206105	1.56376	2.59986	1.49941	15.626425	0.8849325	2.049635	1	0	1	0	1	0	0	0	0	1	0	0	0	1	0	0	0	0	Galactose-3-O-sulfotransferase 3 [Stylophora pistillata]	3.60E-102	PFX26117.1	galactosylceramide sulfotransferase	Danio rerio	194	63	5.08E-55	35.159	NP_001119924	Galactosylceramide sulfotransferase	GAL3ST1	galactosylceramide sulfotransferase activity
HyS0148.8	HyS0148.008	238	-	sex-linked-abnormal	-	-	-	5.57582	11.2754	11.9276	6.01421	0.464442	1.28775	1.2271	2.82239	8.6982575	0.876096	2.024745	1	0	1	0	1	0	0	0	0	1	0	0	0	1	0	0	0	0	no hits	-	-	adapter molecule crk isoform 3	Mus musculus	45.4	5	1.03E-04	43.75	NP_001264150	Leucine-rich repeat protein	NA	NA
HyS0057.21	HyS0057.021	239	-	-	4	yes	-	6.72687	7.59107	4.0425	4.19867	3.92219	2.12535	3.69905	4.59079	5.6397775	3.02377	4.14492	1	1	1	0	0	1	0	0	0	1	0	0	0	1	0	0	0	0	PREDICTED: protein unc-13 homolog A-like [Hydra vulgaris]	2.30E-45	XP_012567200.1	protein unc-13 homolog A-like	Danio rerio	99	45	5.79E-21	31.633	XP_017206600	NA	NA	NA
HyS0120.41	HyS0120.041	240	-	sex-linked-abnormal	4	yes	-	6.90141	1.74079	9.89873	5.78584	0.287287	0.816574	1.4991	1.58343	6.0816925	0.5519305	1.541265	1	0	1	0	1	0	0	0	0	1	0	0	0	1	0	0	0	0	uncharacterized protein LOC114535575 [Dendronephthya gigantea]	7.30E-17	XP_028412660.1	uncharacterized protein LOC101884513	Danio rerio	73.9	95	2.02E-15	27.513	XP_005165515	NA	NA	NA
HyS0057.111	HyS0057.111	241	-	-	4	yes	-	0.651866	0.661707	0.704825	2.21665	2.38906	1.7505	3.74317	2.37423	1.058762	2.06978	3.0587	1	1	1	0	0	1	0	0	0	0	0	0	1	0	0	0	0	0	PREDICTED: trafficking protein particle complex subunit 5-like [Hydra vulgaris]	7.80E-62	XP_002161466.1	TRAPP subunit 31	Drosophila melanogaster	198	45	3.11E-62	70.149	NP_610986	Trafficking protein particle complex subunit	NA	D-aminoacyl-tRNA deacylase activity
HyS0070.1	HyS0070.001	242	-	sex-linked-abnormal	-	-	-	1.25173	1.22112	1.13049	0.856846	2.39808	2.25007	3.08733	3.51339	1.1150465	2.324075	3.30036	1	1	1	0	0	1	0	0	0	0	0	0	1	0	0	0	0	0	PREDICTED: transient receptor potential cation channel subfamily A member 1-like [Hydra vulgaris]	2.30E-112	XP_012557933.1	transient receptor potential cation channel subfamily A member 1 isoform 1	Mus musculus	421	90	5.14E-127	28.714	NP_808449	Isoform 2 of serine/threonine-protein phosphatase 6 regulatory ankyrin repeat subunit A	NA	ion channel activity
HyS0007.259	HyS0007.259	243	-	-	4	yes	-	2.34334	0.395285	0.842508	4.7488	0	0	0.337823	1.60642	2.08248325	0	0.9721215	1	0	0	0	1	0	0	0	0	0	0	0	1	0	0	0	0	0	PREDICTED: zinc metalloproteinase nas-11-like [Hydra vulgaris]	6.30E-08	XP_012560292.1	meprin A subunit alpha isoform X1	Homo sapiens	54.7	57	2.27E-07	29.457	XP_011512930	NA	NA	NA
HyS0067.79	HyS0067.079	244	-	sex-linked-abnormal	4	yes	-	0	0	0	0	0	0	0.729139	1.15566	0	0	0.9423995	0	0	0	1	0	0	0	0	0	0	0	0	1	0	0	0	0	0	PREDICTED: uncharacterized protein LOC105847359 [Hydra vulgaris]	8.80E-36	XP_012562355.1	uncharacterized protein LOC108183448 isoform X1	Danio rerio	59.7	88	3.33E-09	29.534	XP_021331284	NA	NA	NA
HyS0057.35	HyS0057.035	245	-	-	4	yes	-	8.39992	10.9037	7.32153	11.3711	1.12557	3.69362	2.92489	3.72831	9.4990625	2.409595	3.3266	1	1	1	0	0	1	0	0	0	1	0	0	0	1	0	0	0	0	Heparanase [Mizuhopecten yessoensis]	2.80E-64	OWF51768.1	heparanase precursor	Danio rerio	250	44	6.53E-71	37.965	NP_001038470	Heparanase	NA	hydrolase activity, acting on glycosyl bonds
HyS0057.108	HyS0057.108	246	-	-	4	yes	-	0	0.728557	0.517388	1.46364	0.119609	0	1.23753	0.654085	0.67739625	0.0598045	0.9458075	0	0	0	1	0	0	0	0	0	0	0	0	1	0	0	0	0	0	zinc finger SWIM domain-containing protein 3-like [Myzus persicae]	4.70E-42	XP_022181069.1	protein FAR1-RELATED SEQUENCE 6	Glycine max	55.5	51	8.48E-08	27.885	XP_003532941	MULE domain-containing protein (Fragment)	NA	zinc ion binding
HyS0067.14	HyS0067.014	247	-	sex-linked-abnormal	4	yes	-	1.52263	0.257443	0	2.0681	0	0.240497	1.09388	0.867216	0.96204325	0.1202485	0.980548	0	0	0	1	0	0	0	0	0	0	0	0	1	0	0	0	0	0	Pogo transposable element with KRAB domain [Exaiptasia pallida]	9.40E-18	KXJ09994.1	pogo transposable element with KRAB domain isoform 2	Homo sapiens	42	32	0.006	26.471	NP_001300943	NA	NA	NA
HyS0069.58	HyS0069.058	248	-	sex-linked-abnormal	-	-	-	0	0.682699	0	4.07512	0.676894	0.320608	1.77094	0.935061	1.18945475	0.498751	1.3530005	1	0	1	0	1	0	0	0	0	0	0	0	1	0	0	0	0	0	PREDICTED: uncharacterized protein K02A2.6-like [Hydra vulgaris]	5.40E-11	XP_012553983.1	uncharacterized protein K02A2.6-like	Danio rerio	52.8	79	2.02E-07	31.933	XP_005173220	NA	NA	NA
HyS0069.21	HyS0069.021	249	-	sex-linked-abnormal	-	-	-	6.41487	2.14149	5.70996	0	0.532677	0	0	2.22879	3.56658	0.2663385	1.114395	1	0	1	0	1	0	0	0	0	0	0	0	1	0	0	0	0	0	no hits	-	-	no hits	-	-	-	-	-	-	NA	NA	NA
HyS0070.103	HyS0070.103	250	-	sex-linked-abnormal	-	-	-	0.974338	0.494986	0	0	0	0.0769651	0.977801	0.77535	0.367331	0.03848255	0.8765755	0	0	0	1	0	0	0	0	0	0	0	0	1	0	0	0	0	0	PREDICTED: uncharacterized protein LOC105328952 [Crassostrea gigas]	6.00E-05	XP_011428330.1	uncharacterized protein LOC793688	Danio rerio	43.5	14	0.003	34.848	NP_001093522	NA	NA	NA
HyS0069.3	HyS0069.003	251	-	sex-linked-abnormal	-	-	-	2.05492	0.68986	0	0	0	0	1.19335	0.472559	0.686195	0	0.8329545	0	0	0	1	0	0	0	0	0	0	0	0	1	0	0	0	0	0	PREDICTED: uncharacterized protein LOC105847402 [Hydra vulgaris]	1.30E-12	XP_012562417.1	no hits	-	-	-	-	-	-	NA	NA	NA
HyS0173.3	HyS0173.003	252	-	sex-linked-abnormal	-	-	-	0	0	1.13685	1.06439	0	0	0.916567	0.726176	0.55031	0	0.8213715	0	0	0	1	0	0	0	0	0	0	0	0	1	0	0	0	0	0	PREDICTED: uncharacterized protein LOC108676651 [Hyalella azteca]	9.20E-10	XP_018020256.1	no hits	-	-	-	-	-	-	NA	NA	NA
HyS0007.353	HyS0007.353	253	-	-	4	yes	-	1.821	3.37501	7.94539	1.91815	0.256693	0.464865	1.0814	1.27071	3.7648875	0.360779	1.176055	1	0	1	0	1	0	0	0	0	0	0	0	1	0	0	0	0	0	protein NLRC3-like isoform X1 [Xiphophorus couchianus]	2.60E-19	XP_027893268.1	NACHT, LRR and PYD domains-containing protein 3-like isoform X1	Danio rerio	94	27	8.85E-18	24.422	XP_021323215	NA	NA	NA
HyS0057.69	HyS0057.069	254	-	-	4	yes	-	20.4278	17.2279	19.1306	17.786	0.506841	1.03003	0.871988	2.27198	18.643075	0.7684355	1.571984	1	0	1	0	1	0	0	0	0	1	0	0	0	1	0	0	0	0	peptidyl-arginine deiminase [Acinetobacter sp. WCHAc010034]	2.50E-54	WP_086374365.1	agmatine/peptidylarginine deiminase	Deinococcus radiodurans	56.2	54	3.26E-07	22.222	WP_051618851	NA	NA	NA
HyS0069.33	HyS0069.033	255	-	sex-linked-abnormal	-	-	-	4.89539	3.86141	6.75819	11.074	0	0.902046	0.234565	2.23143	6.6472475	0.451023	1.2329975	1	0	1	0	1	0	0	0	0	1	0	0	0	1	0	0	0	0	no hits	-	-	tripartite motif containing 35-29	Danio rerio	45.1	43	4.99E-04	27.612	NP_001007348	NA	NA	NA
HyS4665.1	HyS4665.001	256	-	sex-linked-abnormal	-	-	-	0	0.429133	0	0	0	0	0.546062	1.01022	0.10728325	0	0.778141	0	0	0	1	0	0	0	0	0	0	0	0	1	0	0	0	0	0	hypothetical protein EGW08_000242 [Elysia chlorotica]	2.10E-77	RUS92029.1	hypothetical protein DDB_G0286823, partial	Dictyostelium discoideum AX4	53.1	40	2.32E-06	23.611	XP_637534	Reverse transcriptase domain-containing protein (Fragment)	NA	metal ion binding
HyS0057.44	HyS0057.044	257	-	-	4	yes	-	2.09945	2.81857	2.25434	0	1.39767	0.330989	1.82942	1.44884	1.79309	0.8643295	1.63913	1	0	1	0	1	0	0	0	0	0	0	0	1	0	0	0	0	0	PREDICTED: tyrosine-protein kinase CSK-like [Hydra vulgaris]	2.80E-28	XP_012565373.1	tyrosine-protein kinase CSK	Danio rerio	98.2	99	1.85E-23	39.333	NP_001071067	Tyrosine-protein kinase CSK	CSK	non-membrane spanning protein tyrosine kinase activity
HyS0007.395	HyS0007.395	258	-	-	4	yes	-	42.1872	73.4945	49.014	50.2691	62.2656	60.2825	63.8167	60.2758	53.7412	61.27405	62.04625	1	1	1	0	0	1	0	0	0	1	1	1	0	0	1	0	0	0	PREDICTED: Golgi phosphoprotein 3-like [Hydra vulgaris]	1.10E-137	XP_002157964.1	Golgi phosphoprotein 3	Mus musculus	422	99	8.53E-149	70.034	NP_079949	Golgi phosphoprotein 3 sauron	NA	phosphatidylinositol-4-phosphate binding
HyS0069.59	HyS0069.059	259	-	sex-linked-abnormal	-	-	-	53.757	18.4322	10.221	18.7644	0.746275	4.12753	2.78888	3.57164	25.29365	2.4369025	3.18026	1	1	1	0	0	1	0	0	0	1	0	0	0	1	0	0	0	0	no hits	-	-	E3 ubiquitin-protein ligase TRIM17	Mus musculus	44.3	62	0.001	23.963	NP_112449	NA	NA	NA
HyS0067.11	HyS0067.011	260	-	sex-linked-abnormal	4	yes	-	5.25394	10.3338	7.87281	3.77102	12.735	10.2529	11.8795	12.5818	6.8078925	11.49395	12.23065	1	1	1	0	0	1	0	0	0	1	1	1	0	0	1	0	0	0	PREDICTED: band 4.1-like protein 5 [Hydra vulgaris]	5.60E-154	XP_012557768.1	band 4.1-like protein 4	Danio rerio	335	55	1.20E-103	42.76	NP_571298	Coiled-coil domain-containing protein 132	EPB41L4A	cytoskeletal protein binding
HyS0069.57	HyS0069.057	261	-	sex-linked-abnormal	-	-	-	37.3679	53.6963	18.7588	37.8498	4.29028	9.17428	4.92358	9.98993	36.9182	6.73228	7.456755	1	1	1	0	0	1	0	0	0	1	1	1	0	0	1	0	0	0	no hits	-	-	E3 ubiquitin-protein ligase TRIM17	Mus musculus	44.3	31	0.002	29.71	NP_112449	NA	NA	NA
HyS0007.381	HyS0007.381	262	-	-	4	yes	-	2.57129	1.81167	1.57167	1.3532	1.58162	2.03161	2.54611	2.51302	1.8269575	1.806615	2.529565	1	1	1	0	0	1	0	0	0	0	0	0	1	0	0	0	0	0	PREDICTED: fanconi-associated nuclease 1-like [Hydra vulgaris]	9.50E-95	XP_012557644.1	fanconi-associated nuclease 1	Danio rerio	219	98	2.97E-62	32.057	NP_001038546	Fanconi-associated nuclease	NA	phosphodiesterase I activity
HyS0057.30	HyS0057.030	263	-	-	4	yes	-	21.1546	16.9398	14.2494	28.1664	1.71447	2.16838	2.07156	3.2428	20.12755	1.941425	2.65718	1	1	1	0	0	1	0	0	0	1	0	0	0	1	0	0	0	0	atrial natriuretic peptide receptor 1-like [Orbicella faveolata]	2.30E-236	XP_020600907.1	atrial natriuretic peptide receptor 1 precursor	Mus musculus	620	96	0	35.344	NP_032753	Guanylate cyclase	NA	guanylate cyclase activity
HyS0113.14	HyS0113.014	264	-	sex-linked-abnormal	4	yes	yes	0	0	0	0	0	0	0.413694	0.983402	0	0	0.698548	0	0	0	1	0	0	0	0	0	0	0	0	1	0	0	0	0	0	no hits	-	-	no hits	-	-	-	-	-	-	NA	NA	NA
HyS0007.367	HyS0007.367	265	-	-	4	yes	-	23.0412	19.6214	33.163	14.9206	3.67148	3.63859	4.32666	4.34402	22.68655	3.655035	4.33534	1	1	1	0	0	1	0	0	0	1	0	0	0	1	0	0	0	0	PREDICTED: neural cell adhesion molecule 1-like [Hydra vulgaris]	5.30E-13	XP_002161571.3	basigin isoform 2 precursor	Mus musculus	58.5	68	2.35E-09	30.597	NP_001070652	NA	NA	NA
HyS0067.66	HyS0067.066	266	-	sex-linked-abnormal	4	yes	-	10.3974	4.54984	10.4292	4.49632	0.227912	0.908036	1.01702	1.39615	7.46819	0.567974	1.206585	1	0	1	0	1	0	0	0	0	1	0	0	0	1	0	0	0	0	PREDICTED: alpha-1-macroglobulin-like [Hydra vulgaris]	1.70E-242	XP_012564458.1	pregnancy zone protein precursor	Homo sapiens	682	91	0	32.527	NP_002855	alpha-2-macroglobulin	CPAMD8	endopeptidase inhibitor activity
HyS0343.2	HyS0343.002	267	-	sex-linked-abnormal	-	-	-	5.22763	5.07945	6.91828	1.42778	0.812817	1.15637	1.8965	1.34568	4.663285	0.9845935	1.62109	1	0	1	0	1	0	0	0	0	0	0	0	1	0	0	0	0	0	Neurofilament medium polypeptide [Stylophora pistillata]	1.50E-67	PFX15925.1	uncharacterized protein LOC103911530 isoform X1	Danio rerio	60.5	53	3.95E-08	21.429	XP_021326615	NA	NA	NA
HyS0007.405	HyS0007.405	268	-	-	4	yes	-	11.0683	11.7964	20.1727	8.46663	1.88779	3.83103	2.48906	4.48645	12.8760075	2.85941	3.487755	1	1	1	0	0	1	0	0	0	1	0	0	0	1	0	0	0	0	PREDICTED: uncharacterized protein LOC105843327, partial [Hydra vulgaris]	1.60E-50	XP_012554013.1	no hits	-	-	-	-	-	-	NA	NA	NA
HyS0120.12	HyS0120.012	269	-	sex-linked-abnormal	4	yes	-	0	0	0	0	0	0	1.17183	0	0	0	0.585915	0	0	0	1	0	0	0	0	0	0	0	0	1	0	0	0	0	0	no hits	-	-	no hits	-	-	-	-	-	-	NA	NA	NA
HyS0069.86	HyS0069.086	270	-	sex-linked-abnormal	-	-	-	0	0	0	0	0	0	1.08266	0	0	0	0.54133	0	0	0	1	0	0	0	0	0	0	0	0	1	0	0	0	0	0	no hits	-	-	no hits	-	-	-	-	-	-	NA	NA	NA
HyS0113.43	HyS0113.043	271	-	sex-linked-abnormal	4	yes	-	0	0	0	0	0	0	0.60317	0.477696	0	0	0.540433	0	0	0	1	0	0	0	0	0	0	0	0	1	0	0	0	0	0	no hits	-	-	no hits	-	-	-	-	-	-	NA	NA	NA
HyS4128.1	HyS4128.001	272	-	sex-linked-abnormal	-	-	-	0	0	3.74503	0.531761	0	0	0.371052	0.706266	1.06919775	0	0.538659	1	0	0	0	1	0	0	0	0	0	0	0	1	0	0	0	0	0	PREDICTED: dmX-like protein 1 [Hydra vulgaris]	2.70E-202	XP_012558581.1	dmX-like protein 1 isoform X3	Mus musculus	404	97	3.34E-120	32.383	XP_006525981	DmX protein 2	DMXL1	NA
HyS0007.401	HyS0007.401	273	-	-	4	yes	-	0	0.718529	4.59394	0	0	0	0.306582	0.728995	1.32811725	0	0.5177885	1	0	0	0	1	0	0	0	0	0	0	0	1	0	0	0	0	0	uncharacterized protein LOC100215682 [Hydra vulgaris]	2.30E-10	NP_001274311.1	apoptosis regulator BAX isoform zeta	Homo sapiens	54.7	48	5.84E-09	38.75	NP_001278360	NA	NA	NA
HyS0070.11	HyS0070.011	274	-	sex-linked-abnormal	-	-	-	4.43036	0	0	0	0	0	0	1.03273	1.10759	0	0.516365	1	0	0	0	1	0	0	0	0	0	0	0	1	0	0	0	0	0	no hits	-	-	no hits	-	-	-	-	-	-	NA	NA	NA
HyS0473.1	HyS0473.001	275	-	sex-linked-abnormal	-	-	-	3.86746	1.04617	2.50756	7.87817	0.257709	0.855192	1.77838	0.352466	3.82484	0.5564505	1.065423	1	0	1	0	1	0	0	0	0	0	0	0	1	0	0	0	0	0	no hits	-	-	no hits	-	-	-	-	-	-	NA	NA	NA
HyS0007.269	HyS0007.269	276	-	-	4	yes	-	4.40241	9.4234	7.84819	4.32525	5.17966	5.65203	4.72553	7.05822	6.4998125	5.415845	5.891875	1	1	1	0	0	1	0	0	0	1	1	1	0	0	1	0	0	0	PREDICTED: arf-GAP with coiled-coil, ANK repeat and PH domain-containing protein 2-like [Hydra vulgaris]	8.80E-235	XP_004209493.2	arf-GAP with coiled-coil, ANK repeat and PH domain-containing protein 2	Homo sapiens	645	99	0	44.574	NP_036419	Arf-GAP with coiled-coil, ANK repeat and PH domain-containing protein 3	NA	GTPase activator activity
HyS0057.73	HyS0057.073	277	-	-	4	yes	-	3.8805	5.46508	9.37536	5.30271	0.0994549	0.89615	1.19642	0.745517	6.0059125	0.49780245	0.9709685	1	0	0	0	1	0	0	0	0	1	0	0	0	1	0	0	0	0	PREDICTED: uncharacterized protein LOC101238360 [Hydra vulgaris]	3.20E-119	XP_012563320.1	transporter substrate-binding domain-containing protein	Synechocystis salina	65.5	14	7.63E-10	33.333	WP_194019448	SGF29 C-terminal domain-containing protein	NA	voltage-gated potassium channel activity
HyS0173.9	HyS0173.009	278	-	sex-linked-abnormal	-	-	-	0	0	0	0	0	0	0.944196	0	0	0	0.472098	0	0	0	1	0	0	0	0	0	0	0	0	1	0	0	0	0	0	uncharacterized protein LOC114522879 [Dendronephthya gigantea]	4.30E-07	XP_028399454.1	BEN domain-containing protein 3	Mus musculus	42.4	31	0.003	38.75	NP_001346529	NA	NA	NA
HyS0069.40	HyS0069.040	279	-	sex-linked-abnormal	-	-	-	0	0	0	0	0	0	0	0.93449	0	0	0.467245	0	0	0	1	0	0	0	0	0	0	0	0	1	0	0	0	0	0	uncharacterized protein LOC113109658 isoform X2 [Carassius auratus]	1.50E-08	XP_026129177.1	no hits	-	-	-	-	-	-	NA	NA	NA
HyS0120.44	HyS0120.044	280	-	sex-linked-abnormal	4	yes	-	0	0	0	0	0	0.274632	0	1.19838	0	0.137316	0.59919	0	0	0	1	0	0	0	0	0	0	0	0	1	0	0	0	0	0	no hits	-	-	no hits	-	-	-	-	-	-	NA	NA	NA
HyS0007.307	HyS0007.307	281	-	-	4	yes	-	1.20076	1.21509	1.29495	0.810808	0.200017	0.758311	1.03887	0.823328	1.130402	0.479164	0.931099	1	0	0	0	1	0	0	0	0	0	0	0	1	0	0	0	0	0	brachyury 2 [Dynamena pumila]	1.40E-76	QBC65504.1	T-box transcription factor T isoform 2	Homo sapiens	202	82	7.78E-63	52.85	NP_001257413	Brachyury transcription factor	NA	DNA-binding transcription factor activity
HyS0067.15	HyS0067.015	282	-	sex-linked-abnormal	4	yes	-	91.9776	56.5524	49.2684	43.7466	21.9476	24.4081	25.4896	21.7593	60.38625	23.17785	23.62445	1	1	1	0	0	1	0	0	0	1	1	1	0	0	1	0	0	0	PREDICTED: tetratricopeptide repeat protein 37-like [Hydra vulgaris]	2.00E-273	XP_012567129.1	tetratricopeptide repeat protein 37	Homo sapiens	615	94	0	31.041	NP_055454	Tetratricopeptide repeat protein 37	NA	NA
HyS0067.9	HyS0067.009	283	-	sex-linked-abnormal	4	yes	-	0	0	0	0	0	0	0	0.890714	0	0	0.445357	0	0	0	1	0	0	0	0	0	0	0	0	1	0	0	0	0	0	no hits	-	-	no hits	-	-	-	-	-	-	NA	NA	NA
HyS0067.63	HyS0067.063	284	-	sex-linked-abnormal	4	yes	-	0	0	0	0	0	0	0	0.873437	0	0	0.4367185	0	0	0	1	0	0	0	0	0	0	0	0	1	0	0	0	0	0	no hits	-	-	no hits	-	-	-	-	-	-	NA	NA	NA
HyS0007.371	HyS0007.371	285	-	-	4	yes	-	0	0.337621	0.898919	1.01906	0	0.236247	0.428814	0.680053	0.5639	0.1181235	0.5544335	0	0	0	1	0	0	0	0	0	0	0	0	1	0	0	0	0	0	uncharacterized protein LOC107443670 [Parasteatoda tepidariorum]	1.80E-54	XP_021002126.1	carboxypeptidase A4 preproprotein	Mus musculus	224	93	2.37E-67	32.864	NP_082202	Zinc carboxypeptidase	NA	metallocarboxypeptidase activity
HyS0113.10	HyS0113.010	286	-	sex-linked-abnormal	4	yes	-	0.809074	0	0.291386	0	0	0	0.465181	0.368776	0.275115	0	0.4169785	0	0	0	1	0	0	0	0	0	0	0	0	1	0	0	0	0	0	PREDICTED: CBL-interacting protein kinase 26-like [Hydra vulgaris]	2.70E-38	XP_012560899.1	receptor-interacting serine/threonine-protein kinase 1	Mus musculus	71.6	69	1.33E-12	27.907	NP_001346926	Kinase domain protein	NA	protein serine/threonine kinase activity
HyS0113.23	HyS0113.023	287	-	sex-linked-abnormal	4	yes	-	8.8864	7.58752	13.3079	8.63541	0.549181	1.56287	1.02457	1.91784	9.6043075	1.0560255	1.471205	1	1	1	0	0	1	0	0	0	1	0	0	0	1	0	0	0	0	PREDICTED: ankycorbin-like isoform X1 [Hydra vulgaris]	6.70E-31	XP_012558361.1	ankycorbin isoform 2	Mus musculus	136	18	4.48E-31	34.413	NP_001343463	Uveal autoantigen with coiled-coil domains and ankyrin repeats	NA	NA
HyS0067.13	HyS0067.013	288	-	sex-linked-abnormal	4	yes	-	11.6627	11.6853	4.90779	3.97449	1.0524	1.61221	1.672	1.76776	8.05757	1.332305	1.71988	1	1	1	0	0	1	0	0	0	1	0	0	0	1	0	0	0	0	Brachyury [Podocoryna carnea]	5.00E-155	CAD21521.1	brachyury protein isoform X2	Danio rerio	293	62	1.02E-94	55.636	XP_009305355	Brachyury transcription factor	NA	DNA-binding transcription factor activity
HyS0007.329	HyS0007.329	289	-	-	4	yes	-	12.3778	12.749	11.718	11.5955	0.0859172	0.651816	0.443737	1.05556	12.110075	0.3688666	0.7496485	1	0	0	0	1	0	0	0	0	1	0	0	0	1	0	0	0	0	PREDICTED: ganglioside GM2 activator-like isoform X3 [Acropora digitifera]	4.90E-09	XP_015769770.1	ganglioside GM2 activator precursor	Mus musculus	43.1	25	0.002	27.273	NP_034429	NA	NA	NA
HyS0057.110	HyS0057.110	290	-	-	4	yes	-	1.94397	0.878666	0.467811	1.77037	0.0539747	0.153579	0.742213	0.22073	1.26520425	0.10377685	0.4814715	1	0	0	0	1	0	0	0	0	0	0	0	1	0	0	0	0	0	hypothetical protein BRAFLDRAFT_67089 [Branchiostoma floridae]	6.50E-37	XP_002592665.1	Caldesmon-related protein	Drosophila melanogaster	43.5	18	0.009	32.09	NP_524736	DDE-1 domain-containing protein (Fragment)	NA	nucleic acid binding
HyS0070.106	HyS0070.106	291	-	sex-linked-abnormal	-	-	-	0.388389	0.263228	0.420463	0.530108	0	0	0.222548	0.529449	0.400547	0	0.3759985	0	0	0	1	0	0	0	0	0	0	0	0	1	0	0	0	0	0	PREDICTED: gamma-glutamyltranspeptidase 1-like [Hydra vulgaris]	5.00E-139	XP_012556244.1	gamma-glutamyltranspeptidase 1-like	Danio rerio	355	86	1.10E-114	38.596	XP_697468	Gamma-glutamyltransferase ustH	NA	glutathione hydrolase activity
HyS0069.81	HyS0069.081	292	-	sex-linked-abnormal	-	-	-	0	0	0	0.606875	0	0	0.257524	0.408281	0.15171875	0	0.3329025	0	0	0	1	0	0	0	0	0	0	0	0	1	0	0	0	0	0	uncharacterized protein LOC111344140 [Stylophora pistillata]	2.20E-47	XP_022807085.1	no hits	-	-	-	-	-	-	Transposable element P transposase	NA	transposase activity
HyS0007.334	HyS0007.334	293	-	-	4	yes	-	1.32456	4.25751	3.10288	5.85457	0.110329	0.627687	0.950822	0.452314	3.63488	0.369008	0.701568	1	0	0	0	1	0	0	0	0	0	0	0	1	0	0	0	0	0	PREDICTED: uncharacterized protein LOC105849775 [Hydra vulgaris]	2.40E-102	XP_012565667.1	uncharacterized protein Dmel_CG42529	Drosophila melanogaster	49.3	20	2.00E-05	37.037	NP_001163471	Putative serine incorporator	NA	NA
HyS0007.266	HyS0007.266	294	-	-	4	yes	-	88.642	120.17	115.027	159.146	0.360165	0.569159	0.414055	1.14894	120.74625	0.464662	0.7814975	1	0	0	0	1	0	0	0	0	1	0	0	0	1	0	0	0	0	no hits	-	-	no hits	-	-	-	-	-	-	NA	NA	NA
HyS0007.321	HyS0007.321	295	-	-	4	yes	-	0	0	0	0	0	0	0.451866	0.179114	0	0	0.31549	0	0	0	1	0	0	0	0	0	0	0	0	1	0	0	0	0	0	PREDICTED: importin-11 [Hydra vulgaris]	7.10E-63	XP_012554114.1	importin-11 isoform 2	Homo sapiens	102	98	9.79E-23	25.667	NP_057422	NA	NA	NA
HyS0057.81	HyS0057.081	296	-	-	4	yes	-	3.63354	5.45961	3.7501	2.60513	0.115299	0.792933	0.395888	1.13823	3.862095	0.454116	0.767059	1	0	0	0	1	0	0	0	0	0	0	0	1	0	0	0	0	0	no hits	-	-	no hits	-	-	-	-	-	-	NA	NA	NA
HyS0141.10	HyS0141.010	297	-	sex-linked-abnormal	-	-	-	0	0	1.4146	0	0	0.62584	1.17183	0	0.35365	0.31292	0.585915	0	0	0	1	0	0	0	0	0	0	0	0	1	0	0	0	0	0	no hits	-	-	no hits	-	-	-	-	-	-	NA	NA	NA
HyS0057.65	HyS0057.065	298	-	-	4	yes	-	1.68042	3.95705	3.61613	0	5.59635	2.3861	3.89209	4.62508	2.3134	3.991225	4.258585	1	1	1	0	0	1	0	0	0	0	0	0	1	0	0	0	0	0	predicted protein [Nematostella vectensis]	1.10E-12	XP_001629720.1	wnt inhibitory factor 1 precursor	Homo sapiens	47.8	66	1.39E-05	27.586	NP_009122	NA	NA	NA
HyS0148.3	HyS0148.003	299	-	sex-linked-abnormal	-	-	-	0	0.266853	0.56856	0	0.657415	0.124661	1.1343	0.179849	0.20885325	0.391038	0.6570745	0	0	0	1	0	0	0	0	0	0	0	0	1	0	0	0	0	0	uncharacterized protein LOC113475383 isoform X1 [Ciona intestinalis]	1.30E-43	XP_026695283.1	ATP-dependent DNA helicase PIF1	Danio rerio	55.1	88	4.29E-07	26.37	NP_942102	NA	NA	NA
HyS0069.26	HyS0069.026	300	-	sex-linked-abnormal	-	-	-	0	0	0	0	0	0	0	0.517014	0	0	0.258507	0	0	0	1	0	0	0	0	0	0	0	0	1	0	0	0	0	0	PREDICTED: uncharacterized protein LOC105847421 [Hydra vulgaris]	9.00E-08	XP_012562455.1	no hits	-	-	-	-	-	-	NA	NA	NA
HyS0070.2	HyS0070.002	301	-	sex-linked-abnormal	-	-	-	0	0	0	0	0.0765323	0.0725804	0.131695	0.522152	0	0.07455635	0.3269235	0	0	0	1	0	0	0	0	0	0	0	0	1	0	0	0	0	0	PREDICTED: transient receptor potential cation channel subfamily A member 1-like [Acropora digitifera]	9.70E-06	XP_015772708.1	ankyrin, isoform E	Drosophila melanogaster	181	78	6.71E-48	35.077	NP_001162819	Ankyrin-1	NA	calcium ion binding
HyS0069.79	HyS0069.079	302	-	sex-linked-abnormal	-	-	-	0	0	0	0	0	0	0.266209	0.21102	0	0	0.2386145	0	0	0	1	0	0	0	0	0	0	0	0	1	0	0	0	0	0	hypothetical protein BSL78_12013 [Apostichopus japonicus]	3.30E-11	PIK51101.1	no hits	-	-	-	-	-	-	NA	NA	NA
HyS0007.413	HyS0007.413	303	-	-	4	yes	-	12.5217	9.36907	18.9637	13.4059	8.31731	7.73751	7.89632	8.62977	13.5650925	8.02741	8.263045	1	1	1	0	0	1	0	0	0	1	1	1	0	0	1	0	0	0	PREDICTED: dmX-like protein 1 [Hydra vulgaris]	0	XP_012558581.1	dmX-like protein 2 isoform 7	Homo sapiens	511	98	3.02E-152	31.952	NP_001365389	Putative rave regulator of v-atpase assembly complex subunit rav1/dmx protein (Fragment)	DMXL1	NA
HyS0113.17	HyS0113.017	304	-	sex-linked-abnormal	4	yes	-	0	2.55441	1.63268	0	0	0.23862	0	0.688325	1.0467725	0.11931	0.3441625	1	0	0	0	1	0	0	0	0	0	0	0	1	0	0	0	0	0	uncharacterized protein LOC114537410 [Dendronephthya gigantea]	5.50E-26	XP_028414266.1	transcription factor Adf-1-like isoform X2	Danio rerio	68.2	81	5.47E-12	27.675	XP_021332043	NA	NA	NA
HyS0113.20	HyS0113.020	305	-	sex-linked-abnormal	4	yes	-	0	0.817153	0.290177	0.546854	0	0	0.231616	0.183616	0.413546	0	0.207616	0	0	0	1	0	0	0	0	0	0	0	0	1	0	0	0	0	0	no hits	-	-	no hits	-	-	-	-	-	-	NA	NA	NA
HyS0069.34	HyS0069.034	306	-	sex-linked-abnormal	-	-	-	0	0.575186	0	0	0	0	0	0.392317	0.1437965	0	0.1961585	0	0	0	1	0	0	0	0	0	0	0	0	1	0	0	0	0	0	no hits	-	-	no hits	-	-	-	-	-	-	NA	NA	NA
HyS0069.44	HyS0069.044	307	-	sex-linked-abnormal	-	-	-	0	0	0	0	0.179926	0	0.311187	0.246645	0	0.089963	0.278916	0	0	0	1	0	0	0	0	0	0	0	0	1	0	0	0	0	0	uncharacterized protein LOC112594324 [Melanaphis sacchari]	1.90E-07	XP_025194839.1	no hits	-	-	-	-	-	-	NA	NA	NA
HyS0177.4	HyS0177.004	308	-	sex-linked-abnormal	4	yes	-	0.826353	0	0	0	0	0	0	0.3767	0.20658825	0	0.18835	0	0	0	1	0	0	0	0	0	0	0	0	1	0	0	0	0	0	PREDICTED: trichohyalin-like [Acropora digitifera]	6.10E-11	XP_015779922.1	no hits	-	-	-	-	-	-	NA	NA	NA
HyS0120.3	HyS0120.003	309	-	sex-linked-abnormal	4	yes	-	0	0.493611	0.525816	0	0	0	0.209646	0.166208	0.25485675	0	0.187927	0	0	0	1	0	0	0	0	0	0	0	0	1	0	0	0	0	0	PREDICTED: uncharacterized protein LOC107357849 [Acropora digitifera]	5.70E-18	XP_015779976.1	MADF domain-containing protein	Danio rerio	62.4	31	2.25E-10	35	NP_001315046	Transcription factor Adf-1	NA	NA
HyS0057.80	HyS0057.080	310	-	-	4	yes	-	0	0.127034	0.405825	0	0	0	0.107381	0.255467	0.13321475	0	0.181424	0	0	0	1	0	0	0	0	0	0	0	0	1	0	0	0	0	0	PREDICTED: tudor domain-containing protein 1-like, partial [Hydra vulgaris]	9.50E-16	XP_012560450.1	tudor domain-containing protein 1 isoform 6	Homo sapiens	48.9	41	1.39E-04	23.715	NP_001372296	NA	NA	NA
HyS0057.23	HyS0057.023	311	-	-	4	yes	-	0.993519	1.00941	2.32921	1.01559	0.248265	0.392398	0.42734	0.564763	1.33693225	0.3203315	0.4960515	1	0	0	0	1	0	0	0	0	0	0	0	1	0	0	0	0	0	no hits	-	-	no hits	-	-	-	-	-	-	NA	NA	NA
HyS0070.56	HyS0070.056	312	-	sex-linked-abnormal	-	-	-	1.46346	1.48797	1.58448	8.49171	0	0.17342	0.104801	0.415551	3.256905	0.08671	0.260176	1	0	0	0	1	0	0	0	0	0	0	0	1	0	0	0	0	0	PREDICTED: potassium voltage-gated channel subfamily A member 10-like [Hydra vulgaris]	9.50E-45	XP_002160072.1	potassium voltage-gated channel subfamily A member 2	Danio rerio	207	81	1.74E-60	31.267	XP_003198877	NA	NA	NA
HyS0173.1	HyS0173.001	313	-	sex-linked-abnormal	-	-	-	0	0	0	0.980567	0	0	0	0.328678	0.24514175	0	0.164339	0	0	0	1	0	0	0	0	0	0	0	0	1	0	0	0	0	0	uncharacterized protein LOC111102743 [Crassostrea virginica]	7.00E-08	XP_022291319.1	THAP domain-containing protein 10	Homo sapiens	41.6	45	0.006	24.855	NP_064532	NA	NA	NA
HyS0422.3	HyS0422.003	314	-	sex-linked-abnormal	4	yes	-	0	0	0	0	0	0	0.325869	0	0	0	0.1629345	0	0	0	1	0	0	0	0	0	0	0	0	1	0	0	0	0	0	uncharacterized protein LOC110283498 [Parasteatoda tepidariorum]	2.10E-14	XP_021004404.1	Uncharacterized protein CELE_Y57G11C.20	Caenorhabditis elegans	55.1	37	1.37E-07	33.735	NP_502799	NA	NA	NA
HyS0067.5	HyS0067.005	315	-	sex-linked-abnormal	4	yes	-	0	0	0	0	0	0	0	0.315987	0	0	0.1579935	0	0	0	1	0	0	0	0	0	0	0	0	1	0	0	0	0	0	PREDICTED: uncharacterized protein LOC105437092 [Strongylocentrotus purpuratus]	4.40E-05	XP_011661625.1	no hits	-	-	-	-	-	-	NA	NA	NA
HyS0069.9	HyS0069.009	316	-	sex-linked-abnormal	-	-	-	0	0	0	0	0	0	0	0.315987	0	0	0.1579935	0	0	0	1	0	0	0	0	0	0	0	0	1	0	0	0	0	0	uncharacterized protein LOC107454806 [Parasteatoda tepidariorum]	3.40E-21	XP_015927601.1	uncharacterized protein si:rp71-1d10.8	Danio rerio	65.9	92	2.12E-11	28.796	XP_005173216	NA	NA	NA
HyS0222.7	HyS0222.007	317	-	sex-linked-abnormal	-	-	-	0.986469	0	0	0	0.164333	0	0	0.45022	0.24661725	0.0821665	0.22511	0	0	0	1	0	0	0	0	0	0	0	0	1	0	0	0	0	0	uncharacterized protein LOC111099970 [Crassostrea virginica]	6.90E-11	XP_022287216.1	no hits	-	-	-	-	-	-	NA	NA	NA
HyS0057.101	HyS0057.101	318	-	-	4	yes	-	0	0	0	0	0	0	0	0.285155	0	0	0.1425775	0	0	0	1	0	0	0	0	0	0	0	0	1	0	0	0	0	0	uncharacterized protein LOC113677560 [Pocillopora damicornis]	8.70E-07	XP_027050178.1	uncharacterized protein si:ch211-108c17.2 isoform X4	Danio rerio	42.7	37	0.002	33.75	XP_021331465	NA	NA	NA
HyS0067.1	HyS0067.001	319	-	sex-linked-abnormal	4	yes	yes	0	0	0	0	0	0	0	0.283312	0	0	0.141656	0	0	0	1	0	0	0	0	0	0	0	0	1	0	0	0	0	0	no hits	-	-	no hits	-	-	-	-	-	-	NA	NA	NA
HyS0070.49	HyS0070.049	320	-	sex-linked-abnormal	-	-	-	8.99706	12.8171	10.7223	5.99936	9.55506	8.24589	8.94557	9.1365	9.633955	8.900475	9.041035	1	1	1	0	0	1	0	0	0	1	1	1	0	0	1	0	0	0	PREDICTED: uncharacterized protein LOC100198077 isoform X1 [Hydra vulgaris]	3.60E-189	XP_012553871.1	no hits	-	-	-	-	-	-	NA	NA	NA
HyS0057.125	HyS0057.125	321	-	-	4	yes	-	0	0.184968	0.197001	0	0.364049	0.949373	1.09706	0.497072	0.09549225	0.656711	0.797066	0	0	0	1	0	0	0	0	0	0	0	0	1	0	0	0	0	0	COUP-TF protein, partial [Hydractinia echinata]	9.20E-138	AEB21388.1	nuclear receptor subfamily 2 group F member 1-A	Danio rerio	373	85	3.54E-126	50.97	NP_571255	Ligand-binding domain of nuclear hormone receptor	NA	steroid hormone receptor activity
HyS0067.57	HyS0067.057	322	-	sex-linked-abnormal	4	yes	-	0	0.378984	0.268997	0.127396	0.0310161	0.0294209	0.159761	0.16895	0.19384425	0.0302185	0.1643555	0	0	0	1	0	0	0	0	0	0	0	0	1	0	0	0	0	0	uncharacterized protein LOC110988171 [Acanthaster planci]	1.50E-30	XP_022107154.1	G2/M phase-specific E3 ubiquitin-protein ligase-like isoform X2	Danio rerio	89.7	29	6.32E-17	22.531	XP_021328572	NA	NA	NA
HyS0173.10	HyS0173.010	323	-	sex-linked-abnormal	-	-	-	0	0	0	0	0	0	0.190676	0.0756074	0	0	0.1331417	0	0	0	1	0	0	0	0	0	0	0	0	1	0	0	0	0	0	hypothetical protein AC249_AIPGENE22759 [Exaiptasia pallida]	1.50E-46	KXJ07606.1	uncharacterized protein si:ch73-7i4.2	Danio rerio	95.9	51	4.30E-19	24.373	XP_002663431	NA	NA	NA
HyS0067.42	HyS0067.042	324	-	sex-linked-abnormal	4	yes	-	0.228378	0.154923	0.3299	0.624734	0.0380459	0.036088	0.130692	0.207306	0.33448375	0.03706695	0.168999	0	0	0	1	0	0	0	0	0	0	0	0	1	0	0	0	0	0	zinc metalloproteinase nas-4-like [Acanthaster planci]	4.10E-37	XP_022083878.1	Zinc metalloproteinase nas-8	Caenorhabditis elegans	142	20	3.39E-35	36.458	NP_501114	Fibroblast growth factor receptor substrate 2	SR-CI	chitin binding
HyS0067.68	HyS0067.068	325	-	sex-linked-abnormal	4	yes	-	0.595164	0.504472	0.64459	0.406651	0.0495745	0.0470207	0.085195	0.270261	0.53771925	0.0482976	0.177728	0	0	0	1	0	0	0	0	0	0	0	0	1	0	0	0	0	0	hypothetical protein AC249_AIPGENE27887 [Exaiptasia pallida]	8.00E-94	KXJ14739.1	kinesin family member 4	Danio rerio	46.2	16	0.002	23.214	NP_957117	NA	NA	NA
HyS0177.2	HyS0177.002	326	-	sex-linked-abnormal	4	yes	-	0	0.169246	0.180247	0.681114	0	0	0.143309	0.113636	0.25765175	0	0.1284725	0	0	0	1	0	0	0	0	0	0	0	0	1	0	0	0	0	0	PREDICTED: LOW QUALITY PROTEIN: uncharacterized protein LOC105442970 [Strongylocentrotus purpuratus]	5.60E-56	XP_011673977.1	uncharacterized protein si:ch211-235f1.3 isoform X3	Danio rerio	82.8	83	2.21E-15	25.189	XP_017211444	NA	NA	NA
HyS0069.43	HyS0069.043	327	-	sex-linked-abnormal	-	-	-	0	0.448781	0.637235	0	0	0	0.253134	0	0.271504	0	0.126567	0	0	0	1	0	0	0	0	0	0	0	0	1	0	0	0	0	0	uncharacterized protein LOC110250330 [Exaiptasia pallida]	7.40E-41	XP_020912589.1	uncharacterized protein si:ch73-7i4.2	Danio rerio	131	41	2.83E-31	31.429	XP_002663431	CxC3 domain-containing protein	NA	NA
HyS0007.260	HyS0007.260	328	-	-	4	yes	-	7.2611	7.28279	7.64549	4.34078	0.0504014	0.382439	0.259859	0.412169	6.63254	0.2164202	0.336014	1	0	0	0	1	0	0	0	0	1	0	0	0	1	0	0	0	0	no hits	-	-	no hits	-	-	-	-	-	-	NA	NA	NA
HyS0177.8	HyS0177.008	329	-	sex-linked-abnormal	4	yes	-	0.795762	0.269038	0	0.540176	0	0.125686	0	0.362673	0.401244	0.062843	0.1813365	0	0	0	1	0	0	0	0	0	0	0	0	1	0	0	0	0	0	steroid 17-alpha-hydroxylase/17,20 lyase-like [Pocillopora damicornis]	7.40E-44	XP_027050678.1	cytochrome P450 2AA6	Danio rerio	154	99	7.79E-42	29.221	NP_001186898	NA	NA	NA
HyS0069.71	HyS0069.071	330	-	sex-linked-abnormal	-	-	-	0	0	0.364222	0	0	0	0	0.231043	0.0910555	0	0.1155215	0	0	0	1	0	0	0	0	0	0	0	0	1	0	0	0	0	0	no hits	-	-	no hits	-	-	-	-	-	-	NA	NA	NA
HyS0244.2	HyS0244.002	331	-	sex-linked-abnormal	-	-	-	1.34463	2.92042	1.65174	2.57797	0.156803	0.148745	0.307559	0.213452	2.12369	0.152774	0.2605055	1	0	0	0	1	0	0	0	0	0	0	0	1	0	0	0	0	0	alpha-2-macroglobulin [Diadumene lineata]	1.40E-249	BAJ05271.1	pregnancy zone protein precursor	Homo sapiens	705	93	0	33.262	NP_002855	Alpha-2-macroglobulin	NA	endopeptidase inhibitor activity
HyS0120.15	HyS0120.015	332	-	sex-linked-abnormal	4	yes	-	0	0.191995	0	0	0	0.0895942	0.162723	0.129024	0.04799875	0.0447971	0.1458735	0	0	0	1	0	0	0	0	0	0	0	0	1	0	0	0	0	0	no hits	-	-	no hits	-	-	-	-	-	-	NA	NA	NA
HyS0723.1	HyS0723.001	333	-	X_Z	-	-	-	0	0.102008	0	0	0	0	0.128942	0.0681804	0.025502	0	0.0985612	0	0	0	1	0	0	0	0	0	0	0	0	1	0	0	0	0	0	PREDICTED: uncharacterized protein LOC105846614 [Hydra vulgaris]	5.60E-75	XP_012561014.1	N-lysine methyltransferase KMT5A isoform 4	Homo sapiens	90.9	10	9.85E-19	39.189	NP_001311435	NA	NA	NA
HyS0069.69	HyS0069.069	334	-	sex-linked-abnormal	-	-	-	7.03204	9.03907	15.7098	8.1247	1.40575	1.3329	1.00991	1.92163	9.9764025	1.369325	1.46577	1	1	1	0	0	1	0	0	0	1	0	0	0	1	0	0	0	0	no hits	-	-	NHL (ring finger b-box coiled coil) domain containing	Caenorhabditis elegans	46.6	62	2.65E-04	21.053	NP_498026	NA	NA	NA
HyS0069.80	HyS0069.080	335	-	sex-linked-abnormal	-	-	-	0	0.113436	0.12079	0	0	0	0.191668	0	0.0585565	0	0.095834	0	0	0	1	0	0	0	0	0	0	0	0	1	0	0	0	0	0	uncharacterized protein LOC111335808 isoform X1 [Stylophora pistillata]	2.70E-48	XP_022797535.1	uncharacterized protein LOC121174714	Glycine max	73.2	25	4.34E-13	28.485	XP_040870560	CCHC-type domain-containing protein (Fragment)	NA	RNA-directed DNA polymerase activity
HyS0120.13	HyS0120.013	336	-	sex-linked-abnormal	4	yes	-	0	0.275815	0	0	0	0	0	0.185953	0.06895375	0	0.0929765	0	0	0	1	0	0	0	0	0	0	0	0	1	0	0	0	0	0	reverse transcriptase [Lasius niger]	1.40E-31	KMQ88340.1	no hits	-	-	-	-	-	-	NA	NA	NA
HyS0120.47	HyS0120.047	337	-	sex-linked-abnormal	4	yes	-	0	0.121177	0	0	0	0	0	0.162422	0.03029425	0	0.081211	0	0	0	1	0	0	0	0	0	0	0	0	1	0	0	0	0	0	PREDICTED: uncharacterized protein LOC105437092 [Strongylocentrotus purpuratus]	1.20E-26	XP_011661625.1	uncharacterized protein LOC100005990	Danio rerio	52.4	32	1.42E-05	25.701	XP_005171592	NA	NA	NA
HyS0070.89	HyS0070.089	338	-	sex-linked-abnormal	-	-	-	0.68428	0.231944	0.246984	2.33633	0	0.270296	0.195974	0.233122	0.8748845	0.135148	0.214548	0	0	0	1	0	0	0	0	0	0	0	0	1	0	0	0	0	0	PREDICTED: gamma-glutamyltranspeptidase 1-like [Hydra vulgaris]	7.10E-176	XP_012556244.1	gamma-glutamyltranspeptidase 1 isoform X1	Danio rerio	418	99	4.03E-138	40.306	XP_017212782	Gamma-glutamyltranspeptidase	GGT1	glutathione hydrolase activity
HyS0057.75	HyS0057.075	339	-	-	4	yes	-	0.7556	0.683336	0.363789	0.172194	0.0839176	0	0	0.228667	0.49372975	0.0419588	0.1143335	0	0	0	1	0	0	0	0	0	0	0	0	1	0	0	0	0	0	hypothetical protein AWC38_SpisGene5150 [Stylophora pistillata]	6.30E-21	PFX30044.1	no hits	-	-	-	-	-	-	NA	NA	NA
HyS0007.386	HyS0007.386	340	-	-	4	yes	-	0.978541	2.32202	2.47255	2.67338	3.74937	2.31922	2.80212	3.4074	2.11162275	3.034295	3.10476	1	1	1	0	0	1	0	0	0	0	0	0	1	0	0	0	0	0	PREDICTED: gamma-tubulin complex component 4-like [Hydra vulgaris]	6.00E-216	XP_004206016.1	gamma-tubulin complex component 4 isoform b	Homo sapiens	511	97	4.52E-173	42.813	NP_055259	Gamma-tubulin complex component	TUBGCP4	gamma-tubulin binding
HyS0113.13	HyS0113.013	341	-	sex-linked-abnormal	4	yes	-	0	0	0	0	0	0	0	0.140164	0	0	0.070082	0	0	0	1	0	0	0	0	0	0	0	0	1	0	0	0	0	0	PREDICTED: uncharacterized protein LOC107338686 [Acropora digitifera]	1.30E-37	XP_015759403.1	uncharacterized protein LOC101883290 isoform X1	Danio rerio	128	96	3.49E-31	29.235	XP_005161423	NA	NA	NA
HyS0343.1	HyS0343.001	342	-	sex-linked-abnormal	-	-	-	1.03392	1.04725	3.34773	0.699665	0	0.163267	0.297771	0	1.53214125	0.0816335	0.1488855	1	0	0	0	1	0	0	0	0	0	0	0	1	0	0	0	0	0	no hits	-	-	no hits	-	-	-	-	-	-	NA	NA	NA
HyS0116.9	HyS0116.009	343	-	sex-linked-abnormal	4	yes	-	0.718882	0.243152	0	0.488479	0.239515	0	0.206511	0.163725	0.36262825	0.1197575	0.185118	0	0	0	1	0	0	0	0	0	0	0	0	1	0	0	0	0	0	PREDICTED: uncharacterized protein LOC105850628, partial [Hydra vulgaris]	3.40E-18	XP_012566534.1	E3 ubiquitin-protein ligase TRIM31 isoform X3	Homo sapiens	50.1	23	1.11E-05	38.667	XP_011512568	NA	NA	NA
HyS0255.2	HyS0255.002	344	-	sex-linked-abnormal	-	-	-	0	0	0	0	0	0	0	0.0978992	0	0	0.0489496	0	0	0	1	0	0	0	0	0	0	0	0	1	0	0	0	0	0	PREDICTED: uncharacterized protein LOC109475736 [Branchiostoma belcheri]	1.90E-36	XP_019632058.1	uncharacterized protein LOC102662047	Glycine max	46.2	29	7.15E-04	24.667	XP_040870606	NA	NA	NA
HyS0113.7	HyS0113.007	345	-	sex-linked-abnormal	4	yes	-	0	0	0	0	0.25345	0	0	0.348654	0	0.126725	0.174327	0	0	0	1	0	0	0	0	0	0	0	0	1	0	0	0	0	0	uncharacterized protein LOC110043603 [Orbicella faveolata]	1.50E-23	XP_020604733.1	G2/M phase-specific E3 ubiquitin-protein ligase-like isoform X2	Danio rerio	73.6	72	3.04E-14	37.879	XP_021328572	NA	NA	NA
HyS4646.1	HyS4646.001	346	-	sex-linked-abnormal	-	-	-	0	0	0	2.37757	0	0	0	0.0879463	0.5943925	0	0.04397315	0	0	0	1	0	0	0	0	0	0	0	0	1	0	0	0	0	0	E3 ubiquitin-protein ligase TRIM33-like [Acanthaster planci]	4.00E-14	XP_022086171.1	tripartite motif-containing protein 16-like	Danio rerio	70.1	86	6.81E-12	22.789	XP_686669	NA	NA	NA
HyS0620.3	HyS0620.003	347	-	sex-linked-abnormal	4	yes	-	2.47955	1.34358	3.57729	0.67591	0.0826137	0.235037	0.284405	0.112759	2.0190825	0.15882535	0.198582	1	0	0	0	1	0	0	0	0	0	0	0	1	0	0	0	0	0	no hits	-	-	no hits	-	-	-	-	-	-	NA	NA	NA
HyS0067.56	HyS0067.056	348	-	sex-linked-abnormal	4	yes	-	0	0.326531	0.347916	0	0	0.15267	0	0.220578	0.16861175	0.076335	0.110289	0	0	0	1	0	0	0	0	0	0	0	0	1	0	0	0	0	0	uncharacterized protein LOC114532163 [Dendronephthya gigantea]	2.70E-18	XP_028409542.1	no hits	-	-	-	-	-	-	NA	NA	NA
HyS0173.7	HyS0173.007	349	-	sex-linked-abnormal	-	-	-	0	0	0	0	0	0.144722	0	0.209008	0	0.072361	0.104504	0	0	0	1	0	0	0	0	0	0	0	0	1	0	0	0	0	0	hypothetical protein AC249_AIPGENE18723 [Exaiptasia pallida]	4.80E-10	KXJ08049.1	no hits	-	-	-	-	-	-	NA	NA	NA
HyS0057.55	HyS0057.055	350	-	-	4	yes	-	0.635228	1.55219	1.05575	3.306	0.0423296	0.0401545	0	0.144047	1.637292	0.04124205	0.0720235	1	0	0	0	1	0	0	0	0	0	0	0	1	0	0	0	0	0	PREDICTED: uncharacterized protein LOC107095177 [Cyprinodon variegatus]	7.00E-21	XP_015246653.1	vascular endothelial growth factor receptor 1 isoform 1 precursor	Homo sapiens	75.5	10	4.45E-12	36.747	NP_002010	NA	NA	NA
HyS0173.6	HyS0173.006	351	-	sex-linked-abnormal	-	-	-	0.881146	0.298507	0.158947	0	0	0.0696063	0.126278	0	0.33465	0.03480315	0.063139	0	0	0	1	0	0	0	0	0	0	0	0	1	0	0	0	0	0	hypothetical protein AC249_AIPGENE17048 [Exaiptasia pallida]	1.60E-48	KXJ29169.1	uncharacterized protein si:ch73-30l9.1	Danio rerio	82.8	62	2.33E-15	22.36	XP_001338892	NA	NA	NA
HyS0141.8	HyS0141.008	352	-	sex-linked-abnormal	-	-	-	0	0.0843208	0	0	0	0	0	0.0564306	0.0210802	0	0.0282153	0	0	0	1	0	0	0	0	0	0	0	0	1	0	0	0	0	0	uncharacterized protein LOC114542174 isoform X2 [Dendronephthya gigantea]	2.70E-59	XP_028417721.1	uncharacterized protein LOC103909690	Danio rerio	211	47	8.99E-56	32.944	XP_017209257	NA	NA	NA
HyS0069.49	HyS0069.049	353	-	sex-linked-abnormal	-	-	-	0	0	0	0	0.0692924	0	0.119195	0	0	0.0346462	0.0595975	0	0	0	1	0	0	0	0	0	0	0	0	1	0	0	0	0	0	PREDICTED: uncharacterized protein LOC105849049 [Hydra vulgaris]	1.20E-54	XP_012564787.1	uncharacterized protein LOC101882356	Danio rerio	61.6	24	6.16E-09	30.645	XP_009300577	NA	NA	NA
HyS0007.294	HyS0007.294	354	-	-	4	yes	-	2.9011	18.6688	8.72021	0.988686	0	0.763882	0.138634	0.659585	7.819699	0.381941	0.3991095	1	0	0	0	1	0	0	0	0	1	0	0	0	1	0	0	0	0	follistatin-A isoform X2 [Sipha flava]	2.20E-40	XP_025418659.1	follistatin-A precursor	Danio rerio	123	90	1.11E-31	33.793	NP_571112	Ovomucoid	NA	serine-type endopeptidase inhibitor activity
HyS0328.4	HyS0328.004	355	-	sex-linked-abnormal	-	-	-	1.96351	7.31491	2.83285	1.33819	0.245326	0.620406	0.42226	0.446442	3.362365	0.432866	0.434351	1	0	0	0	1	0	0	0	0	0	0	0	1	0	0	0	0	0	no hits	-	-	tripartite motif containing 35-29	Danio rerio	44.7	39	8.89E-04	27.407	NP_001007348	NA	NA	NA
HyS0007.271	HyS0007.271	356	-	-	4	yes	-	0	0	0	0	0	0	0	0	0	0	0	0	0	0	1	0	0	0	0	0	0	0	0	1	0	0	0	0	0	PREDICTED: uncharacterized protein LOC105845888 [Hydra vulgaris]	4.10E-20	XP_012559572.1	no hits	-	-	-	-	-	-	NA	NA	NA
HyS0007.272	HyS0007.272	357	-	-	4	yes	yes	0	0	0	0	0	0	0	0	0	0	0	0	0	0	1	0	0	0	0	0	0	0	0	1	0	0	0	0	0	PREDICTED: uncharacterized protein LOC105845888 [Hydra vulgaris]	1.90E-39	XP_012559572.1	no hits	-	-	-	-	-	-	NA	NA	NA
HyS0007.274	HyS0007.274	358	-	-	4	yes	yes	0	0	0	0	0	0	0	0	0	0	0	0	0	0	1	0	0	0	0	0	0	0	0	1	0	0	0	0	0	PREDICTED: uncharacterized protein LOC105845888 [Hydra vulgaris]	5.00E-40	XP_012559572.1	no hits	-	-	-	-	-	-	NA	NA	NA
HyS0007.279	HyS0007.279	359	-	-	4	yes	-	0	0	0	0	0	0	0	0	0	0	0	0	0	0	1	0	0	0	0	0	0	0	0	1	0	0	0	0	0	no hits	-	-	no hits	-	-	-	-	-	-	NA	NA	NA
HyS0007.281	HyS0007.281	360	-	-	4	yes	-	0	0	0	0	0	0	0	0	0	0	0	0	0	0	1	0	0	0	0	0	0	0	0	1	0	0	0	0	0	predicted protein [Nematostella vectensis]	1.40E-28	XP_001634200.1	Uncharacterized protein CELE_C24G7.4	Caenorhabditis elegans	79.7	92	1.91E-14	23.587	NP_001309477	NA	NA	NA
HyS0007.283	HyS0007.283	361	-	-	4	yes	-	0	0	0	0	0	0	0	0	0	0	0	0	0	0	1	0	0	0	0	0	0	0	0	1	0	0	0	0	0	amiloride-sensitive sodium channel subunit beta-2-like [Exaiptasia pallida]	1.70E-19	XP_020892112.1	Uncharacterized protein CELE_C24G7.4	Caenorhabditis elegans	71.6	61	1.79E-12	28.634	NP_001309477	NA	NA	NA
HyS0007.286	HyS0007.286	362	-	-	4	yes	-	0	0	1.12385	0	0	0	0	0	0.2809625	0	0	0	0	0	1	0	0	0	0	0	0	0	0	1	0	0	0	0	0	no hits	-	-	no hits	-	-	-	-	-	-	NA	NA	NA
HyS0007.287	HyS0007.287	363	-	-	4	yes	-	0	0	0.165726	0	0	0	0	0	0.0414315	0	0	0	0	0	1	0	0	0	0	0	0	0	0	1	0	0	0	0	0	predicted protein [Nematostella vectensis]	6.30E-29	XP_001634200.1	Uncharacterized protein CELE_C24G7.4	Caenorhabditis elegans	79.3	92	2.34E-14	23.782	NP_001309477	NA	NA	NA
HyS0007.288	HyS0007.288	364	-	-	4	yes	-	0	0.454646	0.161392	0.915198	0	0	0	0	0.382809	0	0	0	0	0	1	0	0	0	0	0	0	0	0	1	0	0	0	0	0	acid-sensing ion channel 4-A-like [Pocillopora damicornis]	4.00E-23	XP_027056495.1	DEgenerin Like	Caenorhabditis elegans	68.2	93	7.10E-11	20.736	NP_492230	NA	NA	NA
HyS0007.315	HyS0007.315	365	-	-	4	yes	-	0	0.642664	0.685285	0	0	0	0	0	0.33198725	0	0	0	0	0	1	0	0	0	0	0	0	0	0	1	0	0	0	0	0	PREDICTED: uncharacterized protein LOC107357849 [Acropora digitifera]	6.40E-07	XP_015779976.1	no hits	-	-	-	-	-	-	NA	NA	NA
HyS0007.343	HyS0007.343	366	-	-	4	yes	-	0	0	0	0	0	0	0	0	0	0	0	0	0	0	1	0	0	0	0	0	0	0	0	1	0	0	0	0	0	PREDICTED: antistasin-like [Aplysia californica]	8.40E-06	XP_005093524.1	no hits	-	-	-	-	-	-	NA	NA	NA
HyS0007.345	HyS0007.345	367	-	-	4	yes	-	0	0	0.102199	0	0	0	0	0	0.02554975	0	0	0	0	0	1	0	0	0	0	0	0	0	0	1	0	0	0	0	0	hypothetical protein AWC38_SpisGene11474 [Stylophora pistillata]	7.00E-77	PFX23934.1	uncharacterized protein LOC101884422	Danio rerio	181	47	2.83E-47	30.861	XP_009290204	RNA-directed DNA polymerase from mobile element jockey	NA	ubiquitin-protein transferase activity
HyS0007.348	HyS0007.348	368	-	-	4	yes	-	0	0	0	0	0	0	0	0	0	0	0	0	0	0	1	0	0	0	0	0	0	0	0	1	0	0	0	0	0	no hits	-	-	no hits	-	-	-	-	-	-	NA	NA	NA
HyS0007.382	HyS0007.382	369	-	-	4	yes	-	0	0	0	0	0	0	0	0	0	0	0	0	0	0	1	0	0	0	0	0	0	0	0	1	0	0	0	0	0	PREDICTED: uncharacterized protein LOC105844140 [Hydra vulgaris]	5.40E-19	XP_012555851.1	no hits	-	-	-	-	-	-	NA	NA	NA
HyS0007.383	HyS0007.383	370	-	-	4	yes	-	0	0	0	0	0	0	0	0	0	0	0	0	0	0	1	0	0	0	0	0	0	0	0	1	0	0	0	0	0	PREDICTED: tigger transposable element-derived protein 4-like [Acropora digitifera]	5.00E-11	XP_015749342.1	no hits	-	-	-	-	-	-	NA	NA	NA
HyS0007.384	HyS0007.384	371	-	-	4	yes	-	0	0	0	0	0	0	0	0	0	0	0	0	0	0	1	0	0	0	0	0	0	0	0	1	0	0	0	0	0	ATP-dependent DNA helicase Q1 [Stylophora pistillata]	3.50E-23	PFX18468.1	phosphatidylglycerol lysyltransferase domain-containing protein	Clostridioides difficile	39.7	82	0.005	25.806	WP_004454768	ATP-dependent DNA helicase Q1	NA	helicase activity
HyS0007.389	HyS0007.389	372	-	-	4	yes	-	0	0	0	0	0	0	0	0	0	0	0	0	0	0	1	0	0	0	0	0	0	0	0	1	0	0	0	0	0	no hits	-	-	gamma-tubulin complex component 4 isoform X2	Homo sapiens	40.4	27	7.43E-04	73.077	XP_016877567	NA	NA	NA
HyS0007.392	HyS0007.392	373	-	-	4	yes	-	0	0	0	0	0	0	0	0	0	0	0	0	0	0	1	0	0	0	0	0	0	0	0	1	0	0	0	0	0	uncharacterized protein LOC114538154 [Dendronephthya gigantea]	4.50E-25	XP_028415072.1	sentrin 15	Mus musculus	57.4	47	5.65E-08	29.032	NP_001186885	NA	NA	NA
HyS0007.394	HyS0007.394	374	-	-	4	yes	-	0	0	0	0	0	0	0	0	0	0	0	0	0	0	1	0	0	0	0	0	0	0	0	1	0	0	0	0	0	no hits	-	-	no hits	-	-	-	-	-	-	NA	NA	NA
HyS0007.398	HyS0007.398	375	-	-	4	yes	-	0	0	0	0	0	0	0	0	0	0	0	0	0	0	1	0	0	0	0	0	0	0	0	1	0	0	0	0	0	no hits	-	-	no hits	-	-	-	-	-	-	NA	NA	NA
HyS0007.399	HyS0007.399	376	-	-	4	yes	-	0	0	0	0	0	0	0	0	0	0	0	0	0	0	1	0	0	0	0	0	0	0	0	1	0	0	0	0	0	no hits	-	-	no hits	-	-	-	-	-	-	NA	NA	NA
HyS0007.404	HyS0007.404	377	-	-	4	yes	-	0	0	0	0	0	0	0	0	0	0	0	0	0	0	1	0	0	0	0	0	0	0	0	1	0	0	0	0	0	no hits	-	-	no hits	-	-	-	-	-	-	NA	NA	NA
HyS0007.406	HyS0007.406	378	-	-	4	yes	-	0	0	0	0	0	0	0	0	0	0	0	0	0	0	1	0	0	0	0	0	0	0	0	1	0	0	0	0	0	no hits	-	-	no hits	-	-	-	-	-	-	NA	NA	NA
HyS0007.408	HyS0007.408	379	-	-	4	yes	-	0	0	0	0	0	0	0	0	0	0	0	0	0	0	1	0	0	0	0	0	0	0	0	1	0	0	0	0	0	no hits	-	-	no hits	-	-	-	-	-	-	NA	NA	NA
HyS0057.3	HyS0057.003	380	-	-	4	yes	-	0	0	0	0	0	0	0	0	0	0	0	0	0	0	1	0	0	0	0	0	0	0	0	1	0	0	0	0	0	no hits	-	-	pyridoxal kinase	Plasmodium falciparum 3D7	105	99	1.73E-23	36.496	XP_966146	Histone acetyltransferase	ENT1	histone acetyltransferase activity
HyS0057.5	HyS0057.005	381	-	-	4	yes	-	0	0	0	0	0	0	0	0	0	0	0	0	0	0	1	0	0	0	0	0	0	0	0	1	0	0	0	0	0	no hits	-	-	DDRGK domain-containing protein, putative	Plasmodium falciparum 3D7	50.1	26	4.40E-05	35.043	XP_001347884	NA	NA	NA
HyS0057.37	HyS0057.037	382	-	-	4	yes	-	0	0	0	0	0	0	0	0	0	0	0	0	0	0	1	0	0	0	0	0	0	0	0	1	0	0	0	0	0	PREDICTED: P2X purinoceptor 7-like isoform X1 [Acropora digitifera]	8.00E-15	XP_015765908.1	no hits	-	-	-	-	-	-	NA	NA	NA
HyS0057.38	HyS0057.038	383	-	-	4	yes	-	0	0	0	2.01674	0	0	0	0	0.504185	0	0	0	0	0	1	0	0	0	0	0	0	0	0	1	0	0	0	0	0	no hits	-	-	no hits	-	-	-	-	-	-	NA	NA	NA
HyS0057.39	HyS0057.039	384	-	-	4	yes	-	0	0	0	0	0	0	0	0	0	0	0	0	0	0	1	0	0	0	0	0	0	0	0	1	0	0	0	0	0	PREDICTED: E3 ubiquitin-protein ligase RNF220-like [Hydra vulgaris]	6.10E-24	XP_004208086.1	no hits	-	-	-	-	-	-	E3 ubiquitin-protein ligase RNF220	NA	ubiquitin-protein transferase activity
HyS0057.60	HyS0057.060	385	-	-	4	yes	-	0	2.92806	0	0	0	0	0	0	0.732015	0	0	0	0	0	1	0	0	0	0	0	0	0	0	1	0	0	0	0	0	no hits	-	-	no hits	-	-	-	-	-	-	NA	NA	NA
HyS0057.83	HyS0057.083	386	-	-	4	yes	-	0	0	0	0	0	0	0	0	0	0	0	0	0	0	1	0	0	0	0	0	0	0	0	1	0	0	0	0	0	no hits	-	-	no hits	-	-	-	-	-	-	NA	NA	NA
HyS0057.100	HyS0057.100	387	-	-	4	yes	-	0	0	0	0	0	0	0	0	0	0	0	0	0	0	1	0	0	0	0	0	0	0	0	1	0	0	0	0	0	PREDICTED: uncharacterized protein LOC105329205 [Crassostrea gigas]	5.60E-07	XP_011428697.1	no hits	-	-	-	-	-	-	NA	NA	NA
HyS0057.102	HyS0057.102	388	-	-	4	yes	-	0	0	0	0	0	0	0	0	0	0	0	0	0	0	1	0	0	0	0	0	0	0	0	1	0	0	0	0	0	PREDICTED: uncharacterized protein LOC102801657 [Saccoglossus kowalevskii]	4.50E-24	XP_006824607.1	uncharacterized protein LOC108182213, partial	Danio rerio	42.4	88	3.46E-04	21.186	XP_017209869	Reverse transcriptase domain-containing protein	NA	aspartic-type endopeptidase activity
HyS0057.127	HyS0057.127	389	-	-	4	yes	-	0	0	0	0	0	0	0	0	0	0	0	0	0	0	1	0	0	0	0	0	0	0	0	1	0	0	0	0	0	no hits	-	-	no hits	-	-	-	-	-	-	NA	NA	NA
HyS0067.2	HyS0067.002	390	-	sex-linked-abnormal	4	yes	-	0	0	0	0	0	0	0	0	0	0	0	0	0	0	1	0	0	0	0	0	0	0	0	1	0	0	0	0	0	no hits	-	-	no hits	-	-	-	-	-	-	NA	NA	NA
HyS0067.6	HyS0067.006	391	-	sex-linked-abnormal	4	yes	yes	0	0	0.5549	0	0	0	0	0	0.138725	0	0	0	0	0	1	0	0	0	0	0	0	0	0	1	0	0	0	0	0	no hits	-	-	no hits	-	-	-	-	-	-	NA	NA	NA
HyS0067.41	HyS0067.041	392	-	sex-linked-abnormal	4	yes	-	0	0	0	0	0	0	0	0	0	0	0	0	0	0	1	0	0	0	0	0	0	0	0	1	0	0	0	0	0	no hits	-	-	no hits	-	-	-	-	-	-	NA	NA	NA
HyS0067.51	HyS0067.051	393	-	sex-linked-abnormal	4	yes	-	0	0	0	0	0	0	0	0	0	0	0	0	0	0	1	0	0	0	0	0	0	0	0	1	0	0	0	0	0	no hits	-	-	no hits	-	-	-	-	-	-	NA	NA	NA
HyS0067.53	HyS0067.053	394	-	sex-linked-abnormal	4	yes	-	0	0	0.813127	0.764124	0	0	0	0	0.39431275	0	0	0	0	0	1	0	0	0	0	0	0	0	0	1	0	0	0	0	0	PREDICTED: alpha-1-macroglobulin-like [Priapulus caudatus]	8.70E-05	XP_014679564.1	complement C3 preproprotein	Homo sapiens	45.4	27	2.73E-04	39.437	NP_000055	NA	NA	NA
HyS0067.54	HyS0067.054	395	-	sex-linked-abnormal	4	yes	-	0	0	0	0	0	0	0	0	0	0	0	0	0	0	1	0	0	0	0	0	0	0	0	1	0	0	0	0	0	PREDICTED: uncharacterized protein LOC100635271 [Amphimedon queenslandica]	1.90E-27	XP_011403635.1	no hits	-	-	-	-	-	-	DDE-1 domain-containing protein	NA	nucleic acid binding
HyS0067.58	HyS0067.058	396	-	sex-linked-abnormal	4	yes	-	0	0	0	0	0	0	0	0	0	0	0	0	0	0	1	0	0	0	0	0	0	0	0	1	0	0	0	0	0	hypothetical protein AWC38_SpisGene10853 [Stylophora pistillata]	1.00E-61	PFX24545.1	no hits	-	-	-	-	-	-	ZAD domain-containing protein	NA	zinc ion binding
HyS0067.59	HyS0067.059	397	-	sex-linked-abnormal	4	yes	-	0	0	0	0	0	0	0	0	0	0	0	0	0	0	1	0	0	0	0	0	0	0	0	1	0	0	0	0	0	hypothetical protein AWC38_SpisGene15820 [Stylophora pistillata]	1.60E-12	PFX19747.1	poils au dos	Drosophila melanogaster	53.1	34	7.88E-07	33.333	NP_650534	NA	NA	NA
HyS0067.60	HyS0067.060	398	-	sex-linked-abnormal	4	yes	-	0	0	0.635522	0	0	0	0	0	0.1588805	0	0	0	0	0	1	0	0	0	0	0	0	0	0	1	0	0	0	0	0	PREDICTED: uncharacterized protein LOC100197852 [Hydra vulgaris]	3.80E-10	XP_012555623.1	no hits	-	-	-	-	-	-	NA	NA	NA
HyS0067.61	HyS0067.061	399	-	sex-linked-abnormal	4	yes	-	0	0	0	0	0	0	0	0	0	0	0	0	0	0	1	0	0	0	0	0	0	0	0	1	0	0	0	0	0	no hits	-	-	no hits	-	-	-	-	-	-	NA	NA	NA
HyS0067.62	HyS0067.062	400	-	sex-linked-abnormal	4	yes	-	0	0	0	0	0	0	0	0	0	0	0	0	0	0	1	0	0	0	0	0	0	0	0	1	0	0	0	0	0	PREDICTED: uncharacterized protein LOC106512151, partial [Austrofundulus limnaeus]	1.30E-04	XP_013856284.1	uncharacterized protein si:ch211-235f1.3 isoform X3	Danio rerio	48.9	59	4.13E-06	37.5	XP_017211444	NA	NA	NA
HyS0067.67	HyS0067.067	401	-	sex-linked-abnormal	4	yes	-	0	0	0	0	0	0	0	0	0	0	0	0	0	0	1	0	0	0	0	0	0	0	0	1	0	0	0	0	0	no hits	-	-	no hits	-	-	-	-	-	-	NA	NA	NA
HyS0067.72	HyS0067.072	402	-	sex-linked-abnormal	4	yes	-	0	0	0	0	0	0	0	0	0	0	0	0	0	0	1	0	0	0	0	0	0	0	0	1	0	0	0	0	0	N-lysine methyltransferase KMT5A-like [Dendronephthya gigantea]	5.30E-20	XP_028414258.1	uncharacterized protein LOC103909690	Danio rerio	72	44	8.44E-13	34.615	XP_017209257	N-lysine methyltransferase SETD8	NA	methyltransferase activity
HyS0067.78	HyS0067.078	403	-	sex-linked-abnormal	4	yes	-	0	0	0	0	0	0	0	0	0	0	0	0	0	0	1	0	0	0	0	0	0	0	0	1	0	0	0	0	0	no hits	-	-	no hits	-	-	-	-	-	-	NA	NA	NA
HyS0113.2	HyS0113.002	404	-	sex-linked-abnormal	4	yes	yes	0	0	0	0	0	0	0	0	0	0	0	0	0	0	1	0	0	0	0	0	0	0	0	1	0	0	0	0	0	no hits	-	-	no hits	-	-	-	-	-	-	NA	NA	NA
HyS0113.3	HyS0113.003	405	-	sex-linked-abnormal	4	yes	-	0	0	0	0	0	0	0	0	0	0	0	0	0	0	1	0	0	0	0	0	0	0	0	1	0	0	0	0	0	uncharacterized protein LOC114538102 [Dendronephthya gigantea]	2.80E-04	XP_028415023.1	no hits	-	-	-	-	-	-	NA	NA	NA
HyS0113.4	HyS0113.004	406	-	sex-linked-abnormal	4	yes	-	0	0	0	0	0	0	0	0	0	0	0	0	0	0	1	0	0	0	0	0	0	0	0	1	0	0	0	0	0	uncharacterized protein LOC110043603 [Orbicella faveolata]	1.50E-23	XP_020604733.1	G2/M phase-specific E3 ubiquitin-protein ligase-like isoform X2	Danio rerio	73.6	72	3.04E-14	37.879	XP_021328572	NA	NA	NA
HyS0113.5	HyS0113.005	407	-	sex-linked-abnormal	4	yes	-	0	0	0	0	0	0	0	0	0	0	0	0	0	0	1	0	0	0	0	0	0	0	0	1	0	0	0	0	0	G2/M phase-specific E3 ubiquitin-protein ligase [Exaiptasia pallida]	6.60E-33	KXJ06448.1	G2/M phase-specific E3 ubiquitin-protein ligase-like isoform X2	Danio rerio	64.3	52	2.17E-10	27.273	XP_021328572	NA	NA	NA
HyS0113.6	HyS0113.006	408	-	sex-linked-abnormal	4	yes	-	0	0	0	0	0	0	0	0	0	0	0	0	0	0	1	0	0	0	0	0	0	0	0	1	0	0	0	0	0	Protein RTF2-like [Exaiptasia pallida]	1.90E-30	KXJ18385.1	G2/M phase-specific E3 ubiquitin-protein ligase-like	Danio rerio	83.6	75	2.70E-19	35.537	XP_021325967	G2/M phase-specific E3 ubiquitin-protein ligase	NA	ubiquitin-protein transferase activity
HyS0113.8	HyS0113.008	409	-	sex-linked-abnormal	4	yes	-	0	0	0	0	0	0	0	0	0	0	0	0	0	0	1	0	0	0	0	0	0	0	0	1	0	0	0	0	0	G2/M phase-specific E3 ubiquitin-protein ligase [Exaiptasia pallida]	6.60E-33	KXJ06448.1	G2/M phase-specific E3 ubiquitin-protein ligase-like isoform X2	Danio rerio	64.3	52	2.17E-10	27.273	XP_021328572	NA	NA	NA
HyS0113.9	HyS0113.009	410	-	sex-linked-abnormal	4	yes	-	0	0	0	0	0	0	0	0	0	0	0	0	0	0	1	0	0	0	0	0	0	0	0	1	0	0	0	0	0	uncharacterized protein LOC110232530 [Exaiptasia pallida]	1.60E-34	XP_020893403.1	G2/M phase-specific E3 ubiquitin-protein ligase-like	Danio rerio	86.3	91	1.91E-20	33.793	XP_021325967	G2/M phase-specific E3 ubiquitin-protein ligase	NA	ubiquitin-protein transferase activity
HyS0113.11	HyS0113.011	411	-	sex-linked-abnormal	4	yes	-	0	0	0	0	0	0	0	0	0	0	0	0	0	0	1	0	0	0	0	0	0	0	0	1	0	0	0	0	0	uncharacterized protein LOC113112899 isoform X3 [Carassius auratus]	6.00E-23	XP_026134601.1	SET domain-containing protein 5-like	Danio rerio	117	40	4.16E-29	45.385	XP_009302434	Histone-lysine N-methyltransferase	NA	methyltransferase activity
HyS0113.12	HyS0113.012	412	-	sex-linked-abnormal	4	yes	-	0	0	0	0	0	0	0	0	0	0	0	0	0	0	1	0	0	0	0	0	0	0	0	1	0	0	0	0	0	no hits	-	-	no hits	-	-	-	-	-	-	NA	NA	NA
HyS0113.22	HyS0113.022	413	-	sex-linked-abnormal	4	yes	-	0	0	0	0	0	0	0	0	0	0	0	0	0	0	1	0	0	0	0	0	0	0	0	1	0	0	0	0	0	no hits	-	-	no hits	-	-	-	-	-	-	NA	NA	NA
HyS0113.42	HyS0113.042	414	-	sex-linked-abnormal	4	yes	yes	0	0	0	0	0	0	0	0	0	0	0	0	0	0	1	0	0	0	0	0	0	0	0	1	0	0	0	0	0	PREDICTED: uncharacterized protein LOC109484858 isoform X2 [Branchiostoma belcheri]	1.10E-06	XP_019643777.1	no hits	-	-	-	-	-	-	NA	NA	NA
HyS0116.5	HyS0116.005	415	-	sex-linked-abnormal	4	yes	-	0	0	0	0	0	0	0	0	0	0	0	0	0	0	1	0	0	0	0	0	0	0	0	1	0	0	0	0	0	hypothetical protein AWC38_SpisGene15206 [Stylophora pistillata]	3.80E-21	PFX20338.1	putative UBA/UAS domain-containing protein Ucp10	Schizosaccharomyces pombe	42.7	30	0.005	27.907	NP_588339	NA	NA	NA
HyS0116.10	HyS0116.010	416	-	sex-linked-abnormal	4	yes	-	0	0	0	0	0	0	0	0	0	0	0	0	0	0	1	0	0	0	0	0	0	0	0	1	0	0	0	0	0	hypothetical protein AC249_AIPGENE26449 [Exaiptasia pallida]	2.80E-42	KXJ26834.1	no hits	-	-	-	-	-	-	NA	NA	NA
HyS0116.13	HyS0116.013	417	-	sex-linked-abnormal	4	yes	-	0	0	0	0	0	0	0	0	0	0	0	0	0	0	1	0	0	0	0	0	0	0	0	1	0	0	0	0	0	no hits	-	-	no hits	-	-	-	-	-	-	NA	NA	NA
HyS0116.14	HyS0116.014	418	-	sex-linked-abnormal	4	yes	-	0	0	0	0	0	0	0	0	0	0	0	0	0	0	1	0	0	0	0	0	0	0	0	1	0	0	0	0	0	no hits	-	-	no hits	-	-	-	-	-	-	NA	NA	NA
HyS0116.15	HyS0116.015	419	-	sex-linked-abnormal	4	yes	-	0	0	0	0	0	0	0	0	0	0	0	0	0	0	1	0	0	0	0	0	0	0	0	1	0	0	0	0	0	no hits	-	-	no hits	-	-	-	-	-	-	NA	NA	NA
HyS0116.18	HyS0116.018	420	-	sex-linked-abnormal	4	yes	-	0	0	0	0	0	0	0	0	0	0	0	0	0	0	1	0	0	0	0	0	0	0	0	1	0	0	0	0	0	PREDICTED: uncharacterized protein LOC105333833 [Crassostrea gigas]	5.10E-29	XP_011435340.1	zinc finger MYM-type protein 1 isoform b	Homo sapiens	45.4	77	0.001	26.875	NP_001276020	NA	NA	NA
HyS0116.20	HyS0116.020	421	-	sex-linked-abnormal	4	yes	-	0	0	0	0	0	0	0	0	0	0	0	0	0	0	1	0	0	0	0	0	0	0	0	1	0	0	0	0	0	uncharacterized protein LOC110248008 [Exaiptasia pallida]	4.30E-07	XP_020910151.1	uncharacterized protein LOC103910778	Danio rerio	38.1	98	0.006	25.455	XP_021331042	NA	NA	NA
HyS0116.23	HyS0116.023	422	-	sex-linked-abnormal	4	yes	-	0	0	0	0	0	0	0	0	0	0	0	0	0	0	1	0	0	0	0	0	0	0	0	1	0	0	0	0	0	no hits	-	-	no hits	-	-	-	-	-	-	NA	NA	NA
HyS0116.24	HyS0116.024	423	-	sex-linked-abnormal	4	yes	-	0	0	0	0	0	0	0	0	0	0	0	0	0	0	1	0	0	0	0	0	0	0	0	1	0	0	0	0	0	no hits	-	-	no hits	-	-	-	-	-	-	NA	NA	NA
HyS0120.1	HyS0120.001	424	-	sex-linked-abnormal	4	yes	-	0	0	0	0	0	0	0	0	0	0	0	0	0	0	1	0	0	0	0	0	0	0	0	1	0	0	0	0	0	uncharacterized protein LOC114538408 isoform X1 [Dendronephthya gigantea]	4.80E-29	XP_028415388.1	no hits	-	-	-	-	-	-	NA	NA	NA
HyS0120.4	HyS0120.004	425	-	sex-linked-abnormal	4	yes	-	0	0	0	0	0	0	0	0	0	0	0	0	0	0	1	0	0	0	0	0	0	0	0	1	0	0	0	0	0	no hits	-	-	no hits	-	-	-	-	-	-	NA	NA	NA
HyS0120.6	HyS0120.006	426	-	sex-linked-abnormal	4	yes	-	0	0	0	0	0	0	0	0	0	0	0	0	0	0	1	0	0	0	0	0	0	0	0	1	0	0	0	0	0	no hits	-	-	no hits	-	-	-	-	-	-	NA	NA	NA
HyS0120.7	HyS0120.007	427	-	sex-linked-abnormal	4	yes	-	0	0	0	0	0	0	0	0	0	0	0	0	0	0	1	0	0	0	0	0	0	0	0	1	0	0	0	0	0	hypothetical protein AC249_AIPGENE6317 [Exaiptasia pallida]	3.00E-106	KXJ25582.1	no hits	-	-	-	-	-	-	NA	NA	NA
HyS0120.8	HyS0120.008	428	-	sex-linked-abnormal	4	yes	-	0	0	0	0	0	0	0	0	0	0	0	0	0	0	1	0	0	0	0	0	0	0	0	1	0	0	0	0	0	PREDICTED: uncharacterized protein LOC100198017 [Hydra vulgaris]	3.60E-08	XP_012565456.1	no hits	-	-	-	-	-	-	NA	NA	NA
HyS0120.10	HyS0120.010	429	-	sex-linked-abnormal	4	yes	-	0	0	0	0	0	0	0	0	0	0	0	0	0	0	1	0	0	0	0	0	0	0	0	1	0	0	0	0	0	no hits	-	-	no hits	-	-	-	-	-	-	NA	NA	NA
HyS0120.14	HyS0120.014	430	-	sex-linked-abnormal	4	yes	-	0	0	0	0	0	0	0	0	0	0	0	0	0	0	1	0	0	0	0	0	0	0	0	1	0	0	0	0	0	uncharacterized protein LOC110373173 [Helicoverpa armigera]	2.20E-08	XP_021186027.1	uncharacterized protein si:rp71-1d10.8	Danio rerio	50.8	55	4.47E-06	29.008	XP_005173216	NA	NA	NA
HyS0120.19	HyS0120.019	431	-	sex-linked-abnormal	4	yes	-	0	0	0	0	0	0	0	0	0	0	0	0	0	0	1	0	0	0	0	0	0	0	0	1	0	0	0	0	0	Uncharacterized protein K02A2.6 [Exaiptasia pallida]	6.60E-36	KXJ20512.1	uncharacterized protein LOC108182213, partial	Danio rerio	112	72	1.94E-27	26.966	XP_017209869	Transposon Ty3-I Gag-Pol polyprotein	NA	aspartic-type endopeptidase activity
HyS0120.22	HyS0120.022	432	-	sex-linked-abnormal	4	yes	-	0	0	0	0	0	0	0	0	0	0	0	0	0	0	1	0	0	0	0	0	0	0	0	1	0	0	0	0	0	hypothetical protein BOX15_Mlig021084g3 [Macrostomum lignano]	5.90E-07	PAA49614.1	no hits	-	-	-	-	-	-	NA	NA	NA
HyS0120.23	HyS0120.023	433	-	sex-linked-abnormal	4	yes	-	0	0	0	0	0	0	0	0	0	0	0	0	0	0	1	0	0	0	0	0	0	0	0	1	0	0	0	0	0	no hits	-	-	no hits	-	-	-	-	-	-	NA	NA	NA
HyS0120.24	HyS0120.024	434	-	sex-linked-abnormal	4	yes	-	0	0	0	0	0	0	0	0	0	0	0	0	0	0	1	0	0	0	0	0	0	0	0	1	0	0	0	0	0	uncharacterized protein LOC106161284 isoform X1 [Lingula anatina]	2.90E-36	XP_013393642.1	calcium-responsive transcription factor isoform 1	Mus musculus	49.7	61	3.16E-05	20	NP_631889	NA	NA	NA
HyS0120.26	HyS0120.026	435	-	sex-linked-abnormal	4	yes	-	0	0	0	0	0	0	0	0	0	0	0	0	0	0	1	0	0	0	0	0	0	0	0	1	0	0	0	0	0	no hits	-	-	no hits	-	-	-	-	-	-	NA	NA	NA
HyS0120.27	HyS0120.027	436	-	sex-linked-abnormal	4	yes	-	0	0	0	0	0	0	0	0	0	0	0	0	0	0	1	0	0	0	0	0	0	0	0	1	0	0	0	0	0	no hits	-	-	no hits	-	-	-	-	-	-	NA	NA	NA
HyS0120.28	HyS0120.028	437	-	sex-linked-abnormal	4	yes	-	0	0	0	0	0	0	0	0	0	0	0	0	0	0	1	0	0	0	0	0	0	0	0	1	0	0	0	0	0	no hits	-	-	no hits	-	-	-	-	-	-	NA	NA	NA
HyS0120.29	HyS0120.029	438	-	sex-linked-abnormal	4	yes	-	0	0	0	0	0	0	0	0	0	0	0	0	0	0	1	0	0	0	0	0	0	0	0	1	0	0	0	0	0	hypothetical protein C0J52_18914 [Blattella germanica]	1.10E-07	PSN42454.1	no hits	-	-	-	-	-	-	NA	NA	NA
HyS0120.30	HyS0120.030	439	-	sex-linked-abnormal	4	yes	-	0	0	0	0	0	0	0	0	0	0	0	0	0	0	1	0	0	0	0	0	0	0	0	1	0	0	0	0	0	no hits	-	-	no hits	-	-	-	-	-	-	NA	NA	NA
HyS0120.31	HyS0120.031	440	-	sex-linked-abnormal	4	yes	-	0	0	0	0	0	0	0	0	0	0	0	0	0	0	1	0	0	0	0	0	0	0	0	1	0	0	0	0	0	no hits	-	-	no hits	-	-	-	-	-	-	NA	NA	NA
HyS0120.32	HyS0120.032	441	-	sex-linked-abnormal	4	yes	-	0	0.231991	0	0	0	0	0	0	0.05799775	0	0	0	0	0	1	0	0	0	0	0	0	0	0	1	0	0	0	0	0	no hits	-	-	no hits	-	-	-	-	-	-	NA	NA	NA
HyS0120.33	HyS0120.033	442	-	sex-linked-abnormal	4	yes	-	0	0	0	0	0	0	0	0	0	0	0	0	0	0	1	0	0	0	0	0	0	0	0	1	0	0	0	0	0	hypothetical protein pdam_00024823 [Pocillopora damicornis]	4.40E-17	RMX42715.1	uncharacterized protein LOC103910150	Danio rerio	63.2	21	2.77E-09	42.169	XP_021324012	NA	NA	NA
HyS0120.34	HyS0120.034	443	-	sex-linked-abnormal	4	yes	-	0	0	0	0	0	0	0	0	0	0	0	0	0	0	1	0	0	0	0	0	0	0	0	1	0	0	0	0	0	Enzymatic polyprotein [Exaiptasia pallida]	4.90E-04	KXJ08313.1	no hits	-	-	-	-	-	-	NA	NA	NA
HyS0120.35	HyS0120.035	444	-	sex-linked-abnormal	4	yes	-	0	0	0	0	0	0	0	0	0	0	0	0	0	0	1	0	0	0	0	0	0	0	0	1	0	0	0	0	0	PREDICTED: uncharacterized protein LOC107584155 isoform X1 [Sinocyclocheilus grahami]	3.40E-46	XP_016126124.1	no hits	-	-	-	-	-	-	NA	NA	NA
HyS0120.36	HyS0120.036	445	-	sex-linked-abnormal	4	yes	-	0	0	0	0	0	0	0	0	0	0	0	0	0	0	1	0	0	0	0	0	0	0	0	1	0	0	0	0	0	PREDICTED: uncharacterized protein LOC105440338 [Strongylocentrotus purpuratus]	6.20E-13	XP_011668645.1	casein kinase like 13	Arabidopsis thaliana	57.4	54	1.08E-07	27.619	NP_171939	NA	NA	NA
HyS0120.38	HyS0120.038	446	-	sex-linked-abnormal	4	yes	-	0	0	0	0	0	0	0	0	0	0	0	0	0	0	1	0	0	0	0	0	0	0	0	1	0	0	0	0	0	hypothetical protein AWC38_SpisGene20812 [Stylophora pistillata]	4.60E-10	PFX14994.1	G2/M phase-specific E3 ubiquitin-protein ligase-like isoform X2	Danio rerio	55.1	32	9.69E-07	27.922	XP_021328572	NA	NA	NA
HyS0120.39	HyS0120.039	447	-	sex-linked-abnormal	4	yes	-	0	0	0	0	0	0	0	0	0	0	0	0	0	0	1	0	0	0	0	0	0	0	0	1	0	0	0	0	0	uncharacterized protein LOC114538408 isoform X1 [Dendronephthya gigantea]	9.40E-08	XP_028415388.1	no hits	-	-	-	-	-	-	NA	NA	NA
HyS0120.43	HyS0120.043	448	-	sex-linked-abnormal	4	yes	-	0	0	0	0	0	0	0	0	0	0	0	0	0	0	1	0	0	0	0	0	0	0	0	1	0	0	0	0	0	no hits	-	-	no hits	-	-	-	-	-	-	NA	NA	NA
HyS0120.45	HyS0120.045	449	-	sex-linked-abnormal	4	yes	-	0	0	0	0	0	0	0	0	0	0	0	0	0	0	1	0	0	0	0	0	0	0	0	1	0	0	0	0	0	no hits	-	-	no hits	-	-	-	-	-	-	NA	NA	NA
HyS0120.46	HyS0120.046	450	-	sex-linked-abnormal	4	yes	-	0	0.131878	0	0	0	0	0	0	0.0329695	0	0	0	0	0	1	0	0	0	0	0	0	0	0	1	0	0	0	0	0	Neurofilament medium polypeptide [Stylophora pistillata]	2.30E-22	PFX15925.1	no hits	-	-	-	-	-	-	NA	NA	NA
HyS0177.1	HyS0177.001	451	-	sex-linked-abnormal	4	yes	-	0	0	0	0	0	0	0	0	0	0	0	0	0	0	1	0	0	0	0	0	0	0	0	1	0	0	0	0	0	no hits	-	-	no hits	-	-	-	-	-	-	NA	NA	NA
HyS0177.7	HyS0177.007	452	-	sex-linked-abnormal	4	yes	-	0	0	0	0	0	0	0	0	0	0	0	0	0	0	1	0	0	0	0	0	0	0	0	1	0	0	0	0	0	ATP-dependent DNA helicase PIF1-like [Dendronephthya gigantea]	3.10E-15	XP_028416424.1	uncharacterized protein LOC101882679	Danio rerio	43.1	35	0.001	36.585	XP_021330385	NA	NA	NA
HyS0177.9	HyS0177.009	453	-	sex-linked-abnormal	4	yes	-	0	0	0	0	0	0	0	0	0	0	0	0	0	0	1	0	0	0	0	0	0	0	0	1	0	0	0	0	0	PREDICTED: steroid 17-alpha-hydroxylase/17,20 lyase-like [Saccoglossus kowalevskii]	7.30E-12	XP_002730828.1	cytochrome P450, family 71, subfamily B, polypeptide 17	Arabidopsis thaliana	59.7	68	3.80E-10	38.298	NP_189247	2-methylbutanal oxime monooxygenase	NA	oxidoreductase activity, acting on paired donors, with incorporation or reduction of molecular oxygen
HyS0422.1	HyS0422.001	454	-	sex-linked-abnormal	4	yes	-	0	0	0	0	0	0	0	0	0	0	0	0	0	0	1	0	0	0	0	0	0	0	0	1	0	0	0	0	0	no hits	-	-	no hits	-	-	-	-	-	-	NA	NA	NA
HyS0422.2	HyS0422.002	455	-	sex-linked-abnormal	4	yes	-	0	0	0	0	0	0	0	0	0	0	0	0	0	0	1	0	0	0	0	0	0	0	0	1	0	0	0	0	0	hypothetical protein X975_15030, partial [Stegodyphus mimosarum]	1.10E-08	KFM83404.1	no hits	-	-	-	-	-	-	NA	NA	NA
HyS0422.4	HyS0422.004	456	-	sex-linked-abnormal	4	yes	-	0	0	0	0	0	0	0	0	0	0	0	0	0	0	1	0	0	0	0	0	0	0	0	1	0	0	0	0	0	no hits	-	-	no hits	-	-	-	-	-	-	NA	NA	NA
HyS0069.1	HyS0069.001	457	-	sex-linked-abnormal	-	-	-	0	0	0	0	0	0	0	0	0	0	0	0	0	0	1	0	0	0	0	0	0	0	0	1	0	0	0	0	0	no hits	-	-	no hits	-	-	-	-	-	-	NA	NA	NA
HyS0069.2	HyS0069.002	458	-	sex-linked-abnormal	-	-	-	0	0	0	0	0	0	0	0	0	0	0	0	0	0	1	0	0	0	0	0	0	0	0	1	0	0	0	0	0	hypothetical protein BSL78_26845 [Apostichopus japonicus]	1.70E-14	PIK36317.1	no hits	-	-	-	-	-	-	NA	NA	NA
HyS0069.4	HyS0069.004	459	-	sex-linked-abnormal	-	-	-	0	0.0967351	0	0	0	0	0	0	0.024183775	0	0	0	0	0	1	0	0	0	0	0	0	0	0	1	0	0	0	0	0	PREDICTED: uncharacterized protein LOC107343731 [Acropora digitifera]	9.70E-13	XP_015764807.1	no hits	-	-	-	-	-	-	NA	NA	NA
HyS0069.5	HyS0069.005	460	-	sex-linked-abnormal	-	-	-	0	0	0.138216	0	0	0	0	0	0.034554	0	0	0	0	0	1	0	0	0	0	0	0	0	0	1	0	0	0	0	0	predicted protein [Nematostella vectensis]	6.90E-43	XP_001629303.1	uncharacterized protein LOC108183448 isoform X1	Danio rerio	54.7	47	1.80E-06	24.345	XP_021331284	NA	NA	NA
HyS0069.6	HyS0069.006	461	-	sex-linked-abnormal	-	-	-	0	0	0	0	0	0	0	0	0	0	0	0	0	0	1	0	0	0	0	0	0	0	0	1	0	0	0	0	0	no hits	-	-	no hits	-	-	-	-	-	-	NA	NA	NA
HyS0069.7	HyS0069.007	462	-	sex-linked-abnormal	-	-	-	0	0	0	0	0	0	0	0	0	0	0	0	0	0	1	0	0	0	0	0	0	0	0	1	0	0	0	0	0	no hits	-	-	no hits	-	-	-	-	-	-	NA	NA	NA
HyS0069.10	HyS0069.010	463	-	sex-linked-abnormal	-	-	-	0.996633	0	0	0	0	0	0	0	0.24915825	0	0	0	0	0	1	0	0	0	0	0	0	0	0	1	0	0	0	0	0	PREDICTED: uncharacterized protein LOC108676651 [Hyalella azteca]	1.20E-23	XP_018020256.1	uncharacterized protein si:rp71-1d10.8	Danio rerio	50.1	88	1.04E-05	24.242	XP_005173216	HTH CENPB-type domain-containing protein	NA	nucleic acid binding
HyS0069.12	HyS0069.012	464	-	sex-linked-abnormal	-	-	-	0	0	0	0	0	0	0	0	0	0	0	0	0	0	1	0	0	0	0	0	0	0	0	1	0	0	0	0	0	no hits	-	-	no hits	-	-	-	-	-	-	NA	NA	NA
HyS0069.14	HyS0069.014	465	-	sex-linked-abnormal	-	-	-	0	0	0	0	0	0	0	0	0	0	0	0	0	0	1	0	0	0	0	0	0	0	0	1	0	0	0	0	0	N-lysine methyltransferase KMT5A-like [Dendronephthya gigantea]	1.20E-12	XP_028414258.1	SET domain-containing protein 5-like	Danio rerio	61.6	14	4.67E-09	39.024	XP_009302434	NA	NA	NA
HyS0069.17	HyS0069.017	466	-	sex-linked-abnormal	-	-	-	0	0	0	0	0	0	0	0	0	0	0	0	0	0	1	0	0	0	0	0	0	0	0	1	0	0	0	0	0	no hits	-	-	no hits	-	-	-	-	-	-	NA	NA	NA
HyS0069.18	HyS0069.018	467	-	sex-linked-abnormal	-	-	-	0	0	0	0	0	0	0	0	0	0	0	0	0	0	1	0	0	0	0	0	0	0	0	1	0	0	0	0	0	no hits	-	-	no hits	-	-	-	-	-	-	Glycerophosphodiester phosphodiesterase	NA	ubiquitin conjugating enzyme binding
HyS0069.22	HyS0069.022	468	-	sex-linked-abnormal	-	-	-	0	0	0	0	0	0	0	0	0	0	0	0	0	0	1	0	0	0	0	0	0	0	0	1	0	0	0	0	0	PREDICTED: uncharacterized protein LOC107584155 isoform X1 [Sinocyclocheilus grahami]	1.40E-47	XP_016126124.1	uncharacterized protein LOC102662047	Glycine max	44.7	16	0.002	29.114	XP_040870606	NA	NA	NA
HyS0069.24	HyS0069.024	469	-	sex-linked-abnormal	-	-	-	0	0	0	0	0	0	0	0	0	0	0	0	0	0	1	0	0	0	0	0	0	0	0	1	0	0	0	0	0	no hits	-	-	no hits	-	-	-	-	-	-	NA	NA	NA
HyS0069.25	HyS0069.025	470	-	sex-linked-abnormal	-	-	-	0	0.489507	0	0	0	0	0	0	0.12237675	0	0	0	0	0	1	0	0	0	0	0	0	0	0	1	0	0	0	0	0	PREDICTED: heparanase-like [Hydra vulgaris]	1.30E-49	XP_002166563.3	heparanase isoform 1 preproprotein	Homo sapiens	108	97	2.46E-26	36.559	NP_001092010	Heparanase (Fragment)	NA	hydrolase activity, acting on glycosyl bonds
HyS0069.27	HyS0069.027	471	-	sex-linked-abnormal	-	-	-	0	0	0	0.41255	0	0	0	0	0.1031375	0	0	0	0	0	1	0	0	0	0	0	0	0	0	1	0	0	0	0	0	PREDICTED: uncharacterized protein LOC100374871 [Saccoglossus kowalevskii]	8.40E-13	XP_006815518.1	zinc finger protein 862 isoform X4	Homo sapiens	71.2	90	5.10E-12	21.965	XP_024302634	NA	NA	NA
HyS0069.28	HyS0069.028	472	-	sex-linked-abnormal	-	-	-	0	0	0	0	0	0	0	0	0	0	0	0	0	0	1	0	0	0	0	0	0	0	0	1	0	0	0	0	0	no hits	-	-	no hits	-	-	-	-	-	-	NA	NA	NA
HyS0069.29	HyS0069.029	473	-	sex-linked-abnormal	-	-	-	0	0	0	0	0	0	0	0	0	0	0	0	0	0	1	0	0	0	0	0	0	0	0	1	0	0	0	0	0	uncharacterized protein LOC110452122 [Mizuhopecten yessoensis]	3.10E-32	XP_021356135.1	uncharacterized protein si:ch211-235f1.3 isoform X1	Danio rerio	112	91	6.29E-27	32.301	XP_021331607	NA	NA	NA
HyS0069.30	HyS0069.030	474	-	sex-linked-abnormal	-	-	-	0	0	0	0	0	0	0	0	0	0	0	0	0	0	1	0	0	0	0	0	0	0	0	1	0	0	0	0	0	hypothetical protein AWC38_SpisGene10853 [Stylophora pistillata]	6.30E-34	PFX24545.1	no hits	-	-	-	-	-	-	ZAD domain-containing protein	NA	zinc ion binding
HyS0069.35	HyS0069.035	475	-	sex-linked-abnormal	-	-	-	0	1.16463	0	0	0	0	0	0	0.2911575	0	0	0	0	0	1	0	0	0	0	0	0	0	0	1	0	0	0	0	0	no hits	-	-	no hits	-	-	-	-	-	-	NA	NA	NA
HyS0069.36	HyS0069.036	476	-	sex-linked-abnormal	-	-	-	1.95142	0	0	1.305	0	0	0	0	0.814105	0	0	0	0	0	1	0	0	0	0	0	0	0	0	1	0	0	0	0	0	no hits	-	-	no hits	-	-	-	-	-	-	NA	NA	NA
HyS0069.37	HyS0069.037	477	-	sex-linked-abnormal	-	-	-	0	0	0	0	0	0	0	0	0	0	0	0	0	0	1	0	0	0	0	0	0	0	0	1	0	0	0	0	0	no hits	-	-	no hits	-	-	-	-	-	-	NA	NA	NA
HyS0069.38	HyS0069.038	478	-	sex-linked-abnormal	-	-	-	0	0	0	0	0	0	0	0	0	0	0	0	0	0	1	0	0	0	0	0	0	0	0	1	0	0	0	0	0	PREDICTED: uncharacterized protein LOC109484857 [Branchiostoma belcheri]	3.60E-70	XP_019643775.1	uncharacterized protein si:ch73-7i4.2	Danio rerio	53.9	28	3.74E-06	28.188	XP_002663431	B box-type domain-containing protein (Fragment)	NA	zinc ion binding
HyS0069.41	HyS0069.041	479	-	sex-linked-abnormal	-	-	-	0	0	0	0	0	0	0	0	0	0	0	0	0	0	1	0	0	0	0	0	0	0	0	1	0	0	0	0	0	no hits	-	-	uncharacterized protein LOC793688	Danio rerio	38.1	81	0.002	36.508	NP_001093522	NA	NA	NA
HyS0069.42	HyS0069.042	480	-	sex-linked-abnormal	-	-	-	0	0	0	0	0	0	0	0	0	0	0	0	0	0	1	0	0	0	0	0	0	0	0	1	0	0	0	0	0	hypothetical protein AC249_AIPGENE12115 [Exaiptasia pallida]	4.20E-04	KXJ05520.1	no hits	-	-	-	-	-	-	NA	NA	NA
HyS0069.47	HyS0069.047	481	-	sex-linked-abnormal	-	-	-	0	0	0	0	0	0	0	0	0	0	0	0	0	0	1	0	0	0	0	0	0	0	0	1	0	0	0	0	0	hypothetical protein RF55_17547 [Lasius niger]	8.70E-09	KMQ84563.1	uncharacterized protein K02A2.6-like	Danio rerio	60.1	86	6.09E-10	36.765	XP_021329765	NA	NA	NA
HyS0069.48	HyS0069.048	482	-	sex-linked-abnormal	-	-	-	0	0	0	0	0	0	0	0	0	0	0	0	0	0	1	0	0	0	0	0	0	0	0	1	0	0	0	0	0	PREDICTED: uncharacterized protein LOC107333563 [Acropora digitifera]	6.70E-12	XP_015753880.1	no hits	-	-	-	-	-	-	NA	NA	NA
HyS0069.51	HyS0069.051	483	-	sex-linked-abnormal	-	-	-	0	0	0	0	0	0	0	0	0	0	0	0	0	0	1	0	0	0	0	0	0	0	0	1	0	0	0	0	0	reverse transcriptase [Lasius niger]	2.60E-24	KMQ88340.1	no hits	-	-	-	-	-	-	NA	NA	NA
HyS0069.52	HyS0069.052	484	-	sex-linked-abnormal	-	-	-	0	0	0	0	0	0	0	0	0	0	0	0	0	0	1	0	0	0	0	0	0	0	0	1	0	0	0	0	0	no hits	-	-	no hits	-	-	-	-	-	-	NA	NA	NA
HyS0069.53	HyS0069.053	485	-	sex-linked-abnormal	-	-	-	1.31501	0	0	0	0	0	0	0	0.3287525	0	0	0	0	0	1	0	0	0	0	0	0	0	0	1	0	0	0	0	0	no hits	-	-	no hits	-	-	-	-	-	-	NA	NA	NA
HyS0069.54	HyS0069.054	486	-	sex-linked-abnormal	-	-	-	0	0	0	0	0	0	0	0	0	0	0	0	0	0	1	0	0	0	0	0	0	0	0	1	0	0	0	0	0	no hits	-	-	no hits	-	-	-	-	-	-	NA	NA	NA
HyS0069.55	HyS0069.055	487	-	sex-linked-abnormal	-	-	-	0	0	0	0	0	0	0	0	0	0	0	0	0	0	1	0	0	0	0	0	0	0	0	1	0	0	0	0	0	O-acetyl-ADP-ribose deacetylase [Firmicutes bacterium CAG:24053_14]	6.60E-05	OLA42918.1	hypothetical protein PA3693	Pseudomonas aeruginosa PAO1	44.7	15	1.39E-04	60.606	NP_252383	NA	NA	NA
HyS0069.56	HyS0069.056	488	-	sex-linked-abnormal	-	-	-	0	0	0	0	0	0	0	0	0	0	0	0	0	0	1	0	0	0	0	0	0	0	0	1	0	0	0	0	0	no hits	-	-	no hits	-	-	-	-	-	-	NA	NA	NA
HyS0069.60	HyS0069.060	489	-	sex-linked-abnormal	-	-	-	0	0.958421	0	0.481391	0	0	0	0	0.359953	0	0	0	0	0	1	0	0	0	0	0	0	0	0	1	0	0	0	0	0	uncharacterized protein LOC110042396 [Orbicella faveolata]	4.30E-13	XP_020603419.1	no hits	-	-	-	-	-	-	NA	NA	NA
HyS0069.61	HyS0069.061	490	-	sex-linked-abnormal	-	-	-	0	0	0	0	0	0	0	0	0	0	0	0	0	0	1	0	0	0	0	0	0	0	0	1	0	0	0	0	0	no hits	-	-	no hits	-	-	-	-	-	-	NA	NA	NA
HyS0069.62	HyS0069.062	491	-	sex-linked-abnormal	-	-	-	0	0	1.26415	2.33273	0	0	0	0	0.89922	0	0	0	0	0	1	0	0	0	0	0	0	0	0	1	0	0	0	0	0	no hits	-	-	no hits	-	-	-	-	-	-	NA	NA	NA
HyS0069.64	HyS0069.064	492	-	sex-linked-abnormal	-	-	-	0	0	0	0	0	0	0	0	0	0	0	0	0	0	1	0	0	0	0	0	0	0	0	1	0	0	0	0	0	P2X purinoceptor 7-like [Exaiptasia pallida]	2.90E-05	XP_020911659.1	no hits	-	-	-	-	-	-	NA	NA	NA
HyS0069.65	HyS0069.065	493	-	sex-linked-abnormal	-	-	-	0	0	0	0	0	0	0	0	0	0	0	0	0	0	1	0	0	0	0	0	0	0	0	1	0	0	0	0	0	PREDICTED: uncharacterized protein LOC109049388 [Cyprinus carpio]	2.00E-49	XP_018922640.1	uncharacterized protein LOC101882356	Danio rerio	113	99	1.06E-28	32.599	XP_009300577	NA	NA	NA
HyS0069.66	HyS0069.066	494	-	sex-linked-abnormal	-	-	-	0	0	0	0	0	0	0	0	0	0	0	0	0	0	1	0	0	0	0	0	0	0	0	1	0	0	0	0	0	no hits	-	-	no hits	-	-	-	-	-	-	NA	NA	NA
HyS0069.67	HyS0069.067	495	-	sex-linked-abnormal	-	-	-	0	0	0	0	0	0	0	0	0	0	0	0	0	0	1	0	0	0	0	0	0	0	0	1	0	0	0	0	0	no hits	-	-	no hits	-	-	-	-	-	-	NA	NA	NA
HyS0069.68	HyS0069.068	496	-	sex-linked-abnormal	-	-	-	0	0	0.44974	0	0	0	0	0	0.112435	0	0	0	0	0	1	0	0	0	0	0	0	0	0	1	0	0	0	0	0	PREDICTED: uncharacterized protein LOC107584155 isoform X1 [Sinocyclocheilus grahami]	3.60E-25	XP_016126124.1	no hits	-	-	-	-	-	-	NA	NA	NA
HyS0069.72	HyS0069.072	497	-	sex-linked-abnormal	-	-	-	0	0	0	0	0	0	0	0	0	0	0	0	0	0	1	0	0	0	0	0	0	0	0	1	0	0	0	0	0	no hits	-	-	no hits	-	-	-	-	-	-	NA	NA	NA
HyS0069.73	HyS0069.073	498	-	sex-linked-abnormal	-	-	-	0	0	0	0	0	0	0	0	0	0	0	0	0	0	1	0	0	0	0	0	0	0	0	1	0	0	0	0	0	no hits	-	-	SET domain-containing protein 5-like	Danio rerio	44.7	33	4.70E-05	46.154	XP_009302434	NA	NA	NA
HyS0069.74	HyS0069.074	499	-	sex-linked-abnormal	-	-	-	0	0	0	0	0	0	0	0	0	0	0	0	0	0	1	0	0	0	0	0	0	0	0	1	0	0	0	0	0	uncharacterized protein LOC110240470 [Exaiptasia pallida]	3.50E-04	XP_020901944.1	no hits	-	-	-	-	-	-	NA	NA	NA
HyS0069.75	HyS0069.075	500	-	sex-linked-abnormal	-	-	-	0	0.144653	0	0	0	0	0	0	0.03616325	0	0	0	0	0	1	0	0	0	0	0	0	0	0	1	0	0	0	0	0	PREDICTED: uncharacterized protein LOC105847359 [Hydra vulgaris]	1.50E-36	XP_012562355.1	no hits	-	-	-	-	-	-	NA	NA	NA
HyS0069.76	HyS0069.076	501	-	sex-linked-abnormal	-	-	-	1.74087	0	0	0	0	0	0	0	0.4352175	0	0	0	0	0	1	0	0	0	0	0	0	0	0	1	0	0	0	0	0	no hits	-	-	no hits	-	-	-	-	-	-	NA	NA	NA
HyS0069.77	HyS0069.077	502	-	sex-linked-abnormal	-	-	-	0	0	0	0	0	0	0	0	0	0	0	0	0	0	1	0	0	0	0	0	0	0	0	1	0	0	0	0	0	no hits	-	-	no hits	-	-	-	-	-	-	NA	NA	NA
HyS0069.82	HyS0069.082	503	-	sex-linked-abnormal	-	-	-	0	0	0	0	0	0	0	0	0	0	0	0	0	0	1	0	0	0	0	0	0	0	0	1	0	0	0	0	0	hypothetical protein AWC38_SpisGene14766 [Stylophora pistillata]	1.60E-28	PFX20767.1	no hits	-	-	-	-	-	-	NA	NA	NA
HyS0069.83	HyS0069.083	504	-	sex-linked-abnormal	-	-	-	0	0	0	0	0	0	0	0	0	0	0	0	0	0	1	0	0	0	0	0	0	0	0	1	0	0	0	0	0	PREDICTED: uncharacterized protein LOC105850818, partial [Hydra vulgaris]	6.00E-08	XP_012566680.1	no hits	-	-	-	-	-	-	NA	NA	NA
HyS0069.87	HyS0069.087	505	-	sex-linked-abnormal	-	-	-	0	0.555733	0	0	0	0	0	0	0.13893325	0	0	0	0	0	1	0	0	0	0	0	0	0	0	1	0	0	0	0	0	no hits	-	-	no hits	-	-	-	-	-	-	NA	NA	NA
HyS0069.88	HyS0069.088	506	-	sex-linked-abnormal	-	-	-	0	0	0	0	0	0	0	0	0	0	0	0	0	0	1	0	0	0	0	0	0	0	0	1	0	0	0	0	0	ATP-dependent DNA helicase PIF1 [Exaiptasia pallida]	1.30E-08	KXJ16219.1	uncharacterized protein si:dkey-249d8.1	Danio rerio	42.4	85	0.001	22.699	XP_005172178	NA	NA	NA
HyS0070.3	HyS0070.003	507	-	sex-linked-abnormal	-	-	-	0	0	0	0	0	0	0	0	0	0	0	0	0	0	1	0	0	0	0	0	0	0	0	1	0	0	0	0	0	no hits	-	-	no hits	-	-	-	-	-	-	NA	NA	NA
HyS0070.55	HyS0070.055	508	-	sex-linked-abnormal	-	-	-	0	0	0	0	0	0	0	0	0	0	0	0	0	0	1	0	0	0	0	0	0	0	0	1	0	0	0	0	0	tetratricopeptide repeat protein 28-like [Dendronephthya gigantea]	4.80E-04	XP_028419292.1	no hits	-	-	-	-	-	-	NA	NA	NA
HyS0070.77	HyS0070.077	509	-	sex-linked-abnormal	-	-	-	0.296669	0.100585	0	0	0	0	0	0	0.0993135	0	0	0	0	0	1	0	0	0	0	0	0	0	0	1	0	0	0	0	0	uncharacterized protein LOC111333252 [Stylophora pistillata]	1.00E-43	XP_022794532.1	hypothetical protein DDB_G0284913	Dictyostelium discoideum AX4	49.3	9	1.54E-04	35.938	XP_639929	NA	NA	NA
HyS0070.78	HyS0070.078	510	-	sex-linked-abnormal	-	-	-	0	0	0	0	0	0	0	0	0	0	0	0	0	0	1	0	0	0	0	0	0	0	0	1	0	0	0	0	0	no hits	-	-	no hits	-	-	-	-	-	-	NA	NA	NA
HyS0070.86	HyS0070.086	511	-	sex-linked-abnormal	-	-	-	0	0	0	0	0	0	0	0	0	0	0	0	0	0	1	0	0	0	0	0	0	0	0	1	0	0	0	0	0	PREDICTED: cell division cycle 5-related protein-like [Hydra vulgaris]	9.60E-26	XP_012560016.1	cell division cycle 5-like protein	Danio rerio	123	71	3.30E-33	90	NP_957378	Pre-mRNA-splicing factor cef-1	CDC5L	DNA binding
HyS0070.87	HyS0070.087	512	-	sex-linked-abnormal	-	-	yes	0	0	0	0	0	0	0	0	0	0	0	0	0	0	1	0	0	0	0	0	0	0	0	1	0	0	0	0	0	no hits	-	-	no hits	-	-	-	-	-	-	NA	NA	NA
HyS0070.88	HyS0070.088	513	-	sex-linked-abnormal	-	-	-	0	0	0	0	0	0	0	0	0	0	0	0	0	0	1	0	0	0	0	0	0	0	0	1	0	0	0	0	0	no hits	-	-	no hits	-	-	-	-	-	-	NA	NA	NA
HyS0070.92	HyS0070.092	514	-	sex-linked-abnormal	-	-	yes	0	0	0	0	0	0	0	0	0	0	0	0	0	0	1	0	0	0	0	0	0	0	0	1	0	0	0	0	0	no hits	-	-	no hits	-	-	-	-	-	-	Pyroglutamylated RFamide peptide receptor	NA	G protein-coupled receptor activity
HyS0070.94	HyS0070.094	515	-	sex-linked-abnormal	-	-	-	0	0	0	0	0	0	0	0	0	0	0	0	0	0	1	0	0	0	0	0	0	0	0	1	0	0	0	0	0	uncharacterized protein LOC114544067 [Dendronephthya gigantea]	3.30E-14	XP_028418615.1	uncharacterized protein si:ch211-207i20.3 isoform X2	Danio rerio	43.5	44	2.81E-04	37.5	XP_683419	NA	NA	NA
HyS0070.95	HyS0070.095	516	-	sex-linked-abnormal	-	-	-	0	0	0	0	0	0	0	0	0	0	0	0	0	0	1	0	0	0	0	0	0	0	0	1	0	0	0	0	0	PREDICTED: uncharacterized protein LOC105849301, partial [Hydra vulgaris]	1.40E-12	XP_012565104.1	no hits	-	-	-	-	-	-	NA	NA	NA
HyS0070.96	HyS0070.096	517	-	sex-linked-abnormal	-	-	-	0	0	0	0	0	0	0	0	0	0	0	0	0	0	1	0	0	0	0	0	0	0	0	1	0	0	0	0	0	no hits	-	-	no hits	-	-	-	-	-	-	NA	NA	NA
HyS0070.98	HyS0070.098	518	-	sex-linked-abnormal	-	-	-	0	0	0	0	0	0	0	0	0	0	0	0	0	0	1	0	0	0	0	0	0	0	0	1	0	0	0	0	0	hypothetical protein DSY43_02735 [Gammaproteobacteria bacterium]	1.10E-71	RUA06172.1	no hits	-	-	-	-	-	-	NA	NA	NA
HyS0070.99	HyS0070.099	519	-	sex-linked-abnormal	-	-	-	0	0	0	0	0	0	0	0	0	0	0	0	0	0	1	0	0	0	0	0	0	0	0	1	0	0	0	0	0	PREDICTED: uncharacterized protein LOC105328952 [Crassostrea gigas]	1.10E-04	XP_011428330.1	no hits	-	-	-	-	-	-	NA	NA	NA
HyS0070.100	HyS0070.100	520	-	sex-linked-abnormal	-	-	-	0	0	0	0	0	0	0	0	0	0	0	0	0	0	1	0	0	0	0	0	0	0	0	1	0	0	0	0	0	uncharacterized protein LOC114535406 [Dendronephthya gigantea]	5.60E-67	XP_028412523.1	no hits	-	-	-	-	-	-	NA	NA	NA
HyS0070.101	HyS0070.101	521	-	sex-linked-abnormal	-	-	-	0	0	0	0	0	0	0	0	0	0	0	0	0	0	1	0	0	0	0	0	0	0	0	1	0	0	0	0	0	uncharacterized protein LOC111120498 [Crassostrea virginica]	5.70E-17	XP_022316952.1	no hits	-	-	-	-	-	-	NA	NA	NA
HyS0070.102	HyS0070.102	522	-	sex-linked-abnormal	-	-	-	0	0	0	0	0	0	0	0	0	0	0	0	0	0	1	0	0	0	0	0	0	0	0	1	0	0	0	0	0	uncharacterized protein LOC114535406 [Dendronephthya gigantea]	5.60E-67	XP_028412523.1	no hits	-	-	-	-	-	-	NA	NA	NA
HyS0070.104	HyS0070.104	523	-	sex-linked-abnormal	-	-	-	0	0	0	0	0	0	0	0	0	0	0	0	0	0	1	0	0	0	0	0	0	0	0	1	0	0	0	0	0	no hits	-	-	no hits	-	-	-	-	-	-	NA	NA	NA
HyS0070.105	HyS0070.105	524	-	sex-linked-abnormal	-	-	yes	0	0	0	0	0	0	0	0	0	0	0	0	0	0	1	0	0	0	0	0	0	0	0	1	0	0	0	0	0	PREDICTED: uncharacterized protein LOC105843862, partial [Hydra vulgaris]	2.00E-10	XP_012555213.1	no hits	-	-	-	-	-	-	NA	NA	NA
HyS0070.107	HyS0070.107	525	-	sex-linked-abnormal	-	-	-	0	0	0	0	0	0	0	0	0	0	0	0	0	0	1	0	0	0	0	0	0	0	0	1	0	0	0	0	0	no hits	-	-	no hits	-	-	-	-	-	-	NA	NA	NA
HyS0070.108	HyS0070.108	526	-	sex-linked-abnormal	-	-	-	0	0	0	0	0	0	0	0	0	0	0	0	0	0	1	0	0	0	0	0	0	0	0	1	0	0	0	0	0	hypothetical protein CAPTEDRAFT_185673 [Capitella teleta]	2.30E-62	ELU12291.1	no hits	-	-	-	-	-	-	NA	NA	NA
HyS0070.109	HyS0070.109	527	-	sex-linked-abnormal	-	-	-	0	0	0	0	0	0	0	0	0	0	0	0	0	0	1	0	0	0	0	0	0	0	0	1	0	0	0	0	0	no hits	-	-	no hits	-	-	-	-	-	-	NA	NA	NA
HyS0070.110	HyS0070.110	528	-	sex-linked-abnormal	-	-	-	0	0	0	0	0	0	0	0	0	0	0	0	0	0	1	0	0	0	0	0	0	0	0	1	0	0	0	0	0	no hits	-	-	no hits	-	-	-	-	-	-	NA	NA	NA
HyS0070.111	HyS0070.111	529	-	sex-linked-abnormal	-	-	-	0	0	0	0	0	0	0	0	0	0	0	0	0	0	1	0	0	0	0	0	0	0	0	1	0	0	0	0	0	no hits	-	-	no hits	-	-	-	-	-	-	NA	NA	NA
HyS0070.112	HyS0070.112	530	-	sex-linked-abnormal	-	-	-	0	0	0	0	0	0	0	0	0	0	0	0	0	0	1	0	0	0	0	0	0	0	0	1	0	0	0	0	0	uncharacterized protein LOC110059588 [Orbicella faveolata]	6.10E-07	XP_020621975.1	uncharacterized protein LOC101883107	Danio rerio	48.9	84	1.38E-06	30.303	XP_005156758	NA	NA	NA
HyS0070.113	HyS0070.113	531	-	sex-linked-abnormal	-	-	-	0	0	0	0	0	0	0	0	0	0	0	0	0	0	1	0	0	0	0	0	0	0	0	1	0	0	0	0	0	uncharacterized protein LOC114534730 [Dendronephthya gigantea]	2.30E-14	XP_028411998.1	uncharacterized protein LOC108182681	Danio rerio	41.2	48	0.004	25.806	XP_021326643	NA	NA	NA
HyS0070.114	HyS0070.114	532	-	sex-linked-abnormal	-	-	-	0	0	0	0	0	0	0	0	0	0	0	0	0	0	1	0	0	0	0	0	0	0	0	1	0	0	0	0	0	uncharacterized protein LOC114534730 [Dendronephthya gigantea]	2.30E-14	XP_028411998.1	uncharacterized protein LOC108182681	Danio rerio	41.2	48	0.004	25.806	XP_021326643	NA	NA	NA
HyS0070.115	HyS0070.115	533	-	sex-linked-abnormal	-	-	yes	0	0	0	0	0	0	0	0	0	0	0	0	0	0	1	0	0	0	0	0	0	0	0	1	0	0	0	0	0	uncharacterized protein LOC110059588 [Orbicella faveolata]	1.40E-06	XP_020621975.1	uncharacterized protein LOC101883107	Danio rerio	47	84	6.85E-06	30.303	XP_005156758	NA	NA	NA
HyS0070.116	HyS0070.116	534	-	sex-linked-abnormal	-	-	-	0	0	0	0	0	0	0	0	0	0	0	0	0	0	1	0	0	0	0	0	0	0	0	1	0	0	0	0	0	no hits	-	-	no hits	-	-	-	-	-	-	NA	NA	NA
HyS0070.117	HyS0070.117	535	-	sex-linked-abnormal	-	-	yes	0	0	0	0	0	0	0	0	0	0	0	0	0	0	1	0	0	0	0	0	0	0	0	1	0	0	0	0	0	no hits	-	-	no hits	-	-	-	-	-	-	NA	NA	NA
HyS0070.118	HyS0070.118	536	-	sex-linked-abnormal	-	-	-	0	0	0	0	0	0	0	0	0	0	0	0	0	0	1	0	0	0	0	0	0	0	0	1	0	0	0	0	0	no hits	-	-	no hits	-	-	-	-	-	-	NA	NA	NA
HyS0070.123	HyS0070.123	537	-	sex-linked-abnormal	-	-	-	0	0	0	0	0	0	0	0	0	0	0	0	0	0	1	0	0	0	0	0	0	0	0	1	0	0	0	0	0	no hits	-	-	no hits	-	-	-	-	-	-	NA	NA	NA
HyS0070.124	HyS0070.124	538	-	sex-linked-abnormal	-	-	-	0	2.70679	0	0	0	0	0	0	0.6766975	0	0	0	0	0	1	0	0	0	0	0	0	0	0	1	0	0	0	0	0	no hits	-	-	no hits	-	-	-	-	-	-	NA	NA	NA
HyS0141.1	HyS0141.001	539	-	sex-linked-abnormal	-	-	-	0	0	0	0	0	0	0	0	0	0	0	0	0	0	1	0	0	0	0	0	0	0	0	1	0	0	0	0	0	uncharacterized protein LOC114537981 isoform X2 [Dendronephthya gigantea]	3.30E-63	XP_028414895.1	uncharacterized protein LOC541543 isoform X1	Danio rerio	124	56	3.37E-28	28.109	XP_005168586	NA	NA	NA
HyS0141.2	HyS0141.002	540	-	sex-linked-abnormal	-	-	-	0	0	0	0	0	0	0	0	0	0	0	0	0	0	1	0	0	0	0	0	0	0	0	1	0	0	0	0	0	ATP-dependent DNA helicase PIF6 [Exaiptasia pallida]	1.50E-13	KXJ16773.1	uncharacterized protein K02A2.6	Danio rerio	77.4	33	2.33E-13	26.768	XP_005158326	NA	NA	NA
HyS0141.4	HyS0141.004	541	-	sex-linked-abnormal	-	-	-	0	0	0	0	0	0	0	0	0	0	0	0	0	0	1	0	0	0	0	0	0	0	0	1	0	0	0	0	0	no hits	-	-	no hits	-	-	-	-	-	-	NA	NA	NA
HyS0141.5	HyS0141.005	542	-	sex-linked-abnormal	-	-	-	0	0	0	0	0	0	0	0	0	0	0	0	0	0	1	0	0	0	0	0	0	0	0	1	0	0	0	0	0	reverse transcriptase [Lasius niger]	8.70E-27	KMQ88340.1	no hits	-	-	-	-	-	-	NA	NA	NA
HyS0141.6	HyS0141.006	543	-	sex-linked-abnormal	-	-	-	0	0	0	0	0	0	0	0	0	0	0	0	0	0	1	0	0	0	0	0	0	0	0	1	0	0	0	0	0	no hits	-	-	no hits	-	-	-	-	-	-	NA	NA	NA
HyS0141.7	HyS0141.007	544	-	sex-linked-abnormal	-	-	-	0	0	0	0	0	0	0	0	0	0	0	0	0	0	1	0	0	0	0	0	0	0	0	1	0	0	0	0	0	PREDICTED: uncharacterized protein LOC105850732 [Hydra vulgaris]	5.40E-64	XP_012566621.1	uncharacterized protein si:dkey-31c13.1 isoform X3	Danio rerio	65.9	26	4.57E-11	35.965	XP_009289802	NA	NA	NA
HyS0141.11	HyS0141.011	545	-	sex-linked-abnormal	-	-	-	0	0	0	0	0	0	0	0	0	0	0	0	0	0	1	0	0	0	0	0	0	0	0	1	0	0	0	0	0	hypothetical protein CGI_10028156 [Crassostrea gigas]	2.90E-05	EKC41976.1	no hits	-	-	-	-	-	-	NA	NA	NA
HyS0141.13	HyS0141.013	546	-	sex-linked-abnormal	-	-	-	0	0	0	0	0	0	0	0	0	0	0	0	0	0	1	0	0	0	0	0	0	0	0	1	0	0	0	0	0	no hits	-	-	no hits	-	-	-	-	-	-	NA	NA	NA
HyS0141.14	HyS0141.014	547	-	sex-linked-abnormal	-	-	-	0	0	0	0	0	0	0	0	0	0	0	0	0	0	1	0	0	0	0	0	0	0	0	1	0	0	0	0	0	no hits	-	-	no hits	-	-	-	-	-	-	NA	NA	NA
HyS0141.15	HyS0141.015	548	-	sex-linked-abnormal	-	-	-	0	0	0	0	0	0	0	0	0	0	0	0	0	0	1	0	0	0	0	0	0	0	0	1	0	0	0	0	0	PREDICTED: CBL-interacting protein kinase 26-like [Hydra vulgaris]	5.40E-33	XP_012560899.1	receptor-interacting serine/threonine-protein kinase 1	Mus musculus	62	46	3.83E-09	25.882	NP_001346926	NA	NA	NA
HyS0141.16	HyS0141.016	549	-	sex-linked-abnormal	-	-	-	0	0	0	0	0	0	0	0	0	0	0	0	0	0	1	0	0	0	0	0	0	0	0	1	0	0	0	0	0	uncharacterized protein LOC103909690 [Danio rerio]	2.50E-56	XP_017209257.1	uncharacterized protein LOC103909690	Danio rerio	197	63	2.53E-51	34.024	XP_017209257	SET domain-containing protein	NA	NA
HyS0148.6	HyS0148.006	550	-	sex-linked-abnormal	-	-	-	0	0.146263	0	0	0	0	0	0	0.03656575	0	0	0	0	0	1	0	0	0	0	0	0	0	0	1	0	0	0	0	0	Gypsy retrotransposon integrase-like protein 1 [Exaiptasia pallida]	3.40E-17	KXJ22143.1	no hits	-	-	-	-	-	-	NA	NA	NA
HyS0148.9	HyS0148.009	551	-	sex-linked-abnormal	-	-	-	0	0	0	0	0	0	0	0	0	0	0	0	0	0	1	0	0	0	0	0	0	0	0	1	0	0	0	0	0	hypothetical protein BSL78_19926 [Apostichopus japonicus]	1.90E-15	PIK43235.1	no hits	-	-	-	-	-	-	NA	NA	NA
HyS0150.3	HyS0150.003	552	-	sex-linked-abnormal	-	-	-	0	0	0	0	0	0	0	0	0	0	0	0	0	0	1	0	0	0	0	0	0	0	0	1	0	0	0	0	0	PREDICTED: N-lysine methyltransferase SETD8-like [Sinocyclocheilus grahami]	2.00E-22	XP_016098999.1	SET domain-containing protein 5-like	Danio rerio	124	54	2.44E-32	41.447	XP_009302434	N-lysine methyltransferase SETD8	NA	methyltransferase activity
HyS0150.4	HyS0150.004	553	-	sex-linked-abnormal	-	-	-	0	0	0	0	0	0	0	0	0	0	0	0	0	0	1	0	0	0	0	0	0	0	0	1	0	0	0	0	0	uncharacterized protein LOC111058950 [Nilaparvata lugens]	6.60E-10	XP_022202229.1	no hits	-	-	-	-	-	-	NA	NA	NA
HyS0150.5	HyS0150.005	554	-	sex-linked-abnormal	-	-	-	0	0	0	0	0	0	0	0	0	0	0	0	0	0	1	0	0	0	0	0	0	0	0	1	0	0	0	0	0	no hits	-	-	no hits	-	-	-	-	-	-	NA	NA	NA
HyS0150.6	HyS0150.006	555	-	sex-linked-abnormal	-	-	-	0	0	0	0	0	0	0	0	0	0	0	0	0	0	1	0	0	0	0	0	0	0	0	1	0	0	0	0	0	no hits	-	-	no hits	-	-	-	-	-	-	NA	NA	NA
HyS0150.11	HyS0150.011	556	-	sex-linked-abnormal	-	-	-	0	0	0	0	0	0	0	0	0	0	0	0	0	0	1	0	0	0	0	0	0	0	0	1	0	0	0	0	0	P2X purinoceptor 7-like [Exaiptasia pallida]	8.30E-05	XP_020911659.1	no hits	-	-	-	-	-	-	NA	NA	NA
HyS0150.12	HyS0150.012	557	-	sex-linked-abnormal	-	-	-	0	0	0	0	0	0	0	0	0	0	0	0	0	0	1	0	0	0	0	0	0	0	0	1	0	0	0	0	0	no hits	-	-	no hits	-	-	-	-	-	-	NA	NA	NA
HyS0173.2	HyS0173.002	558	-	sex-linked-abnormal	-	-	-	0	0.668812	0	0	0	0	0	0	0.167203	0	0	0	0	0	1	0	0	0	0	0	0	0	0	1	0	0	0	0	0	no hits	-	-	no hits	-	-	-	-	-	-	NA	NA	NA
HyS0173.5	HyS0173.005	559	-	sex-linked-abnormal	-	-	-	0.46717	0	0	0	0	0	0	0	0.1167925	0	0	0	0	0	1	0	0	0	0	0	0	0	0	1	0	0	0	0	0	uncharacterized protein LOC114526661 [Dendronephthya gigantea]	2.80E-58	XP_028404039.1	uncharacterized protein LOC101883163	Danio rerio	125	38	2.38E-30	35.829	XP_005171012	RNA-directed DNA polymerase from mobile element jockey	NA	RNA-directed DNA polymerase activity
HyS0173.8	HyS0173.008	560	-	sex-linked-abnormal	-	-	-	0	0	0	0	0	0	0	0	0	0	0	0	0	0	1	0	0	0	0	0	0	0	0	1	0	0	0	0	0	no hits	-	-	no hits	-	-	-	-	-	-	NA	NA	NA
HyS0173.11	HyS0173.011	561	-	sex-linked-abnormal	-	-	-	0	0	0	0	0	0	0	0	0	0	0	0	0	0	1	0	0	0	0	0	0	0	0	1	0	0	0	0	0	no hits	-	-	no hits	-	-	-	-	-	-	NA	NA	NA
HyS0222.1	HyS0222.001	562	-	sex-linked-abnormal	-	-	-	0	0	0	0	0	0	0	0	0	0	0	0	0	0	1	0	0	0	0	0	0	0	0	1	0	0	0	0	0	no hits	-	-	no hits	-	-	-	-	-	-	NA	NA	NA
HyS0222.3	HyS0222.003	563	-	sex-linked-abnormal	-	-	-	0	0	0	0	0	0	0	0	0	0	0	0	0	0	1	0	0	0	0	0	0	0	0	1	0	0	0	0	0	no hits	-	-	no hits	-	-	-	-	-	-	NA	NA	NA
HyS0222.4	HyS0222.004	564	-	sex-linked-abnormal	-	-	-	0	0	0	0	0	0	0	0	0	0	0	0	0	0	1	0	0	0	0	0	0	0	0	1	0	0	0	0	0	gastrula zinc finger protein XlCGF29.1-like [Exaiptasia pallida]	1.90E-08	XP_020897216.1	oocyte zinc finger protein XlCOF6	Danio rerio	73.9	33	8.52E-13	38.889	XP_003201060	Zinc finger protein 420	NA	nucleic acid binding
HyS0222.5	HyS0222.005	565	-	sex-linked-abnormal	-	-	-	0	0	0	0	0	0	0	0	0	0	0	0	0	0	1	0	0	0	0	0	0	0	0	1	0	0	0	0	0	uncharacterized protein LOC114526596 [Dendronephthya gigantea]	7.60E-36	XP_028403993.1	uncharacterized protein LOC794385 isoform X1	Danio rerio	42.7	21	0.008	25.41	XP_005172534	NA	NA	NA
HyS0222.6	HyS0222.006	566	-	sex-linked-abnormal	-	-	-	3.64565	0	0	0	0	0	0	0	0.9114125	0	0	0	0	0	1	0	0	0	0	0	0	0	0	1	0	0	0	0	0	uncharacterized protein LOC114541686 [Dendronephthya gigantea]	7.60E-11	XP_028417286.1	uncharacterized protein LOC101884422	Danio rerio	56.6	60	1.32E-08	37	XP_009290204	NA	NA	NA
HyS0244.1	HyS0244.001	567	-	sex-linked-abnormal	-	-	-	0	0	0	0	0	0	0	0	0	0	0	0	0	0	1	0	0	0	0	0	0	0	0	1	0	0	0	0	0	no hits	-	-	no hits	-	-	-	-	-	-	NA	NA	NA
HyS0244.3	HyS0244.003	568	-	sex-linked-abnormal	-	-	-	0	0	0.126928	0	0	0	0	0	0.031732	0	0	0	0	0	1	0	0	0	0	0	0	0	0	1	0	0	0	0	0	complement component C3-like protein, partial [Carukia barnesi]	6.20E-66	ACE77071.1	C3 and PZP-like alpha-2-macroglobulin domain-containing protein 8	Danio rerio	197	55	2.55E-52	32.134	XP_003201105	Alpha-2-macroglobulin	CPAMD8	endopeptidase inhibitor activity
HyS0247.2	HyS0247.002	569	-	sex-linked-abnormal	-	-	-	0	0	0	1.54822	0	0	0	0	0.387055	0	0	0	0	0	1	0	0	0	0	0	0	0	0	1	0	0	0	0	0	PREDICTED: uncharacterized protein LOC105845888 [Hydra vulgaris]	4.50E-20	XP_012559572.1	no hits	-	-	-	-	-	-	NA	NA	NA
HyS0255.1	HyS0255.001	570	-	sex-linked-abnormal	-	-	-	0	0	0	0	0	0	0	0	0	0	0	0	0	0	1	0	0	0	0	0	0	0	0	1	0	0	0	0	0	hypothetical protein NEMVEDRAFT_v1g224657 [Nematostella vectensis]	4.80E-55	XP_001618956.1	no hits	-	-	-	-	-	-	NA	NA	NA
HyS0255.3	HyS0255.003	571	-	sex-linked-abnormal	-	-	-	0	0	0	0	0	0	0	0	0	0	0	0	0	0	1	0	0	0	0	0	0	0	0	1	0	0	0	0	0	no hits	-	-	no hits	-	-	-	-	-	-	NA	NA	NA
HyS0259.1	HyS0259.001	572	-	sex-linked-abnormal	-	-	-	0	0	0.386353	0	0	0	0	0	0.09658825	0	0	0	0	0	1	0	0	0	0	0	0	0	0	1	0	0	0	0	0	PREDICTED: uncharacterized protein LOC105850374, partial [Hydra vulgaris]	6.20E-46	XP_012566303.1	uncharacterized protein si:ch73-269m14.4 isoform X22	Danio rerio	59.7	78	5.19E-09	27.32	XP_021324935	C2H2-type domain-containing protein	NA	nucleic acid binding
HyS0291.3	HyS0291.003	573	-	sex-linked-abnormal	-	-	-	0	0	0	0	0	0	0	0	0	0	0	0	0	0	1	0	0	0	0	0	0	0	0	1	0	0	0	0	0	no hits	-	-	no hits	-	-	-	-	-	-	NA	NA	NA
HyS0328.1	HyS0328.001	574	-	sex-linked-abnormal	-	-	-	0	0	0	0	0	0	0	0	0	0	0	0	0	0	1	0	0	0	0	0	0	0	0	1	0	0	0	0	0	no hits	-	-	no hits	-	-	-	-	-	-	NA	NA	NA
HyS0426.1	HyS0426.001	575	-	sex-linked-abnormal	-	-	-	0	0	0	0	0	0	0	0	0	0	0	0	0	0	1	0	0	0	0	0	0	0	0	1	0	0	0	0	0	no hits	-	-	no hits	-	-	-	-	-	-	NA	NA	NA
HyS0473.2	HyS0473.002	576	-	sex-linked-abnormal	-	-	-	0	0	0	0	0	0	0	0	0	0	0	0	0	0	1	0	0	0	0	0	0	0	0	1	0	0	0	0	0	no hits	-	-	no hits	-	-	-	-	-	-	NA	NA	NA
HyS0611.1	HyS0611.001	577	-	sex-linked-abnormal	-	-	-	0	0	0	0	0	0	0	0	0	0	0	0	0	0	1	0	0	0	0	0	0	0	0	1	0	0	0	0	0	PREDICTED: 52 kDa repressor of the inhibitor of the protein kinase-like [Hydra vulgaris]	1.30E-05	XP_004209791.1	no hits	-	-	-	-	-	-	NA	NA	NA
HyS0611.2	HyS0611.002	578	-	sex-linked-abnormal	-	-	-	0	0	0	0	0	0	0	0	0	0	0	0	0	0	1	0	0	0	0	0	0	0	0	1	0	0	0	0	0	no hits	-	-	no hits	-	-	-	-	-	-	NA	NA	NA
HyS1555.1	HyS1555.001	579	-	sex-linked-abnormal	-	-	-	0	0	0	0	0	0	0	0	0	0	0	0	0	0	1	0	0	0	0	0	0	0	0	1	0	0	0	0	0	no hits	-	-	no hits	-	-	-	-	-	-	NA	NA	NA
HyS2005.1	HyS2005.001	580	-	sex-linked-abnormal	-	-	-	0	0	0	0	0	0	0	0	0	0	0	0	0	0	1	0	0	0	0	0	0	0	0	1	0	0	0	0	0	PREDICTED: von Willebrand factor D and EGF domain-containing protein-like, partial [Hydra vulgaris]	7.30E-90	XP_012555527.1	von Willebrand factor D and EGF domain-containing protein	Danio rerio	191	69	1.88E-48	24.513	XP_001345360	NA	NA	NA
HyS3563.1	HyS3563.001	581	-	sex-linked-abnormal	-	-	-	0	0	0	0	0	0	0	0	0	0	0	0	0	0	1	0	0	0	0	0	0	0	0	1	0	0	0	0	0	hypothetical protein AC249_AIPGENE18331 [Exaiptasia pallida]	1.20E-18	KXJ19517.1	zinc finger protein 687 isoform X1	Homo sapiens	40.4	63	0.004	23.469	XP_005245423	NA	NA	NA
HyS4663.1	HyS4663.001	582	-	sex-linked-abnormal	-	-	-	0	0	0	0	0	0	0	0	0	0	0	0	0	0	1	0	0	0	0	0	0	0	0	1	0	0	0	0	0	PREDICTED: uncharacterized protein LOC105843862, partial [Hydra vulgaris]	2.00E-81	XP_012555213.1	protein DBF4 homolog B isoform 2	Homo sapiens	60.5	13	6.67E-08	25.157	NP_079380	NA	NA	NA
HyS0007.309	HyS0007.309	583	-	-	4	yes	-	11.8966	0	0	0	0	0	0	0	2.97415	0	0	1	0	0	0	1	0	0	0	0	0	0	0	1	0	0	0	0	0	brachyury 2 [Dynamena pumila]	3.10E-14	QBC65504.1	T-box-containing protein TBXT-like	Danio rerio	77.8	70	2.62E-18	70.833	XP_021329724	T-box transcription factor Tb	TBX19	DNA-binding transcription factor activity
HyS0057.54	HyS0057.054	584	-	-	4	yes	-	2.06221	1.38456	1.4765	1.37715	0	0	0	0	1.575105	0	0	1	0	0	0	1	0	0	0	0	0	0	0	1	0	0	0	0	0	fibroblast growth factor receptor homolog 1-like isoform X3 [Diabrotica virgifera virgifera]	7.10E-22	XP_028138345.1	fibroblast growth factor receptor 3 isoform 1 precursor	Homo sapiens	108	55	2.12E-27	66.667	NP_000133	Receptor protein-tyrosine kinase	NA	protein tyrosine kinase activity
HyS0057.56	HyS0057.056	585	-	-	4	yes	-	7.43755	3.26988	0.535888	0.505216	0	0	0	0	2.9371335	0	0	1	0	0	0	1	0	0	0	0	0	0	0	1	0	0	0	0	0	contactin-associated protein-like 2 [Lingula anatina]	8.70E-19	XP_013389174.1	neurexin IV, isoform A	Drosophila melanogaster	82	45	7.54E-16	33.117	NP_524034	NA	NA	NA
HyS0057.79	HyS0057.079	586	-	-	4	yes	-	0	0	0	31.4154	0	0	0	0	7.85385	0	0	1	0	0	0	1	0	0	0	0	1	0	0	0	1	0	0	0	0	PREDICTED: microsomal glutathione S-transferase 2-like [Hydra vulgaris]	2.80E-41	XP_002154468.2	microsomal glutathione S-transferase 2 isoform 1 precursor	Homo sapiens	114	87	1.56E-32	57.447	NP_001191295	Glutathione S-transferase theta	MGST2	enzyme activator activity
HyS0007.407	HyS0007.407	587	-	-	4	yes	-	28.0374	18.8215	25.1532	15.6767	1.93437	3.44573	2.35103	3.02185	21.9222	2.69005	2.68644	1	1	1	0	0	1	0	0	0	1	0	0	0	1	0	0	0	0	PREDICTED: uncharacterized protein LOC105843327, partial [Hydra vulgaris]	6.70E-42	XP_012554013.1	no hits	-	-	-	-	-	-	NA	NA	NA
HyS0007.308	HyS0007.308	588	-	-	4	yes	-	1.13059	2.28909	2.43938	0.764124	0	0.357029	0.325869	0	1.655796	0.1785145	0.1629345	1	0	0	0	1	0	0	0	0	0	0	0	1	0	0	0	0	0	no hits	-	-	no hits	-	-	-	-	-	-	NA	NA	NA
HyS0150.7	HyS0150.007	589	-	sex-linked-abnormal	-	-	-	0	0	0	0	0.0325182	0	0	0	0	0.0162591	0	0	0	0	1	0	0	0	0	0	0	0	0	1	0	0	0	0	0	PREDICTED: uncharacterized protein LOC106912169 isoform X1 [Poecilia mexicana]	1.40E-49	XP_014834493.1	uncharacterized mitochondrial protein AtMg00810-like	Glycine max	62	16	1.48E-08	24.725	XP_014629723	NA	NA	NA
HyS0007.258	HyS0007.258	590	-	-	4	yes	-	1.28873	0	0.926163	5.21533	0.429323	1.01722	1.11579	0.294742	1.85755575	0.7232715	0.705266	1	0	0	0	1	0	0	0	0	0	0	0	1	0	0	0	0	0	no hits	-	-	no hits	-	-	-	-	-	-	NA	NA	NA
HyS0070.90	HyS0070.090	591	-	sex-linked-abnormal	-	-	-	0	0	0	0	0.045514	0	0	0	0	0.022757	0	0	0	0	1	0	0	0	0	0	0	0	0	1	0	0	0	0	0	PREDICTED: uncharacterized protein LOC105850374, partial [Hydra vulgaris]	1.90E-59	XP_012566303.1	no hits	-	-	-	-	-	-	NA	NA	NA
HyS0067.77	HyS0067.077	592	-	sex-linked-abnormal	4	yes	-	0.386064	0	0.139317	0.263475	0.0643146	0	0	0	0.197214	0.0321573	0	0	0	0	1	0	0	0	0	0	0	0	0	1	0	0	0	0	0	uncharacterized protein LOC110246272 [Exaiptasia pallida]	1.10E-21	XP_020908250.1	E3 ubiquitin-protein ligase TRIM71	Mus musculus	100	45	8.87E-21	29.699	NP_001035968	NA	NA	NA
HyS4711.1	HyS4711.001	593	-	sex-linked-abnormal	-	-	-	1.19407	0	0.14376	0	0.0663075	0	0	0	0.3344575	0.03315375	0	0	0	0	1	0	0	0	0	0	0	0	0	1	0	0	0	0	0	hypothetical protein BOX15_Mlig021084g2 [Macrostomum lignano]	9.70E-112	PAA70689.1	hypothetical protein DDB_G0282753	Dictyostelium discoideum AX4	135	29	1.03E-30	27.796	XP_640015	Reverse transcriptase domain-containing protein	NA	serine-type endopeptidase activity
HyS0150.10	HyS0150.010	594	-	sex-linked-abnormal	-	-	-	0.693126	0	0	0	0.115467	0.109484	0	0.157829	0.1732815	0.1124755	0.0789145	0	0	0	1	0	0	0	0	0	0	0	0	1	0	0	0	0	0	uncharacterized protein LOC114537410 [Dendronephthya gigantea]	1.10E-35	XP_028414266.1	uncharacterized protein si:zfos-128g4.1	Danio rerio	51.6	68	3.34E-06	24.096	XP_002661969	NA	NA	NA
HyS0057.128	HyS0057.128	595	-	-	4	yes	-	12.0883	12.1399	12.3051	4.71137	1.22266	2.59194	1.48479	2.25672	10.3111675	1.9073	1.870755	1	1	1	0	0	1	0	0	0	1	0	0	0	1	0	0	0	0	PREDICTED: GRB2-associated-binding protein 2 isoform X1 [Dinoponera quadriceps]	2.10E-08	XP_014467730.1	GRB2-associated-binding protein 2 isoform 1	Mus musculus	60.5	43	2.62E-08	29.858	NP_034378	NA	NA	NA
HyS0069.84	HyS0069.084	596	-	sex-linked-abnormal	-	-	-	0	0	0.267944	0	0.247802	0	0	0.169421	0.066986	0.123901	0.0847105	0	0	0	1	0	0	0	0	0	0	0	0	1	0	0	0	0	0	no hits	-	-	no hits	-	-	-	-	-	-	NA	NA	NA
HyS0148.5	HyS0148.005	597	-	sex-linked-abnormal	-	-	-	0	0.328342	0	0	0.0807508	0	0	0	0.0820855	0.0403754	0	0	0	0	1	0	0	0	0	0	0	0	0	1	0	0	0	0	0	hypothetical protein PROFUN_16283 [Planoprotostelium fungivorum]	1.20E-10	PRP74337.1	Tyrosine-protein kinase	Caenorhabditis elegans	61.2	44	9.91E-09	27.65	NP_501309	NA	NA	NA
HyS0007.391	HyS0007.391	598	-	-	4	yes	-	0	0	0	0	0	0.0828008	0	0	0	0.0414004	0	0	0	0	1	0	0	0	0	0	0	0	0	1	0	0	0	0	0	hypothetical protein AWC38_SpisGene11748 [Stylophora pistillata]	6.40E-09	PFX23703.1	no hits	-	-	-	-	-	-	NA	NA	NA
HyS0120.25	HyS0120.025	599	-	sex-linked-abnormal	4	yes	-	0	0	0	0	0.0426247	0.0404303	0	0	0	0.0415275	0	0	0	0	1	0	0	0	0	0	0	0	0	1	0	0	0	0	0	Calcium-responsive transcription factor [Exaiptasia pallida]	4.30E-78	KXJ21728.1	uncharacterized protein LOC100006562	Danio rerio	47.8	15	4.36E-05	31.2	XP_021331054	NA	NA	NA
HyS4676.1	HyS4676.001	600	-	sex-linked-abnormal	-	-	-	2.19149	0	1.18535	0	0	0.0865509	0	0	0.84421	0.04327545	0	0	0	0	1	0	0	0	0	0	0	0	0	1	0	0	0	0	0	no hits	-	-	histone-lysine N-methyltransferase EHMT1 isoform X31	Mus musculus	79	25	2.90E-14	43.564	XP_030108085	NA	NA	NA
HyS0007.402	HyS0007.402	601	-	-	4	yes	-	0	0	0.75811	0	0.0875509	0	0	0	0.1895275	0.04377545	0	0	0	0	1	0	0	0	0	0	0	0	0	1	0	0	0	0	0	PREDICTED: lysM and putative peptidoglycan-binding domain-containing protein 3-like isoform X1 [Hydra vulgaris]	2.10E-15	XP_012558672.1	lysM and putative peptidoglycan-binding domain-containing protein 4 isoform X3	Homo sapiens	59.3	21	9.54E-09	36.264	XP_011519544	NA	NA	NA
HyS0069.23	HyS0069.023	602	-	sex-linked-abnormal	-	-	-	0	0	0.2278	0	0.105283	0	0	0	0.05695	0.0526415	0	0	0	0	1	0	0	0	0	0	0	0	0	1	0	0	0	0	0	PREDICTED: uncharacterized protein LOC105440338 [Strongylocentrotus purpuratus]	3.70E-13	XP_011668645.1	casein kinase like 13	Arabidopsis thaliana	60.1	54	1.46E-08	28.571	NP_171939	NA	NA	NA
HyS0067.8	HyS0067.008	603	-	sex-linked-abnormal	4	yes	-	0	0	0	0.438448	0.107388	0	0	0	0.109612	0.053694	0	0	0	0	1	0	0	0	0	0	0	0	0	1	0	0	0	0	0	hypothetical protein AWC38_SpisGene11834 [Stylophora pistillata]	1.00E-28	PFX23604.1	uncharacterized protein LOC108191355	Danio rerio	47.8	42	1.69E-04	25	XP_021334462	NA	NA	NA
HyS0007.285	HyS0007.285	604	-	-	4	yes	-	0	0.223318	0	0	0.109952	0	0	0	0.0558295	0.054976	0	0	0	0	1	0	0	0	0	0	0	0	0	1	0	0	0	0	0	amiloride-sensitive sodium channel subunit beta-2-like [Exaiptasia pallida]	7.80E-21	XP_020892112.1	Uncharacterized protein CELE_C24G7.4	Caenorhabditis elegans	69.3	55	1.75E-11	28.194	NP_001309477	NA	NA	NA
HyS0116.22	HyS0116.022	605	-	sex-linked-abnormal	4	yes	-	0	0	0.821921	0	0.764884	1.08673	0.668626	1.05891	0.20548025	0.925807	0.863768	0	0	0	1	0	0	0	0	0	0	0	0	1	0	0	0	0	0	hypothetical protein AC249_AIPGENE20058 [Exaiptasia pallida]	1.30E-22	KXJ17961.1	no hits	-	-	-	-	-	-	NA	NA	NA
HyS0291.2	HyS0291.002	606	-	sex-linked-abnormal	-	-	-	0	0	0	0	0.397568	0	0	0.272735	0	0.198784	0.1363675	0	0	0	1	0	0	0	0	0	0	0	0	1	0	0	0	0	0	uncharacterized protein LOC112594324 [Melanaphis sacchari]	4.00E-07	XP_025194839.1	no hits	-	-	-	-	-	-	NA	NA	NA
HyS0120.20	HyS0120.020	607	-	sex-linked-abnormal	4	yes	-	0	0	0	0	0	1.73489	1.60775	0	0	0.867445	0.803875	0	0	0	1	0	0	0	0	0	0	0	0	1	0	0	0	0	0	hypothetical protein SELMODRAFT_86606, partial [Selaginella moellendorffii]	9.10E-04	EFJ31707.1	krev interaction trapped protein 1 isoform 2	Mus musculus	62	86	6.34E-11	28.704	NP_001164023	Ankyrin	NA	ribonuclease III activity
HyS0057.78	HyS0057.078	608	-	-	4	yes	-	0	0	0.296133	0	0.0683616	0.0648342	0	0	0.07403325	0.0665979	0	0	0	0	1	0	0	0	0	0	0	0	0	1	0	0	0	0	0	hypothetical protein AWC38_SpisGene5150 [Stylophora pistillata]	1.30E-19	PFX30044.1	uncharacterized protein LOC101886616	Danio rerio	55.1	40	1.91E-06	25.692	XP_021325228	NA	NA	NA
HyS0177.5	HyS0177.005	609	-	sex-linked-abnormal	4	yes	-	0	1.17237	0.249764	0.471137	0.115467	0.218968	0.199071	0	0.47331775	0.1672175	0.0995355	0	0	0	1	0	0	0	0	0	0	0	0	1	0	0	0	0	0	PREDICTED: zinc finger SWIM domain-containing protein 1-like [Hydra vulgaris]	7.80E-10	XP_012558607.1	no hits	-	-	-	-	-	-	NA	NA	NA
HyS0070.91	HyS0070.091	610	-	sex-linked-abnormal	-	-	-	0.822838	0	0	0	0.137075	0	0	0	0.2057095	0.0685375	0	0	0	0	1	0	0	0	0	0	0	0	0	1	0	0	0	0	0	no hits	-	-	no hits	-	-	-	-	-	-	NA	NA	NA
HyS0067.7	HyS0067.007	611	-	sex-linked-abnormal	4	yes	-	0	0	0	0	0	0.138809	0	0	0	0.0694045	0	0	0	0	1	0	0	0	0	0	0	0	0	1	0	0	0	0	0	no hits	-	-	no hits	-	-	-	-	-	-	NA	NA	NA
HyS0173.4	HyS0173.004	612	-	sex-linked-abnormal	-	-	-	0	0	0	0	0.142531	0	0	0	0	0.0712655	0	0	0	0	1	0	0	0	0	0	0	0	0	1	0	0	0	0	0	no hits	-	-	no hits	-	-	-	-	-	-	NA	NA	NA
HyS0007.319	HyS0007.319	613	-	-	4	yes	-	0.770411	1.56303	1.38756	1.04628	0.128341	0.243368	0.221407	0	1.19182025	0.1858545	0.1107035	1	0	0	0	1	0	0	0	0	0	0	0	1	0	0	0	0	0	no hits	-	-	no hits	-	-	-	-	-	-	NA	NA	NA
HyS0070.24	HyS0070.024	614	-	sex-linked-abnormal	-	-	-	4.06671	6.82699	2.18407	5.43349	0	0.641216	0	0.467531	4.627815	0.320608	0.2337655	1	0	0	0	1	0	0	0	0	0	0	0	1	0	0	0	0	0	no hits	-	-	no hits	-	-	-	-	-	-	NA	NA	NA
HyS0148.4	HyS0148.004	615	-	sex-linked-abnormal	-	-	-	0	0.379313	0	0	0.187241	0	0	0	0.09482825	0.0936205	0	0	0	0	1	0	0	0	0	0	0	0	0	1	0	0	0	0	0	no hits	-	-	no hits	-	-	-	-	-	-	NA	NA	NA
HyS0113.1	HyS0113.001	616	-	sex-linked-abnormal	4	yes	-	0	0.815086	0.434331	0	0	0.19076	0	0	0.31235425	0.09538	0	0	0	0	1	0	0	0	0	0	0	0	0	1	0	0	0	0	0	no hits	-	-	no hits	-	-	-	-	-	-	NA	NA	NA
HyS0141.3	HyS0141.003	617	-	sex-linked-abnormal	-	-	-	1.27179	0.857636	0.914062	0.857983	0	0.200775	0	0	0.97536775	0.1003875	0	0	0	0	1	0	0	0	0	0	0	0	0	1	0	0	0	0	0	uncharacterized protein LOC108238585 [Kryptolebias marmoratus]	2.00E-24	XP_017276271.2	uncharacterized protein si:ch211-174j14.2	Danio rerio	52.4	56	6.36E-07	28.333	XP_002662443	NA	NA	NA
HyS0150.9	HyS0150.009	618	-	sex-linked-abnormal	-	-	-	0	0.432347	0.690554	0.653356	0.10623	0.100756	0	0	0.44406425	0.103493	0	0	0	0	1	0	0	0	0	0	0	0	0	1	0	0	0	0	0	PREDICTED: gamma-glutamyltranspeptidase 1-like [Hydra vulgaris]	2.90E-177	XP_012556244.1	gamma-glutamyltranspeptidase 1 isoform X1	Danio rerio	423	99	4.48E-140	40.306	XP_017212782	Gamma-glutamyl transpeptidase	GGT1	glutathione hydrolase activity
HyS0422.5	HyS0422.005	619	-	sex-linked-abnormal	4	yes	-	0	0	0.451137	0	0.209095	0	0	0	0.11278425	0.1045475	0	0	0	0	1	0	0	0	0	0	0	0	0	1	0	0	0	0	0	no hits	-	-	no hits	-	-	-	-	-	-	NA	NA	NA
HyS0007.301	HyS0007.301	620	-	-	4	yes	-	0	0.230364	0	0	0	0.215117	0	0	0.057591	0.1075585	0	0	0	0	1	0	0	0	0	0	0	0	0	1	0	0	0	0	0	PREDICTED: kelch-like protein 2 [Hydra vulgaris]	3.30E-109	XP_012555886.1	kelch-like protein 20 isoform X4	Homo sapiens	206	91	2.56E-60	35.161	XP_011507722	BTB domain-containing protein	NA	DNA binding
HyS0070.119	HyS0070.119	621	-	sex-linked-abnormal	-	-	-	0	0	0	0	0.111473	0.105699	0	0	0	0.108586	0	0	0	0	1	0	0	0	0	0	0	0	0	1	0	0	0	0	0	reverse transcriptase [Lasius niger]	9.80E-24	KMQ88340.1	no hits	-	-	-	-	-	-	NA	NA	NA
HyS0007.304	HyS0007.304	622	-	-	4	yes	-	11.3366	12.1269	8.50056	3.84029	0.314757	0.447582	0.54377	0	8.9510875	0.3811695	0.271885	1	0	0	0	1	0	0	0	0	1	0	0	0	1	0	0	0	0	PREDICTED: zinc finger C4H2 domain-containing protein-like [Aplysia californica]	8.70E-10	XP_005090612.1	zinc finger C4H2 domain-containing protein	Danio rerio	67.8	91	1.57E-12	27.488	NP_955936	NA	NA	NA
HyS0291.1	HyS0291.001	623	-	sex-linked-abnormal	-	-	-	0	0	0	0	0	0.229367	0	0	0	0.1146835	0	0	0	0	1	0	0	0	0	0	0	0	0	1	0	0	0	0	0	hypothetical protein AC249_AIPGENE3795 [Exaiptasia pallida]	7.50E-26	KXJ18663.1	uncharacterized protein si:ch73-7i4.2	Danio rerio	88.2	75	2.88E-19	30.405	XP_002663431	NA	NA	NA
HyS0116.8	HyS0116.008	624	-	sex-linked-abnormal	4	yes	-	0	0.857636	1.37109	0	0.211842	0.602324	0	0.581661	0.5571815	0.407083	0.2908305	0	0	0	1	0	0	0	0	0	0	0	0	1	0	0	0	0	0	PREDICTED: uncharacterized protein LOC105844462 [Hydra vulgaris]	6.90E-41	XP_012556571.1	no hits	-	-	-	-	-	-	NA	NA	NA
HyS0069.46	HyS0069.046	625	-	sex-linked-abnormal	-	-	-	0	0	0.525716	0	0.243873	0	0	0	0.131429	0.1219365	0	0	0	0	1	0	0	0	0	0	0	0	0	1	0	0	0	0	0	no hits	-	-	no hits	-	-	-	-	-	-	NA	NA	NA
HyS3583.1	HyS3583.001	626	-	sex-linked-abnormal	-	-	-	41.4936	29.8873	28.9795	24.6213	10.3196	15.9728	11.8133	14.2327	31.245425	13.1462	13.023	1	1	1	0	0	1	0	0	0	1	1	1	0	0	1	0	0	0	PREDICTED: zinc finger RNA-binding protein-like [Hydra vulgaris]	5.00E-245	XP_002153846.1	Zinc-finger protein at 72D, isoform F	Drosophila melanogaster	507	86	4.43E-165	39.094	NP_001261924	LOW QUALITY PROTEIN: zinc finger RNA-binding protein 2	ZFR	zinc ion binding
HyS0120.9	HyS0120.009	627	-	sex-linked-abnormal	4	yes	-	0.664688	0.225316	0.119962	0	0.0553655	0.210048	0	0	0.2524915	0.13270675	0	0	0	0	1	0	0	0	0	0	0	0	0	1	0	0	0	0	0	PREDICTED: gamma-glutamyltranspeptidase 1-like [Hydra vulgaris]	2.30E-172	XP_012556244.1	gamma-glutamyltranspeptidase 1 isoform X1	Danio rerio	409	90	6.04E-134	39.28	XP_017212782	Gamma-glutamyltranspeptidase	NA	glutathione hydrolase activity
HyS0116.11	HyS0116.011	628	-	sex-linked-abnormal	4	yes	-	0	0	0	0	0	0.282224	0	0	0	0.141112	0	0	0	0	1	0	0	0	0	0	0	0	0	1	0	0	0	0	0	uncharacterized protein K02A2.6-like [Dendronephthya gigantea]	1.40E-07	XP_028414242.1	uncharacterized protein K02A2.6	Danio rerio	45.4	71	8.77E-05	29.167	XP_005158326	NA	NA	NA
HyS0069.50	HyS0069.050	629	-	sex-linked-abnormal	-	-	-	0	0	0.618671	0	0.287287	0	0	0	0.15466775	0.1436435	0	0	0	0	1	0	0	0	0	0	0	0	0	1	0	0	0	0	0	no hits	-	-	no hits	-	-	-	-	-	-	NA	NA	NA
HyS0057.57	HyS0057.057	630	-	-	4	yes	-	0	0	0.341128	0	0	0.299362	0	0	0.085282	0.149681	0	0	0	0	1	0	0	0	0	0	0	0	0	1	0	0	0	0	0	hypothetical protein pdam_00018232 [Pocillopora damicornis]	2.00E-29	RMX56218.1	zinc metalloproteinase nas-4-like isoform X2	Danio rerio	126	75	1.79E-34	35.859	XP_017213608	Zinc metalloproteinase	NA	metalloendopeptidase activity
HyS4701.1	HyS4701.001	631	-	X_Z	-	-	-	6.01845	4.27773	10.4143	8.60116	0.802087	1.0458	0.863634	0.684761	7.32791	0.9239435	0.7741975	1	0	0	0	1	0	0	0	0	1	0	0	0	1	0	0	0	0	no hits	-	-	no hits	-	-	-	-	-	-	NA	NA	NA
HyS0148.7	HyS0148.007	632	-	sex-linked-abnormal	-	-	-	33.6567	27.1347	33.3437	23.5894	1.97425	6.89001	4.34901	4.20297	29.431125	4.43213	4.27599	1	1	1	0	0	1	0	0	0	1	0	0	0	1	0	0	0	0	PREDICTED: gamma-glutamyltranspeptidase 1-like [Hydra vulgaris]	1.60E-58	XP_012556244.1	gamma-glutamyltranspeptidase 1-like	Danio rerio	150	46	2.16E-38	38.605	XP_697468	NA	NA	NA
HyS0067.55	HyS0067.055	633	-	sex-linked-abnormal	4	yes	-	0	0	0	0	0.312286	0	0	0	0	0.156143	0	0	0	0	1	0	0	0	0	0	0	0	0	1	0	0	0	0	0	hypothetical protein A6F71_08245 [Cycloclasticus sp. symbiont of Poecilosclerida sp. M]	1.00E-12	ORU90924.1	no hits	-	-	-	-	-	-	NA	NA	NA
HyS0120.16	HyS0120.016	634	-	sex-linked-abnormal	4	yes	-	0	0	0	0	0.166026	0.157385	0	0	0	0.1617055	0	0	0	0	1	0	0	0	0	0	0	0	0	1	0	0	0	0	0	ATP-dependent DNA helicase RRM3 [Exaiptasia pallida]	1.50E-29	KXJ06934.1	uncharacterized protein LOC101882679	Danio rerio	73.6	79	1.92E-13	31.527	XP_021330385	ATP-dependent DNA helicase	NA	DNA helicase activity
HyS0007.264	HyS0007.264	635	-	-	4	yes	-	4.34946	9.93851	9.83772	2.81794	0.266951	1.51928	0.786012	0.675342	6.7359075	0.8931155	0.730677	1	0	0	0	1	0	0	0	0	1	0	0	0	1	0	0	0	0	Protein jagged-1b [Acipenser ruthenus]	1.60E-04	RXM34569.1	leucine-rich repeat-containing protein 15-like	Danio rerio	170	64	1.30E-42	29.668	XP_021322095	Leucine rich repeat protein (Fragment)	NA	G protein-coupled receptor activity
HyS1555.2	HyS1555.002	636	-	sex-linked-abnormal	-	-	-	0	0	0	0	0.226339	0.107307	0	0	0	0.166823	0	0	0	0	1	0	0	0	0	0	0	0	0	1	0	0	0	0	0	PREDICTED: lysM and putative peptidoglycan-binding domain-containing protein 3-like isoform X1 [Hydra vulgaris]	3.90E-22	XP_012558672.1	lysM and putative peptidoglycan-binding domain-containing protein 4	Danio rerio	59.7	27	6.26E-09	34.831	NP_957144	NA	NA	NA
HyS0007.295	HyS0007.295	637	-	-	4	yes	-	14.7724	14.7666	10.1634	16.4358	0.559301	2.54559	0.771276	1.98737	14.03455	1.5524455	1.379323	1	1	1	0	0	1	0	0	0	1	0	0	0	1	0	0	0	0	RecName: Full=Ras-related protein Rab-1A	1.50E-60	Q05974.1	ras-related protein Rab-1A	Danio rerio	241	86	1.08E-79	57.711	NP_001007162	Rab GTPase	NA	GTPase activity
HyS0070.48	HyS0070.048	638	-	sex-linked-abnormal	-	-	-	0.746793	0.253089	2.29082	0.764618	0.435431	0.412975	0.320896	0.169652	1.01383	0.424203	0.245274	1	0	0	0	1	0	0	0	0	0	0	0	1	0	0	0	0	0	uncharacterized protein LOC110055434 [Orbicella faveolata]	8.90E-14	XP_020617482.1	uncharacterized protein Dmel_CG4766	Drosophila melanogaster	47.8	36	2.09E-04	22.967	NP_572287	NA	NA	NA
HyS0440.1	HyS0440.001	639	-	sex-linked-abnormal	-	-	-	0	0.571531	0	0	0.0937477	0.266699	0	0	0.14288275	0.18022335	0	0	0	0	1	0	0	0	0	0	0	0	0	1	0	0	0	0	0	no hits	-	-	no hits	-	-	-	-	-	-	NA	NA	NA
HyS0120.11	HyS0120.011	640	-	sex-linked-abnormal	4	yes	-	0	0.471931	0	0	0.466584	0.221083	0	0.320609	0.11798275	0.3438335	0.1603045	0	0	0	1	0	0	0	0	0	0	0	0	1	0	0	0	0	0	reverse transcriptase [Ciona intestinalis]	3.00E-14	BAC82589.1	no hits	-	-	-	-	-	-	NA	NA	NA
HyS0007.275	HyS0007.275	641	-	-	4	yes	-	0.840717	0	0	0.570358	0.560213	0	0	0.191644	0.35276875	0.2801065	0.095822	0	0	0	1	0	0	0	0	0	0	0	0	1	0	0	0	0	0	PREDICTED: uncharacterized protein LOC105845888 [Hydra vulgaris]	3.00E-26	XP_012559572.1	no hits	-	-	-	-	-	-	NA	NA	NA
HyS0244.5	HyS0244.005	642	-	sex-linked-abnormal	-	-	-	0.791197	1.20828	0.905215	0.812658	0.241646	0.166712	0	0.0299037	0.9293375	0.204179	0.01495185	0	0	0	1	0	0	0	0	0	0	0	0	1	0	0	0	0	0	predicted protein [Nematostella vectensis]	3.00E-290	XP_001626771.1	pappalysin-2 isoform X2	Danio rerio	802	97	0	33.526	XP_009296921	LOW QUALITY PROTEIN: pappalysin-2	PAPPA2	metallopeptidase activity
HyS0057.118	HyS0057.118	643	-	-	4	yes	-	0	0.400099	1.27917	0	0.197566	0.187257	0	0	0.41981725	0.1924115	0	0	0	0	1	0	0	0	0	0	0	0	0	1	0	0	0	0	0	PREDICTED: uncharacterized protein LOC105848930 [Hydra vulgaris]	1.20E-06	XP_012564632.1	E3 ubiquitin-protein ligase TRIM31 isoform X3	Homo sapiens	48.1	58	1.68E-05	29.605	XP_011512568	RING-type domain-containing protein (Fragment)	NA	metal ion binding
HyS0141.12	HyS0141.012	644	-	sex-linked-abnormal	-	-	-	0	0	0	0	0.422277	0	0	0	0	0.2111385	0	0	0	0	1	0	0	0	0	0	0	0	0	1	0	0	0	0	0	no hits	-	-	no hits	-	-	-	-	-	-	NA	NA	NA
HyS0620.4	HyS0620.004	645	-	sex-linked-abnormal	4	yes	-	1.26901	0.427887	0.456038	0	0.422758	0	0	0	0.53823375	0.211379	0	0	0	0	1	0	0	0	0	0	0	0	0	1	0	0	0	0	0	no hits	-	-	no hits	-	-	-	-	-	-	NA	NA	NA
HyS0422.6	HyS0422.006	646	-	sex-linked-abnormal	4	yes	-	0	0	0	0	0.815513	0.515455	0.703696	0.185953	0	0.665484	0.4448245	0	0	0	1	0	0	0	0	0	0	0	0	1	0	0	0	0	0	reverse transcriptase [Lasius niger]	7.00E-31	KMQ88340.1	no hits	-	-	-	-	-	-	NA	NA	NA
HyS0113.19	HyS0113.019	647	-	sex-linked-abnormal	4	yes	-	1.65298	5.59632	3.9736	1.12567	0.18358	1.04452	0.158068	0.626671	3.0871425	0.61405	0.3923695	1	0	0	0	1	0	0	0	0	0	0	0	1	0	0	0	0	0	no hits	-	-	adapter molecule crk isoform 3	Mus musculus	44.7	12	6.96E-05	43.75	NP_001264150	NA	NA	NA
HyS0070.120	HyS0070.120	648	-	sex-linked-abnormal	-	-	-	0.895179	0.30248	0	0.606875	0.447377	0	0	0	0.4511335	0.2236885	0	0	0	0	1	0	0	0	0	0	0	0	0	1	0	0	0	0	0	uncharacterized protein LOC114542636 [Dendronephthya gigantea]	1.70E-07	XP_028417942.1	no hits	-	-	-	-	-	-	NA	NA	NA
HyS0328.3	HyS0328.003	649	-	sex-linked-abnormal	-	-	-	0	0	0	0	0	0.47291	0	0	0	0.236455	0	0	0	0	1	0	0	0	0	0	0	0	0	1	0	0	0	0	0	no hits	-	-	no hits	-	-	-	-	-	-	NA	NA	NA
HyS0120.18	HyS0120.018	650	-	sex-linked-abnormal	4	yes	-	0	1.58114	0.842508	0.791467	0.390349	0.369984	0	0.267737	0.80377875	0.3801665	0.1338685	0	0	0	1	0	0	0	0	0	0	0	0	1	0	0	0	0	0	no hits	-	-	no hits	-	-	-	-	-	-	NA	NA	NA
HyS0113.21	HyS0113.021	651	-	sex-linked-abnormal	4	yes	-	0	0.512406	0	1.02336	0.25345	0.240166	0	0	0.3839415	0.246808	0	0	0	0	1	0	0	0	0	0	0	0	0	1	0	0	0	0	0	uncharacterized protein LOC114530424, partial [Dendronephthya gigantea]	1.40E-21	XP_028407844.1	uncharacterized protein LOC101887144	Danio rerio	73.2	46	3.13E-14	43.529	XP_021324207	NA	NA	NA
HyS0007.276	HyS0007.276	652	-	-	4	yes	-	0.415647	1.12664	1.64969	0	0.207728	0.328348	0	0	0.79799425	0.268038	0	0	0	0	1	0	0	0	0	0	0	0	0	1	0	0	0	0	0	PREDICTED: uncharacterized protein LOC105845888 [Hydra vulgaris]	4.40E-43	XP_012559572.1	no hits	-	-	-	-	-	-	Lactosylceramide	NA	NA
HyS0069.78	HyS0069.078	653	-	sex-linked-abnormal	-	-	-	0	0	0	0	0	0.539482	0	0	0	0.269741	0	0	0	0	1	0	0	0	0	0	0	0	0	1	0	0	0	0	0	no hits	-	-	no hits	-	-	-	-	-	-	NA	NA	NA
HyS0067.17	HyS0067.017	654	-	sex-linked-abnormal	4	yes	-	18.6146	5.0292	18.9895	5.89795	5.88624	6.23727	5.81677	5.66916	12.1328125	6.061755	5.742965	1	1	1	0	0	1	0	0	0	1	1	1	0	0	1	0	0	0	DNA polymerase subunit gamma-1-like [Orbicella faveolata]	1.70E-284	XP_020603181.1	DNA polymerase subunit gamma-1 isoform 1	Mus musculus	1008	97	0	45.254	NP_059490	DNA polymerase gamma, catalytic subunit	POLG	DNA-directed DNA polymerase activity
HyS0070.122	HyS0070.122	655	-	sex-linked-abnormal	-	-	-	0	0	0	0	0.495525	0.469738	0.285463	0	0	0.4826315	0.1427315	0	0	0	1	0	0	0	0	0	0	0	0	1	0	0	0	0	0	reverse transcriptase-like protein, partial [Dinothrombium tinctorium]	2.10E-04	RWR98849.1	no hits	-	-	-	-	-	-	NA	NA	NA
HyS0007.388	HyS0007.388	656	-	-	4	yes	-	0.322914	0.547336	2.2147	0.441121	0.537945	0.969424	0.277398	0.513313	0.88151775	0.7536845	0.3953555	0	0	0	1	0	0	0	0	0	0	0	0	1	0	0	0	0	0	PREDICTED: gamma-tubulin complex component 4-like [Hydra vulgaris]	4.90E-226	XP_004206016.1	gamma-tubulin complex component 4 isoform b	Homo sapiens	546	100	0	43.982	NP_055259	Gamma-tubulin complex component	TUBGCP4	gamma-tubulin binding
HyS0007.378	HyS0007.378	657	-	-	4	yes	-	8.63921	9.66838	15.328	5.8745	0.774952	2.51937	1.33575	1.21033	9.8775225	1.647161	1.27304	1	1	1	0	0	1	0	0	0	1	0	0	0	1	0	0	0	0	PREDICTED: uncharacterized protein LOC105846713 [Hydra vulgaris]	1.00E-41	XP_012561173.1	Uncharacterized protein CELE_F01D5.1	Caenorhabditis elegans	54.3	44	1.63E-07	25.61	NP_496932	NA	NA	NA
HyS0069.63	HyS0069.063	658	-	sex-linked-abnormal	-	-	-	1.10106	1.1195	1.19211	0.250542	0.427996	0.521905	0.105134	0.0833737	0.915803	0.4749505	0.09425385	0	0	0	1	0	0	0	0	0	0	0	0	1	0	0	0	0	0	PREDICTED: gamma-glutamyltranspeptidase 1-like [Hydra vulgaris]	1.90E-176	XP_012556244.1	gamma-glutamyltranspeptidase 1 isoform X1	Danio rerio	418	99	2.25E-138	39.966	XP_017212782	Gamma-glutamyltranspeptidase	GGT1	glutathione hydrolase activity
HyS0067.64	HyS0067.064	659	-	sex-linked-abnormal	4	yes	-	0	0	0.337832	0	0.469081	0.296459	0	0	0.084458	0.38277	0	0	0	0	1	0	0	0	0	0	0	0	0	1	0	0	0	0	0	reverse transcriptase [Lasius niger]	5.00E-20	KMQ90064.1	hypothetical protein DDB_G0270650	Dictyostelium discoideum AX4	51.2	45	3.22E-06	32.773	XP_646304	NA	NA	NA
HyS0007.311	HyS0007.311	660	-	-	4	yes	-	2.74182	1.38593	1.47725	0.923663	0.685014	1.51475	0.791825	0.627452	1.63216575	1.099882	0.7096385	1	1	0	0	1	0	0	0	0	0	0	0	1	0	0	0	0	0	brachyury 2 [Dynamena pumila]	1.20E-71	QBC65504.1	brachyury protein isoform X2	Danio rerio	235	77	1.80E-75	69.737	XP_009305355	Brachyury transcription factor	NA	DNA-binding transcription factor activity
HyS0070.40	HyS0070.040	661	-	sex-linked-abnormal	-	-	-	13.3249	16.2095	29.1027	43.9667	19.9779	17.3966	19.1654	17.4209	25.65095	18.68725	18.29315	1	1	1	0	0	1	0	0	0	1	1	1	0	0	1	0	0	0	PREDICTED: uncharacterized protein LOC100200582 [Hydra vulgaris]	3.40E-49	XP_002154885.1	MULTISPECIES: NAD(P)H-dependent oxidoreductase	Streptomyces	65.9	84	5.65E-12	29.146	WP_003976326	NA	NA	NA
HyS0141.9	HyS0141.009	662	-	sex-linked-abnormal	-	-	-	5.55555	0.749967	0	3.0046	0.740365	0.350886	0	0.253785	2.32752925	0.5456255	0.1268925	1	0	0	0	1	0	0	0	0	0	0	0	1	0	0	0	0	0	no hits	-	-	uncharacterized protein K02A2.6-like	Danio rerio	42.4	33	0.003	34.667	XP_005173220	NA	NA	NA
HyS0007.410	HyS0007.410	663	-	-	4	yes	-	2.30989	1.79228	3.3092	1.97841	1.29186	1.27767	0.565847	1.14077	2.347445	1.284765	0.8533085	1	1	0	0	1	0	0	0	0	0	0	0	1	0	0	0	0	0	PREDICTED: dmX-like protein 1 [Hydra vulgaris]	0	XP_012558581.1	dmX-like protein 1	Mus musculus	1073	99	0	31.072	NP_001074840	DmX protein 2	DMXL1	NA
HyS0069.19	HyS0069.019	664	-	sex-linked-abnormal	-	-	-	5.85709	4.9318	5.25716	0.985378	0	0.924397	0	0	4.257857	0.4621985	0	1	0	0	0	1	0	0	0	0	0	0	0	1	0	0	0	0	0	no hits	-	-	no hits	-	-	-	-	-	-	NA	NA	NA
HyS0069.20	HyS0069.020	665	-	sex-linked-abnormal	-	-	-	0	0	0	0	0.935619	0	0	0	0	0.4678095	0	0	0	0	1	0	0	0	0	0	0	0	0	1	0	0	0	0	0	no hits	-	-	no hits	-	-	-	-	-	-	NA	NA	NA
HyS0057.1	HyS0057.001	666	-	-	4	yes	-	0	0	0	0	0.649686	0.307734	0	0	0	0.47871	0	0	0	0	1	0	0	0	0	0	0	0	0	1	0	0	0	0	0	no hits	-	-	no hits	-	-	-	-	-	-	NA	NA	NA
HyS0177.6	HyS0177.006	667	-	sex-linked-abnormal	4	yes	-	0.874936	0.591347	0.315009	0.593308	0.291507	0.690907	0	0	0.59365	0.491207	0	0	0	0	1	0	0	0	0	0	0	0	0	1	0	0	0	0	0	no hits	-	-	no hits	-	-	-	-	-	-	NA	NA	NA
HyS0007.361	HyS0007.361	668	-	-	4	yes	-	4.02519	7.42219	7.14355	5.98844	1.51606	1.687	1.25134	0.952792	6.1448425	1.60153	1.102066	1	1	1	0	0	1	0	0	0	1	0	0	0	1	0	0	0	0	PREDICTED: uncharacterized protein LOC105846954 [Hydra vulgaris]	3.40E-177	XP_012561620.1	hypothetical protein DDB_G0284633	Dictyostelium discoideum AX4	83.2	31	1.02E-14	25.575	XP_638443	Transposable element P transposase	NA	transposase activity
HyS0057.85	HyS0057.085	669	-	-	4	yes	-	4.53813	7.16163	5.99428	8.21905	1.638	3.22556	1.08671	2.75691	6.4782725	2.43178	1.92181	1	1	1	0	0	1	0	0	0	1	0	0	0	1	0	0	0	0	no hits	-	-	no hits	-	-	-	-	-	-	NA	NA	NA
HyS0069.16	HyS0069.016	670	-	sex-linked-abnormal	-	-	-	0	0	0	0	0.532677	0.50446	0	0	0	0.5185685	0	0	0	0	1	0	0	0	0	0	0	0	0	1	0	0	0	0	0	no hits	-	-	no hits	-	-	-	-	-	-	NA	NA	NA
HyS0007.364	HyS0007.364	671	-	-	4	yes	-	4.26961	2.45911	4.31328	2.03861	1.13804	1.95624	0.978902	0.970323	3.2701525	1.54714	0.9746125	1	1	0	0	1	0	0	0	0	0	0	0	1	0	0	0	0	0	PREDICTED: neuronal acetylcholine receptor subunit alpha-2-like [Hydra vulgaris]	4.20E-174	XP_004208655.2	neuronal acetylcholine receptor subunit alpha-7a	Danio rerio	320	95	7.36E-103	36.961	NP_957513	Nicotinic acetylcholine receptor alpha subunit	NA	acetylcholine-gated cation-selective channel activity
HyS0116.6	HyS0116.006	672	-	sex-linked-abnormal	4	yes	-	0.734043	0.870719	1.32457	0	0.611423	0.637883	0	0.0833737	0.732333	0.624653	0.04168685	0	0	0	1	0	0	0	0	0	0	0	0	1	0	0	0	0	0	uncharacterized protein LOC110050835 [Orbicella faveolata]	7.10E-132	XP_020612467.1	uncharacterized protein LOC101883107	Danio rerio	260	85	2.09E-79	36.49	XP_005156758	Integrase core domain	NA	nucleic acid binding
HyS0069.8	HyS0069.008	673	-	sex-linked-abnormal	-	-	-	1.913	1.6213	1.38111	2.39564	0.584263	0.705289	0	0.0724017	1.8277625	0.644776	0.03620085	1	0	0	0	1	0	0	0	0	0	0	0	1	0	0	0	0	0	PREDICTED: gamma-glutamyltranspeptidase 1-like [Hydra vulgaris]	1.70E-174	XP_012556244.1	gamma-glutamyltranspeptidase 1 isoform X1	Danio rerio	412	99	5.57E-136	39.626	XP_017212782	Gamma-glutamyltranspeptidase	GGT1	glutathione hydrolase activity
HyS0057.43	HyS0057.043	674	-	-	4	yes	-	1.47544	0	3.17818	0	0.73719	1.86286	0	1.35162	1.163405	1.300025	0.67581	1	1	0	0	1	0	0	0	0	0	0	0	1	0	0	0	0	0	PREDICTED: voltage-gated hydrogen channel 1-like [Hydra vulgaris]	6.20E-33	XP_012554112.1	voltage-gated hydrogen channel 1	Danio rerio	121	65	4.28E-33	48.78	NP_001002346	Voltage-gated proton channel	HVCN1	voltage-gated proton channel activity
HyS0057.70	HyS0057.070	675	-	-	4	yes	-	15.1263	13.9011	18.117	8.83055	15.6592	12.9721	14.7216	12.6561	13.9937375	14.31565	13.68885	1	1	1	0	0	1	0	0	0	1	1	1	0	0	1	0	0	0	peptidyl-glycine alpha-amidating monooxygenase isoform X1 [Larimichthys crocea]	1.70E-62	XP_027132605.1	peptidyl-glycine alpha-amidating monooxygenase isoform X2	Danio rerio	239	97	8.69E-70	33.987	XP_009303381	Peptidyl-glycine alpha-amidating monooxygenase B	NA	oxidoreductase activity, acting on paired donors, with incorporation or reduction of molecular oxygen, reduced ascorbate as one donor, and incorporation of one atom of oxygen
HyS0007.256	HyS0007.256	676	-	-	4	yes	-	5.83954	7.01424	7.55618	11.8119	1.94563	4.38303	3.13326	1.93277	8.055465	3.16433	2.533015	1	1	1	0	0	1	0	0	0	1	0	0	0	1	0	0	0	0	PREDICTED: beta-1,3-galactosyltransferase sqv-2-like [Hydra vulgaris]	3.10E-89	XP_002158539.1	beta-1,3-galactosyltransferase 1	Mus musculus	46.6	60	6.18E-04	24.088	NP_001366253	Hexosyltransferase	NA	UDP-galactosyltransferase activity
HyS0070.125	HyS0070.125	677	-	sex-linked-abnormal	-	-	-	0	0	0	0	1.2744	0	0	0	0	0.6372	0	0	0	0	1	0	0	0	0	0	0	0	0	1	0	0	0	0	0	no hits	-	-	no hits	-	-	-	-	-	-	NA	NA	NA
HyS0057.77	HyS0057.077	678	-	-	4	yes	-	0	2.17008	0.288978	0.54461	0.801985	0.887091	0.230649	0.18285	0.750917	0.844538	0.2067495	0	0	0	1	0	0	0	0	0	0	0	0	1	0	0	0	0	0	no hits	-	-	no hits	-	-	-	-	-	-	NA	NA	NA
HyS0069.39	HyS0069.039	679	-	sex-linked-abnormal	-	-	-	0	0.675684	0	0	0.334941	0.95187	0	0	0.168921	0.6434055	0	0	0	0	1	0	0	0	0	0	0	0	0	1	0	0	0	0	0	uncharacterized protein LOC114526114 [Dendronephthya gigantea]	2.40E-30	XP_028403417.1	uncharacterized protein LOC108180169 isoform X1	Danio rerio	40	85	0.005	27.907	XP_021323828	NA	NA	NA
HyS0069.85	HyS0069.085	680	-	sex-linked-abnormal	-	-	-	3.867	1.63266	2.08749	1.30957	0.96629	0.763352	0	0.441156	2.22418	0.864821	0.220578	1	0	0	0	1	0	0	0	0	0	0	0	1	0	0	0	0	0	hypothetical protein AWC38_SpisGene11308 [Stylophora pistillata]	1.10E-24	PFX24096.1	no hits	-	-	-	-	-	-	NA	NA	NA
HyS0057.59	HyS0057.059	681	-	-	4	yes	-	37.7612	57.6016	37.1112	78.8753	5.83309	13.6645	6.90119	11.2556	52.837325	9.748795	9.078395	1	1	1	0	0	1	0	0	0	1	1	1	0	0	1	0	0	0	no hits	-	-	no hits	-	-	-	-	-	-	NA	NA	NA
HyS0007.330	HyS0007.330	682	-	-	4	yes	-	17.184	38.5101	33.1755	16.1862	2.77848	3.35352	1.44938	3.33289	26.26395	3.066	2.391135	1	1	1	0	0	1	0	0	0	1	0	0	0	1	0	0	0	0	332-1 secreted propeptide [Malo kingi]	4.40E-20	AKU77030.1	Uncharacterized protein CELE_Y39G8B.7	Caenorhabditis elegans	42.4	36	0.002	32	NP_496930	NA	NA	NA
HyS0057.66	HyS0057.066	683	-	-	4	yes	-	3.54176	14.8555	10.4645	4.81391	4.95615	7.4965	5.69715	5.32338	8.4189175	6.226325	5.510265	1	1	1	0	0	1	0	0	0	1	1	1	0	0	1	0	0	0	tyrosine-protein kinase RYK-like [Orbicella faveolata]	1.00E-17	XP_020629538.1	hepatocyte growth factor receptor isoform X3	Mus musculus	78.6	32	1.39E-14	37.5	XP_036021796	NA	NA	NA
HyS0007.273	HyS0007.273	684	-	-	4	yes	-	0.732491	0.247736	1.5834	0	0.854172	0.578492	0	0	0.64090675	0.716332	0	0	0	0	1	0	0	0	0	0	0	0	0	1	0	0	0	0	0	PREDICTED: uncharacterized protein LOC105845888 [Hydra vulgaris]	2.50E-34	XP_012559572.1	no hits	-	-	-	-	-	-	NA	NA	NA
HyS0057.31	HyS0057.031	685	-	-	4	yes	-	13.7192	10.5146	13.4474	5.89162	2.28523	1.77209	1.43929	1.14062	10.893205	2.02866	1.289955	1	1	1	0	0	1	0	0	0	1	0	0	0	1	0	0	0	0	PREDICTED: uncharacterized protein LOC105843242 [Hydra vulgaris]	8.60E-15	XP_012553783.1	no hits	-	-	-	-	-	-	NA	NA	NA
HyS0007.349	HyS0007.349	686	-	-	4	yes	-	1.25578	3.18727	4.75284	0	0.627597	1.2894	0	0.428718	2.2989725	0.9584985	0.214359	1	0	0	0	1	0	0	0	0	0	0	0	1	0	0	0	0	0	no hits	-	-	no hits	-	-	-	-	-	-	NA	NA	NA
HyS0070.93	HyS0070.093	687	-	sex-linked-abnormal	-	-	-	0	0	0	0	1.67807	0	0	0	0	0.839035	0	0	0	0	1	0	0	0	0	0	0	0	0	1	0	0	0	0	0	no hits	-	-	no hits	-	-	-	-	-	-	NA	NA	NA
HyS0069.89	HyS0069.089	688	-	sex-linked-abnormal	-	-	-	0	0	8.23695	0	0	1.8303	0	0	2.0592375	0.91515	0	1	0	0	0	1	0	0	0	0	0	0	0	1	0	0	0	0	0	hypothetical protein AC249_AIPGENE26415 [Exaiptasia pallida]	7.00E-06	KXJ26841.1	no hits	-	-	-	-	-	-	NA	NA	NA
HyS0007.305	HyS0007.305	689	-	-	4	yes	-	0	2.63995	2.81324	0.755425	4.654	3.5291	2.25449	4.08421	1.55215375	4.09155	3.16935	1	1	1	0	0	1	0	0	0	0	0	0	1	0	0	0	0	0	PREDICTED: E3 ubiquitin-protein ligase NEDD4-like isoform X1 [Hydra vulgaris]	6.00E-46	XP_012560818.1	E3 ubiquitin-protein ligase NEDD4-like isoform X9	Mus musculus	149	66	8.06E-40	48.344	XP_036017211	E3 ubiquitin-protein ligase nedd-4	NEDD4	ubiquitin protein ligase activity
HyS0057.32	HyS0057.032	690	-	-	4	yes	-	7.52433	0.508904	3.79483	3.57737	1.37881	1.545	0.216208	0.685634	3.8513585	1.461905	0.450921	1	1	0	0	1	0	0	0	0	0	0	0	1	0	0	0	0	0	PREDICTED: carboxypeptidase B-like [Hydra vulgaris]	1.70E-59	XP_012555360.1	carboxypeptidase A2 isoform X1	Mus musculus	224	96	1.12E-70	39.803	XP_011239359	Zinc carboxypeptidase A	CPA2	metallocarboxypeptidase activity
HyS0057.7	HyS0057.007	691	-	-	4	yes	-	6.91979	4.80312	6.18497	5.40117	19.9814	19.264	21.0425	16.1639	5.8272625	19.6227	18.6032	1	1	1	0	0	1	0	0	0	1	1	1	0	0	1	0	0	0	no hits	-	-	no hits	-	-	-	-	-	-	NA	NA	NA
HyS0222.2	HyS0222.002	692	-	sex-linked-abnormal	-	-	-	8.51412	5.55737	3.72693	1.65535	1.72229	1.72924	0.698183	0.691968	4.8634425	1.725765	0.6950755	1	1	0	0	1	0	0	0	0	0	0	0	1	0	0	0	0	0	hypothetical protein NEMVEDRAFT_v1g225312 [Nematostella vectensis]	3.50E-19	XP_001618284.1	no hits	-	-	-	-	-	-	NA	NA	NA
HyS0007.277	HyS0007.277	693	-	-	4	yes	-	3.43985	3.49334	5.78774	4.68366	1.62362	1.35851	0.328998	0.521726	4.3511475	1.491065	0.425362	1	1	0	0	1	0	0	0	0	0	0	0	1	0	0	0	0	0	PREDICTED: uncharacterized protein LOC105845888 [Hydra vulgaris]	6.30E-33	XP_012559572.1	no hits	-	-	-	-	-	-	NA	NA	NA
HyS0007.320	HyS0007.320	694	-	-	4	yes	-	0	3.07737	9.84212	3.00716	1.53381	0.726457	0	0	3.9816625	1.1301335	0	1	1	0	0	1	0	0	0	0	0	0	0	1	0	0	0	0	0	no hits	-	-	no hits	-	-	-	-	-	-	NA	NA	NA
HyS0067.70	HyS0067.070	695	-	sex-linked-abnormal	4	yes	-	7.69929	5.39955	5.75083	7.86484	35.2721	27.7143	34.0776	26.6454	6.6786275	31.4932	30.3615	1	1	1	0	0	1	0	0	0	1	1	1	0	0	1	0	0	0	PREDICTED: geranylgeranyl transferase type-1 subunit beta-like [Hydra vulgaris]	1.40E-137	XP_012555341.1	geranylgeranyl transferase type-1 subunit beta	Homo sapiens	431	98	5.00E-150	54.467	NP_005014	Geranylgeranyl transferase type-1 subunit beta	PGGT1B	protein geranylgeranyltransferase activity
HyS0113.32	HyS0113.032	696	-	sex-linked-abnormal	4	yes	-	22.6221	14.9497	16.5999	20.8449	42.3343	38.4234	46.0127	32.4632	18.75415	40.37885	39.23795	1	1	1	0	0	1	0	0	0	1	1	1	0	0	1	0	0	0	PREDICTED: tRNA dimethylallyltransferase, mitochondrial-like [Hydra vulgaris]	1.70E-107	XP_012558256.1	tRNA dimethylallyltransferase	Danio rerio	349	99	7.19E-116	43.262	NP_001038239	tRNA dimethylallyltransferase	TRIT1	tRNA dimethylallyltransferase activity
HyS0247.1	HyS0247.001	697	-	sex-linked-abnormal	-	-	-	15.9085	18.4396	9.36518	3.99825	0.976392	2.77801	0.359915	0.951367	11.9278825	1.877201	0.655641	1	1	0	0	1	0	0	0	0	1	0	0	0	1	0	0	0	0	no hits	-	-	bonus, isoform C	Drosophila melanogaster	47.8	60	1.57E-04	21.008	NP_001262765	NA	NA	NA
HyS0007.270	HyS0007.270	698	-	-	4	yes	-	6.93811	6.62868	8.19673	2.80057	1.94389	1.94339	0.632101	0.644518	6.1410225	1.94364	0.6383095	1	1	0	0	1	0	0	0	0	1	0	0	0	1	0	0	0	0	PREDICTED: cytochrome P450 4V2-like [Hydra vulgaris]	4.70E-134	XP_012555469.1	cytochrome P450 4V2	Mus musculus	388	90	2.37E-128	42.771	NP_598730	Plasma kallikrein isoform A	NA	oxidoreductase activity, acting on paired donors, with incorporation or reduction of molecular oxygen
HyS0177.3	HyS0177.003	699	-	sex-linked-abnormal	4	yes	-	5.44239	6.24109	5.73995	2.28471	2.02253	1.65358	0.719829	0.28541	4.927035	1.838055	0.5026195	1	1	0	0	1	0	0	0	0	0	0	0	1	0	0	0	0	0	PREDICTED: steroid 21-hydroxylase [Latimeria chalumnae]	2.50E-55	XP_014347016.1	steroid 17-alpha-hydroxylase/17,20 lyase precursor	Danio rerio	209	94	5.12E-60	28.291	NP_997971	Steroid 17-alpha-hydroxylase/17,20 lyase (Fragment)	NA	oxidoreductase activity, acting on paired donors, with incorporation or reduction of molecular oxygen
HyS0067.26	HyS0067.026	700	-	sex-linked-abnormal	4	yes	-	47.8913	35.9264	35.603	46.0741	121.088	123.855	143.174	98.9003	41.3737	122.4715	121.03715	1	1	1	0	0	1	0	0	0	1	1	1	0	0	1	0	0	0	PREDICTED: COMM domain-containing protein 10-like [Branchiostoma belcheri]	8.70E-49	XP_019633071.1	COMM domain-containing protein 10 isoform a	Homo sapiens	178	95	1.52E-55	50	NP_057228	COMM domain-containing protein 10	COMMD10	NA
HyS0007.331	HyS0007.331	701	-	-	4	yes	-	10.8822	13.0204	15.2508	11.3684	6.50502	6.67553	4.49076	5.66919	12.63045	6.590275	5.079975	1	1	1	0	0	1	0	0	0	1	1	1	0	0	1	0	0	0	PREDICTED: uncharacterized protein LOC100635885 [Amphimedon queenslandica]	2.20E-70	XP_003383100.1	E3 ubiquitin-protein ligase WAV3-like	Glycine max	157	91	1.09E-39	27.481	XP_003539773	Inter-alpha-trypsin inhibitor heavy chain H3	NA	NA
HyS0007.414	HyS0007.414	702	-	-	4	yes	-	10.6216	15.7435	12.0641	10.5349	24.2276	19.3567	18.5569	21.9735	12.241025	21.79215	20.2652	1	1	1	0	0	1	0	0	0	1	1	1	0	0	1	0	0	0	PREDICTED: ras-related protein Rab-18-like [Hydra vulgaris]	2.50E-88	XP_002163996.1	ras-related protein Rab-18a	Danio rerio	314	99	2.52E-109	76.119	NP_996661	Bromodomain-containing protein 1	RAB18	GTPase activity
HyS0007.310	HyS0007.310	703	-	-	4	yes	-	13.4883	7.20694	12.9349	6.078	7.86412	3.54958	4.53542	3.33786	9.927035	5.70685	3.93664	1	1	1	0	0	1	0	0	0	1	1	0	0	1	0	0	0	0	brachyury 2 [Dynamena pumila]	5.90E-86	QBC65504.1	T-box transcription factor T	Mus musculus	163	94	8.16E-47	45.794	NP_033335	Brachyury transcription factor	NA	DNA-binding transcription factor activity
HyS0070.76	HyS0070.076	704	-	sex-linked-abnormal	-	-	-	0.572498	1.10059	1.24071	2.08914	2.47971	2.47279	0.272933	0.346355	1.2507345	2.47625	0.309644	1	1	0	0	1	0	0	0	0	0	0	0	1	0	0	0	0	0	Uncharacterized protein YfaL [Exaiptasia pallida]	6.00E-40	KXJ29021.1	pectin lyase-like family protein	Dictyostelium discoideum AX4	50.1	19	1.08E-04	24.057	XP_642282	NA	NA	NA
HyS0007.263	HyS0007.263	705	-	-	4	yes	-	8.78299	5.23675	6.88811	3.3107	2.62361	3.58911	0.346841	1.16903	6.0546375	3.10636	0.7579355	1	1	0	0	1	0	0	0	0	1	0	0	0	1	0	0	0	0	PREDICTED: LOW QUALITY PROTEIN: chondroadherin-like protein [Taeniopygia guttata]	1.50E-09	XP_004175970.1	slit homolog 1 protein precursor	Mus musculus	98.6	48	7.69E-20	29.167	NP_056563	NA	NA	NA
HyS0007.339	HyS0007.339	706	-	-	4	yes	-	6.09077	8.94306	4.98154	3.87861	11.4995	11.0345	8.02819	8.76529	5.973495	11.267	8.39674	1	1	1	0	0	1	0	0	0	1	1	1	0	0	1	0	0	0	transcription factor p63 [Nematostella vectensis]	1.30E-24	ABF72158.1	tumor protein p73 isoform e	Homo sapiens	92.8	45	3.24E-19	32.353	NP_001191118	NA	NA	NA
HyS0007.278	HyS0007.278	707	-	-	4	yes	-	4.43943	7.36923	2.24224	2.72471	3.62387	3.43679	0.636236	0.504521	4.1939025	3.53033	0.5703785	1	1	0	0	1	0	0	0	0	0	0	0	1	0	0	0	0	0	PREDICTED: beta-1,3-galactosyltransferase 6-like [Acropora digitifera]	9.00E-36	XP_015756215.1	Galactosyltransferase family protein	Arabidopsis thaliana	50.1	41	2.11E-05	24.841	NP_567762	NA	NA	NA
HyS0057.13	HyS0057.013	708	-	-	4	yes	-	8.78333	11.8139	7.55765	5.88848	23.1068	21.8922	16.7936	22.1723	8.51084	22.4995	19.48295	1	1	1	0	0	1	0	0	0	1	1	1	0	0	1	0	0	0	PREDICTED: pyroglutamyl-peptidase 1-like isoform X1 [Hydra vulgaris]	2.90E-26	XP_002153799.3	pyroglutamyl-peptidase 1	Danio rerio	89	89	3.53E-21	37.342	NP_001018362	Pyroglutamyl-peptidase	NA	pyroglutamyl-peptidase activity
HyS0007.351	HyS0007.351	709	-	-	4	yes	-	11.9426	22.1858	20.8027	9.55242	13.172	9.56443	6.37239	9.82584	16.12088	11.368215	8.099115	1	1	1	0	0	1	0	0	0	1	1	1	0	0	1	0	0	0	PREDICTED: protein FAM154A-like [Hydra vulgaris]	6.40E-37	XP_002155920.1	stabilizer of axonemal microtubules 1	Mus musculus	79.3	88	1.74E-14	23.462	NP_001074565	NA	NA	NA
HyS0057.9	HyS0057.009	710	-	-	4	yes	-	27.5922	29.6978	26.7937	40.9739	51.3737	48.2101	47.3215	45.0865	31.2644	49.7919	46.204	1	1	1	0	0	1	0	0	0	1	1	1	0	0	1	0	0	0	PREDICTED: mitochondrial import inner membrane translocase subunit TIM44-like [Hydra vulgaris]	2.40E-163	XP_012557910.1	mitochondrial import inner membrane translocase subunit TIM44	Danio rerio	367	89	2.96E-122	43.103	NP_001013525	Translocase of inner mitochondrial membrane 44	TIMM44	chaperone binding
HyS0007.338	HyS0007.338	711	-	-	4	yes	-	12.1821	12.9915	10.4172	4.30723	14.206	14.5418	11.1226	10.3583	9.9745075	14.3739	10.74045	1	1	1	0	0	1	0	0	0	1	1	1	0	0	1	0	0	0	cellular tumor antigen p53-like isoform X2 [Orbicella faveolata]	9.00E-25	XP_020628162.1	tumor protein p73 isoform e	Homo sapiens	95.5	54	3.04E-20	31.034	NP_001191118	NA	NA	NA
HyS0057.112	HyS0057.112	712	-	-	4	yes	-	86.0197	105.509	49.2622	34.871	4.57339	14.1666	3.85217	6.38627	68.915475	9.369995	5.11922	1	1	1	0	0	1	0	0	0	1	1	1	0	0	1	0	0	0	SP5 protein [Hydra vulgaris]	4.10E-60	AXP19710.1	transcription factor Sp5	Mus musculus	214	89	5.63E-65	38.76	NP_071880	Zn-finger transcription factor	NA	nucleic acid binding
HyS0070.84	HyS0070.084	713	-	sex-linked-abnormal	-	-	-	8.70157	7.34763	9.31767	9.086	19.3223	17.8769	15.1363	12.7998	8.6132175	18.5996	13.96805	1	1	1	0	0	1	0	0	0	1	1	1	0	0	1	0	0	0	PREDICTED: uncharacterized protein LOC100204624 [Hydra vulgaris]	8.70E-268	XP_012555491.1	nucleolar pre-ribosomal-associated protein 1	Homo sapiens	264	58	1.46E-69	33.117	NP_055640	Nucleolar pre-ribosomal-associated protein 1 (Fragment)	NA	NA
HyS0070.57	HyS0070.057	714	-	sex-linked-abnormal	-	-	-	73.6211	114.087	51.0516	40.0716	6.23903	6.93248	1.86383	1.77242	69.707825	6.585755	1.818125	1	1	1	0	0	1	0	0	0	1	1	0	0	1	0	0	0	0	no hits	-	-	no hits	-	-	-	-	-	-	NA	NA	NA
HyS0007.297	HyS0007.297	715	-	-	4	yes	-	2.92547	13.2107	12.8382	6.31395	16.8137	15.2519	9.36684	12.6378	8.82208	16.0328	11.00232	1	1	1	0	0	1	0	0	0	1	1	1	0	0	1	0	0	0	PREDICTED: glycosylated lysosomal membrane protein B-like [Hydra vulgaris]	7.20E-63	XP_004206724.2	glycosylated lysosomal membrane protein precursor	Danio rerio	100	86	5.34E-22	25.62	NP_001004580	Lysosomal protein NCU-G1 (Fragment)	NA	NA
HyS0113.37	HyS0113.037	716	-	sex-linked-abnormal	4	yes	-	10.5701	12.0975	12.213	14.4505	25.3567	21.2117	17.0929	19.3745	12.332775	23.2842	18.2337	1	1	1	0	0	1	0	0	0	1	1	1	0	0	1	0	0	0	PREDICTED: DEAD-box ATP-dependent RNA helicase 41-like [Hydra vulgaris]	1.10E-158	XP_012562420.1	probable ATP-dependent RNA helicase DDX59	Mus musculus	465	64	8.71E-154	46.304	NP_080776	DEAD (Asp-Glu-Ala-Asp) box polypeptide 59	DDX59	ATP binding
HyS0113.40	HyS0113.040	717	-	sex-linked-abnormal	4	yes	-	72.3482	51.5169	55.7987	49.5254	49.0622	55.0843	51.1682	42.7628	57.2973	52.07325	46.9655	1	1	1	0	0	1	0	0	0	1	1	1	0	0	1	0	0	0	PREDICTED: AP-3 complex subunit beta-1-like [Hydra vulgaris]	0	XP_012555888.1	AP-3 complex subunit beta-2	Mus musculus	928	59	0	67.281	NP_067467	AP-3 complex subunit beta	NA	GTP-dependent protein binding
HyS0007.313	HyS0007.313	718	-	-	4	yes	-	10.0912	9.8296	12.2882	10.6125	41.0466	32.9496	34.2205	29.5254	10.705375	36.9981	31.87295	1	1	1	0	0	1	0	0	0	1	1	1	0	0	1	0	0	0	PREDICTED: ubiquitin carboxyl-terminal hydrolase 3-like [Hydra vulgaris]	3.10E-212	XP_002167244.2	ubiquitin carboxyl-terminal hydrolase 3	Danio rerio	479	96	1.69E-164	48.211	NP_001186800	Ubiquitin carboxyl-terminal hydrolase	USP3	thiol-dependent ubiquitinyl hydrolase activity
HyS0116.17	HyS0116.017	719	-	sex-linked-abnormal	4	yes	-	3.91267	1.70307	7.65862	7.99266	7.0768	7.15234	1.60361	2.16159	5.316755	7.11457	1.8826	1	1	1	0	0	1	0	0	0	1	1	0	0	1	0	0	0	0	forkhead box 2c protein, partial [Cladonema pacificum]	4.60E-57	BAQ19161.1	forkhead domain 102C	Drosophila melanogaster	175	32	5.76E-48	61.417	NP_651951	Forkhead box Q:D protein transcription	NA	sequence-specific DNA binding
HyS0007.303	HyS0007.303	720	-	-	4	yes	-	8.79211	12.4549	10.9951	8.79449	19.3025	17.3156	12.2275	13.7614	10.25915	18.30905	12.99445	1	1	1	0	0	1	0	0	0	1	1	1	0	0	1	0	0	0	PREDICTED: E3 ubiquitin-protein ligase NEDD4-like isoform X1 [Hydra vulgaris]	1.20E-246	XP_012560818.1	E3 ubiquitin-protein ligase NEDD4 isoform 3	Homo sapiens	736	92	0	60.714	NP_001271267	Neural precursor cell expressed, developmentally down-regulated 4, E3 ubiquitin protein ligase	NEDD4	ubiquitin-protein transferase activity
HyS0067.46	HyS0067.046	721	-	sex-linked-abnormal	4	yes	-	5.47761	8.04463	6.72136	6.48146	24.1513	18.9825	17.0503	13.8531	6.681265	21.5669	15.4517	1	1	1	0	0	1	0	0	0	1	1	1	0	0	1	0	0	0	TGF-beta-activated kinase 1 and MAP3K7-binding protein 3-like isoform X2 [Dendronephthya gigantea]	2.30E-04	XP_028415428.1	no hits	-	-	-	-	-	-	NA	NA	NA
HyS2552.1	HyS2552.001	722	-	sex-linked-abnormal	4	yes	-	19.1676	5.43805	8.59406	13.4115	23.4738	22.5061	20.0577	12.8413	11.6528025	22.98995	16.4495	1	1	1	0	0	1	0	0	0	1	1	1	0	0	1	0	0	0	PREDICTED: E3 ubiquitin-protein ligase RNF220-like [Hydra vulgaris]	2.00E-66	XP_004208086.1	E3 ubiquitin-protein ligase RNF220 isoform 4	Homo sapiens	135	62	3.19E-35	32.423	NP_001363418	RING-type domain-containing protein (Fragment)	RNF220	ubiquitin-protein transferase activity
HyS0070.12	HyS0070.012	723	-	sex-linked-abnormal	-	-	-	8.66001	11.8953	10.4123	5.9028	23.8041	19.3822	12.6907	17.173	9.2176025	21.59315	14.93185	1	1	1	0	0	1	0	0	0	1	1	1	0	0	1	0	0	0	PREDICTED: ceramide synthase 1-like [Hydra vulgaris]	2.00E-78	XP_012564299.1	ceramide synthase 1	Danio rerio	210	75	1.41E-63	35.836	XP_009294228	Ceramide synthase 1	CERS1	sphingosine N-acyltransferase activity
HyS0070.42	HyS0070.042	724	-	sex-linked-abnormal	-	-	-	11.1695	13.7832	11.8399	16.5321	26.5974	24.7011	18.299	19.1451	13.331175	25.64925	18.72205	1	1	1	0	0	1	0	0	0	1	1	1	0	0	1	0	0	0	PREDICTED: GDP-L-fucose synthase-like [Hydra vulgaris]	1.90E-154	XP_012553654.1	GDP-L-fucose synthase	Mus musculus	472	99	8.13E-168	68.354	NP_001343934	Leucine-rich repeat transmembrane neuronal protein 4	TSTA3	GDP-mannose 3,5-epimerase activity
HyS0067.44	HyS0067.044	725	-	sex-linked-abnormal	4	yes	-	13.0373	6.3965	22.0845	16.4032	24.2164	18.9466	15.347	13.6518	14.480375	21.5815	14.4994	1	1	1	0	0	1	0	0	0	1	1	1	0	0	1	0	0	0	DTW domain-containing protein 2-like [Dendronephthya gigantea]	1.20E-47	XP_028411268.1	DTW domain-containing protein 2	Danio rerio	176	87	7.26E-53	42.13	XP_021324611	DTW domain-containing protein 2	NA	NA
HyS0067.23	HyS0067.023	726	-	sex-linked-abnormal	4	yes	-	9.80008	8.30149	7.80896	12.2581	13.741	12.903	5.96739	6.49509	9.5421575	13.322	6.23124	1	1	1	0	0	1	0	0	0	1	1	1	0	0	1	0	0	0	dimethylaniline monooxygenase [N-oxide-forming] 5-like [Exaiptasia pallida]	1.60E-155	XP_020916685.1	flavin-containing monooxygenase 5 isoform 1	Mus musculus	503	99	1.13E-173	48.224	NP_001155235	Flavin-containing monooxygenase	NA	N,N-dimethylaniline monooxygenase activity
HyS0057.24	HyS0057.024	727	-	-	4	yes	-	39.5457	38.25	36.054	54.62	44.3271	37.3046	39.0628	27.7601	42.117425	40.81585	33.41145	1	1	1	0	0	1	0	0	0	1	1	1	0	0	1	0	0	0	PREDICTED: calcium/calmodulin-dependent protein kinase type IV-like [Hydra vulgaris]	1.60E-153	XP_002164168.2	calcium/calmodulin-dependent protein kinase type IV-like	Danio rerio	456	97	1.17E-159	67.638	XP_002663771	Calcium/calmodulin-dependent protein kinase type IV	CAMK4	protein serine/threonine kinase activity
HyS0057.42	HyS0057.042	728	-	-	4	yes	-	8.10335	10.06	11.104	13.6138	22.1389	19.9703	14.2567	12.6561	10.7202875	21.0546	13.4564	1	1	1	0	0	1	0	0	0	1	1	1	0	0	1	0	0	0	hypothetical protein BRAFLDRAFT_124348 [Branchiostoma floridae]	1.80E-32	XP_002601588.1	ubiquilin-1 isoform 1	Homo sapiens	197	72	5.35E-56	46.341	NP_038466	LOW QUALITY PROTEIN: ubiquilin-2	UBQLN2	polyubiquitin modification-dependent protein binding
HyS0007.299	HyS0007.299	729	-	-	4	yes	-	12.595	21.1877	16.6093	10.0713	29.013	25.7314	21.9078	17.57	15.115825	27.3722	19.7389	1	1	1	0	0	1	0	0	0	1	1	1	0	0	1	0	0	0	WD repeat-containing protein 41-like isoform X1 [Pocillopora damicornis]	4.70E-87	XP_027038926.1	WD repeat-containing protein 41	Danio rerio	177	96	2.68E-49	28.289	NP_001025432	NA	NA	NA
HyS0057.6	HyS0057.006	730	-	-	4	yes	-	15.6834	21.6645	20.237	10.7169	15.6763	14.9148	5.82007	9.09958	17.07545	15.29555	7.459825	1	1	1	0	0	1	0	0	0	1	1	1	0	0	1	0	0	0	PREDICTED: uncharacterized protein LOC105843327, partial [Hydra vulgaris]	5.60E-97	XP_012554013.1	no hits	-	-	-	-	-	-	NA	NA	NA
HyS0007.342	HyS0007.342	731	-	-	4	yes	-	214.879	140.044	109.55	149.135	8.0798	9.40733	0.528647	0.419152	153.402	8.743565	0.4738995	1	1	0	0	1	0	0	0	0	1	1	0	0	1	0	0	0	0	cnidarian tachylectin-related protein precursor [Hydractinia echinata]	1.50E-27	CAI77215.1	Fish-egg lectin-like precursor	Danio rerio	80.5	89	1.47E-16	35.341	NP_001268934	Repellent	NA	phosphatidylinositol-3-phosphate binding
HyS0070.34	HyS0070.034	732	-	sex-linked-abnormal	-	-	-	288.966	381.261	368.574	314.166	185.514	189.435	192.144	165.836	338.24175	187.4745	178.99	1	1	1	0	0	1	0	0	0	1	1	1	0	0	1	0	0	0	PREDICTED: uncharacterized protein LOC100211907 [Hydra vulgaris]	1.60E-27	XP_002163558.2	no hits	-	-	-	-	-	-	NA	NA	NA
HyS0067.20	HyS0067.020	733	-	sex-linked-abnormal	4	yes	-	5.15821	4.89796	6.5189	13.3997	20.1509	17.8501	9.96486	10.7715	7.4936925	19.0005	10.36818	1	1	1	0	0	1	0	0	0	1	1	1	0	0	1	0	0	0	PREDICTED: SET and MYND domain-containing protein 4-like [Hydra vulgaris]	3.60E-138	XP_012560518.1	SET and MYND domain containing, class 4, member 3	Drosophila melanogaster	234	61	1.35E-65	28.543	NP_725048	SET and MYND domain-containing protein 4	NA	mannosyltransferase activity
HyS0070.74	HyS0070.074	734	-	sex-linked-abnormal	-	-	-	10.9088	12.9926	12.8733	16.0045	29.6976	26.6129	20.4853	18.4209	13.1948	28.15525	19.4531	1	1	1	0	0	1	0	0	0	1	1	1	0	0	1	0	0	0	PREDICTED: UPF0668 protein C10orf76 homolog [Hydra vulgaris]	5.50E-257	XP_012561198.1	armadillo-like helical domain-containing protein 3	Danio rerio	697	100	0	51.02	NP_956913	Armadillo-like helical domain-containing protein 3	ARMH3	NA
HyS0113.31	HyS0113.031	735	-	sex-linked-abnormal	4	yes	-	3.94796	5.73213	7.01382	3.3802	11.9665	11.2304	2.47655	3.15788	5.0185275	11.59845	2.817215	1	1	1	0	0	1	0	0	0	1	1	0	0	1	0	0	0	0	proprotein convertase subtilisin/kexin type 6-like [Orbicella faveolata]	1.40E-195	XP_020628870.1	proprotein convertase subtilisin/kexin type 5 isoform X2	Mus musculus	787	91	0	32.094	XP_006526822	Proprotein convertase subtilisin/kexin type 6	PCSK6	serine-type endopeptidase activity
HyS0057.87	HyS0057.087	736	-	-	4	yes	-	14.2441	10.5438	9.19871	8.18738	14.4249	23.3346	9.02002	10.7296	10.5434975	18.87975	9.87481	1	1	1	0	0	1	0	0	0	1	1	1	0	0	1	0	0	0	PREDICTED: coiled-coil domain-containing protein 112-like [Hydra vulgaris]	6.90E-50	XP_002165637.3	coiled-coil domain-containing protein 112 isoform 1 precursor	Homo sapiens	220	90	6.84E-64	34.576	NP_001035530	Coiled-coil domain-containing protein 112	NA	NA
HyS0057.45	HyS0057.045	737	-	-	4	yes	-	32.0332	32.5623	34.6758	22.686	46.5417	39.1434	34.2753	33.2614	30.489325	42.84255	33.76835	1	1	1	0	0	1	0	0	0	1	1	1	0	0	1	0	0	0	PREDICTED: tyrosine-protein kinase CSK-like [Hydra vulgaris]	2.50E-184	XP_012565373.1	tyrosine-protein kinase CSK isoform 1	Homo sapiens	487	96	1.72E-169	55.353	NP_001120662	Tyrosine-protein kinase CSK	CSK	non-membrane spanning protein tyrosine kinase activity
HyS0067.30	HyS0067.030	738	-	sex-linked-abnormal	4	yes	-	13.0484	21.9681	18.3915	11.6846	31.7909	27.1227	21.8496	18.9019	16.27315	29.4568	20.37575	1	1	1	0	0	1	0	0	0	1	1	1	0	0	1	0	0	0	PREDICTED: repulsive guidance molecule A-like [Hydra vulgaris]	4.60E-100	XP_002158844.1	RGM domain family member B isoform X3	Homo sapiens	161	55	5.30E-44	37.945	XP_011541648	Repulsive guidance molecule A	RGMA	coreceptor activity
HyS0007.365	HyS0007.365	739	-	-	4	yes	-	13.0008	16.1453	11.2894	13.1281	33.1287	28.2225	22.0891	20.6904	13.3909	30.6756	21.38975	1	1	1	0	0	1	0	0	0	1	1	1	0	0	1	0	0	0	PREDICTED: ubiquitin-conjugating enzyme E2 Q1-like [Aplysia californica]	1.80E-84	XP_005103754.1	uncharacterized protein Dmel_CG2924, isoform E	Drosophila melanogaster	328	99	2.05E-109	43.939	NP_001284819	Ubiquitin-conjugating enzyme	NA	ubiquitin conjugating enzyme activity
HyS0113.35	HyS0113.035	740	-	sex-linked-abnormal	4	yes	-	10.0662	6.92626	7.48191	10.3169	42.7618	34.7114	27.0382	31.5261	8.6978175	38.7366	29.28215	1	1	1	0	0	1	0	0	0	1	1	1	0	0	1	0	0	0	OTU domain-containing protein 7B-like [Orbicella faveolata]	2.40E-92	XP_020631959.1	OTU domain-containing protein 7B	Danio rerio	279	64	2.11E-81	37.444	NP_001071212	Proteasome endopeptidase complex	NA	zinc ion binding
HyS0057.4	HyS0057.004	741	-	-	4	yes	-	6.29116	8.22719	9.30104	6.14054	16.3196	14.0588	4.45994	6.52989	7.4899825	15.1892	5.494915	1	1	1	0	0	1	0	0	0	1	1	1	0	0	1	0	0	0	PREDICTED: uncharacterized protein LOC105843327, partial [Hydra vulgaris]	1.60E-96	XP_012554013.1	no hits	-	-	-	-	-	-	NA	NA	NA
HyS0007.355	HyS0007.355	742	-	-	4	yes	-	55.8481	64.5607	64.7509	55.4722	62.1163	60.4033	52.0111	50.3895	60.157975	61.2598	51.2003	1	1	1	0	0	1	0	0	0	1	1	1	0	0	1	0	0	0	PREDICTED: neural cell adhesion molecule 1-like [Hydra vulgaris]	5.20E-27	XP_002161571.3	basigin isoform 2 precursor	Danio rerio	66.2	44	7.29E-11	31.443	NP_001299811	Basigin	NA	NA
HyS0070.51	HyS0070.051	743	-	sex-linked-abnormal	-	-	-	30.2595	15.2408	19.9187	35.989	53.2705	51.4263	50.15	34.1939	25.352	52.3484	42.17195	1	1	1	0	0	1	0	0	0	1	1	1	0	0	1	0	0	0	PREDICTED: peptidyl-prolyl cis-trans isomerase-like 2 [Hydra vulgaris]	6.90E-215	XP_012558477.1	RING-type E3 ubiquitin-protein ligase PPIL2	Danio rerio	615	100	0	60.113	NP_957285	Peptidyl-prolyl cis-trans isomerase	PPIL2	ubiquitin-protein transferase activity
HyS0620.2	HyS0620.002	744	-	sex-linked-abnormal	4	yes	-	7.33416	9.17777	4.75618	7.47391	25.7797	25.4858	14.9605	14.8677	7.185505	25.63275	14.9141	1	1	1	0	0	1	0	0	0	1	1	1	0	0	1	0	0	0	PREDICTED: peroxisomal membrane protein 11B-like [Hydra vulgaris]	2.90E-06	XP_012564933.1	peroxisomal membrane protein 11A	Danio rerio	40.4	77	4.84E-04	29.231	NP_001096590	NA	NA	NA
HyS0057.11	HyS0057.011	745	-	-	4	yes	-	14.1768	9.25909	10.4634	14.4009	19.732	19.1995	8.28226	8.74729	12.0750475	19.46575	8.514775	1	1	1	0	0	1	0	0	0	1	1	1	0	0	1	0	0	0	PREDICTED: DNA-directed RNA polymerase III subunit RPC3-like [Hydra vulgaris]	3.60E-167	XP_012553722.1	DNA-directed RNA polymerase III subunit RPC3 isoform 2	Homo sapiens	422	39	8.05E-133	42.026	NP_001290385	Dna-directed rna polymerase iii	POLR3C	single-stranded DNA binding
HyS0067.18	HyS0067.018	746	-	sex-linked-abnormal	4	yes	-	15.2123	10.4863	10.5522	14.992	46.7684	37.6087	33.3524	29.0559	12.8107	42.18855	31.20415	1	1	1	0	0	1	0	0	0	1	1	1	0	0	1	0	0	0	LOW QUALITY PROTEIN: laminin-like protein epi-1 [Stylophora pistillata]	3.50E-263	XP_022783731.1	vacuolar protein sorting-associated protein 33B isoform 1	Homo sapiens	467	15	1.26E-143	41.472	NP_061138	MORN repeat-containing protein 1	MORN1	signaling receptor binding
HyS0070.27	HyS0070.027	747	-	sex-linked-abnormal	-	-	-	4.60785	5.51975	10.2024	9.234	13.7149	13.4452	2.72653	2.09255	7.391	13.58005	2.40954	1	1	1	0	0	1	0	0	0	1	1	0	0	1	0	0	0	0	PREDICTED: radixin-like [Hydra vulgaris]	2.60E-135	XP_002160112.1	radixin isoform a	Mus musculus	573	100	0	51.959	NP_001098086	Ezrin Cytovillin	NA	actin binding
HyS0070.52	HyS0070.052	748	-	sex-linked-abnormal	-	-	-	54.4312	45.1426	28.7073	40.6235	51.1989	40.8929	34.3083	35.0593	42.22615	46.0459	34.6838	1	1	1	0	0	1	0	0	0	1	1	1	0	0	1	0	0	0	PREDICTED: proline-rich protein 5-like [Hydra vulgaris]	4.20E-47	XP_012561810.1	proline-rich protein 5 isoform 2	Mus musculus	135	65	1.18E-35	34.518	NP_001333591	NA	NA	NA
HyS0067.37	HyS0067.037	749	-	sex-linked-abnormal	4	yes	-	28.1878	32.6846	29.9508	18.0585	21.2443	24.0351	10.3448	11.7606	27.220425	22.6397	11.0527	1	1	1	0	0	1	0	0	0	1	1	1	0	0	1	0	0	0	PREDICTED: atrial natriuretic peptide receptor 1-like isoform X1 [Hydra vulgaris]	0	XP_004209910.2	uncharacterized protein Dmel_CG10738, isoform F	Drosophila melanogaster	640	94	0	36.114	NP_001246743	Atrial natriuretic peptide receptor 1	NA	guanylate cyclase activity
HyS0067.21	HyS0067.021	750	-	sex-linked-abnormal	4	yes	-	17.5652	20.372	19.6286	19.2005	37.6145	32.0053	19.1545	22.7893	19.191575	34.8099	20.9719	1	1	1	0	0	1	0	0	0	1	1	1	0	0	1	0	0	0	PREDICTED: transducin-like enhancer protein 4 [Hydra vulgaris]	0	XP_012560187.1	transducin-like enhancer protein 1 isoform X17	Homo sapiens	844	43	0	59.777	XP_006717326	Enhancer of split groucho	NA	CRD domain binding
HyS0057.53	HyS0057.053	751	-	-	4	yes	-	23.6565	18.2199	18.7316	21.7967	41.458	35.4166	29.1395	17.2696	20.601175	38.4373	23.20455	1	1	1	0	0	1	0	0	0	1	1	1	0	0	1	0	0	0	no hits	-	-	no hits	-	-	-	-	-	-	NA	NA	NA
HyS0007.375	HyS0007.375	752	-	-	4	yes	-	6.9519	7.27151	5.92279	6.44887	27.6894	23.6603	8.34546	12.0829	6.6487675	25.67485	10.21418	1	1	1	0	0	1	0	0	0	1	1	1	0	0	1	0	0	0	PREDICTED: zinc transporter ZIP1-like [Hydra vulgaris]	6.80E-68	XP_002161715.1	zinc transporter ZIP1	Danio rerio	100	56	8.24E-23	40.517	NP_997748	Zinc transporter ZIP1	NA	metal ion transmembrane transporter activity
HyS0070.35	HyS0070.035	753	-	sex-linked-abnormal	-	-	-	13.8654	10.4569	11.0098	14.2014	36.3801	37.517	21.444	21.3361	12.383375	36.94855	21.39005	1	1	1	0	0	1	0	0	0	1	1	1	0	0	1	0	0	0	PREDICTED: WD repeat-containing protein 70-like [Hydra vulgaris]	1.30E-175	XP_002168709.1	WD repeat-containing protein 70	Danio rerio	585	95	0	48.35	XP_021334902	WD repeat-containing protein 70	WDR70	enzyme binding
HyS0067.36	HyS0067.036	754	-	sex-linked-abnormal	4	yes	-	37.9533	43.4943	51.5071	28.3656	32.1157	28.9487	13.3384	15.743	40.330075	30.5322	14.5407	1	1	1	0	0	1	0	0	0	1	1	1	0	0	1	0	0	0	PREDICTED: LOW QUALITY PROTEIN: ras GTPase-activating-like protein IQGAP1 [Hydra vulgaris]	0	XP_012567030.1	ras GTPase-activating-like protein IQGAP1	Homo sapiens	1665	99	0	52.027	NP_003861	Iq motif containing gtpase activating	NA	phosphatidylinositol-3,4,5-trisphosphate binding
HyS0007.411	HyS0007.411	755	-	-	4	yes	-	6.00258	29.7496	27.4742	7.69491	55.3927	41.2463	39.1602	23.9471	17.7303225	48.3195	31.55365	1	1	1	0	0	1	0	0	0	1	1	1	0	0	1	0	0	0	PREDICTED: chondroitin sulfate synthase 1-like [Hydra vulgaris]	2.80E-28	XP_012562605.1	chondroitin sulfate synthase 1 precursor	Danio rerio	94.7	92	4.76E-23	52.5	NP_997843	Hexosyltransferase	NA	acetylgalactosaminyltransferase activity
HyS0007.347	HyS0007.347	756	-	-	4	yes	-	14.4379	32.9859	24.0547	12.468	22.6175	19.0117	1.95724	4.19689	20.986625	20.8146	3.077065	1	1	1	0	0	1	0	0	0	1	1	0	0	1	0	0	0	0	PREDICTED: RNA-binding protein MEX3B-like [Hydra vulgaris]	8.70E-187	XP_012561659.1	RNA-binding E3 ubiquitin-protein ligase MEX3C	Mus musculus	329	80	1.80E-103	47.034	NP_001034303	RING-type domain-containing protein (Fragment)	MEX3B	RNA binding
HyS0007.267	HyS0007.267	757	-	-	4	yes	-	9.76661	6.39289	5.10553	3.21985	29.9036	25.4888	9.74119	9.33141	6.12122	27.6962	9.5363	1	1	1	0	0	1	0	0	0	1	1	1	0	0	1	0	0	0	PREDICTED: protein RRNAD1-like isoform X1 [Hydra vulgaris]	5.80E-154	XP_012556070.1	protein RRNAD1 isoform X1	Danio rerio	240	95	2.21E-70	29.289	XP_009290620	NA	NA	NA
HyS0067.75	HyS0067.075	758	-	sex-linked-abnormal	4	yes	-	8.02196	8.41446	7.71974	4.95358	20.4912	18.4686	1.75099	0.694283	7.277435	19.4799	1.2226365	1	1	1	0	0	1	0	0	0	1	1	0	0	1	0	0	0	0	no hits	-	-	no hits	-	-	-	-	-	-	NA	NA	NA
HyS0057.86	HyS0057.086	759	-	-	4	yes	-	14.6963	9.93859	4.17927	16.8068	40.718	34.2077	22.0074	15.3323	11.40524	37.46285	18.66985	1	1	1	0	0	1	0	0	0	1	1	1	0	0	1	0	0	0	PREDICTED: uncharacterized protein LOC100201999 [Hydra vulgaris]	1.50E-39	XP_002164179.2	ubiquitin-like protein 7a	Danio rerio	72.8	91	4.75E-13	26.176	NP_001017765	NA	NA	NA
HyS0007.335	HyS0007.335	760	-	-	4	yes	-	4.63183	8.13186	5.62127	5.45751	30.1632	26.8769	10.619	8.61215	5.9606175	28.52005	9.615575	1	1	1	0	0	1	0	0	0	1	1	1	0	0	1	0	0	0	PREDICTED: probable UDP-sugar transporter protein SLC35A4 [Hydra vulgaris]	5.10E-66	XP_012555641.1	probable UDP-sugar transporter protein SLC35A4	Danio rerio	193	50	2.62E-56	43.307	NP_001242972	Heterogeneous nuclear ribonucleoprotein A3	SLC35A4	pyrimidine nucleotide-sugar transmembrane transporter activity
HyS0070.28	HyS0070.028	761	-	sex-linked-abnormal	-	-	-	40.3148	52.1856	43.9339	29.9106	54.519	55.6508	30.617	41.3438	41.586225	55.0849	35.9804	1	1	1	0	0	1	0	0	0	1	1	1	0	0	1	0	0	0	PREDICTED: radixin-like [Hydra vulgaris]	4.20E-175	XP_002160112.1	radixin isoform a	Mus musculus	715	47	0	64.068	NP_001098086	Ezrin Cytovillin	NA	actin binding
HyS0007.358	HyS0007.358	762	-	-	4	yes	-	0	0	10.5137	14.2653	32.0022	23.341	4.4718	10.6198	6.19475	27.6716	7.5458	1	1	1	0	0	1	0	0	0	1	1	1	0	0	1	0	0	0	PREDICTED: glutaredoxin-like protein C5orf63 homolog [Hydra vulgaris]	1.30E-19	XP_012567031.1	glutaredoxin-like protein C5orf63 homolog	Mus musculus	79.3	99	9.88E-20	44.304	NP_084185	Glutaredoxin	NA	transferase activity, transferring acyl groups other than amino-acyl groups
HyS0070.71	HyS0070.071	763	-	sex-linked-abnormal	-	-	-	4.59265	5.40498	5.36487	5.53959	30.8288	26.2532	8.81516	7.97237	5.2255225	28.541	8.393765	1	1	1	0	0	1	0	0	0	1	1	1	0	0	1	0	0	0	PREDICTED: uncharacterized protein LOC101240704 [Hydra vulgaris]	6.60E-25	XP_004207065.2	uncharacterized protein Dmel_CG5466	Drosophila melanogaster	50.4	16	4.80E-05	28.889	NP_650901	NA	NA	NA
HyS0067.76	HyS0067.076	764	-	sex-linked-abnormal	4	yes	-	16.6345	10.9612	22.0543	11.0496	23.3173	25.0462	3.536	4.5302	15.1749	24.18175	4.0331	1	1	1	0	0	1	0	0	0	1	1	0	0	1	0	0	0	0	PREDICTED: cartilage oligomeric matrix protein-like [Hydra vulgaris]	1.30E-172	XP_012558303.1	thrombospondin-3 isoform 3 precursor	Homo sapiens	524	63	2.48E-173	52.964	NP_001239537	Thrombospondin Bii	NA	heparin binding
HyS0007.396	HyS0007.396	765	-	-	4	yes	-	27.9045	37.8043	28.1133	28.2023	48.089	40.4365	24.5537	23.4078	30.5061	44.26275	23.98075	1	1	1	0	0	1	0	0	0	1	1	1	0	0	1	0	0	0	PREDICTED: synaptotagmin-7-like [Hydra vulgaris]	1.70E-92	XP_002161536.1	synaptotagmin-7 isoform 3	Homo sapiens	134	93	1.47E-33	26.211	NP_001287702	Synaptotagmin IV [Tribolium castaneum] (Fragment)	NA	NA
HyS0057.25	HyS0057.025	766	-	-	4	yes	-	28.6435	14.5074	15.8264	34.6182	65.6097	60.0938	41.8325	42.9649	23.398875	62.85175	42.3987	1	1	1	0	0	1	0	0	0	1	1	1	0	0	1	0	0	0	PREDICTED: uncharacterized protein C1orf43 homolog [Hydra vulgaris]	1.10E-72	XP_002160221.3	protein C1orf43 isoform 6	Homo sapiens	69.3	67	8.93E-13	29.545	NP_001284649	NA	NA	NA
HyS0007.336	HyS0007.336	767	-	-	4	yes	-	10.4416	11.7032	6.58574	10.208	70.774	71.2325	57.5226	43.3786	9.734635	71.00325	50.4506	1	1	1	0	0	1	0	0	0	1	1	1	0	0	1	0	0	0	PREDICTED: TIMELESS-interacting protein-like [Hydra vulgaris]	9.10E-30	XP_004206439.1	TIMELESS-interacting protein isoform 1	Homo sapiens	80.5	78	2.38E-16	26.887	NP_060328	TIMELESS-interacting protein (Fragment)	NA	NA
HyS0070.16	HyS0070.016	768	-	sex-linked-abnormal	-	-	-	14.9717	21.717	19.9204	14.5905	37.2275	36.7123	17.0629	15.5463	17.7999	36.9699	16.3046	1	1	1	0	0	1	0	0	0	1	1	1	0	0	1	0	0	0	PREDICTED: mannosyl-oligosaccharide 1,2-alpha-mannosidase IA-like [Hydra vulgaris]	2.30E-222	XP_002165962.2	mannosyl-oligosaccharide 1,2-alpha-mannosidase IB isoform X1	Homo sapiens	665	99	0	54.516	XP_006710365	Mannosyl-oligosaccharide 1,2-alpha-mannosidase IA	MAN1A1	mannosyl-oligosaccharide 1,2-alpha-mannosidase activity
HyS0067.48	HyS0067.048	769	-	sex-linked-abnormal	4	yes	-	11.0819	10.5899	8.6062	8.84693	58.8617	47.1661	29.5845	31.1743	9.7812325	53.0139	30.3794	1	1	1	0	0	1	0	0	0	1	1	1	0	0	1	0	0	0	PREDICTED: regulation of nuclear pre-mRNA domain-containing protein 2-like [Hydra vulgaris]	2.50E-67	XP_012564871.1	regulation of nuclear pre-mRNA domain-containing protein 2 isoform 6	Homo sapiens	172	27	2.91E-43	31.944	NP_001374045	Regulation of nuclear pre-mRNA domain-containing protein 2	RPRD2	RNA polymerase II complex binding
HyS0007.369	HyS0007.369	770	-	-	4	yes	-	25.9981	18.0871	15.7885	23.7151	54.0754	51.0369	33.0808	24.8728	20.8972	52.55615	28.9768	1	1	1	0	0	1	0	0	0	1	1	1	0	0	1	0	0	0	PREDICTED: ubiquitin-conjugating enzyme E2 R2-like [Hydra vulgaris]	2.80E-86	XP_012555857.1	ubiquitin-conjugating enzyme E2 R1 isoform 1	Mus musculus	305	95	1.11E-104	62.009	NP_808281	Ubiquitin-conjugating enzyme	NA	ATP binding
HyS0007.341	HyS0007.341	771	-	-	4	yes	-	7.19126	16.7793	11.4903	6.85628	32.4913	27.0661	4.05259	6.47778	10.579285	29.7787	5.265185	1	1	1	0	0	1	0	0	0	1	1	1	0	0	1	0	0	0	PREDICTED: N-acetyl-beta-glucosaminyl-glycoprotein 4-beta-N-acetylgalactosaminyltransferase 1-like [Hydra vulgaris]	5.70E-273	XP_012566940.1	beta-1,4-N-acetylgalactosaminyltransferase 3	Danio rerio	355	96	4.24E-111	31.768	XP_021327218	N-acetyl-beta-glucosaminyl-glycoprotein 4-beta-N-acetylgalactosaminyltransferase 1	B4GALNT4	N-acetyl-beta-glucosaminyl-glycoprotein 4-beta-N-acetylgalactosaminyltransferase activity
HyS0067.25	HyS0067.025	772	-	sex-linked-abnormal	4	yes	-	8.42492	4.87828	8.23539	7.19045	32.3978	24.8482	3.11681	4.14615	7.18226	28.623	3.63148	1	1	1	0	0	1	0	0	0	1	1	0	0	1	0	0	0	0	PREDICTED: uncharacterized protein LOC100208656 isoform X2 [Hydra vulgaris]	4.40E-11	XP_012556596.1	GRB2-associated-binding protein 3	Danio rerio	59.3	45	7.26E-08	30.769	XP_001337715	NA	NA	NA
HyS0057.109	HyS0057.109	773	-	-	4	yes	-	65.9542	49.6659	53.9643	59.1704	62.8892	52.7319	30.4855	33.7082	57.1887	57.81055	32.09685	1	1	1	0	0	1	0	0	0	1	1	1	0	0	1	0	0	0	PREDICTED: uncharacterized protein LOC101238046 [Hydra vulgaris]	6.40E-28	XP_004206856.1	zinc finger protein 608 isoform X5	Homo sapiens	81.6	16	5.02E-14	26.423	XP_011541824	Zinc finger protein 609 (Fragment)	NA	nucleic acid binding
HyS0113.28	HyS0113.028	774	-	sex-linked-abnormal	4	yes	-	10.1795	6.59714	7.98362	7.84753	38.0452	31.7458	8.11889	9.25479	8.1519475	34.8955	8.68684	1	1	1	0	0	1	0	0	0	1	1	1	0	0	1	0	0	0	PREDICTED: uncharacterized protein LOC101239053 [Hydra vulgaris]	3.20E-68	XP_004212422.2	uncharacterized protein LOC566646 isoform X1	Danio rerio	60.8	23	1.56E-08	34.188	XP_695016	NA	NA	NA
HyS0067.34	HyS0067.034	775	-	sex-linked-abnormal	4	yes	-	7.88478	12.2542	11.5445	5.05939	42.3419	31.3622	8.6426	9.38374	9.1857175	36.85205	9.01317	1	1	1	0	0	1	0	0	0	1	1	1	0	0	1	0	0	0	Hdac3 [Hydractinia echinata]	3.10E-261	APW77292.1	histone deacetylase 3	Danio rerio	629	97	0	69.34	NP_957284	Histone deacetylase	HDAC3	histone deacetylase activity
HyS0057.29	HyS0057.029	776	-	-	4	yes	-	7.82219	7.59213	12.7042	7.28252	35.48	29.4374	3.66623	4.36115	8.85026	32.4587	4.01369	1	1	1	0	0	1	0	0	0	1	1	0	0	1	0	0	0	0	PREDICTED: growth factor receptor-bound protein 14-like [Hydra vulgaris]	1.00E-142	XP_004207418.2	growth factor receptor-bound protein 10 isoform X11	Homo sapiens	154	74	2.53E-39	26.914	XP_011513625	Growth factor receptor bound protein (Fragment)	NA	NA
HyS0007.300	HyS0007.300	777	-	-	4	yes	-	15.2314	18.5399	6.86771	5.19134	48.9243	41.4343	14.4654	14.0675	11.4575875	45.1793	14.26645	1	1	1	0	0	1	0	0	0	1	1	1	0	0	1	0	0	0	PREDICTED: uncharacterized protein LOC105843359 [Hydra vulgaris]	5.40E-38	XP_012554080.1	no hits	-	-	-	-	-	-	NA	NA	NA
HyS0007.340	HyS0007.340	778	-	-	4	yes	-	9.175	16.4727	7.37483	14.8692	40.5627	40.1328	8.10892	10.2863	11.9729325	40.34775	9.19761	1	1	1	0	0	1	0	0	0	1	1	1	0	0	1	0	0	0	PREDICTED: mono [ADP-ribose] polymerase PARP16-like [Hydra vulgaris]	4.00E-91	XP_002164087.1	protein mono-ADP-ribosyltransferase PARP16	Danio rerio	229	96	3.50E-72	38.272	NP_998071	Poly [ADP-ribose] polymerase	PARP16	NAD+ ADP-ribosyltransferase activity
HyS0067.38	HyS0067.038	779	-	sex-linked-abnormal	4	yes	-	697.768	614.688	533.505	487.473	94.3496	159.83	79.0441	110.682	583.3585	127.0898	94.86305	1	1	1	0	0	1	0	0	0	1	1	1	0	0	1	0	0	0	PREDICTED: uncharacterized protein ZK643.6-like [Hydra vulgaris]	1.50E-38	XP_002167799.2	ShKT domain-containing protein	Caenorhabditis elegans	45.1	24	1.76E-04	30.952	NP_001254149	NA	NA	NA
HyS0113.26	HyS0113.026	780	-	sex-linked-abnormal	4	yes	-	17.2076	15.772	16.6793	26.7729	61.2608	51.911	24.636	20.4784	19.10795	56.5859	22.5572	1	1	1	0	0	1	0	0	0	1	1	1	0	0	1	0	0	0	PREDICTED: trans-1,2-dihydrobenzene-1,2-diol dehydrogenase-like [Hydra vulgaris]	5.30E-95	XP_002160180.1	trans-1,2-dihydrobenzene-1,2-diol dehydrogenase	Mus musculus	241	50	1.37E-72	40.122	NP_082179	Dimeric dihydrodiol dehydrogenase	DHDH	oxidoreductase activity
HyS0007.325	HyS0007.325	781	-	-	4	yes	-	18.2495	9.97141	14.3817	19.0666	56.1505	51.1952	21.4447	16.5831	15.4173025	53.67285	19.0139	1	1	1	0	0	1	0	0	0	1	1	1	0	0	1	0	0	0	PREDICTED: phenylalanine--tRNA ligase, mitochondrial-like [Hydra vulgaris]	4.60E-172	XP_004206650.2	phenylalanine--tRNA ligase, mitochondrial isoform 1	Homo sapiens	451	91	1.22E-155	51.493	NP_001305801	Phenylalanyl-tRNA synthetase	FARS2	phenylalanine-tRNA ligase activity
HyS0070.19	HyS0070.019	782	-	sex-linked-abnormal	-	-	-	32.359	34.9771	33.9783	53.7256	44.4493	36.3211	3.09477	6.19922	38.76	40.3852	4.646995	1	1	1	0	0	1	0	0	0	1	1	0	0	1	0	0	0	0	no hits	-	-	no hits	-	-	-	-	-	-	NA	NA	NA
HyS0067.27	HyS0067.027	783	-	sex-linked-abnormal	4	yes	-	7.77294	6.01495	10.6104	10.9641	51.5182	49.6436	14.9726	13.6401	8.8405975	50.5809	14.30635	1	1	1	0	0	1	0	0	0	1	1	1	0	0	1	0	0	0	PREDICTED: 39S ribosomal protein L37, mitochondrial-like [Hydra vulgaris]	3.40E-97	XP_004210084.1	39S ribosomal protein L37, mitochondrial precursor	Mus musculus	55.8	63	3.12E-07	25.475	NP_079776	NA	NA	NA
HyS0070.50	HyS0070.050	784	-	sex-linked-abnormal	-	-	-	14.514	9.39632	11.7199	8.65852	47.1712	42.9911	8.23267	8.98517	11.072185	45.08115	8.60892	1	1	1	0	0	1	0	0	0	1	1	1	0	0	1	0	0	0	PREDICTED: nucleolar complex protein 3 homolog [Hydra vulgaris]	1.70E-132	XP_012557655.1	nucleolar complex protein 3 homolog	Danio rerio	462	93	2.16E-150	40.268	NP_001002863	Nucleolar complex protein 3 homolog	NOC3L	chromatin binding
HyS0070.53	HyS0070.053	785	-	sex-linked-abnormal	-	-	-	19.4623	9.36636	10.7866	11.6942	55.6162	67.1566	26.4556	22.6791	12.827365	61.3864	24.56735	1	1	1	0	0	1	0	0	0	1	1	1	0	0	1	0	0	0	PREDICTED: cell growth-regulating nucleolar protein-like [Hydra vulgaris]	8.90E-77	XP_012561808.1	cell growth-regulating nucleolar protein	Danio rerio	205	100	3.24E-63	38.298	NP_956973	cell growth-regulating nucleolar protein isoform X1	LYAR	DNA binding
HyS0007.357	HyS0007.357	786	-	-	4	yes	-	6.58614	5.47166	5.39621	8.14965	55.8565	47.6697	13.4029	14.1692	6.400915	51.7631	13.78605	1	1	1	0	0	1	0	0	0	1	1	1	0	0	1	0	0	0	PREDICTED: G patch domain and ankyrin repeat-containing protein 1 homolog [Hydra vulgaris]	1.70E-55	XP_012567032.1	uncharacterized protein Dmel_CG8152	Drosophila melanogaster	168	94	5.58E-48	31.361	NP_611028	G patch domain and ankyrin repeats-containing protein 1 (Fragment)	NA	nucleic acid binding
HyS0070.18	HyS0070.018	787	-	sex-linked-abnormal	-	-	-	26.1604	27.8184	23.1815	13.812	51.9504	43.6375	6.63839	8.43699	22.743075	47.79395	7.53769	1	1	1	0	0	1	0	0	0	1	1	1	0	0	1	0	0	0	solute carrier family 28 member 3-like isoform X2 [Exaiptasia pallida]	2.60E-149	XP_020912178.1	sodium/nucleoside cotransporter 1 isoform X1	Danio rerio	524	85	1.07E-178	51.149	XP_005159357	Sodium/nucleoside cotransporter	SLC28A3	nucleoside transmembrane transporter activity
HyS0070.33	HyS0070.033	788	-	sex-linked-abnormal	-	-	-	11.5625	6.50906	5.89502	8.4843	55.3772	53.866	16.918	11.2119	8.11272	54.6216	14.06495	1	1	1	0	0	1	0	0	0	1	1	1	0	0	1	0	0	0	PREDICTED: adrenodoxin-like isoform X2 [Hydra vulgaris]	5.20E-43	XP_012555233.1	ferredoxin 2	Drosophila melanogaster	124	65	2.17E-35	53.543	NP_647889	Cytochrome c oxidase assembly protein subunit 15	NA	2 iron, 2 sulfur cluster binding
HyS0113.38	HyS0113.038	789	-	sex-linked-abnormal	4	yes	-	8.3663	6.59496	8.6996	3.1496	61.9431	55.1992	18.7248	13.7827	6.702615	58.57115	16.25375	1	1	1	0	0	1	0	0	0	1	1	1	0	0	1	0	0	0	PREDICTED: vesicle transport protein USE1-like [Hydra vulgaris]	2.80E-68	XP_002164600.1	vesicle transport protein USE1	Danio rerio	183	97	4.13E-56	38.697	NP_956618	Unconventional SNARE in the ER 1 homolog	USE1	NA
HyS0007.370	HyS0007.370	790	-	-	4	yes	-	8.9007	14.6472	8.7166	15.9013	79.3635	70.8479	34.9822	26.2958	12.04145	75.1057	30.639	1	1	1	0	0	1	0	0	0	1	1	1	0	0	1	0	0	0	PREDICTED: von Willebrand factor A domain-containing protein 9-like [Hydra vulgaris]	5.50E-185	XP_012559119.1	von Willebrand factor A domain-containing protein 9 isoform X1	Danio rerio	386	96	2.29E-128	41.929	XP_005159109	LOW QUALITY PROTEIN: von Willebrand factor A domain-containing protein 9	INTS14	NA
HyS0057.105	HyS0057.105	791	-	-	4	yes	-	62.0103	38.8874	46.6669	82.6337	110.669	97.877	70.0679	48.5676	57.549575	104.273	59.31775	1	1	1	0	0	1	0	0	0	1	1	1	0	0	1	0	0	0	PREDICTED: solute carrier family 25 member 46-like [Hydra vulgaris]	7.40E-118	XP_012556083.1	solute carrier family 25 member 46 isoform 3	Homo sapiens	257	85	3.11E-82	41.358	NP_001290179	Solute carrier family	SLC25A46	protein binding
HyS0070.10	HyS0070.010	792	-	sex-linked-abnormal	-	-	-	14.5055	12.6097	18.8357	13.512	65.8891	52.5551	11.368	11.5427	14.865725	59.2221	11.45535	1	1	1	0	0	1	0	0	0	1	1	1	0	0	1	0	0	0	PREDICTED: ubiquitin-conjugating enzyme E2 J1-like [Hydra vulgaris]	1.40E-84	XP_012556180.1	ubiquitin-conjugating enzyme E2 J1 isoform X2	Homo sapiens	285	51	9.61E-95	70.811	XP_011534190	Gamma-aminobutyric acid receptor subunit rho-3	UBE2J1	ubiquitin conjugating enzyme activity
HyS0070.75	HyS0070.075	793	-	sex-linked-abnormal	-	-	-	5.51517	6.16178	9.54568	6.76037	56.2287	46.6126	1.58219	1.00363	6.99575	51.42065	1.29291	1	1	1	0	0	1	0	0	0	1	1	0	0	1	0	0	0	0	no hits	-	-	sphingosine 1-phosphate receptor 3	Mus musculus	50.8	79	1.04E-05	25.253	NP_034231	NA	NA	NA
HyS0067.35	HyS0067.035	794	-	sex-linked-abnormal	4	yes	-	10.2643	7.35389	3.22733	6.92354	60.9083	53.8775	7.77565	6.74881	6.942265	57.3929	7.26223	1	1	1	0	0	1	0	0	0	1	1	1	0	0	1	0	0	0	uncharacterized protein LOC113672688 [Pocillopora damicornis]	4.40E-18	XP_027044817.1	no hits	-	-	-	-	-	-	NA	NA	NA
HyS0070.30	HyS0070.030	795	-	sex-linked-abnormal	-	-	-	15.5756	31.1174	25.8379	19.4642	83.3632	69.3797	23.1559	26.793	22.998775	76.37145	24.97445	1	1	1	0	0	1	0	0	0	1	1	1	0	0	1	0	0	0	PREDICTED: sestrin-1-like [Hydra vulgaris]	1.70E-158	XP_002165651.2	sestrin-1 isoform X2	Danio rerio	389	87	3.69E-128	40.909	XP_005160728	Sestrin-1	SESN1	leucine binding
HyS0007.359	HyS0007.359	796	-	-	4	yes	-	17.9842	20.5078	17.2835	24.4573	88.9912	71.0198	30.9844	23.8076	20.0582	80.0055	27.396	1	1	1	0	0	1	0	0	0	1	1	1	0	0	1	0	0	0	PREDICTED: bidirectional sugar transporter SWEET15-like [Hydra vulgaris]	1.50E-57	XP_004206288.1	sugar transporter SWEET1 isoform a	Homo sapiens	117	92	1.99E-31	34.45	NP_061333	Sugar transporter SWEET	NA	NA
HyS0057.2	HyS0057.002	797	-	-	4	yes	-	31.994	27.9868	31.4689	41.5732	87.2566	80.4151	29.9902	29.9949	33.255725	83.83585	29.99255	1	1	1	0	0	1	0	0	0	1	1	1	0	0	1	0	0	0	PREDICTED: long-chain-fatty-acid--CoA ligase ACSBG2-like [Hydra vulgaris]	4.90E-275	XP_004208091.2	long-chain-fatty-acid--CoA ligase ACSBG2 isoform X1	Danio rerio	705	74	0	49.648	XP_005166846	Long-chain-fatty-acid--CoA ligase 6	ACSBG2	ligase activity
HyS0057.104	HyS0057.104	798	-	-	4	yes	-	7.91071	15.1455	12.2747	9.98652	80.4547	68.1176	13.486	20.1308	11.3293575	74.28615	16.8084	1	1	1	0	0	1	0	0	0	1	1	1	0	0	1	0	0	0	uncharacterized protein LOC110059583 isoform X3 [Orbicella faveolata]	2.30E-23	XP_020621963.1	low-density lipoprotein receptor-related protein 4 isoform X1	Danio rerio	75.5	19	5.89E-13	40.86	XP_017212642	NA	NA	NA
HyS0057.99	HyS0057.099	799	-	-	4	yes	-	420.915	439.151	448.317	408.705	192.904	279.776	170.113	187.606	429.272	236.34	178.8595	1	1	1	0	0	1	0	0	0	1	1	1	0	0	1	0	0	0	no hits	-	-	Uncharacterized protein CELE_Y105E8B.1	Caenorhabditis elegans	90.1	99	2.56E-20	31.579	NP_001300453	Tropomyosin-1	NA	NA
HyS0057.8	HyS0057.008	800	-	-	4	yes	-	8.44021	6.50723	4.76778	2.44237	85.9627	79.7626	21.5602	23.9766	5.5393975	82.86265	22.7684	1	1	1	0	0	1	0	0	0	1	1	1	0	0	1	0	0	0	PREDICTED: PCNA-associated factor-like [Hydra vulgaris]	2.50E-09	XP_002163831.1	PCNA-associated factor	Mus musculus	46.6	45	6.22E-06	41.25	NP_080791	PCNA-associated factor	PCLAF	chromatin binding
HyS0070.29	HyS0070.029	801	-	sex-linked-abnormal	-	-	-	14.8729	11.0501	13.9148	16.7837	94.315	78.1331	27.4045	23.0797	14.155375	86.22405	25.2421	1	1	1	0	0	1	0	0	0	1	1	1	0	0	1	0	0	0	PREDICTED: 39S ribosomal protein L18, mitochondrial-like [Hydra vulgaris]	1.20E-68	XP_012564547.1	39S ribosomal protein L18, mitochondrial isoform X1	Mus musculus	93.2	58	3.94E-22	35	XP_006523407	NA	NA	NA
HyS0067.22	HyS0067.022	802	-	sex-linked-abnormal	4	yes	-	13.6989	17.3789	16.2905	15.8313	73.3691	79.9545	12.1959	16.2196	15.7999	76.6618	14.20775	1	1	1	0	0	1	0	0	0	1	1	1	0	0	1	0	0	0	PREDICTED: NF-kappa-B-activating protein-like [Hydra vulgaris]	2.20E-61	XP_004206648.1	NF-kappa-B-activating protein	Danio rerio	177	45	5.09E-52	66.917	NP_001003414	SynMuv product domain containing protein	NKAP	chromatin binding
HyS0057.130	HyS0057.130	803	-	-	4	yes	-	81.3437	97.4593	75.8418	102.789	159.486	164.744	93.27	104.706	89.35845	162.115	98.988	1	1	1	0	0	1	0	0	0	1	1	1	0	0	1	0	0	0	nuclear lamin protein [Hydra vulgaris]	2.20E-142	AWU22326.1	lamin isoform C	Homo sapiens	322	92	4.39E-102	38.374	NP_001269554	Nuclear lamin	LAMIN	NA
HyS0070.17	HyS0070.017	804	-	sex-linked-abnormal	-	-	-	57.4491	44.9383	40.3675	79.8544	127.078	107.53	53.934	46.4777	55.652325	117.304	50.20585	1	1	1	0	0	1	0	0	0	1	1	1	0	0	1	0	0	0	PREDICTED: transmembrane protein 39A-like [Hydra vulgaris]	7.00E-151	XP_012562505.1	transmembrane protein 39A isoform 1	Mus musculus	275	87	3.14E-85	35.729	NP_001192215	Transmembrane protein 39A-B	TMEM39B	RNA binding
HyS0070.26	HyS0070.026	805	-	sex-linked-abnormal	-	-	-	36.7836	47.9691	53.7673	62.9024	128.058	126.599	56.2351	47.93	50.3556	127.3285	52.08255	1	1	1	0	0	1	0	0	0	1	1	1	0	0	1	0	0	0	vesicle transport protein SFT2A-like [Exaiptasia pallida]	1.20E-56	XP_020904051.1	vesicle transport protein SFT2B	Homo sapiens	199	100	2.45E-65	59.375	NP_955376	T-box transcription factor TBX19	SFT2D2	DNA-binding transcription factor activity
HyS0070.21	HyS0070.021	806	-	sex-linked-abnormal	-	-	-	23.6531	18.2294	19.1806	21.0002	103.982	90.9165	18.865	23.333	20.515825	97.44925	21.099	1	1	1	0	0	1	0	0	0	1	1	1	0	0	1	0	0	0	PREDICTED: dehydrodolichyl diphosphate syntase complex subunit nus1-like [Hydra vulgaris]	6.80E-84	XP_004209456.2	dehydrodolichyl diphosphate synthase complex subunit nus1	Danio rerio	156	74	4.09E-45	37.198	NP_001002356	Nogo-B receptor	NUS1	transferase activity, transferring alkyl or aryl (other than methyl) groups
HyS0007.346	HyS0007.346	807	-	-	4	yes	-	50.9207	59.8737	82.1331	63.6277	118.048	102.963	16.1877	28.7853	64.1388	110.5055	22.4865	1	1	1	0	0	1	0	0	0	1	1	1	0	0	1	0	0	0	predicted protein [Nematostella vectensis]	2.70E-131	XP_001626379.1	4-aminobutyrate aminotransferase, mitochondrial isoform 1 precursor	Homo sapiens	480	91	2.90E-165	48.59	NP_000654	4-aminobutyrate aminotransferase, mitochondrial	ABAT	4-aminobutyrate transaminase activity
HyS0070.68	HyS0070.068	808	-	sex-linked-abnormal	-	-	-	1601.78	1671.16	1649.29	1182.59	328.426	445.16	178.317	254.378	1526.205	386.793	216.3475	1	1	1	0	0	1	0	0	0	1	1	1	0	0	1	0	0	0	PREDICTED: gelsolin-like protein 1 [Hydra vulgaris]	4.50E-157	XP_012559373.1	hypothetical protein DDB_G0289327	Dictyostelium discoideum AX4	265	99	3.29E-85	41.598	XP_001134515	Actin regulatory protein CAP-G	NA	actin filament binding
HyS0057.58	HyS0057.058	809	-	-	4	yes	-	43.0434	25.8534	30.3779	22.6902	247.637	192.302	26.7954	19.728	30.491225	219.9695	23.2617	1	1	1	0	0	1	0	0	0	1	1	1	0	0	1	0	0	0	PREDICTED: synaptotagmin-10-like [Hydra vulgaris]	1.90E-51	XP_004209887.1	synaptotagmin-11 isoform X2	Mus musculus	56.2	32	2.16E-07	27.928	XP_006501413	NA	NA	NA
HyS0007.393	HyS0007.393	810	-	-	4	yes	-	467.964	286.216	335.591	536.43	343.11	354.9	136.273	128.147	406.55025	349.005	132.21	1	1	1	0	0	1	0	0	0	1	1	1	0	0	1	0	0	0	PREDICTED: translocon-associated protein subunit beta-like [Hydra vulgaris]	1.10E-61	XP_012559920.1	translocon-associated protein subunit beta precursor	Danio rerio	191	90	5.11E-61	53.012	NP_001001399	Translocon-associated protein subunit beta	SSR2	chaperone binding
HyS0057.84	HyS0057.084	811	-	-	4	yes	-	150.224	83.1957	109.807	164.55	357.291	332.682	96.5818	88.2265	126.944175	344.9865	92.40415	1	1	1	0	0	1	0	0	0	1	1	1	0	0	1	0	0	0	PREDICTED: uncharacterized protein LOC100213905 [Hydra vulgaris]	4.20E-130	XP_002159555.2	perilipin-5 isoform X1	Mus musculus	55.1	49	7.69E-07	25.439	XP_006524868	NA	NA	NA
HyS0057.82	HyS0057.082	812	-	-	4	yes	-	1470.63	1006.44	982.994	1425.6	633.497	689.117	289.886	329.688	1221.416	661.307	309.787	1	1	1	0	0	1	0	0	0	1	1	1	0	0	1	0	0	0	peptidyl-prolyl cis-trans isomerase B-like [Stylophora pistillata]	8.80E-78	XP_022784097.1	peptidyl-prolyl cis-trans isomerase B precursor	Homo sapiens	291	99	5.19E-100	70.352	NP_000933	Peptidyl-prolyl cis-trans isomerase B	PPIB	peptidyl-prolyl cis-trans isomerase activity
HyS0007.284	HyS0007.284	813	-	-	4	yes	-	12.4617	11.8519	0.743473	0	346.374	397.531	12.6666	0	6.26426825	371.9525	6.3333	1	1	1	0	0	1	0	0	0	1	1	1	0	0	1	0	0	0	no hits	-	-	no hits	-	-	-	-	-	-	NA	NA	NA
HyS0070.67	HyS0070.067	814	-	sex-linked-abnormal	-	-	-	15.4196	1.95666	12.5048	3.93303	422.558	354.503	6.45579	0.292487	8.4535225	388.5305	3.3741385	1	1	1	0	0	1	0	0	0	1	1	0	0	1	0	0	0	0	PREDICTED: gelsolin-like protein 1 [Hydra vulgaris]	2.90E-148	XP_012559373.1	hypothetical protein DDB_G0289327	Dictyostelium discoideum AX4	259	99	5.09E-83	41.047	XP_001134515	Gelsolin	NA	actin filament binding
HyS0057.15	HyS0057.015	815	-	-	4	yes	-	88.9395	46.2236	30.5547	39.4582	1713.92	1461.25	818.775	535.432	51.294	1587.585	677.1035	1	1	1	0	0	1	0	0	0	1	1	1	0	0	1	0	0	0	RecName: Full=G2/mitotic-specific cyclin-B	6.00E-128	P51987.1	G2/mitotic-specific cyclin-B1 isoform 1	Homo sapiens	298	74	4.18E-97	50.903	NP_114172	Histone-lysine N-methyltransferase	NA	cyclin-dependent protein serine/threonine kinase regulator activity
HyS0007.280	HyS0007.280	816	-	-	4	yes	-	13.6968	9.64551	0.790231	1.11934	927.759	912.42	17.6029	1.37084	6.31297025	920.0895	9.48687	1	1	1	0	0	1	0	0	0	1	1	1	0	0	1	0	0	0	no hits	-	-	no hits	-	-	-	-	-	-	NA	NA	NA
HyS3947.3	HyS3947.003		-	-	-	-	yes	20.0511	0	9.1464	19.5362	0	0.862564	23.7752	20.0885	12.183425	0.431282	21.93185	1	0	1	0	0	1	0	0	0	1	0	1	0	0	1	0	0	0	Coiled-coil domain-containing protein 112 [Hydra vulgaris]	5.00E-37	XP_047141959.1	coiled-coil domain-containing protein 112	Homo sapiens	99.4	88	8.00E-24	34.64	NP_001362826.1	NA	NA	NA
[truncated: 4 more columns]
