# Supplementary material for: XY sex determination in a cnidarian
Source: BMC Biol. 2023 Feb 13;21:32. doi: 10.1186/s12915-023-01532-2 (PMC9926710; doi:10.1186/s12915-023-01532-2)
Supplement: Supplementary file 10 — Additional file 10. A space-delimited text file of genotype data in R/Onemaps “.raw” format representing the female PT dataset. [file 12915_2023_1532_MOESM10_ESM.txt]

data type outcross 
90 23462 0 0 0
339_1 339_10 339_100 339_101 339_102 339_104 339_105 339_106 339_107 339_108 339_109 339_11 339_110 339_111 339_112 339_113 339_114 339_116 339_118 339_119 339_12 339_120 339_121 339_123 339_124 339_125 339_126 339_127 339_128 339_129 339_13 339_130 339_132 339_133 339_134 339_15 339_2 339_22 339_23 339_26A 339_3_r 339_46 339_47 339_49 339_5 339_50 339_51 339_52 339_53 339_54 339_55 339_56 339_59 339_60 339_61 339_62 339_63 339_64 339_65 339_66 339_67 339_68 339_69 339_7 339_70 339_71_r 339_72 339_73 339_74 339_75 339_76 339_77 339_78 339_8 339_80 339_81 339_82 339_83 339_84 339_87 339_88 339_89 339_9 339_90 339_91 339_92 339_93 339_96 339_97 339_99
*HyS0001.17292 D1.10 a a a a a ab ab ab a ab a a a a a ab a a ab ab ab ab a ab ab a a a a a ab a ab ab a a a a a a a a ab ab a a a ab ab a a ab a ab ab ab a a a a ab ab a ab ab ab ab a a a a a a ab ab ab a a a a ab ab ab a a ab ab a a a
*HyS0001.42092 D1.10 a a a a a ab ab ab a ab a a a a a ab a a ab ab ab ab a ab ab a a a a a ab a ab ab a a a a a a a a ab ab a a a ab ab a a ab a ab ab ab a a a a ab ab a ab ab ab ab a a a a a a ab ab ab a a a a ab ab ab a a ab ab a a a
*HyS0001.50430 D1.10 a a a a a ab ab ab a ab a a a a a ab a a ab ab ab ab a ab ab a a a a a ab a ab ab a a a a a a a a ab ab a a a ab ab a a ab a ab ab ab a a a a ab ab a ab ab ab ab a a a a a a ab ab ab a a a a ab ab ab a a ab ab a a a
*HyS0001.91910 D1.10 ab ab ab ab ab a a a ab a ab ab ab ab ab a ab ab a a a a ab a a ab ab ab ab ab a ab a a ab ab ab ab ab ab ab ab a a ab ab ab a a ab ab a ab a a a ab ab ab ab a a ab a a a a ab ab ab ab ab ab a a a ab ab ab ab a a a ab ab a a ab ab ab
*HyS0001.105418 D1.10 ab ab ab ab ab a a a ab a ab ab ab ab ab a ab ab a a a a ab a a ab ab ab ab ab a ab a a ab ab ab ab ab ab ab ab a a ab ab ab a a ab ab a ab a a a ab ab ab ab a a ab a a a a ab ab ab ab ab ab a a a ab ab ab ab a a a ab ab a a ab ab ab
*HyS0001.115681 D1.10 ab ab ab ab ab a a a ab a ab ab ab ab ab a ab ab a a a a ab a a ab ab ab ab ab a ab a a ab ab ab ab ab ab ab ab a a ab ab ab a a ab ab a ab a a a ab ab ab ab a a ab a a a a ab ab ab ab ab ab a a a ab ab ab ab a a a ab ab a a ab ab ab
*HyS0001.128843 D1.10 a a a a a ab ab ab a ab a a a a a ab a a ab ab ab ab a ab ab a a a a a ab a ab ab a a a a a a a a ab ab a a a ab ab a a ab a ab ab ab a a a a ab ab a ab ab ab ab a a a a a a ab ab ab a a a a ab ab ab a a ab ab a a a
*HyS0001.193954 D1.10 ab ab ab ab ab a a a ab a ab ab ab ab ab a ab ab a a a a ab a a ab ab ab ab ab a ab a a ab ab ab ab ab ab ab ab a a ab ab ab a a ab ab a ab a a a ab ab ab ab a a ab a a a a ab ab ab ab ab ab a a a ab ab ab ab a a a ab ab a a ab ab ab
*HyS0001.199246 D1.10 a a a a a ab ab ab a ab a a a a a ab a a ab ab ab ab a ab ab a a a a a ab a ab ab a a a a a a a a ab ab a a a ab ab a a ab a ab ab ab a a a a ab ab a ab ab ab ab a a a a a a ab ab ab a a a a ab ab ab a a ab ab a a a
*HyS0001.220437 D1.10 ab ab ab ab ab a a a ab a ab ab ab ab ab a ab ab a a a a ab a a ab ab ab ab ab a ab a a ab ab ab ab ab ab ab ab a a ab ab ab a a ab ab a ab a a a ab ab ab ab a a ab a a a a ab ab ab ab ab ab a a a ab ab ab ab a a a ab ab a a ab ab ab
*HyS0001.263719 D1.10 ab ab ab ab ab a a a ab a ab ab ab ab ab a ab ab a a a a ab a a ab ab ab ab ab a ab a a ab ab ab ab ab ab ab ab a a ab ab ab a a ab ab a ab a a a ab ab ab ab a a ab a a a a ab ab ab ab ab ab a a a ab ab ab ab a a a ab ab a a ab ab ab
*HyS0001.311530 D1.10 ab ab ab ab ab a a a ab a ab ab ab ab ab a ab ab a a a a ab a a ab ab ab ab ab a ab a a ab ab ab ab ab ab ab ab a a ab ab ab a a ab ab a ab a a a ab ab ab ab a a ab a a a a ab ab ab ab ab ab a a a ab ab ab ab a a a ab ab a a ab ab ab
*HyS0001.319697 D1.10 a a a a a ab ab ab a ab a a a a a ab a a ab ab ab ab a ab ab a a a a a ab a ab ab a a a a a a a a ab ab a a a ab ab a a ab a ab ab ab a a a a ab ab a ab ab ab ab a a a a a a ab ab ab a a a a ab ab ab a a ab ab a a a
*HyS0001.344683 D1.10 ab ab ab ab ab a a a ab a ab ab ab ab ab a ab ab a a a a ab a a ab ab ab ab ab a ab a a ab ab ab ab ab ab ab ab a a ab ab ab a a ab ab a ab a a a ab ab ab ab a a ab a a a a ab ab ab ab ab ab a a a ab ab ab ab a a a ab ab a a ab ab ab
*HyS0001.357274 D1.10 ab ab ab ab ab a a a ab a ab ab ab ab ab a ab ab a a a a ab a a ab ab ab ab ab a ab a a ab ab ab ab ab ab ab ab a a ab ab ab a a ab ab a ab a a a ab ab ab ab a a ab a a a a ab ab ab ab ab ab a a a ab ab ab ab a a a ab ab a a ab ab ab
*HyS0001.370637 D1.10 a a a a a ab ab ab a ab a a a a a ab a a ab ab ab ab a ab ab a a a a a ab a ab ab a a a a a a a a ab ab a a a ab ab a a ab a ab ab ab a a a a ab ab a ab ab ab ab a a a a a a ab ab ab a a a a ab ab ab a a ab ab a a a
*HyS0001.394160 D1.10 a a a a a ab ab ab a ab a a a a a ab a a ab ab ab ab a ab ab a a a a a ab a ab ab a a a a a a a a ab ab a a a ab ab a a ab a ab ab ab a a a a ab ab a ab ab ab ab a a a a a a ab ab ab a a a a ab ab ab a a ab ab a a a
*HyS0001.469338 D1.10 ab ab a a a a ab a ab a ab a ab a a a a ab ab ab ab a a ab a a ab ab a a a ab a ab a a a ab a ab a a ab a ab a ab ab ab a ab ab a ab ab ab ab ab ab ab a a a ab a ab a ab ab a a a ab a a a ab ab ab ab ab ab ab a ab ab a ab ab ab
*HyS0001.474357 D1.10 ab ab ab ab ab a a a ab a ab ab ab ab ab a ab ab a a a a ab a a ab ab ab ab ab a ab a a ab ab ab ab ab ab ab ab a a ab ab ab a a ab ab a ab a a a ab ab ab ab a a ab a a a a ab ab ab ab ab ab a a a ab ab ab ab a a a ab ab a a ab ab ab
*HyS0001.481258 D1.10 a a a a a ab ab ab a ab a a a a a ab a a ab ab ab ab a ab ab a a a a a ab a ab ab a a a a a a a a ab ab a a a ab ab a a ab a ab ab ab a a a a ab ab a ab ab ab ab a a a a a a ab ab ab a a a a ab ab ab a a ab ab a a a
*HyS0001.510559 D1.10 ab ab ab ab ab a a a ab a ab ab ab ab ab a ab ab a a a a ab a a ab ab ab ab ab a ab a a ab ab ab ab ab ab ab ab a a ab ab ab a a ab ab a ab a a a ab ab ab ab a a ab a a a a ab ab ab ab ab ab a a a ab ab ab ab a a a ab ab a a ab ab ab
*HyS0001.517351 D1.10 ab ab ab ab ab a a a ab a ab ab ab ab ab a ab ab a a a a ab a a ab ab ab ab ab a ab a a ab ab ab ab ab ab ab ab a a ab ab ab a a ab ab a ab a a a ab ab ab ab a a ab a a a a ab ab ab ab ab ab a a a ab ab ab ab a a a ab ab a a ab ab ab
*HyS0001.540785 D1.10 a a a a a ab ab ab a ab a a a a a ab a a ab ab ab ab a ab ab a a a a a ab a ab ab a a a a a a a a ab ab a a a ab ab a a ab a ab ab ab a a a a ab ab a ab ab ab ab a a a a a a ab ab ab a a a a ab ab ab a a ab ab a a a
*HyS0001.551174 D1.10 a a a a a ab ab ab a ab a a a a a ab a a ab ab ab ab a ab ab a a a a a ab a ab ab a a a a a a a a ab ab a a a ab ab a a ab a ab ab ab a a a a ab ab a ab ab ab ab a a a a a a ab ab ab a a a a ab ab ab a a ab ab a a a
*HyS0001.566636 D1.10 ab ab ab ab ab a a a ab a ab ab ab ab ab a ab ab a a a a ab a a ab ab ab ab ab a ab a a ab ab ab ab ab ab ab ab a a ab ab ab a a ab ab a ab a a a ab ab ab ab a a ab a a a a ab ab ab ab ab ab a a a ab ab ab ab a a a ab ab a a ab ab ab
*HyS0001.588948 D1.10 ab ab ab ab ab a a a ab a ab ab ab ab ab a ab ab a a a a ab a a ab ab ab ab ab a ab a a ab ab ab ab ab ab ab ab a a ab ab ab a a ab ab a ab a a a ab ab ab ab a a ab a a a a ab ab ab ab ab ab a a a ab ab ab ab a a a ab ab a a ab ab ab
*HyS0001.606972 D1.10 ab ab ab ab ab a a a ab a ab ab ab ab ab a ab ab a a a a ab a a ab ab ab ab ab a ab a a ab ab ab ab ab ab ab ab a a ab ab ab a a ab ab a ab a a a ab ab ab ab a a ab a a a a ab ab ab ab ab ab a a a ab ab ab ab a a a ab ab a a ab ab ab
*HyS0001.612902 D1.10 a a a a a ab ab ab a ab a a a a a ab a a ab ab ab ab a ab ab a a a a a ab a ab ab a a a a a a a a ab ab a a a ab ab a a ab a ab ab ab a a a a ab ab a ab ab ab ab a a a a a a ab ab ab a a a a ab ab ab a a ab ab a a a
*HyS0001.641964 D1.10 a a a a a ab ab ab a ab a a a a a ab a a ab ab ab ab a ab ab a a a a a ab a ab ab a a a a a a a a ab ab a a a ab ab a a ab a ab ab ab a a a a ab ab a ab ab ab ab a a a a a a ab ab ab a a a a ab ab ab a a ab ab a a a
*HyS0001.648200 D1.10 ab ab ab ab ab a a a ab a ab ab ab ab ab a ab ab a a a a ab a a ab ab ab ab ab a ab a a ab ab ab ab ab ab ab ab a a ab ab ab a a ab ab a ab a a a ab ab ab ab a a ab a a a a ab ab ab ab ab ab a a a ab ab ab ab a a a ab ab a a ab ab ab
*HyS0001.655328 D1.10 ab ab ab ab ab a a a ab a ab ab ab ab ab a ab ab a a a a ab a a ab ab ab ab ab a ab a a ab ab ab ab ab ab ab ab a a ab ab ab a a ab ab a ab a a a ab ab ab ab a a ab a a a a ab ab ab ab ab ab a a a ab ab ab ab a a a ab ab a a ab ab ab
*HyS0001.670538 D1.10 ab ab ab ab ab a a a ab a ab ab ab ab ab a ab ab a a a a ab a a ab ab ab ab ab a ab a a ab ab ab ab ab ab ab ab a a ab ab ab a a ab ab a ab a a a ab ab ab ab a a ab a a a a ab ab ab ab ab ab a a a ab ab ab ab a a a ab ab a a ab ab ab
*HyS0001.681397 D1.10 a a a a a ab ab ab a ab a a a a a ab a a ab ab ab ab a ab ab a a a a a ab a ab ab a a a a a a a a ab ab a a a ab ab a a ab a ab ab ab a a a a ab ab a ab ab ab ab a a a a a a ab ab ab a a a a ab ab ab a a ab ab a a a
*HyS0001.688829 D1.10 a a a a a ab ab ab a ab a a a a a ab a a ab ab ab ab a ab ab a a a a a ab a ab ab a a a a a a a a ab ab a a a ab ab a a ab a ab ab ab a a a a ab ab a ab ab ab ab a a a a a a ab ab ab a a a a ab ab ab a a ab ab a a a
*HyS0001.706334 D1.10 ab ab ab ab ab a a a ab a ab ab ab ab ab a ab ab a a a a ab a a ab ab ab ab ab a ab a a ab ab ab ab ab ab ab ab a a ab ab ab a a ab ab a ab a a a ab ab ab ab a a ab a a a a ab ab ab ab ab ab a a a ab ab ab ab a a a ab ab a a ab ab ab
*HyS0001.719267 D1.10 a a a a a ab ab ab a ab a a a a a ab a a ab ab ab ab a ab ab a a a a a ab a ab ab a a a a a a a a ab ab a a a ab ab a a ab a ab ab ab a a a a ab ab a ab ab ab ab a a a a a a ab ab ab a a a a ab ab ab a a ab ab a a a
*HyS0001.727011 D1.10 a a a a a ab ab ab a ab a a a a a ab a a ab ab ab ab a ab ab a a a a a ab a ab ab a a a a a a a a ab ab a a a ab ab a a ab a ab ab ab a a a a ab ab a ab ab ab ab a a a a a a ab ab ab a a a a ab ab ab a a ab ab a a a
*HyS0001.733403 D1.10 a a a a a ab ab ab a ab a a a a a ab a a ab ab ab ab a ab ab a a a a a ab a ab ab a a a a a a a a ab ab a a a ab ab a a ab a ab ab ab a a a a ab ab a ab ab ab ab a a a a a a ab ab ab a a a a ab ab ab a a ab ab a a a
*HyS0001.738601 D1.10 a a a a a ab ab ab a ab a a a a a ab a a ab ab ab ab a ab ab a a a a a ab a ab ab a a a a a a a a ab ab a a a ab ab a a ab a ab ab ab a a a a ab ab a ab ab ab ab a a a a a a ab ab ab a a a a ab ab ab a a ab ab a a a
*HyS0001.743969 D1.10 a a a a a ab ab ab a ab a a a a a ab a a ab ab ab ab a ab ab a a a a a ab a ab ab a a a a a a a a ab ab a a a ab ab a a ab a ab ab ab a a a a ab ab a ab ab ab ab a a a a a a ab ab ab a a a a ab ab ab a a ab ab a a a
*HyS0001.750016 D1.10 a a a a a ab ab ab a ab a a a a a ab a a ab ab ab ab a ab ab a a a a a ab a ab ab a a a a a a a a ab ab a a a ab ab a a ab a ab ab ab a a a a ab ab a ab ab ab ab a a a a a a ab ab ab a a a a ab ab ab a a ab ab a a a
*HyS0001.755042 D1.10 a a a a a ab ab ab a ab a a a a a ab a a ab ab ab ab a ab ab a a a a a ab a ab ab a a a a a a a a ab ab a a a ab ab a a ab a ab ab ab a a a a ab ab a ab ab ab ab a a a a a a ab ab ab a a a a ab ab ab a a ab ab a a a
*HyS0001.784369 D1.10 a a a a a ab ab ab a ab a a a a a ab a a ab ab ab ab a ab ab a a a a a ab a ab ab a a a a a a a a ab ab a a a ab ab a a ab a ab ab ab a a a a ab ab a ab ab ab ab a a a a a a ab ab ab a a a a ab ab ab a a ab ab a a a
*HyS0001.791600 D1.10 a a a a a ab ab ab a ab a a a a a ab a a ab ab ab ab a ab ab a a a a a ab a ab ab a a a a a a a a ab ab a a a ab ab a a ab a ab ab ab a a a a ab ab a ab ab ab ab a a a a a a ab ab ab a a a a ab ab ab a a ab ab a a a
*HyS0001.796846 D1.10 a a a a a ab ab ab a ab a a a a a ab a a ab ab ab ab a ab ab a a a a a ab a ab ab a a a a a a a a ab ab a a a ab ab a a ab a ab ab ab a a a a ab ab a ab ab ab ab a a a a a a ab ab ab a a a a ab ab ab a a ab ab a a a
*HyS0001.801955 D1.10 a a a a a ab ab ab a ab a a a a a ab a a ab ab ab ab a ab ab a a a a a ab a ab ab a a a a a a a a ab ab a a a ab ab a a ab a ab ab ab a a a a ab ab a ab ab ab ab a a a a a a ab ab ab a a a a ab ab ab a a ab ab a a a
*HyS0001.807032 D1.10 a a a a a ab ab ab a ab a a a a a ab a a ab ab ab ab a ab ab a a a a a ab a ab ab a a a a a a a a ab ab a a a ab ab a a ab a ab ab ab a a a a ab ab a ab ab ab ab a a a a a a ab ab ab a a a a ab ab ab a a ab ab a a a
*HyS0001.812154 D1.10 a a a a a ab ab ab a ab a a a a a ab a a ab ab ab ab a ab ab a a a a a ab a ab ab a a a a a a a a ab ab a a a ab ab a a ab a ab ab ab a a a a ab ab a ab ab ab ab a a a a a a ab ab ab a a a a ab ab ab a a ab ab a a a
*HyS0001.817207 D1.10 a a a a a ab ab ab a ab a a a a a ab a a ab ab ab ab a ab ab a a a a a ab a ab ab a a a a a a a a ab ab a a a ab ab a a ab a ab ab ab a a a a ab ab a ab ab ab ab a a a a a a ab ab ab a a a a ab ab ab a a ab ab a a a
*HyS0001.823419 D1.10 a a a a a ab ab ab a ab a a a a a ab a a ab ab ab ab a ab ab a a a a a ab a ab ab a a a a a a a a ab ab a a a ab ab a a ab a ab ab ab a a a a ab ab a ab ab ab ab a a a a a a ab ab ab a a a a ab ab ab a a ab ab a a a
*HyS0001.830477 D1.10 a a a a a ab ab ab a ab a a a a a ab a a ab ab ab ab a ab ab a a a a a ab a ab ab a a a a a a a a ab ab a a a ab ab a a ab a ab ab ab a a a a ab ab a ab ab ab ab a a a a a a ab ab ab a a a a ab ab ab a a ab ab a a a
*HyS0001.835962 D1.10 a a a a a ab ab ab a ab a a a a a ab a a ab ab ab ab a ab ab a a a a a ab a ab ab a a a a a a a a ab ab a a a ab ab a a ab a ab ab ab a a a a ab ab a ab ab ab ab a a a a a a ab ab ab a a a a ab ab ab a a ab ab a a a
*HyS0001.841810 D1.10 a a a a a ab ab ab a ab a a a a a ab a a ab ab ab ab a ab ab a a a a a ab a ab ab a a a a a a a a ab ab a a a ab ab a a ab a ab ab ab a a a a ab ab a ab ab ab ab a a a a a a ab ab ab a a a a ab ab ab a a ab ab a a a
*HyS0001.846811 D1.10 a a a a a ab ab ab a ab a a a a a ab a a ab ab ab ab a ab ab a a a a a ab a ab ab a a a a a a a a ab ab a a a ab ab a a ab a ab ab ab a a a a ab ab a ab ab ab ab a a a a a a ab ab ab a a a a ab ab ab a a ab ab a a a
*HyS0001.852384 D1.10 a a a a a ab ab ab a ab a a a a a ab a a ab ab ab ab a ab ab a a a a a ab a ab ab a a a a a a a a ab ab a a a ab ab a a ab a ab ab ab a a a a ab ab a ab ab ab ab a a a a a a ab ab ab a a a a ab ab ab a a ab ab a a a
*HyS0001.859252 D1.10 a a a a a ab ab ab a ab a a a a a ab a a ab ab ab ab a ab ab a a a a a ab a ab ab a a a a a a a a ab ab a a a ab ab a a ab a ab ab ab a a a a ab ab a ab ab ab ab a a a a a a ab ab ab a a a a ab ab ab a a ab ab a a a
*HyS0001.864471 D1.10 a a a a a ab ab ab a ab a a a a a ab a a ab ab ab ab a ab ab a a a a a ab a ab ab a a a a a a a a ab ab a a a ab ab a a ab a ab ab ab a a a a ab ab a ab ab ab ab a a a a a a ab ab ab a a a a ab ab ab a a ab ab a a a
*HyS0001.870456 D1.10 ab ab ab ab ab a a a ab a ab ab ab ab ab a ab ab a a a a ab a a ab ab ab ab ab a ab a a ab ab ab ab ab ab ab ab a a ab ab ab a a ab ab a ab a a a ab ab ab ab a a ab a a a a ab ab ab ab ab ab a a a ab ab ab ab a a a ab ab a a ab ab ab
*HyS0001.878494 D1.10 ab ab ab ab ab a a a ab a ab ab ab ab ab a ab ab a a a a ab a a ab ab ab ab ab a ab a a ab ab ab ab ab ab ab ab a a ab ab ab a a ab ab a ab a a a ab ab ab ab a a ab a a a a ab ab ab ab ab ab a a a ab ab ab ab a a a ab ab a a ab ab ab
*HyS0001.907774 D1.10 a a a a a ab ab ab a ab a a a a a ab a a ab ab ab ab a ab ab a a a a a ab a ab ab a a a a a a a a ab ab a a a ab ab a a ab a ab ab ab a a a a ab ab a ab ab ab ab a a a a a a ab ab ab a a a a ab ab ab a a ab ab a a a
*HyS0001.925485 D1.10 a a a a a ab ab ab a ab a a a a a ab a a ab ab ab ab a ab ab a a a a a ab a ab ab a a a a a a a a ab ab a a a ab ab a a ab a ab ab ab a a a a ab ab a ab ab ab ab a a a a a a ab ab ab a a a a ab ab ab a a ab ab a a a
*HyS0001.930570 D1.10 a a a a a ab ab ab a ab a a a a a ab a a ab ab ab ab a ab ab a a a a a ab a ab ab a a a a a a a a ab ab a a a ab ab a a ab a ab ab ab a a a a ab ab a ab ab ab ab a a a a a a ab ab ab a a a a ab ab ab a a ab ab a a a
*HyS0001.952079 D1.10 ab ab ab ab ab a a a ab a ab ab ab ab ab a ab ab a a a a ab a a ab ab ab ab ab a ab a a ab ab ab ab ab ab ab ab a a ab ab ab a a ab ab a ab a a a ab ab ab ab a a ab a a a a ab ab ab ab ab ab a a a ab ab ab ab a a a ab ab a a ab ab ab
*HyS0001.959267 D1.10 ab ab ab ab ab a a a ab a ab ab ab ab ab a ab ab a a a a ab a a ab ab ab ab ab a ab a a ab ab ab ab ab ab ab ab a a ab ab ab a a ab ab a ab a a a ab ab ab ab a a ab a a a a ab ab ab ab ab ab a a a ab ab ab ab a a a ab ab a a ab ab ab
*HyS0001.967649 D1.10 a a a a a ab ab ab a ab a a a a a ab a a ab ab ab ab a ab ab a a a a a ab a ab ab a a a a a a a a ab ab a a a ab ab a a ab a ab ab ab a a a a ab ab a ab ab ab ab a a a a a a ab ab ab a a a a ab ab ab a a ab ab a a a
*HyS0001.974931 D1.10 ab ab ab ab ab a a a ab a ab ab ab ab ab a ab ab a a a a ab a a ab ab ab ab ab a ab a a ab ab ab ab ab ab ab ab a a ab ab ab a a ab ab a ab a a a ab ab ab ab a a ab a a a a ab ab ab ab ab ab a a a ab ab ab ab a a a ab ab a a ab ab ab
*HyS0001.979980 D1.10 a a a a a ab ab ab a ab a a a a a ab a a ab ab ab ab a ab ab a a a a a ab a ab ab a a a a a a a a ab ab a a a ab ab a a ab a ab ab ab a a a a ab ab a ab ab ab ab a a a a a a ab ab ab a a a a ab ab ab a a ab ab a a a
*HyS0001.1044660 D1.10 a a a a a ab ab ab a ab a a a a a ab a a ab ab ab ab a ab ab a a a a a ab a ab ab a a a a a a a a ab ab a a a ab ab a a ab a ab ab ab a a a a ab ab a ab ab ab ab a a a a a a ab ab ab a a a a ab ab ab a a ab ab a a a
*HyS0001.1055961 D1.10 a a a a a ab ab ab a ab a a a a a ab a a ab ab ab ab a ab ab a a a a a ab a ab ab a a a a a a a a ab ab a a a ab ab a a ab a ab ab ab a a a a ab ab a ab ab ab ab a a a a a a ab ab ab a a a a ab ab ab a a ab ab a a a
*HyS0001.1078949 D1.10 ab ab ab ab ab a a a ab a ab ab ab ab ab a ab ab a a a a ab a a ab ab ab ab ab a ab a a ab ab ab ab ab ab ab ab a a ab ab ab a a ab ab a ab a a a ab ab ab ab a a ab a a a a ab ab ab ab ab ab a a a ab ab ab ab a a a ab ab a a ab ab ab
*HyS0001.1085255 D1.10 a a a a a ab ab ab a ab a a a a a ab a a ab ab ab ab a ab ab a a a a a ab a ab ab a a a a a a a a ab ab a a a ab ab a a ab a ab ab ab a a a a ab ab a ab ab ab ab a a a a a a ab ab ab a a a a ab ab ab a a ab ab a a a
*HyS0001.1092792 D1.10 a a a a a ab ab ab a ab a a a a a ab a a ab ab ab ab a ab ab a a a a a ab a ab ab a a a a a a a a ab ab a a a ab ab a a ab a ab ab ab a a a a ab ab a ab ab ab ab a a a a a a ab ab ab a a a a ab ab ab a a ab ab a a a
*HyS0001.1098749 D1.10 ab ab ab ab ab a a a ab a ab ab ab ab ab a ab ab a a a a ab a a ab ab ab ab ab a ab a a ab ab ab ab ab ab ab ab a a ab ab ab a a ab ab a ab a a a ab ab ab ab a a ab a a a a ab ab ab ab ab ab a a a ab ab ab ab a a a ab ab a a ab ab ab
*HyS0001.1106674 D1.10 a a a a a ab ab ab a ab a a a a a ab a a ab ab ab ab a ab ab a a a a a ab a ab ab a a a a a a a a ab ab a a a ab ab a a ab a ab ab ab a a a a ab ab a ab ab ab ab a a a a a a ab ab ab a a a a ab ab ab a a ab ab a a a
*HyS0001.1111988 D1.10 a a a a a ab ab ab a ab a a a a a ab a a ab ab ab ab a ab ab a a a a a ab a ab ab a a a a a a a a ab ab a a a ab ab a a ab a ab ab ab a a a a ab ab a ab ab ab ab a a a a a a ab ab ab a a a a ab ab ab a a ab ab a a a
*HyS0001.1121364 D1.10 ab ab ab ab ab a a a ab a ab ab ab ab ab a ab ab a a a a ab a a ab ab ab ab ab a ab a a ab ab ab ab ab ab ab ab a a ab ab ab a a ab ab a ab a a a ab ab ab ab a a ab a a a a ab ab ab ab ab ab a a a ab ab ab ab a a a ab ab a a ab ab ab
*HyS0001.1135476 D1.10 ab ab ab ab ab a a a ab a ab ab ab ab ab a ab ab a a a a ab a a ab ab ab ab ab a ab a a ab ab ab ab ab ab ab ab a a ab ab ab a a ab ab a ab a a a ab ab ab ab a a ab a a a a ab ab ab ab ab ab a a a ab ab ab ab a a a ab ab a a ab ab ab
*HyS0001.1145937 D1.10 a a a a a ab ab ab a ab a a a a a ab a a ab ab ab ab a ab ab a a a a a ab a ab ab a a a a a a a a ab ab a a a ab ab a a ab a ab ab ab a a a a ab ab a ab ab ab ab a a a a a a ab ab ab a a a a ab ab ab a a ab ab a a a
*HyS0001.1161469 D1.10 ab ab ab ab ab a a a ab a ab ab ab ab ab a ab ab a a a a ab a a ab ab ab ab ab a ab a a ab ab ab ab ab ab ab ab a a ab ab ab a a ab ab a ab a a a ab ab ab ab a a ab a a a a ab ab ab ab ab ab a a a ab ab ab ab a a a ab ab a a ab ab ab
*HyS0001.1167739 D1.10 ab ab ab ab ab a a a ab a ab ab ab ab ab a ab ab a a a a ab a a ab ab ab ab ab a ab a a ab ab ab ab ab ab ab ab a a ab ab ab a a ab ab a ab a a a ab ab ab ab a a ab a a a a ab ab ab ab ab ab a a a ab ab ab ab a a a ab ab a a ab ab ab
*HyS0001.1173203 D1.10 ab ab ab ab ab a a a ab a ab ab ab ab ab a ab ab a a a a ab a a ab ab ab ab ab a ab a a ab ab ab ab ab ab ab ab a a ab ab ab a a ab ab a ab a a a ab ab ab ab a a ab a a a a ab ab ab ab ab ab a a a ab ab ab ab a a a ab ab a a ab ab ab
*HyS0001.1178278 D1.10 ab ab ab ab ab a a a ab a ab ab ab ab ab a ab ab a a a a ab a a ab ab ab ab ab a ab a a ab ab ab ab ab ab ab ab a a ab ab ab a a ab ab a ab a a a ab ab ab ab a a ab a a a a ab ab ab ab ab ab a a a ab ab ab ab a a a ab ab a a ab ab ab
*HyS0001.1183791 D1.10 ab ab ab ab ab a a a ab a ab ab ab ab ab a ab ab a a a a ab a a ab ab ab ab ab a ab a a ab ab ab ab ab ab ab ab a a ab ab ab a a ab ab a ab a a a ab ab ab ab a a ab a a a a ab ab ab ab ab ab a a a ab ab ab ab a a a ab ab a a ab ab ab
*HyS0001.1193075 D1.10 a a a a a ab ab ab a ab a a a a a ab a a ab ab ab ab a ab ab a a a a a ab a ab ab a a a a a a a a ab ab a a a ab ab a a ab a ab ab ab a a a a ab ab a ab ab ab ab a a a a a a ab ab ab a a a a ab ab ab a a ab ab a a a
*HyS0001.1198177 D1.10 a a a a a ab ab ab a ab a a a a a ab a a ab ab ab ab a ab ab a a a a a ab a ab ab a a a a a a a a ab ab a a a ab ab a a ab a ab ab ab a a a a ab ab a ab ab ab ab a a a a a a ab ab ab a a a a ab ab ab a a ab ab a a a
*HyS0001.1203202 D1.10 a a a a a ab ab ab a ab a a a a a ab a a ab ab ab ab a ab ab a a a a a ab a ab ab a a a a a a a a ab ab a a a ab ab a a ab a ab ab ab a a a a ab ab a ab ab ab ab a a a a a a ab ab ab a a a a ab ab ab a a ab ab a a a
*HyS0001.1208712 D1.10 a a a a a ab ab ab a ab a a a a a ab a a ab ab ab ab a ab ab a a a a a ab a ab ab a a a a a a a a ab ab a a a ab ab a a ab a ab ab ab a a a a ab ab a ab ab ab ab a a a a a a ab ab ab a a a a ab ab ab a a ab ab a a a
*HyS0001.1214248 D1.10 ab ab ab ab ab a a a ab a ab ab ab ab ab a ab ab a a a a ab a a ab ab ab ab ab a ab a a ab ab ab ab ab ab ab ab a a ab ab ab a a ab ab a ab a a a ab ab ab ab a a ab a a a a ab ab ab ab ab ab a a a ab ab ab ab a a a ab ab a a ab ab ab
*HyS0001.1240689 D1.10 a a a a a ab ab ab a ab a a a a a ab a a ab ab ab ab a ab ab a a a a a ab a ab ab a a a a a a a a ab ab a a a ab ab a a ab a ab ab ab a a a a ab ab a ab ab ab ab a a a a a a ab ab ab a a a a ab ab ab a a ab ab a a a
*HyS0001.1323131 D1.10 a a a a a ab ab ab a ab a a a a a ab a a ab ab ab ab a ab ab a a a a a ab a ab ab a a a a a a a a ab ab a a a ab ab a a ab a ab ab ab a a a a ab ab a ab ab ab ab a a a a a a ab ab ab a a a a ab ab ab a a ab ab a a a
*HyS0001.1332707 D1.10 ab ab ab ab ab a a a ab a ab ab ab ab ab a ab ab a a a a ab a a ab ab ab ab ab a ab a a ab ab ab ab ab ab ab ab a a ab ab ab a a ab ab a ab a a a ab ab ab ab a a ab a a a a ab ab ab ab ab ab a a a ab ab ab ab a a a ab ab a a ab ab ab
*HyS0001.1339164 D1.10 ab ab ab ab ab a a a ab a ab ab ab ab ab a ab ab a a a a ab a a ab ab ab ab ab a ab a a ab ab ab ab ab ab ab ab a a ab ab ab a a ab ab a ab a a a ab ab ab ab a a ab a a a a ab ab ab ab ab ab a a a ab ab ab ab a a a ab ab a a ab ab ab
*HyS0001.1349321 D1.10 a a a a a ab ab ab a ab a a a a a ab a a ab ab ab ab a ab ab a a a a a ab a ab ab a a a a a a a a ab ab a a a ab ab a a ab a ab ab ab a a a a ab ab a ab ab ab ab a a a a a a ab ab ab a a a a ab ab ab a a ab ab a a a
*HyS0001.1354556 D1.10 ab ab ab ab ab a a a ab a ab ab ab ab ab a ab ab a a a a ab a a ab ab ab ab ab a ab a a ab ab ab ab ab ab ab ab a a ab ab ab a a ab ab a ab a a a ab ab ab ab a a ab a a a a ab ab ab ab ab ab a a a ab ab ab ab a a a ab ab a a ab ab ab
*HyS0001.1359783 D1.10 ab ab ab ab ab a a a ab a ab ab ab ab ab a ab ab a a a a ab a a ab ab ab ab ab a ab a a ab ab ab ab ab ab ab ab a a ab ab ab a a ab ab a ab a a a ab ab ab ab a a ab a a a a ab ab ab ab ab ab a a a ab ab ab ab a a a ab ab a a ab ab ab
*HyS0001.1365351 D1.10 a a a a a ab ab ab a ab a a a a a ab a a ab ab ab ab a ab ab a a a a a ab a ab ab a a a a a a a a ab ab a a a ab ab a a ab a ab ab ab a a a a ab ab a ab ab ab ab a a a a a a ab ab ab a a a a ab ab ab a a ab ab a a a
*HyS0001.1371484 D1.10 ab ab ab ab ab a a a ab a ab ab ab ab ab a ab ab a a a a ab a a ab ab ab ab ab a ab a a ab ab ab ab ab ab ab ab a a ab ab ab a a ab ab a ab a a a ab ab ab ab a a ab a a a a ab ab ab ab ab ab a a a ab ab ab ab a a a ab ab a a ab ab ab
*HyS0001.1376505 D1.10 ab ab ab ab ab a a a ab a ab ab ab ab ab a ab ab a a a a ab a a ab ab ab ab ab a ab a a ab ab ab ab ab ab ab ab a a ab ab ab a a ab ab a ab a a a ab ab ab ab a a ab a a a a ab ab ab ab ab ab a a a ab ab ab ab a a a ab ab a a ab ab ab
*HyS0001.1382056 D1.10 ab ab ab ab ab a a a ab a ab ab ab ab ab a ab ab a a a a ab a a ab ab ab ab ab a ab a a ab ab ab ab ab ab ab ab a a ab ab ab a a ab ab a ab a a a ab ab ab ab a a ab a a a a ab ab ab ab ab ab a a a ab ab ab ab a a a ab ab a a ab ab ab
*HyS0001.1387146 D1.10 a a a a a ab ab ab a ab a a a a a ab a ab ab ab ab ab a ab ab a a a a a ab a ab ab a a a a a a a a ab ab a a a ab ab a a ab a ab ab ab ab a a a ab ab a ab ab ab ab a a a a a a ab a ab a a a a ab ab ab a a ab ab a a ab
*HyS0001.1455883 D1.10 a a a a a ab ab ab a ab a a a a a ab a ab ab ab ab ab a ab ab a a a a a ab a ab ab a a a a a a a a ab ab a a a ab ab a a ab a ab ab ab ab a a a ab ab a ab ab ab ab a a a a a a ab a ab a a a a ab ab ab a a ab ab a a ab
*HyS0001.1461072 D1.10 ab ab ab ab ab a a a ab a ab ab ab ab ab a ab a a a a a ab a a ab ab ab ab ab a ab a a ab ab ab ab ab ab ab ab a a ab ab ab a a ab ab a ab a a a a ab ab ab a a ab a a a a ab ab ab ab ab ab a ab a ab ab ab ab a a a ab ab a a ab ab a
*HyS0001.1466212 D1.10 a a a a a ab ab ab a ab a a a a a ab a ab ab ab ab ab a ab ab a a a a a ab a ab ab a a a a a a a a ab ab a a a ab ab a a ab a ab ab ab ab a a a ab ab a ab ab ab ab a a a a a a ab a ab a a a a ab ab ab a a ab ab a a ab
*HyS0001.1471529 D1.10 a a a a a ab ab ab a ab a a a a a ab a ab ab ab ab ab a ab ab a a a a a ab a ab ab a a a a a a a a ab ab a a a ab ab a a ab a ab ab ab ab a a a ab ab a ab ab ab ab a a a a a a ab a ab a a a a ab ab ab a a ab ab a a ab
*HyS0001.1477100 D1.10 ab ab ab ab ab a a a ab a ab ab ab ab ab a ab a a a a a ab a a ab ab ab ab ab a ab a a ab ab ab ab ab ab ab ab a a ab ab ab a a ab ab a ab a a a a ab ab ab a a ab a a a a ab ab ab ab ab ab a ab a ab ab ab ab a a a ab ab a a ab ab a
*HyS0001.1482538 D1.10 ab ab ab ab ab a a a ab a ab ab ab ab ab a ab a a a a a ab a a ab ab ab ab ab a ab a a ab ab ab ab ab ab ab ab a a ab ab ab a a ab ab a ab a a a a ab ab ab a a ab a a a a ab ab ab ab ab ab a ab a ab ab ab ab a a a ab ab a a ab ab a
*HyS0001.1496408 D1.10 a a a a a ab ab ab a ab a a a a a ab a ab ab ab ab ab a ab ab a a a a a ab a ab ab a a a a a a a a ab ab a a a ab ab a a ab a ab ab ab ab a a a ab ab a ab ab ab ab a a a a a a ab a ab a a a a ab ab ab a a ab ab a a ab
*HyS0001.1507767 D1.10 ab ab ab ab ab a a a ab a ab ab ab ab ab a ab a a a a a ab a a ab ab ab ab ab a ab a a ab ab ab ab ab ab ab ab a a ab ab ab a a ab ab a ab a a a a ab ab ab a a ab a a a a ab ab ab ab ab ab a ab a ab ab ab ab a a a ab ab a a ab ab a
*HyS0001.1518061 D1.10 ab ab ab ab ab a a a ab a ab ab ab ab ab a ab a a a a a ab a a ab ab ab ab ab a ab a a ab ab ab ab ab ab ab ab a a ab ab ab a a ab ab a ab a a a a ab ab ab a a ab a a a a ab ab ab ab ab ab a ab a ab ab ab ab a a a ab ab a a ab ab a
*HyS0001.1529014 D1.10 ab ab ab ab ab a a a ab a ab ab ab ab ab a ab a a a a a ab a a ab ab ab ab ab a ab a a ab ab ab ab ab ab ab ab a a ab ab ab a a ab ab a ab a a a a ab ab ab a a ab a a a a ab ab ab ab ab ab a ab a ab ab ab ab a a a ab ab a a ab ab a
*HyS0001.1534189 D1.10 ab ab ab ab ab a a a ab a ab ab ab ab ab a ab a a a a a ab a a ab ab ab ab ab a ab a a ab ab ab ab ab ab ab ab a a ab ab ab a a ab ab a ab a a a a ab ab ab a a ab a a a a ab ab ab ab ab ab a ab a ab ab ab ab a a a ab ab a a ab ab a
*HyS0001.1542376 D1.10 a a a a a ab ab ab a ab a a a a a ab a ab ab ab ab ab a ab ab a a a a a ab a ab ab a a a a a a a a ab ab a a a ab ab a a ab a ab ab ab ab a a a ab ab a ab ab ab ab a a a a a a ab a ab a a a a ab ab ab a a ab ab a a ab
*HyS0001.1554883 D1.10 ab ab ab ab ab a a a ab a ab ab ab ab ab a ab a a a a a ab a a ab ab ab ab ab a ab a a ab ab ab ab ab ab ab ab a a ab ab ab a a ab ab a ab a a a a ab ab ab a a ab a a a a ab ab ab ab ab ab a ab a ab ab ab ab a a a ab ab a a ab ab a
*HyS0001.1561061 D1.10 a a a a a ab ab ab a ab a a a a a ab a ab ab ab ab ab a ab ab a a a a a ab a ab ab a a a a a a a a ab ab a a a ab ab a a ab a ab ab ab ab a a a ab ab a ab ab ab ab a a a a a a ab a ab a a a a ab ab ab a a ab ab a a ab
*HyS0001.1568300 D1.10 ab ab ab ab ab a a a ab a ab ab ab ab ab a ab a a a a a ab a a ab ab ab ab ab a ab a a ab ab ab ab ab ab ab ab a a ab ab ab a a ab ab a ab a a a a ab ab ab a a ab a a a a ab ab ab ab ab ab a ab a ab ab ab ab a a a ab ab a a ab ab a
*HyS0001.1573489 D1.10 a a a a a ab ab ab a ab a a a a a ab a ab ab ab ab ab a ab ab a a a a a ab a ab ab a a a a a a a a ab ab a a a ab ab a a ab a ab ab ab ab a a a ab ab a ab ab ab ab a a a a a a ab a ab a a a a ab ab ab a a ab ab a a ab
*HyS0001.1578803 D1.10 a a a a a ab ab ab a ab a a a a a ab a ab ab ab ab ab a ab ab a a a a a ab a ab ab a a a a a a a a ab ab a a a ab ab a a ab a ab ab ab ab a a a ab ab a ab ab ab ab a a a a a a ab a ab a a a a ab ab ab a a ab ab a a ab
*HyS0001.1584075 D1.10 a a a a a ab ab ab a ab a a a a a ab a ab ab ab ab ab a ab ab a a a a a ab a ab ab a a a a a a a a ab ab a a a ab ab a a ab a ab ab ab ab a a a ab ab a ab ab ab ab a a a a a a ab a ab a a a a ab ab ab a a ab ab a a ab
*HyS0001.1590060 D1.10 a a a a a ab ab ab a ab a a a a a ab a ab ab ab ab ab a ab ab a a a a a ab a ab ab a a a a a a a a ab ab a a a ab ab a a ab a ab ab ab ab a a a ab ab a ab ab ab ab a a a a a a ab a ab a a a a ab ab ab a a ab ab a a ab
*HyS0001.1595114 D1.10 ab ab ab ab ab a a a ab a ab ab ab ab ab a ab a a a a a ab a a ab ab ab ab ab a ab a a ab ab ab ab ab ab ab ab a a ab ab ab a a ab ab a ab a a a a ab ab ab a a ab a a a a ab ab ab ab ab ab a ab a ab ab ab ab a a a ab ab a a ab ab a
*HyS0001.1600600 D1.10 ab ab ab ab ab a a a ab a ab ab ab ab ab a ab a a a a a ab a a ab ab ab ab ab a ab a a ab ab ab ab ab ab ab ab a a ab ab ab a a ab ab a ab a a a a ab ab ab a a ab a a a a ab ab ab ab ab ab a ab a ab ab ab ab a a a ab ab a a ab ab a
*HyS0001.1606076 D1.10 a a a a a ab ab ab a ab a a a a a ab a ab ab ab ab ab a ab ab a a a a a ab a ab ab a a a a a a a a ab ab a a a ab ab a a ab a ab ab ab ab a a a ab ab a ab ab ab ab a a a a a a ab a ab a a a a ab ab ab a a ab ab a a ab
*HyS0001.1611783 D1.10 ab ab ab ab ab a a a ab a ab ab ab ab ab a ab a a a a a ab a a ab ab ab ab ab a ab a a ab ab ab ab ab ab ab ab a a ab ab ab a a ab ab a ab a a a a ab ab ab a a ab a a a a ab ab ab ab ab ab a ab a ab ab ab ab a a a ab ab a a ab ab a
*HyS0001.1616784 D1.10 ab ab ab ab ab a a a ab a ab ab ab ab ab a ab a a a a a ab a a ab ab ab ab ab a ab a a ab ab ab ab ab ab ab ab a a ab ab ab a a ab ab a ab a a a a ab ab ab a a ab a a a a ab ab ab ab ab ab a ab a ab ab ab ab a a a ab ab a a ab ab a
*HyS0001.1622262 D1.10 ab ab ab ab ab a a a ab a ab ab ab ab ab a ab a a a a a ab a a ab ab ab ab ab a ab a a ab ab ab ab ab ab ab ab a a ab ab ab a a ab ab a ab a a a a ab ab ab a a ab a a a a ab ab ab ab ab ab a ab a ab ab ab ab a a a ab ab a a ab ab a
*HyS0001.1627623 D1.10 ab ab ab ab ab a a a ab a ab ab ab ab ab a ab a a a a a ab a a ab ab ab ab ab a ab a a ab ab ab ab ab ab ab ab a a ab ab ab a a ab ab a ab a a a a ab ab ab a a ab a a a a ab ab ab ab ab ab a ab a ab ab ab ab a a a ab ab a a ab ab a
*HyS0001.1633062 D1.10 ab ab ab ab ab a a a ab a ab ab ab ab ab a ab a a a a a ab a a ab ab ab ab ab a ab a a ab ab ab ab ab ab ab ab a a ab ab ab a a ab ab a ab a a a a ab ab ab a a ab a a a a ab ab ab ab ab ab a ab a ab ab ab ab a a a ab ab a a ab ab a
*HyS0001.1638327 D1.10 a a a a a ab ab ab a ab a a a a a ab a ab ab ab ab ab a ab ab a a a a a ab a ab ab a a a a a a a a ab ab a a a ab ab a a ab a ab ab ab ab a a a ab ab a ab ab ab ab a a a a a a ab a ab a a a a ab ab ab a a ab ab a a ab
*HyS0001.1679573 D1.10 ab a a a a ab ab a a ab a a a ab a ab a ab ab ab ab ab a ab ab a a a a a ab ab ab ab a ab a a a a a a ab ab a a a ab ab a a ab a ab ab ab ab a a a a ab a ab ab ab ab a a a a a a ab a ab a a a a ab ab ab a a ab ab a a ab
*HyS0001.1696514 D1.10 a ab ab ab ab a a ab ab a ab ab ab a ab a ab a a a a a ab a a ab ab ab ab ab a a a a ab a ab ab ab ab ab ab a a ab ab ab a a ab ab a ab a a a a ab ab ab ab a ab a a a a ab ab ab ab ab ab a ab a ab ab ab ab a a a ab ab a a ab ab a
*HyS0001.1734350 D1.10 a ab ab ab ab a a ab ab a ab ab ab a ab a ab a a a a a ab a a ab ab ab ab ab a a a a ab a ab ab ab ab ab ab a a ab ab ab a a ab ab a ab a a a a ab ab ab ab a ab a a a a ab ab ab ab ab ab a ab a ab ab ab ab a a a ab ab a a ab ab a
*HyS0001.1740759 D1.10 a ab ab ab ab a a ab ab a ab ab ab a ab a ab a a a a a ab a a ab ab ab ab ab a a a a ab a ab ab ab ab ab ab a a ab ab ab a a ab ab a ab a a a a ab ab ab ab a ab a a a a ab ab ab ab ab ab a ab a ab ab ab ab a a a ab ab a a ab ab a
*HyS0001.1747379 D1.10 ab a a a a ab ab a a ab a a a ab a ab a ab ab ab ab ab a ab ab a a a a a ab ab ab ab a ab a a a a a a ab ab a a a ab ab a a ab a ab ab ab ab a a a a ab a ab ab ab ab a a a a a a ab a ab a a a a ab ab ab a a ab ab a a ab
*HyS0001.1754063 D1.10 a ab ab ab ab a a ab ab a ab ab ab a ab a ab a a a a a ab a a ab ab ab ab ab a a a a ab a ab ab ab ab ab ab a a ab ab ab a a ab ab a ab a a a a ab ab ab ab a ab a a a a ab ab ab ab ab ab a ab a ab ab ab ab a a a ab ab a a ab ab a
*HyS0001.1762770 D1.10 ab a a a a ab ab a a ab a a a ab a ab a ab ab ab ab ab a ab ab a a a a a ab ab ab ab a ab a a a a a a ab ab a a a ab ab a a ab a ab ab ab ab a a a a ab a ab ab ab ab a a a a a a ab a ab a a a a ab ab ab a a ab ab a a ab
*HyS0001.1771492 D1.10 a ab ab ab ab a a ab ab a ab ab ab a ab a ab a a a a a ab a a ab ab ab ab ab a a a a ab a ab ab ab ab ab ab a a ab ab ab a a ab ab a ab a a a a ab ab ab ab a ab a a a a ab ab ab ab ab ab a ab a ab ab ab ab a a a ab ab a a ab ab a
*HyS0001.1780392 D1.10 a ab ab ab ab a a ab ab a ab ab ab a ab a ab a a a a a ab a a ab ab ab ab ab a a a a ab a ab ab ab ab ab ab a a ab ab ab a a ab ab a ab a a a a ab ab ab ab a ab a a a a ab ab ab ab ab ab a ab a ab ab ab ab a a a ab ab a a ab ab a
*HyS0001.1785780 D1.10 ab a a a a ab ab a a ab a a a ab a ab a ab ab ab ab ab a ab ab a a a a a ab ab ab ab a ab a a a a a a ab ab a a a ab ab a a ab a ab ab ab ab a a a a ab a ab ab ab ab a a a a a a ab a ab a a a a ab ab ab a a ab ab a a ab
*HyS0001.1791008 D1.10 a ab ab ab ab a a ab ab a ab ab ab a ab a ab a a a a a ab a a ab ab ab ab ab a a a a ab a ab ab ab ab ab ab a a ab ab ab a a ab ab a ab a a a a ab ab ab ab a ab a a a a ab ab ab ab ab ab a ab a ab ab ab ab a a a ab ab a a ab ab a
*HyS0001.1796159 D1.10 a ab ab ab ab a a ab ab a ab ab ab a ab a ab a a a a a ab a a ab ab ab ab ab a a a a ab a ab ab ab ab ab ab a a ab ab ab a a ab ab a ab a a a a ab ab ab ab a ab a a a a ab ab ab ab ab ab a ab a ab ab ab ab a a a ab ab a a ab ab a
*HyS0001.1801397 D1.10 a ab ab ab ab a a ab ab a ab ab ab a ab a ab a a a a a ab a a ab ab ab ab ab a a a a ab a ab ab ab ab ab ab a a ab ab ab a a ab ab a ab a a a a ab ab ab ab a ab a a a a ab ab ab ab ab ab a ab a ab ab ab ab a a a ab ab a a ab ab a
*HyS0001.1806474 D1.10 ab a a a a ab ab a a ab a a a ab a ab a ab ab ab ab ab a ab ab a a a a a ab ab ab ab a ab a a a a a a ab ab a a a ab ab a a ab a ab ab ab ab a a a a ab a ab ab ab ab a a a a a a ab a ab a a a a ab ab ab a a ab ab a a ab
*HyS0001.1812435 D1.10 ab a a a a ab ab a a ab a a a ab a ab a ab ab ab ab ab a ab ab a a a a a ab ab ab ab a ab a a a a a a ab ab a a a ab ab a a ab a ab ab ab ab a a a a ab a ab ab ab ab a a a a a a ab a ab a a a a ab ab ab a a ab ab a a ab
*HyS0001.1817489 D1.10 a ab ab ab ab - a ab ab a ab ab ab a ab a ab a a a a a ab a a ab ab ab ab ab a a a a ab a ab ab ab ab ab ab a a ab ab ab a a ab ab a ab a a a a ab ab ab ab a ab a a a a ab ab ab ab ab ab a ab a ab ab ab ab a a a ab ab - a ab ab a
*HyS0001.1823468 D1.10 a ab ab ab ab a a ab ab a ab ab ab a ab a ab a a a a a ab a a ab ab ab ab ab a a a a ab a ab ab ab ab ab ab a a ab ab ab a a ab ab a ab a a a a ab ab ab ab a ab a a a a ab ab ab ab ab ab a ab a ab ab ab ab a a a ab ab a a ab ab a
*HyS0001.1830833 D1.10 a ab ab ab ab a a ab ab a ab ab ab a ab a ab a a a a a ab a a ab ab ab ab ab a a a a ab a ab ab ab ab ab ab a a ab ab ab a a ab ab a ab a a a a ab ab ab ab a ab a a a a ab ab ab ab ab ab a ab a ab ab ab ab a a a ab ab a a ab ab a
*HyS0001.1835944 D1.10 ab a a a a ab ab a a ab a a a ab a ab a ab ab ab ab ab a ab ab a a a a a ab ab ab ab a ab a a a a a a ab ab a a a ab ab a a ab a ab ab ab ab a a a a ab a ab ab ab ab a a a a a a ab a ab a a a a ab ab ab a a ab ab a a ab
*HyS0001.1851247 D1.10 ab a a a a ab ab a a ab a a a ab a ab a ab ab ab ab ab a ab ab a a a a a ab ab ab ab a ab a a a a a a ab ab a a a ab ab a a ab a ab ab ab ab a a a a ab a ab ab ab ab a a a a a a ab a ab a a a a ab ab ab a a ab ab a a ab
*HyS0001.1856735 D1.10 ab a a a a ab ab a a ab a a a ab a ab a ab ab ab ab ab a ab ab a a a a a ab ab ab ab a ab a a a a a a ab ab a a a ab ab a a ab a ab ab ab ab a a a a ab a ab ab ab ab a a a a a a ab a ab a a a a ab ab ab a a ab ab a a ab
*HyS0001.1862302 D1.10 a ab ab ab ab a a ab ab a ab ab ab a ab a ab a a a a a ab a a ab ab ab ab ab a a a a ab a ab ab ab ab ab ab a a ab ab ab a a ab ab a ab a a a a ab ab ab ab a ab a a a a ab ab ab ab ab ab a ab a ab ab ab ab a a a ab ab a a ab ab a
*HyS0001.1867935 D1.10 a ab ab ab ab a a ab ab a ab ab ab a ab a ab a a a a a ab a a ab ab ab ab ab a a a a ab a ab ab ab ab ab ab a a ab ab ab a a ab ab a ab a a a a ab ab ab ab a ab a a a a ab ab ab ab ab ab a ab a ab ab ab ab a a a ab ab a a ab ab a
*HyS0001.1873789 D1.10 a ab ab ab ab a a ab ab a ab ab ab a ab a ab a a a a a ab a a ab ab ab ab ab a a a a ab a ab ab ab ab ab ab a a ab ab ab a a ab ab a ab a a a a ab ab ab ab a ab a a a a ab ab ab ab ab ab a ab a ab ab ab ab a a a ab ab a a ab ab a
*HyS0001.1880520 D1.10 a ab ab ab ab a a ab ab a ab ab ab a ab a ab a a a a a ab a a ab ab ab ab ab a a a a ab a ab ab ab ab ab ab a a ab ab ab a a ab ab a ab a a a a ab ab ab ab a ab a a a a ab ab ab ab ab ab a ab a ab ab ab ab a a a ab ab a a ab ab a
*HyS0001.1885521 D1.10 a ab ab ab ab a a ab ab a ab ab ab a ab a ab a a a a a ab a a ab ab ab ab ab a a a a ab a ab ab ab ab ab ab a a ab ab ab a a ab ab a ab a a a a ab ab ab ab a ab a a a a ab ab ab ab ab ab a ab a ab ab ab ab a a a ab ab a a ab ab a
*HyS0001.1890796 D1.10 a ab ab ab ab a a ab ab a ab ab ab a ab a ab a a a a a ab a a ab ab ab ab ab a a a a ab a ab ab ab ab ab ab a a ab ab ab a a ab ab a ab a a a a ab ab ab ab a ab a a a a ab ab ab ab ab ab a ab a ab ab ab ab a a a ab ab a a ab ab a
*HyS0001.1897369 D1.10 a ab ab ab ab a a ab ab a ab ab ab a ab a ab a a a a a ab a a ab ab ab ab ab a a a a ab a ab ab ab ab ab ab a a ab ab ab a a ab ab a ab a a a a ab ab ab ab a ab a a a a ab ab ab ab ab ab a ab a ab ab ab ab a a a ab ab a a ab ab a
*HyS0001.1902835 D1.10 a ab ab ab ab a a ab ab a ab ab ab a ab a ab a a a a a ab a a ab ab ab ab ab a a a a ab a ab ab ab ab ab ab a a ab ab ab a a ab ab a ab a a a a ab ab ab ab a ab a a a a ab ab ab ab ab ab a ab a ab ab ab ab a a a ab ab a a ab ab a
*HyS0001.1908194 D1.10 ab a a a a ab ab a a ab a a a ab a ab a ab ab ab ab ab a ab ab a a a a a ab ab ab ab a ab a a a a a a ab ab a a a ab ab a a ab a ab ab ab ab a a a a ab a ab ab ab ab a a a a a a ab a ab a a a a ab ab ab a a ab ab a a ab
*HyS0001.1913287 D1.10 ab a a a a ab ab a a ab a a a ab a ab a ab ab ab ab ab a ab ab a a a a a ab ab ab ab a ab a a a a a a ab ab a a a ab ab a a ab a ab ab ab ab a a a a ab a a ab ab ab a a a a a a ab a ab a a a a ab ab ab a a ab ab a a ab
*HyS0001.1919491 D1.10 ab a a a a ab ab a a ab a a a ab a ab a ab ab ab ab ab a ab ab a a a a a ab ab ab ab ab ab a a a a a a ab ab a a a ab ab a a ab a ab ab ab ab a a a a ab a a ab ab ab a a a a a a ab a ab a a a a ab ab ab a ab ab ab a a ab
*HyS0001.1925435 D1.10 a ab ab ab ab a a ab ab a ab ab ab a ab a ab a a a a a ab a a ab ab ab ab ab a a a a a a ab ab ab ab ab ab a a ab ab ab a a ab ab a ab a a a a ab ab ab ab a ab ab a a a ab ab ab ab ab ab a ab a ab ab ab ab a a a ab a a a ab ab a
*HyS0001.1930707 D1.10 a ab ab ab ab a a ab ab a ab ab ab a ab a ab a a a a a ab a a ab ab ab ab ab a a a a a a ab ab ab ab ab ab a a ab ab ab a a ab ab a ab a a a a ab ab ab ab a ab ab a a a ab ab ab ab ab ab a ab a ab ab ab ab a a a ab a a a ab ab a
*HyS0001.1936517 D1.10 ab a a a a ab ab a a ab a a a ab a ab a ab ab ab ab ab a ab ab a a a a a ab ab ab ab ab ab a a a a a a ab ab a a a ab ab a a ab a ab ab ab ab a a a a ab a a ab ab ab a a a a a a ab a ab a a a a ab ab ab a ab ab ab a a ab
*HyS0001.1944087 D1.10 a ab ab ab ab a a ab ab a ab ab ab a ab a ab a a a a a ab a a ab ab ab ab ab a a a a a a ab ab ab ab ab ab a a ab ab ab a a ab ab a ab a a a a ab ab ab ab a ab ab a a a ab ab ab ab ab ab a ab a ab ab ab ab a a a ab a a a ab ab a
*HyS0001.1949418 D1.10 a ab ab ab ab a a ab ab a ab ab ab a ab a ab a a a a a ab a a ab ab ab ab ab a a a a a a ab ab ab ab ab ab a a ab ab ab a a ab ab a ab a a a a ab ab ab ab a ab ab a a a ab ab ab ab ab ab a ab a ab ab ab ab a a a ab a a a ab ab a
*HyS0001.1954970 D1.10 a ab ab ab ab a a ab ab a ab ab ab a ab a ab a a a a a ab a a ab ab ab ab ab a a a a a a ab ab ab ab ab ab a a ab ab ab a a ab ab a ab a a a a ab ab ab ab a ab ab a a a ab ab ab ab ab ab a ab a ab ab ab ab a a a ab a a a ab ab a
*HyS0001.1961049 D1.10 a ab ab ab ab a a ab ab a ab ab ab a ab a ab a a a a a ab a a ab ab ab ab ab a a a a a a ab ab ab ab ab ab a a ab ab ab a a ab ab a ab a a a a ab ab ab ab a ab ab a a a ab ab ab ab ab ab a ab a ab ab ab ab a a a ab a a a ab ab a
*HyS0001.1968870 D1.10 a ab ab ab ab a a ab ab a ab ab ab a ab a ab a a a a a ab a a ab ab ab ab ab a a a a a a ab ab ab ab ab ab a a ab ab ab a a ab ab a ab a a a a ab ab ab ab a ab ab a a a ab ab ab ab ab ab a ab a ab ab ab ab a a a ab a a a ab ab a
*HyS0001.1978834 D1.10 a ab ab ab ab - a ab ab a ab ab ab - ab a ab a a a a a ab a a ab ab ab ab ab - a a a a a ab ab ab ab ab ab - a ab ab ab a - ab ab a ab a a a a ab ab ab ab - ab ab a - a ab ab ab ab ab ab - ab - ab ab ab ab a a a ab a a a ab ab a
*HyS0001.1990033 D1.10 a ab ab ab ab a a ab ab a ab ab ab a ab a ab a a a a a ab a a ab ab ab ab ab a a a a a a ab ab ab ab ab ab a a ab ab ab a a ab ab a ab a a a a ab ab ab ab a ab ab a a a ab ab ab ab ab ab a ab a ab ab ab ab a a a ab a a a ab ab a
*HyS0001.1995167 D1.10 a ab ab ab ab a a ab ab a ab ab ab a ab a ab a a a a a ab a a ab ab ab ab ab a a a a a a ab ab ab ab ab ab a a ab ab ab a a ab ab a ab a a a a ab ab ab ab a ab ab a a a ab ab ab ab ab ab a ab a ab ab ab ab a a a ab a a a ab ab a
*HyS0001.2000203 D1.10 a ab ab ab ab a a ab ab a ab ab ab a ab a ab a a a a a ab a a ab ab ab ab ab a a a a a a ab ab ab ab ab ab a a ab ab ab a a ab ab a ab a a a a ab ab ab ab a ab ab a a a ab ab ab ab ab ab a ab a ab ab ab ab a a a ab a a a ab ab a
*HyS0001.2008153 D1.10 ab a a a a ab ab a a ab a a a ab a ab a ab ab ab ab ab a ab ab a a a a a ab ab ab ab ab ab a a a a a a ab ab a a a ab ab a a ab a ab ab ab ab a a a a ab a a ab ab ab a a a a a a ab a ab a a a a ab ab ab a ab ab ab a a ab
*HyS0001.2013696 D1.10 a ab ab ab ab a a ab ab a ab ab ab a ab a ab a a a a a ab a a ab ab ab ab ab a a a a a a ab ab ab ab ab ab a a ab ab ab a a ab ab a ab a a a a ab ab ab ab a ab ab a a a ab ab ab ab ab ab a ab a ab ab ab ab a a a ab a a a ab ab a
*HyS0001.2021574 D1.10 ab a a a a ab ab a a ab a a a ab a ab a ab ab ab ab ab a ab ab a a a a a ab ab ab ab ab ab a a a a a a ab ab a a a ab ab a a ab a ab ab ab ab a a a a ab a a ab ab ab a a a a a a ab a ab a a a a ab ab ab a ab ab ab a a ab
*HyS0001.2026576 D1.10 ab a a a a ab ab a a ab a a a ab a ab a ab ab ab ab ab a ab ab a a a a a ab ab ab ab ab ab a a a a a a ab ab a a a ab ab a a ab a ab ab ab ab a a a a ab a a ab ab ab a a a a a a ab a ab a a a a ab ab ab a ab ab ab a a ab
*HyS0001.2032317 D1.10 ab a a a a ab ab a a ab a a a ab a ab a ab ab ab ab ab a ab ab a a a a a ab ab ab ab ab ab a a a a a a ab ab a a a ab ab a a ab a ab ab ab ab a a a a ab a a ab ab ab a a a a a a ab a ab a a a a ab ab ab a ab ab ab a a ab
*HyS0001.2044345 D1.10 ab a a a a ab ab a a ab a a a ab a ab a ab ab ab ab ab a ab ab a a a a a ab ab ab ab ab ab a a a a a a ab ab a a a ab ab a a ab a ab ab ab ab a a a a ab a a ab ab ab a a a a a a ab a ab a a a a ab ab ab a ab ab ab a a ab
*HyS0001.2059673 D1.10 a ab ab ab ab a a ab ab a ab ab ab a ab a ab a a a a a ab a a ab ab ab ab ab a a a a a a ab ab ab ab ab ab a a ab ab ab a a ab ab a ab a a a a ab ab ab ab a ab ab a a a ab ab ab ab ab ab a ab a ab ab ab ab a a a ab a a a ab ab a
*HyS0001.2064757 D1.10 a ab ab ab ab a a ab ab a ab ab ab a ab a ab a a a a a ab a a ab ab ab ab ab a a a a a a ab ab ab ab ab ab a a ab ab ab a a ab ab a ab a a a a ab ab ab ab a ab ab a a a ab ab ab ab ab ab a ab a ab ab ab ab a a a ab a a a ab ab a
*HyS0001.2076745 D1.10 a ab ab ab ab a a ab ab a ab ab ab a ab a ab a a a a a ab a a ab ab ab ab ab a a a a a a ab ab ab ab ab ab a a ab ab ab a a ab ab a ab a a a a ab ab ab ab a ab ab a a a ab ab ab ab ab ab a ab a ab ab ab ab a a a ab a a a ab ab a
*HyS0001.2082196 D1.10 ab a a a a ab ab a a ab a a a ab a ab a ab ab ab ab ab a ab ab a a a a a ab ab ab ab ab ab a a a a a a ab ab a a a ab ab a a ab a ab ab ab ab a a a a ab a a ab ab ab a a a a a a ab a ab a a a a ab ab ab a ab ab ab a a ab
*HyS0001.2087412 D1.10 ab a a a a ab ab a a ab a a a ab a ab a ab ab ab ab ab a ab ab a a a a a ab ab ab ab ab ab a a a a a a ab ab a a a ab ab a a ab a ab ab ab ab a a a a ab a a ab ab ab a a a a a a ab a ab a a a a ab ab ab a ab ab ab a a ab
*HyS0001.2092856 D1.10 ab a a a a ab ab a a ab a a a ab a ab a ab ab ab ab ab a ab ab a a a a a ab ab ab ab ab ab a a a a a a ab ab a a a ab ab a a ab a ab ab ab ab a a a a ab a a ab ab ab a a a a a a ab a ab a a a a ab ab ab a ab ab ab a a ab
*HyS0001.2097869 D1.10 ab a a a a ab ab a a ab a a a ab a ab a ab ab ab ab ab a ab ab a a a a a ab ab ab ab ab ab a a a a a a ab ab a a a ab ab a a ab a ab ab ab ab a a a a ab a a ab ab ab a a a a a a ab a ab a a a a ab ab ab a ab ab ab a a ab
*HyS0001.2103607 D1.10 ab a a a a ab ab a a ab a a a ab a ab a ab ab ab ab ab a ab ab a a a a a ab ab ab ab ab ab a a a a a a ab ab a a a ab ab a a ab a ab ab ab ab a a a a ab a a ab ab ab a a a a a a ab a ab a a a a ab ab ab a ab ab ab a a ab
*HyS0001.2109190 D1.10 a ab ab ab ab a a ab ab a ab ab ab a ab a ab a a a a a ab a a ab ab ab ab ab a a a a a a ab ab ab ab ab ab a a ab ab ab a a ab ab a ab a a a a ab ab ab ab a ab ab a a a ab ab ab ab ab ab a ab a ab ab ab ab a a a ab a a a ab ab a
*HyS0001.2116723 D1.10 ab a a a a ab ab a a ab a a a ab a ab a ab ab ab ab ab a ab ab a a a a a ab ab ab ab ab ab a a a a a a ab ab a a a ab ab a a ab a ab ab ab ab a a a a ab a a ab ab ab a a a a a a ab a ab a a a a ab ab ab a ab ab ab a a ab
*HyS0001.2121994 D1.10 a ab ab ab ab a a ab ab a ab ab ab a ab a ab a a a a a ab a a ab ab ab ab ab a a a a a a ab ab ab ab ab ab a a ab ab ab a a ab ab a ab a a a a ab ab ab ab a ab ab a a a ab ab ab ab ab ab a ab a ab ab ab ab a a a ab a a a ab ab a
*HyS0001.2130060 D1.10 ab a a a a ab ab a a ab a a a ab a ab a ab ab ab ab ab a ab ab a a a a a ab ab ab ab ab ab a a a a a a ab ab a a a ab ab a a ab a ab ab ab ab a a a a ab a a ab ab ab a a a a a a ab a ab a a a a ab ab ab a ab ab ab a a ab
*HyS0001.2135785 D1.10 a ab ab ab ab a a ab ab a ab ab ab a ab a ab a a a a a ab a a ab ab ab ab ab a a a a a a ab ab ab ab ab ab a a ab ab ab a a ab ab a ab a a a a ab ab ab ab a ab ab a a a ab ab ab ab ab ab a ab a ab ab ab ab a a a ab a a a ab ab a
*HyS0001.2143489 D1.10 a ab ab ab ab a a ab ab a ab ab ab a ab a ab a a a a a ab a a ab ab ab ab ab a a a a a a ab ab ab ab ab ab a a ab ab ab a a ab ab a ab a a a a ab ab ab ab a ab ab a a a ab ab ab ab ab ab a ab a ab ab ab ab a a a ab a a a ab ab a
*HyS0001.2149953 D1.10 a ab ab ab ab a a ab ab a ab ab ab a ab a ab a a a a a ab a a ab ab ab ab ab a a a a a a ab ab ab ab ab ab a a ab ab ab a a ab ab a ab a a a a ab ab ab ab a ab ab a a a ab ab ab ab ab ab a ab a ab ab ab ab a a a ab a a a ab ab a
*HyS0001.2155758 D1.10 ab a a a a ab ab a a ab a a a ab a ab a ab ab ab ab ab a ab ab a a a a a ab ab ab ab ab ab a a a a a a ab ab a a a ab ab a a ab a ab ab ab ab a a a a ab a a ab ab ab a a a a a a ab a ab a a a a ab ab ab a ab ab ab a a ab
*HyS0001.2161614 D1.10 a ab ab ab ab a a ab ab a ab ab ab a ab a ab a a a a a ab a a ab ab ab ab ab a a a a a a ab ab ab ab ab ab a a ab ab ab a a ab ab a ab a a a a ab ab ab ab a ab ab a a a ab ab ab ab ab ab a ab a ab ab ab ab a a a ab a a a ab ab a
*HyS0001.2169172 D1.10 a ab ab ab ab a a ab ab a ab ab ab a ab a ab a a a a a ab a a ab ab ab ab ab a a a a a a ab ab ab ab ab ab a a ab ab ab a a ab ab a ab a a a a ab ab ab ab a ab ab a a a ab ab ab ab ab ab a ab a ab ab ab ab a a a ab a a a ab ab a
*HyS0001.2175788 D1.10 a ab ab ab ab a a ab ab a ab ab ab a ab a ab a a a a a ab a a ab ab ab ab ab a a a a a a ab ab ab ab ab ab a a ab ab ab a a ab ab a ab a a a a ab ab ab ab a ab ab a a a ab ab ab ab ab ab a ab a ab ab ab ab a a a ab a a a ab ab a
*HyS0001.2180973 D1.10 ab a a a a ab ab a a ab a a a ab a ab a ab ab ab ab ab a ab ab a a a a a ab ab ab ab ab ab a a a a a a ab ab a a a ab ab a a ab a ab ab ab ab a a a a ab a a ab ab ab a a a a a a ab a ab a a a a ab ab ab a ab ab ab a a ab
*HyS0001.2186351 D1.10 ab a a a a ab ab a a ab a a a ab a ab a ab ab ab ab ab a ab ab a a a a a ab ab ab ab ab ab a a a a a a ab ab a a a ab ab a a ab a ab ab ab ab a a a a ab a a ab ab ab a a a a a a ab a ab a a a a ab ab ab a ab ab ab a a ab
*HyS0001.2192789 D1.10 ab a a a a ab ab a a ab a a a ab a ab a ab ab ab ab ab a ab ab a a a a a ab ab ab ab ab ab a a a a a a ab ab a a a ab ab a a ab a ab ab ab ab a a a a ab a a ab ab ab a a a a a a ab a ab a a a a ab ab ab a ab ab ab a a ab
*HyS0001.2198437 D1.10 ab a a a a ab ab a a ab a a a ab a ab a ab ab ab ab ab a ab ab a a a a a ab ab ab ab ab ab a a a a a a ab ab a a a ab ab a a ab a ab ab ab ab a a a a ab a a ab ab ab a a a a a a ab a ab a a a a ab ab ab a ab ab ab a a ab
*HyS0001.2203481 D1.10 a ab ab ab ab a a ab ab a ab ab ab a ab a ab a a a a a ab a a ab ab ab ab ab a a a a a a ab ab ab ab ab ab a a ab ab ab a a ab ab a ab a a a a ab ab ab ab a ab ab a a a ab ab ab ab ab ab a ab a ab ab ab ab a a a ab a a a ab ab a
*HyS0001.2208584 D1.10 ab a a a a ab ab a a ab a a a ab a ab a ab ab ab ab ab a ab ab a a a a a ab ab ab ab ab ab a a a a a a ab ab a a a ab ab a a ab a ab ab ab ab a a a a ab a a ab ab ab a a a a a a ab a ab a a a a ab ab ab a ab ab ab a a ab
*HyS0001.2214015 D1.10 ab a a a a ab ab a a ab a a a ab a ab a ab ab ab ab ab a ab ab a a a a a ab ab ab ab ab ab a a a a a a ab ab a a a ab ab a a ab a ab ab ab ab a a a a ab a a ab ab ab a a a a a a ab a ab a a a a ab ab ab a ab ab ab a a ab
*HyS0001.2221836 D1.10 ab a a a a ab ab a a ab a a a ab a ab a ab ab ab ab ab a ab ab a a a a a ab ab ab ab ab ab a a a a a a ab ab a a a ab ab a a ab a ab ab ab ab a a a a ab a a ab ab ab a a a a a a ab a ab a a a a ab ab ab a ab ab ab a a ab
*HyS0001.2228967 D1.10 ab a a a a ab ab a a ab a a a ab a ab a ab ab ab ab ab a ab ab a a a a a ab ab ab ab ab ab a a a a a a ab ab a a a ab ab a a ab a ab ab ab ab a a a a ab a a ab ab ab a a a a a a ab a ab a a a a ab ab ab a ab ab ab a a ab
*HyS0001.2234025 D1.10 a ab ab ab ab a a ab ab a ab ab ab a ab a ab a a a a a ab a a ab ab ab ab ab a a a a a a ab ab ab ab ab ab a a ab ab ab a a ab ab a ab a a a a ab ab ab ab a ab ab a a a ab ab ab ab ab ab a ab a ab ab ab ab a a a ab a a a ab ab a
*HyS0001.2239439 D1.10 ab a a a a ab ab a a ab a a a ab a ab a ab ab ab ab ab a ab ab a a a a a ab ab ab ab ab ab a a a a a a ab ab a a a ab ab a a ab a ab ab ab ab a a a a ab a a ab ab ab a a a a a a ab a ab a a a a ab ab ab a ab ab ab a a ab
*HyS0001.2244742 D1.10 a ab ab ab ab a a ab ab a ab ab ab a ab a ab a a a a a ab a a ab ab ab ab ab a a a a a a ab ab ab ab ab ab a a ab ab ab a a ab ab a ab a a a a ab ab ab ab a ab ab a a a ab ab ab ab ab ab a ab a ab ab ab ab a a a ab a a a ab ab a
*HyS0001.2250607 D1.10 a ab ab ab ab a a ab ab a ab ab ab a ab a ab a a a a a ab a a ab ab ab ab ab a a a a a a ab ab ab ab ab ab a a ab ab ab a a ab ab a ab a a a a ab ab ab ab a ab ab - a a ab ab ab ab ab ab a ab a ab ab ab ab a a a ab a a a ab ab a
*HyS0001.2258862 D1.10 ab a a a a ab ab a a ab a a a ab a ab a ab ab ab ab ab a ab ab a a a a a ab ab ab ab ab ab a a a a a a ab ab a a a ab ab a a ab a ab ab ab ab a a a a ab a a ab ab ab a a a a a a ab a ab a a a a ab ab ab a ab ab ab a a ab
*HyS0001.2264079 D1.10 ab a a a a ab ab a a ab a a a ab a ab a ab ab ab ab ab a ab ab a a a a a ab ab ab ab ab ab a a a a a a ab ab a a a ab ab a a ab a ab ab ab ab a a a a ab a a ab ab ab a a a a a a ab a ab a a a a ab ab ab a ab ab ab a a ab
*HyS0001.2269360 D1.10 ab a a a a ab ab a a ab a a a ab a ab a ab ab ab ab ab a ab ab a a a a a ab ab ab ab ab ab a a a a a a ab ab a a a ab ab a a ab a ab ab ab ab a a a a ab a a ab ab ab a a a a a a ab a ab a a a a ab ab ab a ab ab ab a a ab
*HyS0001.2275211 D1.10 ab a a a a ab ab a a ab a a a ab a ab a ab ab ab ab ab a ab ab a a a a a ab ab ab ab ab ab a a a a a a ab ab a a a ab ab a a ab a ab ab ab ab a a a a ab a a ab ab - a a a a a a ab a ab a a a a ab ab ab a ab ab ab a a ab
*HyS0001.2280339 D1.10 a ab ab ab ab a a ab ab a ab ab ab a ab a ab a a a a a ab a a ab ab ab ab ab a a a a a a ab ab ab ab ab ab a a ab ab ab a a ab ab a ab a a a a ab ab ab ab a ab ab a a a ab ab ab ab ab ab a ab a ab ab ab ab a a a ab a a a ab ab a
*HyS0001.2286407 D1.10 a ab ab ab ab a a ab ab a ab ab ab a ab a ab a a a a a ab a a ab ab ab ab ab a a a a a a ab ab ab ab ab ab a a ab ab ab a a ab ab a ab a a a a ab ab ab ab a ab ab a a a ab ab ab ab ab ab a ab a ab ab ab ab a a a ab a a a ab ab a
*HyS0001.2291778 D1.10 ab a a a a ab ab a a ab a a a ab a ab a ab ab ab ab ab a ab ab a a a a a ab ab ab ab ab ab a a a a a a ab ab a a a ab ab a a ab a ab ab ab ab a a a a ab a a ab ab ab a a a a a a ab a ab a a a a ab ab ab a ab ab ab a a ab
*HyS0001.2299790 D1.10 ab a a a a ab ab a a ab a a a ab a ab a ab ab ab ab ab a ab ab a a a a a ab ab ab ab ab ab a a a a a a ab ab a a a ab ab a a ab a ab ab ab ab a a a a ab a a ab ab ab a a a a a a ab a ab a a a a ab ab ab a ab ab ab a a ab
*HyS0001.2325622 D1.10 ab a a a a ab ab a a ab a a a ab a ab a ab ab ab ab ab a ab ab a a a a a ab ab ab ab ab ab a a a a a a ab ab a a a ab ab a a ab a ab ab ab ab a a a a ab a a ab ab ab a a a a a a ab a ab a a a a ab ab ab a ab ab ab a a ab
*HyS0001.2331016 D1.10 a ab ab ab ab a a ab ab a ab ab ab a ab a ab a a a a a ab a a ab ab ab ab ab a a a a a a ab ab ab ab ab ab a a ab ab ab a a ab ab a ab a a a a ab ab ab ab a ab ab a a a ab ab ab ab ab ab a ab a ab ab ab ab a a a ab a a a ab ab a
*HyS0001.2336118 D1.10 a ab ab ab ab a a ab ab a ab ab ab a ab a ab a a a a a ab a a ab ab ab ab ab a a a a a a ab ab ab ab ab ab a a ab ab ab a a ab ab a ab a a a a ab ab ab ab a ab ab a a a ab ab ab ab ab ab a ab a ab ab ab ab a a a ab a a a ab ab a
*HyS0001.2346185 D1.10 ab a a a a ab ab a a ab a a a ab a ab a ab ab ab ab ab a ab ab a a a a a ab ab ab ab ab ab a a a a a a ab ab a a a ab ab a a ab a ab ab ab ab a a a a ab a a ab ab ab a a a a a a ab a ab a a a a ab ab ab a ab ab ab a a ab
*HyS0001.2354232 D1.10 ab a a a a ab ab a a ab a a a ab a ab a ab ab ab ab ab a ab ab a a a a a ab ab ab ab ab ab a a a a a a ab ab a a a ab ab a a ab a ab ab ab ab a a a a ab a a ab ab ab a a a a a a ab a ab a a a a ab ab ab a ab ab ab a a ab
*HyS0001.2359239 D1.10 ab a a a a ab ab a a ab a a a ab a ab a ab ab ab ab ab a ab ab a a a a a ab ab ab ab ab ab a a a a a a ab ab a a a ab ab a a ab a ab ab ab ab a a a a ab a a ab ab ab a a a a a a ab a ab a a a a ab ab ab a ab ab ab a a ab
*HyS0001.2371914 D1.10 a ab ab ab ab a a ab ab a ab ab ab a ab a ab a a a a a ab a a ab ab ab ab ab a a a a a a ab ab ab ab ab ab a a ab ab ab a a ab ab a ab a a a a ab ab ab ab a ab ab a a a ab ab ab ab ab ab a ab a ab ab ab ab a a a ab a a a ab ab a
*HyS0001.2381795 D1.10 ab a a a a ab ab a a ab a a a ab a ab a ab ab ab ab ab a ab ab a a a a a ab ab ab ab ab ab a a a a a a ab ab a a a ab ab a a ab a ab ab ab ab a a a a ab a a ab ab ab a a a a a a ab a ab a a a a ab ab ab a ab ab ab a a ab
*HyS0001.2387012 D1.10 ab a a a a ab ab a a ab a a a ab a ab a ab ab ab ab ab a ab ab a a a a a ab ab ab ab ab ab a a a a a a ab ab a a a ab ab a a ab a ab ab ab ab a a a a ab a a ab ab ab a a a a a a ab a ab a a a a ab ab ab a ab ab ab a a ab
*HyS0001.2392241 D1.10 ab a a a a ab ab a a ab a a a ab a ab a ab ab ab ab ab a ab ab a a a a a ab ab ab ab ab ab a a a a a a ab ab a a a ab ab a a ab a ab ab ab ab a a a a ab a a ab ab ab a a a a a a ab a ab a a a a ab ab ab a ab ab ab a a ab
*HyS0001.2398099 D1.10 ab a a a a ab ab a a ab a a a ab a ab a ab ab ab ab ab a ab ab a a a a a ab ab ab ab ab ab a a a a a a ab ab a a a ab ab a a ab a ab ab ab ab a a a a ab a a ab ab ab a a a a a a ab a ab a a a a ab ab ab a ab ab ab a a ab
*HyS0001.2403655 D1.10 ab a a a a ab ab a a ab a a a ab a ab a ab ab ab ab ab a ab ab a a a a a ab ab ab ab ab ab a a a a a a ab ab a a a ab ab a a ab a ab ab ab ab a a a a ab a a ab ab ab a a a a a a ab a ab a a a a ab ab ab a ab ab ab a a ab
*HyS0001.2408993 D1.10 ab a a a a ab ab a a ab a a a ab a ab a ab ab ab ab ab a ab ab a a a a a ab ab ab ab ab ab a a a a a a ab ab a a a ab ab a a ab a ab ab ab ab a a a a ab a a ab ab ab a a a a a a ab a ab a a a a ab ab ab a ab ab ab a a ab
*HyS0001.2414151 D1.10 a ab ab ab ab a a ab ab a ab ab ab a ab a ab a a a a a ab a a ab ab ab ab ab a a a a a a ab ab ab ab ab ab a a ab ab ab a a ab ab a ab a a a a ab ab ab ab a ab ab a a a ab ab ab ab ab ab a ab a ab ab ab ab a a ab ab a a a ab ab a
*HyS0001.2419950 D1.10 a ab ab ab ab a a ab ab a ab ab ab a ab a ab a a a a a ab a a ab ab ab ab ab a a a a a a ab ab ab ab ab ab a a ab ab ab a a ab ab a ab a a a a ab ab ab ab a ab ab a a a ab ab ab ab ab ab a ab a ab ab ab ab a a ab ab a a a ab ab a
*HyS0001.2425018 D1.10 a ab ab ab ab a a ab ab a ab ab ab a ab a ab a a a a a ab a a ab ab ab ab ab a a a a a a ab ab ab ab ab ab a a ab ab ab a a ab ab a ab a a a a ab ab ab ab a ab ab a a a ab ab ab ab ab ab a ab a ab ab ab ab a a ab ab a a a ab ab a
*HyS0001.2430103 D1.10 ab a a a a ab ab a a ab a a a ab a ab a ab ab ab ab ab a ab ab a a a a a ab ab ab ab ab ab a a a a a a ab ab a a a ab ab a a ab a ab ab ab ab a a a a ab a a ab ab ab a a a a a a ab a ab a a a a ab ab a a ab ab ab a a ab
*HyS0001.2435565 D1.10 ab a a a a ab ab a a ab a a a ab a ab a ab ab ab ab ab a ab ab a a a a a ab ab ab ab ab ab a a a a a a ab ab a a a ab ab a a ab a ab ab ab ab a a a a ab a a ab ab ab a a a a a a ab a ab a a a a ab ab a a ab ab ab a a ab
*HyS0001.2440572 D1.10 a ab ab ab ab a a ab ab a ab ab ab a ab a ab a a a a a ab a a ab ab ab ab ab a a a a a a ab ab ab ab ab ab a a ab ab ab a a ab ab a ab a a a a ab ab ab ab a ab ab a a a ab ab ab ab ab ab a ab a ab ab ab ab a a ab ab a a a ab ab a
*HyS0001.2446349 D1.10 a ab ab ab ab a a ab ab a ab ab ab a ab a ab a a a a a ab a a ab ab ab ab ab a a a a a a ab ab ab ab ab ab a a ab ab ab a a ab ab a ab a a a a ab ab ab ab a ab ab a a a ab ab ab ab ab ab a ab a ab ab ab ab a a ab ab a a a ab ab a
*HyS0001.2452130 D1.10 a ab ab ab ab a a ab ab a ab ab ab a ab a ab a a a a a ab a a ab ab ab ab ab a a a a a a ab ab ab ab ab ab a a ab ab ab a a ab ab a ab a a a a ab ab ab ab a ab ab a a a ab ab ab ab ab ab a ab a ab ab ab ab a a ab ab a a a ab ab a
*HyS0001.2457856 D1.10 a ab ab ab ab a a ab ab a ab ab ab a ab a ab a a a a a ab a a ab ab ab ab ab a a a a a a ab ab ab ab ab ab a a ab ab ab a a ab ab a ab a a a a ab ab ab ab a ab ab a a a ab ab ab ab ab ab a ab a ab ab ab ab a a ab ab a a a ab ab a
*HyS0001.2472986 D1.10 ab a a a a ab ab a a ab a a a ab a ab a ab ab ab ab ab a ab ab a a a a a ab ab ab ab ab ab a a a a a a ab ab a a a ab ab a a ab a ab ab ab ab a a a a ab a a ab ab ab a a a a a a ab a ab a a a a ab ab a a ab ab ab a a ab
*HyS0001.2479382 D1.10 a ab ab ab ab a a ab ab a ab ab ab a a a ab a a a a a ab a a ab ab ab a ab a a a a a a ab ab ab ab ab ab a a ab ab ab a a ab - a a a a a a ab - ab ab a ab ab a a a ab - ab ab ab ab a a a ab a - ab a a ab ab a a a ab ab a
*HyS0001.2484476 D1.10 ab a a a a ab ab a a ab a a a ab a ab a ab ab ab ab ab a ab ab a a a a a ab ab ab ab ab ab a a a a a a ab ab a a a ab ab a a ab a ab ab ab ab a a a a ab a a ab ab ab a a a a a a ab a ab a a a a ab ab a a ab ab ab a a ab
*HyS0001.2490741 D1.10 ab a a a a ab ab a a ab a a a ab a ab a ab ab ab ab ab a ab ab a a a a a ab ab ab ab ab ab a a a a a a ab ab a a a ab ab a a ab a ab ab ab ab a a a a ab a a ab ab ab a a a a a a ab a ab a a a a ab ab a a ab ab ab a a ab
*HyS0001.2495923 D1.10 ab a a a a ab ab a a ab a a a ab a ab a ab ab ab ab ab a ab ab a a a a a ab ab ab ab ab ab a a a a a a ab ab a a a ab ab a a ab a ab ab ab ab a a a a ab a a ab ab ab a a a a a a ab a ab a a a a ab ab a a ab ab ab a a ab
*HyS0001.2501430 D1.10 ab a a a a ab ab a a ab a a a ab a ab a ab ab ab ab ab a ab ab a a a a a ab ab ab ab ab ab a a a a a a ab ab a a a ab ab a a ab a ab ab ab ab a a a a ab a a ab ab ab a a a a a a ab a ab a a a a ab ab a a ab ab ab a a ab
*HyS0001.2506657 D1.10 ab a a a a ab ab a a ab a a a ab a ab a ab ab ab ab ab a ab ab a a a a a ab ab ab ab ab ab a a a a a a ab ab a a a ab ab a a ab a ab ab ab ab a a a a ab a a ab ab ab a a a a a a ab a ab a a a a ab ab a a ab ab ab a a ab
*HyS0001.2516763 D1.10 ab a a a a ab ab a a ab a a a ab a ab a ab ab ab ab ab a ab ab a a a a a ab ab ab ab ab ab a a a a a a ab ab a a a ab ab a a ab a ab ab ab ab a a a a ab a a ab ab ab a a a a a a ab a ab a a a a ab ab a a ab ab ab a a ab
*HyS0001.2522051 D1.10 a ab ab ab ab a a ab ab a ab ab ab a ab a ab a a a a a ab a a ab ab ab ab ab a a a a a a ab ab ab ab ab ab a a ab ab ab a a ab ab a ab a a a a ab ab ab ab a ab ab a a a ab ab ab ab ab ab a ab a ab ab ab ab a a ab ab a a a ab ab a
*HyS0001.2528802 D1.10 a ab ab ab ab a a ab ab a ab ab ab a ab a ab a a a a a ab a a ab ab ab ab ab a a a a a a ab ab ab ab ab ab a a ab ab ab a a ab ab a ab a a a a ab ab ab ab a ab ab a a - ab ab ab ab ab ab a ab a ab ab ab ab a a ab ab a a - ab ab a
*HyS0001.2534434 D1.10 a ab ab ab ab a a ab ab a ab ab ab a ab a ab a a a a a ab a a ab ab ab ab ab a a a a a a ab ab ab ab ab ab a a ab ab ab a a ab ab a ab a a a a ab ab ab ab a ab ab a a a ab ab ab ab ab ab a ab a ab ab ab ab a a ab ab a a a ab ab a
*HyS0001.2542940 D1.10 a ab ab ab ab a a ab ab a ab ab ab a ab a ab a a a a a ab a a ab ab ab ab ab a a a a a a ab ab ab ab ab ab a a ab ab ab a a ab ab a ab a a a a ab ab ab ab a ab ab a a a ab ab ab ab ab ab a ab a ab ab ab ab a a ab ab a a a ab ab a
*HyS0001.2549107 D1.10 a ab ab ab ab a a ab ab a ab ab ab a ab a ab a a a a a ab a a ab ab ab ab ab a a a a a a ab ab ab ab ab ab a a ab ab ab a a ab ab a ab a a a a ab ab ab ab a ab ab a a a ab ab ab ab ab ab a ab a ab ab ab ab a a ab ab a a a ab ab a
*HyS0001.2555554 D1.10 ab a a a a ab ab a a ab a a a ab a ab a ab ab ab ab ab a ab ab a a a a a ab ab ab ab ab ab a a a a a a ab ab a a a ab ab a a ab a ab ab ab ab a a a a ab a a ab ab ab a a a a a a ab a ab a a a a ab ab a a ab ab ab a a ab
*HyS0001.2561001 D1.10 a ab ab ab ab a a ab ab a ab ab ab a ab a ab a a a a a ab a a ab ab ab ab ab a a a a a a ab ab ab ab ab ab a a ab ab ab a a ab ab a ab a a a a ab ab ab ab a ab ab a a a ab ab ab ab ab ab a ab a ab ab ab ab a a ab ab a a a ab ab a
*HyS0001.2569458 D1.10 a ab ab ab ab a a ab ab a ab ab ab a ab a ab a a a a a ab a a ab ab ab ab ab a a a a a a ab ab ab ab ab ab a a ab ab ab a a ab ab a ab a a a a ab ab ab ab a ab ab a a a ab ab ab ab ab ab a ab a ab ab ab ab a a ab ab a a a ab ab a
*HyS0001.2574943 D1.10 ab a a a a ab ab a a ab a a a ab a ab a ab ab ab ab ab a ab ab a a a a a ab ab ab ab ab ab a a a a a a ab ab a a a ab ab a a ab a ab ab ab ab a a a a ab a a ab ab ab a a a a a a ab a ab a a a a ab ab a a ab ab ab a a ab
*HyS0001.2580126 D1.10 ab a a a a ab ab a a ab a a a ab a ab a ab ab ab ab ab a ab ab a a a a a ab ab ab ab ab ab a a a a a a ab ab a a a ab ab a a ab a ab ab ab ab a a a a ab a a ab ab ab a a a a a a ab a ab a a a a ab ab a a ab ab ab a a ab
*HyS0001.2592085 D1.10 a ab ab ab ab a a ab ab a ab ab ab a ab a ab a a a a a ab a a ab ab ab ab ab a a a a a a ab ab ab ab ab ab a a ab ab ab a a ab ab a ab a a a a ab ab ab ab a ab ab a a a ab ab ab ab ab ab a ab a ab ab ab ab a a ab ab a a a ab ab a
*HyS0001.2598683 D1.10 ab a a a a ab ab a a ab a a a ab a ab a ab ab ab ab ab a ab ab a a a a a ab ab ab ab ab ab a a a a a a ab ab a a a ab ab a a ab a ab ab ab ab a a a a ab a a ab ab ab a a a a a a ab a ab a a a a ab ab a a ab ab ab a a ab
*HyS0001.2607019 D1.10 a ab ab ab ab a a ab ab a ab ab ab a ab a ab a a a a a ab a a ab ab ab ab ab a a a a a a ab ab ab ab ab ab a a ab ab ab a a ab ab a ab a a a a ab ab ab ab a ab ab a a a ab ab ab ab ab ab a ab a ab ab ab ab a a ab ab a a a ab ab a
*HyS0001.2612133 D1.10 ab a a a a ab ab a a ab a a a ab a ab a ab ab ab ab ab a ab ab a a a a a ab ab ab ab ab ab a a a a a a ab ab a a a ab ab a a ab a ab ab ab ab a a a a ab a a ab ab ab a a a a a a ab a ab a a a a ab ab a a ab ab ab a a ab
*HyS0001.2619882 D1.10 ab a a a a ab ab a a ab a a a ab a ab a ab ab ab ab ab a ab ab a a a a a ab ab ab ab ab ab a a a a a a ab ab a a a ab ab a a ab a ab ab ab ab a a a a ab a a ab ab ab a a a a a a ab a ab a a a a ab ab a a ab ab ab a a ab
*HyS0001.2625102 D1.10 ab a a a a ab ab a a ab a a a ab a ab a ab ab ab ab ab a ab ab a a a a a ab ab ab ab ab ab a a a a a a ab ab a a a ab ab a a ab a ab ab ab ab a a a a ab a a ab ab ab a a a a a a ab a ab a a a a ab ab a a ab ab ab a a ab
*HyS0001.2630383 D1.10 a ab ab ab ab a a ab ab a ab ab ab a ab a ab a a a a a ab a a ab ab ab ab ab a a a a a a ab ab ab ab ab ab a a ab ab ab a a ab ab a ab a a a a ab ab ab ab a ab ab a a a ab ab ab ab ab ab a ab a ab ab ab ab a a ab ab a a a ab ab a
*HyS0001.2638455 D1.10 a ab ab ab ab a a ab ab a ab ab ab a ab a ab a a a a a ab a a ab ab ab ab ab a a a a a a ab ab ab ab ab ab a a ab ab ab a a ab ab a ab a a a a ab ab ab ab a ab ab a a a ab ab ab ab ab ab a ab a ab ab ab ab a a ab ab a a a ab ab a
*HyS0001.2643463 D1.10 ab a a a a ab ab a a ab a a a ab a ab a ab ab ab ab ab a ab ab a a a a a ab ab ab ab ab ab a a a a a a ab ab a a a ab ab a a ab a ab ab ab ab a a a a ab a a ab ab ab a a a a a a ab a ab a a a a ab ab a a ab ab ab a a ab
*HyS0001.2651726 D1.10 ab a a a a ab ab a a ab a a a ab a ab a ab ab ab ab ab a ab ab a a a a a ab ab ab ab ab ab a a a a a a ab ab a a a ab ab a a ab a ab ab ab ab a a a a ab a a ab ab ab a a a a a a ab a ab a a a a ab ab a a ab ab ab a a ab
*HyS0001.2658919 D1.10 a ab ab ab ab a a ab ab a ab ab ab a ab a ab a a a a a ab a a ab ab ab ab ab a a a a a a ab ab ab ab ab ab a a ab ab ab a a ab ab a ab a a a a ab ab ab ab a ab ab a a a ab ab ab ab ab ab a ab a ab ab ab ab a a ab ab a a a ab ab a
*HyS0001.2663966 D1.10 a ab ab ab ab a a ab ab a ab ab ab a ab a ab a a a a a ab a a ab ab ab ab ab a a a a a a ab ab ab ab ab ab a a ab ab ab a a ab ab a ab a a a a ab ab ab ab a ab ab a a a ab ab ab ab ab ab a ab a ab ab ab ab a a ab ab a a a ab ab a
*HyS0001.2671289 D1.10 ab a a a a ab ab a a ab a a a ab a ab a ab ab ab ab ab a ab ab a a a a a ab ab ab ab ab ab a a a a a a ab ab a a a ab ab a a ab a ab ab ab ab a a a a ab a a ab ab ab a a a a a a ab a ab a a a a ab ab a a ab ab ab a a ab
*HyS0001.2678195 D1.10 ab a a a a ab ab a a ab a a a ab a ab a ab ab ab ab ab a ab ab a a a a a ab ab ab ab ab ab a a a a a a ab ab a a a ab ab a a ab a ab ab ab ab a a a a ab a a ab ab ab a a a a a a ab a ab a a a a ab ab a a ab ab ab a a ab
*HyS0001.2688440 D1.10 a ab ab ab ab a a ab ab a ab ab ab a ab a ab a a a a a ab a a ab ab ab ab ab a a a a a a ab ab ab ab ab ab a a ab ab ab a a ab ab a ab a a a a ab ab ab ab a ab ab a a a ab ab ab ab ab ab a ab a ab ab ab ab a a ab ab a a a ab ab a
*HyS0001.2694288 D1.10 a ab ab ab ab a a ab ab a ab ab ab a ab a ab a a a a a ab a a ab ab ab ab ab a a a a a a ab ab ab ab ab ab a a ab ab ab a a ab ab a ab a a a a ab ab ab ab a ab ab a a a ab ab ab ab ab ab a ab a ab ab ab ab a a ab ab a a a ab ab a
*HyS0001.2699334 D1.10 a ab ab ab ab a a ab ab a ab ab ab a ab a ab a a a a a ab a a ab ab ab ab ab a a a a a a ab ab ab ab ab ab a a ab ab ab a a ab ab a ab a a a a ab ab ab ab a ab ab a a a ab ab ab ab ab ab a ab a ab ab ab ab a a ab ab a a a ab ab a
*HyS0001.2706441 D1.10 a ab ab ab ab a a ab ab a ab ab ab a ab a ab a a a a a ab a a ab ab ab ab ab a a a a a a ab ab ab ab ab ab a a ab ab ab a a ab ab a ab a a a a ab ab ab ab a ab ab a a a ab ab ab ab ab ab a ab a ab ab ab ab a a ab ab a a a ab ab a
*HyS0001.2714614 D1.10 a a ab ab ab a a ab ab a ab ab a a ab a ab a a a a ab ab a a ab ab a ab ab a a a a a a ab ab ab ab ab ab a a ab ab ab ab a ab ab a ab a a ab a ab ab ab ab a ab ab a a a ab ab ab a ab ab a ab a ab ab ab ab ab a ab ab a a a ab ab a
*HyS0001.2720087 D1.10 a a ab ab ab a a ab ab a ab ab a a ab a ab a a a a ab ab a a ab ab a ab ab a a a a a a ab ab ab ab ab ab a a ab ab ab ab a ab ab a ab a a ab a ab ab ab ab a ab ab a a a ab ab ab a ab ab a ab a ab ab ab ab ab a ab ab a a a ab ab a
*HyS0001.2725423 D1.10 ab ab a a a ab ab a a ab a a ab ab a ab a ab ab ab ab a a ab ab a a ab a a ab ab ab ab ab ab a a a a a a ab ab a a a a ab a a ab a ab ab a ab a a a a ab a a ab ab ab a a a ab a a ab a ab a a a a a ab a a ab ab ab a a ab
*HyS0001.2731289 D1.10 a a ab ab ab a a ab ab a ab ab a a ab a ab a a a a ab ab a a ab ab a ab ab a a a a a a ab ab ab ab ab ab a a ab ab ab ab a ab ab a ab a a ab a ab ab ab ab a ab ab a a a ab ab ab a ab ab a ab a ab ab ab ab ab a ab ab a a a ab ab a
*HyS0001.2737110 D1.10 a a ab ab ab a a ab ab a ab ab a a ab a ab a a a a ab ab a a ab ab a ab ab a a a a a a ab ab ab ab ab ab a a ab ab ab ab a ab ab a ab a a ab a ab ab ab ab a ab ab a a a ab ab ab a ab ab a ab a ab ab ab ab ab a ab ab a a a ab ab a
*HyS0001.2742865 D1.10 ab ab a a a ab ab a a ab a a ab ab a ab a ab ab ab ab a a ab ab a a ab a a ab ab ab ab ab ab a a a a a a ab ab a a a a ab a a ab a ab ab a ab a a a a ab a a ab ab ab a a a ab a a ab a ab a a a a a ab a a ab ab ab a a ab
*HyS0001.2750632 D1.10 a a ab ab ab a a ab ab a ab ab a a ab a ab a a a a ab ab a a ab ab a ab ab a a a a a a ab ab ab ab ab ab a a ab ab ab ab a ab ab a ab a a ab a ab ab ab ab a ab ab a a a ab ab ab a ab ab a ab a ab ab ab ab ab a ab ab a a a ab ab a
*HyS0001.2755647 D1.10 a a ab ab ab a a ab ab a ab ab a a ab a ab a a a a ab ab a a ab ab a ab ab a a a a a a ab ab ab ab ab ab a a ab ab ab ab a ab ab a ab a a ab a ab ab ab ab a ab ab a a a ab ab ab a ab ab a ab a ab ab ab ab ab a ab ab a a a ab ab a
*HyS0001.2761043 D1.10 a a ab ab ab a a ab ab a ab ab a a ab a ab a a a a ab ab a a ab ab a ab ab a a a a a a ab ab ab ab ab ab a a ab ab ab ab a ab ab a ab a a ab a ab ab ab ab a ab ab a a a ab ab ab a ab ab a ab a ab ab ab ab ab a ab ab a a a ab ab a
*HyS0001.2766115 D1.10 a a ab ab ab a a ab ab a ab ab a a ab a ab a a a a ab ab a a ab ab a ab ab a a a a a a ab ab ab ab ab ab a a ab ab ab ab a ab ab a ab a a ab a ab ab ab ab a ab ab a a a ab ab ab a ab ab a ab a ab ab ab ab ab a ab ab a a a ab ab a
*HyS0001.2777380 D1.10 a a ab ab ab a a ab ab a ab ab a a ab a ab a a a a ab ab a a ab ab a ab ab a a a a a a ab ab ab ab ab ab a a ab ab ab ab a ab ab a ab a a ab a ab ab ab ab a ab ab a a a ab ab ab a ab ab a ab a ab ab ab ab ab a ab ab a a a ab ab a
*HyS0001.2790454 D1.10 ab ab a a a ab ab a a ab a a ab ab a ab a ab ab ab ab a a ab ab a a ab a a ab ab ab ab ab ab a a a a a a ab ab a a a a ab a a ab a ab ab a ab a a a a ab a a ab ab ab a a a ab a a ab a ab a a a a a ab a a ab ab ab a a ab
*HyS0001.2795792 D1.10 a a ab ab ab a a ab ab a ab ab a a ab a ab a a a a ab ab a a ab ab a ab ab a a a a a a ab ab ab ab ab ab a a ab ab ab ab a ab ab a ab a a ab a ab ab ab ab a ab ab a a a ab ab ab a ab ab a ab a ab ab ab ab ab a ab ab a a a ab ab a
*HyS0001.2801888 D1.10 ab ab a a a ab ab a a ab a a ab ab a ab a ab ab ab ab a a ab ab a a ab a a ab ab ab ab ab ab a a a a a a ab ab a a a a ab a a ab a ab ab a ab a a a a ab a a ab ab ab a a a ab a a ab a ab a a a a a ab a a ab ab ab a a ab
*HyS0001.2831275 D1.10 a a ab ab ab a a ab ab a ab ab a a ab a ab a a a a ab ab a a ab ab a ab ab a a a a a a ab ab ab ab ab ab a a ab ab ab ab a ab ab a ab a a ab a ab ab ab ab a ab ab a a a ab ab ab a ab ab a ab a ab ab ab ab ab a ab ab a a a ab ab a
*HyS0001.2842615 D1.10 ab ab a a a ab ab a a ab a a ab ab a ab a ab ab ab ab a a ab ab a a ab a a ab ab ab ab ab ab a a a a a a ab ab a a a a ab a a ab a ab ab a ab a a a a ab a a ab ab ab a a a ab a a ab a ab a a a a a ab a a ab ab ab a a ab
*HyS0001.2847633 D1.10 ab ab a a a ab ab a a ab a a ab ab a ab a ab ab ab ab a a ab ab a a ab a a ab ab ab ab ab ab a a a a a a ab ab a a a a ab a a ab a ab ab a ab a a a a ab a a ab ab ab a a a ab a a ab a ab a a a a a ab a a ab ab ab a a ab
*HyS0001.2852729 D1.10 a a ab ab ab a a ab ab a ab ab a a ab a ab a a a a ab ab a a ab ab a ab ab a a a a a a ab ab ab ab ab ab a a ab ab ab ab a ab ab a ab a a ab a ab ab ab ab a ab ab a a a ab ab ab a ab ab a ab a ab ab ab ab ab a ab ab a a a ab ab a
*HyS0001.2858399 D1.10 ab ab a a a ab ab a a ab a a ab ab a ab a ab ab ab ab a a ab ab a a ab a a ab ab ab ab ab ab a a a a a a ab ab a a a a ab a a ab a ab ab a ab a a a a ab a a ab ab ab a a a ab a a ab a ab a a a a a ab a a ab ab ab a a ab
*HyS0001.2869640 D1.10 a a ab ab ab a a ab ab a ab ab a a ab a ab a a a a ab ab a a ab ab a ab ab a a a a a a ab ab ab ab ab ab a a ab ab ab ab a ab ab a ab a a ab a ab ab ab ab a ab ab a a a ab ab ab a ab ab a ab a ab ab ab ab ab a ab ab a a a ab ab a
*HyS0001.2880935 D1.10 a a ab ab ab a a ab ab a ab ab a a ab a ab a a a a ab ab a a ab ab a ab ab a a a a a a ab ab ab ab ab ab a a ab ab ab ab a ab ab a ab a a ab a ab ab ab ab a ab ab a a a ab ab ab a ab ab a ab a ab ab ab ab ab a ab ab a a a ab ab a
*HyS0001.2888485 D1.10 ab ab a a a ab ab a a ab a a ab ab a ab a ab ab ab ab a a ab ab a a ab a a ab ab ab ab ab ab a a a a a a ab ab a a a a ab a a ab a ab ab a ab a a a a ab a a ab ab ab a a a ab a a ab a ab a a a a a ab a a ab ab ab a a ab
*HyS0001.2894827 D1.10 a a ab ab ab a a ab ab a ab ab a a ab a ab a a a a ab ab a a ab ab a ab ab a a a a a a ab ab ab ab ab ab a a ab ab ab ab a ab ab a ab a a ab a ab ab ab ab a ab ab a a a ab ab ab a ab ab a ab a ab ab ab ab ab a ab ab a a a ab ab a
*HyS0001.2902541 D1.10 a a ab ab ab a a ab ab a ab ab a a ab a ab a a a a ab ab a a ab ab a ab ab a a a a a a ab ab ab ab ab ab a a ab ab ab ab a ab ab a ab a a ab a ab ab ab ab a ab ab a a a ab ab ab a ab ab a ab a ab ab ab ab ab a ab ab a a a ab ab a
*HyS0001.2911500 D1.10 ab ab a a a ab ab a a ab a a ab ab a ab a ab ab ab ab a a ab ab a a ab a a ab ab ab ab ab ab a a a a a a ab ab a a a a ab a a ab a ab ab a ab a a a a ab a a ab ab ab a a a ab a a ab a ab a a a a a ab a a ab ab ab a a ab
*HyS0001.2922254 D1.10 a a ab ab ab a a ab ab a ab ab a a ab a ab a a a a ab ab a a ab ab a ab ab a a a a a a ab ab ab ab ab ab a a ab ab ab ab a ab ab a ab a a ab a ab ab ab ab a ab ab a a a ab ab ab a ab ab a ab a ab ab ab ab ab a ab ab a a a ab ab a
*HyS0001.2935524 D1.10 ab ab a a a ab ab a a ab a a ab ab a ab a ab ab ab ab a a ab ab a a ab a a ab ab ab ab ab ab a a a a a a ab ab a a a a ab a a ab a ab ab a ab a a a a ab a a ab ab ab a a a ab a a ab a ab a a a a a ab a a ab ab ab a a ab
*HyS0001.2959129 D1.10 ab ab a a a ab ab a a ab a a ab ab a ab a ab ab ab ab a a ab ab a a ab a a ab ab ab ab ab ab a a a a a a ab ab a a a a ab a a ab a ab ab a ab a a a a ab a a ab ab ab a a a ab a a ab a ab a a a a a ab a a ab ab ab a a ab
*HyS0001.3027483 D1.10 a a ab ab ab a a ab ab a ab ab a a ab a ab a a a a ab ab a a ab ab a ab ab a a a a a a ab ab ab ab ab ab a a ab ab ab ab a ab ab a ab a a ab a ab ab ab ab a ab ab a a a ab ab ab a ab ab a ab a ab ab ab ab ab a ab ab a a a ab ab a
*HyS0001.3037559 D1.10 a a ab ab ab a a ab ab a ab ab a a ab a ab a a a a ab ab a a ab ab a ab ab a a a a a a ab ab ab ab ab ab a a ab ab ab ab a ab ab a ab a a ab a ab ab ab ab a ab ab a a a ab ab ab a ab ab a ab a ab ab ab ab ab a ab ab a a a ab ab a
*HyS0001.3055321 D1.10 ab ab a a a ab ab a a ab a a ab ab a ab a ab ab ab ab a a ab ab a a ab a a ab ab ab ab ab ab a a a a a a ab ab a a a a ab a a ab a ab ab a ab a a a a ab a a ab ab ab a a a ab a a ab a ab a a a a a ab a a ab ab ab a a ab
*HyS0001.3060689 D1.10 ab ab a a a ab ab a a ab a a ab ab a ab a ab ab ab ab a a ab ab a a ab a a ab ab ab ab ab ab a a a a a a ab ab a a a a ab a a ab a ab ab a ab a a a a ab a a ab ab ab a a a ab a a ab a ab a a a a a ab a a ab ab ab a a ab
*HyS0001.3077102 D1.10 a a ab ab ab a a ab ab a ab ab a a ab a ab a a a a ab ab a a ab ab a ab ab a a a a a a ab ab ab ab ab ab a a ab ab ab ab a ab ab a ab a a ab a ab ab ab ab a ab ab a a a ab ab ab a ab ab a ab a ab ab ab ab ab a ab ab a a a ab ab a
*HyS0001.3084587 D1.10 a a ab ab ab a a ab ab a ab ab a a ab a ab a a a a ab ab a a ab ab a ab ab a a a a a a ab ab ab ab ab ab a a ab ab ab ab a ab ab a ab a a ab a ab ab ab ab a ab ab a a a ab ab ab a ab ab a ab a ab ab ab ab ab a ab ab a a a ab ab a
*HyS0001.3089695 D1.10 ab ab a a a ab ab a a ab a a ab ab a ab a ab ab ab ab a a ab ab a a ab a a ab ab ab ab ab ab a a a a a a ab ab a a a a ab a a ab a ab ab a ab a a a a ab a a ab ab ab a a a ab a a ab a ab a a a a a ab a a ab ab ab a a ab
*HyS0001.3094883 D1.10 ab ab a a a ab ab a a ab a a ab ab a ab a ab ab ab ab a a ab ab a a ab a a ab ab ab ab ab ab a a a a a a ab ab a a a a ab a a ab a ab ab a ab a a a a ab a a ab ab ab a a a ab a a ab a ab a a a a a ab a a ab ab ab a a ab
*HyS0001.3100822 D1.10 a a ab ab ab a a ab ab a ab ab a a ab a ab a a a a ab ab a a ab ab a ab ab a a a a a a ab ab ab ab ab ab a a ab ab ab ab a ab ab a ab a a ab a ab ab ab ab a ab ab a a a ab ab ab a ab ab a ab a ab ab ab ab ab a ab ab a a a ab ab a
*HyS0001.3106810 D1.10 a a ab ab ab a a ab ab a ab ab a a ab a ab a a a a ab ab a a ab ab a ab ab a a a a a a ab ab ab ab ab ab a a ab ab ab ab a ab ab a ab a a ab a ab ab ab ab a ab ab a a a ab ab ab a ab ab a ab a ab ab ab ab ab a ab ab a a - ab ab a
*HyS0001.3113172 D1.10 ab ab a a a ab ab a a ab a a ab ab a ab a ab ab ab ab a a ab ab a a ab a a ab ab ab ab ab ab a a a a a a ab ab a a a a ab a a ab a ab ab a ab a a a a ab a a ab ab ab a a a ab a a ab a ab a a a a a ab a a ab ab ab a a ab
*HyS0001.3118837 D1.10 ab ab a a a ab ab a a ab a a ab ab a ab a ab ab ab ab a a ab ab a a ab a a ab ab ab ab ab ab a a a a a a ab ab a a a a ab a a ab a ab ab a ab a a a a ab a a ab ab ab a a a ab a a ab a ab a a a a a ab a a ab ab ab a a ab
*HyS0001.3128405 D1.10 ab ab a a a ab ab a a ab a a ab ab a ab a ab ab ab ab a a ab ab a a ab a a ab ab ab ab ab ab a a a a a a ab ab a a a a ab a a ab a ab ab a ab a a a a ab a a ab ab ab a a a ab a a ab a ab a a a a a ab a a ab ab ab a a ab
*HyS0001.3133905 D1.10 a a ab ab ab a a ab ab a ab ab a a ab a ab a a a a ab ab a a ab ab a ab ab a a a a a a ab ab ab ab ab ab a a ab ab ab ab a ab ab a ab a a ab a ab ab ab ab a ab ab a a a ab ab ab a ab ab a ab a ab ab ab ab ab a ab ab a a a ab ab a
*HyS0001.3139834 D1.10 a a ab ab ab a a ab ab a ab ab a a ab a ab a a a a ab ab a a ab ab a ab ab a a a a a a ab ab ab ab ab ab a a ab ab ab ab a ab ab a ab a a ab a ab ab ab ab a ab ab a a a ab ab ab a ab ab a ab a ab ab ab ab ab a ab ab a a a ab ab a
*HyS0001.3145865 D1.10 a a ab ab ab a a ab ab a ab ab a a ab a ab a a a a ab ab a a ab ab a ab ab a a a a a a ab ab ab ab ab ab a a ab ab ab ab a ab ab a ab a a ab a ab ab ab ab a ab ab a a a ab ab ab a ab ab a ab a ab ab ab ab ab a ab ab a a a ab ab a
*HyS0001.3150879 D1.10 a a ab ab ab a a ab ab a ab ab a a ab a ab a a a a ab ab a a ab ab a ab ab a a a a a a ab ab ab ab a ab a a ab ab ab ab a ab ab a ab a a ab a ab ab ab ab a ab ab a a a ab ab ab a ab ab a ab a ab ab ab ab ab a ab ab a a a ab ab a
*HyS0001.3156246 D1.10 a a ab ab ab a a ab ab a ab ab a a ab a ab a a a a ab ab a a ab ab a ab ab a a a a a a ab ab ab ab ab ab a a ab ab ab ab a ab ab a ab a a ab a ab ab ab ab a ab ab a a a ab ab ab a ab ab a ab a ab ab ab ab ab a ab ab a a a ab ab a
*HyS0001.3163355 D1.10 a a ab ab ab a a ab ab a ab ab a a ab a ab a a a a ab ab a a ab ab a ab ab a a a a a a ab ab ab ab ab ab a a ab ab ab ab a ab ab a ab a a ab a ab ab ab ab a ab ab a a a ab ab ab a ab ab a ab a ab ab ab ab ab a ab ab a a a ab ab a
*HyS0001.3168389 D1.10 a a ab ab ab a a ab ab a ab ab a a ab a ab a a a a ab ab a a ab ab a ab ab a a a a a a ab ab ab ab ab ab a a ab ab ab ab a ab ab a ab a a ab a ab ab ab ab a ab ab a a a ab ab ab a ab ab a ab a ab ab ab ab ab a ab ab a a a ab ab a
*HyS0001.3176493 D1.10 ab ab a a a ab ab a a ab a a ab ab a ab a ab ab ab ab a a ab ab a a ab a a ab ab ab ab ab ab a a a a a a ab ab a a a a ab a a ab a ab ab a ab a a a a ab a a ab ab ab a a a ab a a ab a ab a a a a a ab a a ab ab ab a a ab
*HyS0001.3182556 D1.10 a a ab ab ab a a ab ab a ab ab a a ab a ab a a a a ab ab a a ab ab a ab ab a a a a a a ab ab ab ab ab ab a a ab ab ab ab a ab ab a ab a a ab a ab ab ab ab a ab ab a a a ab ab ab a ab ab a ab a ab ab ab ab ab a ab ab a a a ab ab a
*HyS0001.3204109 D1.10 a a ab ab ab a a ab ab a ab ab a a ab a ab a a a a ab ab a a ab ab a ab ab a a a a a a ab ab ab ab ab ab a a ab ab ab ab a ab ab a ab a a ab a ab ab ab ab a ab ab a a a ab ab ab a ab ab a ab a ab ab ab ab ab a ab ab a a a ab ab a
*HyS0001.3212957 D1.10 ab ab a a a ab ab a a ab a a ab ab a ab a ab ab ab ab a a ab ab a a ab a a ab ab ab ab ab ab a a a a a a ab ab a a a a ab a a ab a ab ab a ab a a a a ab a a ab ab ab a a a ab a a ab a ab a a a a a ab a a ab ab ab a a ab
*HyS0001.3242899 D1.10 a a ab ab ab a a ab ab a ab ab a a ab a ab a a a a ab ab a a ab ab a ab ab a a a a a a ab ab ab ab ab ab a a ab ab ab ab a ab ab a ab a a ab a ab ab ab ab a ab ab a a a ab ab ab a ab ab a ab a ab ab ab ab ab a ab ab a a a ab ab a
*HyS0001.3247924 D1.10 ab ab a a a ab ab a a ab a a ab ab a ab a ab ab ab ab a a ab ab a a ab a a ab ab ab ab ab ab a a a a a a ab ab a a a a ab a a ab a ab ab a ab a a a a ab a a ab ab ab a a a ab a a ab a ab a a a a a ab a a ab ab ab a a ab
*HyS0001.3253035 D1.10 a a ab ab ab a a ab ab a ab ab a a ab a ab a a a a ab ab a a ab ab a ab ab a a a a a a ab ab ab ab ab ab a a ab ab ab ab a ab ab a ab a a ab a ab ab ab ab a ab ab a a a ab ab ab a ab ab a ab a ab ab ab ab ab a ab ab a a a ab ab a
*HyS0001.3258281 D1.10 a a ab ab ab a a ab ab a ab ab a a ab a ab a a a a ab ab a a ab ab a ab ab a a a a a a ab ab ab ab ab ab a a ab ab ab ab a ab ab a ab a a ab a ab ab ab ab a ab ab a a a ab ab ab a ab ab a ab a ab ab ab ab ab a ab ab a a a ab ab a
*HyS0001.3263369 D1.10 a a ab ab ab a a ab ab a ab ab a a ab a ab a a a a ab ab a a ab ab a ab ab a a a a a a ab ab ab ab ab ab a a ab ab ab ab a ab ab a ab a a ab a ab ab ab ab a ab ab a a a ab ab ab a ab ab a ab a ab ab ab ab ab a ab ab a a a ab ab a
*HyS0001.3271752 D1.10 a a ab ab ab a a ab ab a ab ab a a ab a ab a a a a ab ab a a ab ab a ab ab a a a a a a ab ab ab ab ab ab a a ab ab ab ab a ab ab a ab a a ab a ab ab ab ab a ab ab a a a ab ab ab a ab ab a ab a ab ab ab ab ab a ab ab a a a ab ab a
*HyS0001.3276914 D1.10 a a ab ab ab a a ab ab a ab ab a a ab a ab a a a a ab ab a a ab ab a ab ab a a a a a a ab ab ab ab ab ab a a ab ab ab ab a ab ab a ab a a ab a ab ab ab ab a ab ab a a a ab ab ab a ab ab a ab a ab ab ab ab ab a ab ab a a a ab ab a
*HyS0001.3281919 D1.10 a a ab ab ab a a ab ab a ab ab a a ab a ab a a a a ab ab a a ab ab a ab ab a a a a a a ab ab ab ab ab ab a a ab ab ab ab a ab ab a ab a a ab a ab ab ab ab a ab ab a a a ab ab ab a ab ab a ab a ab ab ab ab ab a ab ab a a a ab ab a
*HyS0001.3287130 D1.10 ab ab a a a ab ab a a ab a a ab ab a ab a ab ab ab ab a a ab ab a a ab a a ab ab ab ab ab ab a a a a a a ab ab a a a a ab a a ab a ab ab a ab a a a a ab a a ab ab ab a a a ab a a ab a ab a a a a a ab a a ab ab ab a a ab
*HyS0001.3294043 D1.10 ab ab a a a ab ab a a ab a a ab ab a ab a ab ab ab ab a a ab ab a a ab a a ab ab ab ab ab ab a a a a a a ab ab a a a a ab a a ab a ab ab a ab a a a a ab a a ab ab ab a a a ab a a ab a ab a a a a a ab a a ab ab ab a a ab
*HyS0001.3382540 D1.10 a a ab ab ab a a ab ab a ab ab a a ab a ab a a a a ab ab a a ab ab a ab ab a a a a a a ab ab ab ab ab ab a a ab ab ab ab a ab ab a ab a a ab a ab ab ab ab a ab ab a a a ab ab ab a ab ab a ab a ab ab ab ab ab a ab ab a a a ab ab a
*HyS0001.3438546 D1.10 a a ab ab ab a a ab ab a ab ab a a ab a ab a a a a ab ab a a ab ab a ab ab a a a a a a ab ab ab ab ab ab a a ab ab ab ab a ab ab a ab a a ab a ab ab ab ab a ab ab a a a ab ab ab a ab ab a ab a ab ab ab ab ab a ab ab a a a ab ab a
*HyS0001.3448021 D1.10 a a ab ab ab a a ab ab a ab ab a a ab a ab a a a a ab ab a a ab ab a ab ab a a a a a a ab ab ab ab ab ab a a ab ab ab ab a ab ab a ab a a ab a ab ab ab ab a ab ab a a a ab ab ab a ab ab a ab a ab ab ab ab ab a ab ab a a a ab ab a
*HyS0001.3453122 D1.10 a a ab ab ab a a ab ab a ab ab a a ab a ab a a a a ab ab a a ab ab a ab ab a a a a a a ab ab ab ab ab ab a a ab ab ab ab a ab ab a ab a a ab a ab ab ab ab a ab ab a a a ab ab ab a ab ab a ab a ab ab ab ab ab a ab ab a a a ab ab a
*HyS0001.3458960 D1.10 a a ab ab ab a a ab ab a ab ab a a ab a ab a a a a ab ab a a ab ab a ab ab a a a a a a ab ab ab ab ab ab a a ab ab ab ab a ab ab a ab a a ab a ab ab ab ab a ab ab a a a ab ab ab a ab ab a ab a ab ab ab ab ab a ab ab a a a ab ab a
*HyS0001.3464088 D1.10 a a ab ab ab a a ab ab a ab ab a a ab a ab a a a a ab ab a a ab ab a ab ab a a a a a a ab ab ab ab ab ab a a ab ab ab ab a ab ab a ab a a ab a ab ab ab ab a ab ab a a a ab ab ab a ab ab a ab a ab ab ab ab ab a ab ab a a a ab ab a
*HyS0001.3469413 D1.10 a a ab ab ab a a ab ab a ab ab a a ab a ab a a a a ab ab a a ab ab a ab ab a a a a a a ab ab ab ab ab ab a a ab ab ab ab a ab ab a ab a a ab a ab ab ab ab a ab ab a a a ab ab ab a ab ab a ab a ab ab ab ab ab a ab ab a a a ab ab a
*HyS0001.3474775 D1.10 ab ab a a a ab ab a a ab a a ab ab a ab a ab ab ab ab a a ab ab a a ab a a ab ab ab ab ab ab a a a a a a ab ab a a a a ab a a ab a ab ab a ab a a a a ab a a ab ab ab a a a ab a a ab a ab a a a a a ab a a ab ab ab a a ab
*HyS0001.3499671 D1.10 a a ab ab ab a a ab ab a ab ab a a ab a ab a a a a ab ab a a ab ab a ab ab a a a a a a ab ab ab ab ab ab a a ab ab ab ab a ab ab a ab a a ab a ab ab ab ab a ab ab a a a ab ab ab a ab ab a ab a ab ab ab ab ab a ab ab a a a ab ab a
*HyS0001.3506430 D1.10 a a ab ab ab a a ab ab a ab ab a a ab a ab a a a a ab ab a a ab ab a ab ab a a a a a a ab ab ab ab ab ab a a ab ab ab ab a ab ab a ab a a ab a ab ab ab ab a ab ab a a a ab ab ab a ab ab a ab a ab ab ab ab ab a ab ab a a a ab ab a
*HyS0001.3511815 D1.10 a a ab ab ab a a ab ab a ab ab a a ab a ab a a a a ab ab a a ab ab a ab ab a a a a a a ab ab ab ab ab ab a a ab ab ab ab a ab ab a ab a a ab a ab ab ab ab a ab ab a a a ab ab ab a ab ab a ab a ab ab ab ab ab a ab ab a a a ab ab a
*HyS0001.3518440 D1.10 a a ab ab ab a a ab ab a ab ab a a ab a ab a a a a ab ab a a ab ab a ab ab a a a a a a ab ab ab ab ab ab a a ab ab ab ab a ab ab a ab a a ab a ab ab ab ab a ab ab a a a ab ab ab a ab ab a ab a ab ab ab ab ab a ab ab a a a ab ab a
*HyS0001.3523461 D1.10 ab ab a a a ab ab a a ab a a ab ab a ab a ab ab ab ab a a ab ab a a ab a a ab ab ab ab ab ab a a a a a a ab ab a a a a ab a a ab a ab ab a ab a a a a ab a a ab ab ab a a a ab a a ab a ab a a a a a ab a a ab ab ab a a ab
*HyS0001.3528561 D1.10 a a ab ab ab a a ab ab a ab ab a a ab a ab a a a a ab ab a a ab ab a ab ab a a a a a a ab ab ab ab ab ab a a ab ab ab ab a ab ab a ab a a ab a ab ab ab ab a ab ab a a a ab ab ab a ab ab a ab a ab ab ab ab ab a ab ab a a a ab ab a
*HyS0001.3534872 D1.10 a a ab ab ab a a ab ab a ab ab a a ab a ab a a a a ab ab a a ab ab a ab ab a a a a a a ab ab ab ab ab ab a a ab ab ab ab a ab ab a ab a a ab a ab ab ab ab a ab ab a a a ab ab ab a ab ab a ab a ab ab ab ab ab a ab ab a a a ab ab a
*HyS0001.3541500 D1.10 a a ab ab ab a a ab ab a ab ab a a ab a ab a a a a ab ab a a ab ab a ab ab a a a a a a ab ab ab ab ab ab a a ab ab ab ab a ab ab a ab a a ab a ab ab ab ab a ab ab a a a ab ab ab a ab ab a ab a ab ab ab ab ab a ab ab a a a ab ab a
*HyS0001.3552813 D1.10 a a ab ab ab a a ab ab a ab ab a a ab a ab a a a a ab ab a a ab ab a ab ab a a a a a a ab ab ab ab ab ab a a ab ab ab ab a ab ab a ab a a ab a ab ab ab ab a ab ab a a a ab ab ab a ab ab a ab a ab ab ab ab ab a ab ab a a a ab ab a
*HyS0001.3559953 D1.10 a a ab ab ab a a ab ab a ab ab a a ab a ab a a a a ab ab a a ab ab a ab ab a a a a a a ab ab ab ab ab ab a a ab ab ab ab a ab ab a ab a a ab a ab ab ab ab a ab ab a a a ab ab ab a ab ab a ab a ab ab ab ab ab a ab ab a a a ab ab a
*HyS0001.3564962 D1.10 ab ab a a a ab ab a a ab a a ab ab a ab a ab ab ab ab a a ab ab a a ab a a ab ab ab ab ab ab a a a a a a ab ab a a a a ab a a ab a ab ab a ab a a a a ab a a ab ab ab a a a ab a a ab a ab a a a a a ab a a ab ab ab a a ab
*HyS0001.3577162 D1.10 ab ab a a a ab ab a a ab a a ab ab a ab a ab ab ab ab a a ab ab a a ab a a ab ab ab ab ab ab a a a a a a ab ab a a a a ab a a ab a ab ab a ab a a a a ab a a ab ab ab a a a ab a a ab a ab a a a a a ab a a ab ab ab a a ab
*HyS0001.3583976 D1.10 ab ab a a a ab ab a a ab a a ab ab a ab a ab ab ab ab a a ab ab a a ab a a ab ab ab ab ab ab a a a a a a ab ab a a a a ab a a ab a ab ab a ab a a a a ab a a ab ab ab a a a ab a a ab a ab a a a a a ab a a ab ab ab a a ab
*HyS0001.3596196 D1.10 a a ab ab ab a a ab ab a ab ab a a ab a ab a a a a ab ab a a ab ab a ab ab a a a a a a ab ab ab ab ab ab a a ab ab ab ab a ab ab a ab a a ab a ab ab ab ab a ab ab a a a ab ab ab a ab ab a ab a ab ab ab ab ab a ab ab a a a ab ab a
*HyS0001.3601782 D1.10 a a ab ab ab a a ab ab a ab ab a a ab a ab a a a a ab ab a a ab ab a ab ab a a a a a a ab ab ab ab ab ab a a ab ab ab ab a ab ab a ab a a ab a ab ab ab ab a ab ab a a a ab ab ab a ab ab a ab a ab ab ab ab ab a ab ab a a a ab ab a
*HyS0001.3609893 D1.10 a a ab ab ab a a ab ab a ab ab a a ab a ab a a a a ab ab a a ab ab a ab ab a a a a a a ab ab ab ab ab ab a a ab ab ab ab a ab ab a ab a a ab a ab ab ab ab a ab ab a a a ab ab ab a ab ab a ab a ab ab ab ab ab a ab ab a a a ab ab a
*HyS0001.3615824 D1.10 a a ab ab ab a a ab ab a ab ab a a ab a ab a a a a ab ab a a ab ab a ab ab a a a a a a ab ab ab ab ab ab a a ab ab ab ab a ab ab a ab a a ab a ab ab ab ab a ab ab a a a ab ab ab a ab ab a ab a ab ab ab ab ab a ab ab a a a ab ab a
*HyS0001.3621301 D1.10 ab ab a a a ab ab a a ab a a ab ab a ab a ab ab ab ab a a ab ab a a ab a a ab ab ab ab ab ab a a a a a a ab ab a a a a ab a a ab a ab ab a ab a a a a ab a a ab ab ab a a a ab a a ab a ab a a a a a ab a a ab ab ab a a ab
*HyS0001.3629486 D1.10 a a ab ab ab a a ab ab a ab ab a a ab a ab a a a a ab ab a a ab ab a ab ab a a a a a a ab ab ab ab ab ab a a ab ab ab ab a ab ab a ab a a ab a ab ab ab ab a ab ab a a a ab ab ab a ab ab a ab a ab ab ab ab ab a ab ab a a a ab ab a
*HyS0001.3641575 D1.10 ab ab a a a ab ab a a ab a a ab ab a ab a ab ab ab ab a a ab ab a a ab a a ab ab ab ab ab ab a a a a a a ab ab a a a a ab a a ab a ab ab a ab a a a a ab a a ab ab ab a a a ab a a ab a ab a a a a a ab a a ab ab ab a a ab
*HyS0001.3647579 D1.10 a a ab ab ab a a ab ab a ab ab a a ab a ab a a a a ab ab a a ab ab a ab ab a a a a a a ab ab ab ab ab ab a a ab ab ab ab a ab ab a ab a a ab a ab ab ab ab a ab ab a a a ab ab ab a ab ab a ab a ab ab ab ab ab a ab ab a a a ab ab a
*HyS0001.3653706 D1.10 ab ab a a a ab ab a a ab a a ab ab a ab a ab ab ab ab a a ab ab a a ab a a ab ab ab ab ab ab a a a a a a ab ab a a a a ab a a ab a ab ab a ab a a a a ab a a ab ab ab a a a ab a a ab a ab a a a a a ab a a ab ab ab a a ab
*HyS0001.3662777 D1.10 ab ab a a a ab ab a a ab a a ab ab a ab a ab ab ab ab a a ab ab a a ab a a ab ab ab ab ab ab a a a a a a ab ab a a a a ab a a ab a ab ab a ab a a a a ab a a ab ab ab a a a ab a a ab a ab a a a a a ab a a ab ab ab a a ab
*HyS0001.3674859 D1.10 a a ab ab ab a a ab ab a ab ab a a ab a ab a a a a ab ab a a ab ab a ab ab a a a a a a ab ab ab ab ab ab a a ab ab ab ab a ab ab a ab a a ab a ab ab ab ab a ab ab a a a ab ab ab a ab ab a ab a ab ab ab ab ab a ab ab a a a ab ab a
*HyS0001.3680529 D1.10 ab ab a a a ab ab a a ab a a ab ab a ab a ab ab ab ab a a ab ab a a ab a a ab ab ab ab ab ab a a a a a a ab ab a a a a ab a a ab a ab ab a ab a a a a ab a a ab ab ab a a a ab a a ab a ab a a a a a ab a a ab ab ab a a ab
*HyS0001.3685538 D1.10 a a ab ab ab a a ab ab a ab ab a a ab a ab a a a a ab ab a a ab ab a ab ab a a a a a a ab ab ab ab ab ab a a ab ab ab ab a ab ab a ab a a ab a ab ab ab ab a ab ab a a a ab ab ab a ab ab a ab a ab ab ab ab ab a ab ab a a a ab ab a
*HyS0001.3695985 D1.10 a a ab ab ab a a ab ab a ab ab a a ab a ab a a a a ab ab a a ab ab a ab ab a a a a a a ab ab ab ab ab ab a a ab ab ab ab a ab ab a ab a a ab a ab ab ab ab a ab ab a a a ab ab ab a ab ab a ab a ab ab ab ab ab a ab ab a a a ab ab a
*HyS0001.3701909 D1.10 ab ab a a a ab ab a a ab a a ab ab a ab a ab ab ab ab a a ab ab a a ab a a ab ab ab ab ab ab a a a a a a ab ab a a a a ab a a ab a ab ab a ab a a a a ab a a ab ab ab a a a ab a a ab a ab a a a a a ab a a ab ab ab a a ab
*HyS0001.3716139 D1.10 ab ab a a a ab ab a a ab a a ab ab a ab a ab ab ab ab a a a ab a a ab a a ab ab ab ab ab ab a a a a a a ab ab a a a a ab a a ab a ab ab a ab a a a a ab a a ab ab ab a a ab ab a a ab a ab a a a a a ab a a ab ab ab a a ab
*HyS0001.3721398 D1.10 a a ab ab ab a a ab ab a ab ab a a ab a ab a a a a ab ab ab a ab ab a ab ab a a a a a a ab ab ab ab ab ab a a ab ab ab ab a ab ab a ab a a ab a ab ab ab ab a ab ab a a a ab ab a a ab ab a ab a ab ab ab ab ab a ab ab a a a ab ab a
*HyS0001.3726815 D1.10 a a ab ab ab a a ab ab a ab ab a a ab a ab a a a a ab ab ab a ab ab a ab ab a a a a a a ab ab ab ab ab ab a a ab ab ab ab a ab ab a ab a a ab a ab ab ab ab a ab ab a a a ab ab a a ab ab a ab a ab ab ab ab ab a ab ab a a a ab ab a
*HyS0001.3731949 D1.10 a a ab ab ab a a ab ab a ab ab a a ab a ab a a a a ab ab ab a ab ab a ab ab a a a a a a ab ab ab ab ab ab a a ab ab ab ab a ab ab a ab a a ab a ab ab ab ab a ab ab a a a ab ab a a ab ab a ab a ab ab ab ab ab a ab ab a a a ab ab a
*HyS0001.3737150 D1.10 a a ab ab ab a a ab ab a ab ab a a ab a ab a a a a ab ab ab a ab ab a ab ab a a a a a a ab ab ab ab ab ab a a ab ab ab ab a ab ab a ab a a ab a ab ab ab ab a ab ab a a a ab ab a a ab ab a ab a ab ab ab ab ab a ab ab a a a ab ab a
*HyS0001.3742266 D1.10 a a ab ab ab a a ab ab a ab ab a a ab a ab a a a a ab ab ab a ab ab a ab ab a a a a a a ab ab ab ab ab ab a a ab ab ab ab a ab ab a ab a a ab a ab ab ab ab a ab ab a a a ab ab a a ab ab a ab a ab ab ab ab ab a ab ab a a a ab ab a
*HyS0001.3752652 D1.10 ab ab a a a ab ab a a ab a a ab ab a ab a ab ab ab ab a a a ab a a ab a a ab ab ab ab ab ab a a a a a a ab ab a a a a ab a a ab a ab ab a ab a a a a ab a a ab ab ab a a ab ab a a ab a ab a a a a a ab a a ab ab ab a a ab
*HyS0001.3757708 D1.10 a a ab ab ab a a ab ab a ab ab a a ab a ab a a a a ab ab ab a ab ab a ab ab a a a a a a ab ab ab ab ab ab a a ab ab ab ab a ab ab a ab a a ab a ab ab ab ab a ab ab a a a ab ab a a ab ab a ab a ab ab ab ab ab a ab ab a a a ab ab a
*HyS0001.3764034 D1.10 a a ab ab ab a a ab ab a ab ab a a ab a ab a a a a ab ab ab a ab ab a ab ab a a a a a a ab ab ab ab ab ab a a ab ab ab ab a ab ab a ab a a ab a ab ab ab ab a ab ab a a a ab ab a a ab ab a ab a ab ab ab ab ab a ab ab a a a ab ab a
*HyS0001.3769812 D1.10 a a ab ab ab a a ab ab a ab ab a a ab a ab a a a a ab ab ab a ab ab a ab ab a a a a a a ab ab ab ab ab ab a a ab ab ab ab a ab ab a ab a a ab a ab ab ab ab a ab ab a a a ab ab a a ab ab a ab a ab ab ab ab ab a ab ab a a a ab ab a
*HyS0001.3780544 D1.10 a a ab ab ab a a ab ab a ab ab a a ab a ab a a a a ab ab ab a ab ab a ab ab a a a a a a ab ab ab ab ab ab a a ab ab ab ab a ab ab a ab a a ab a ab ab ab ab a ab ab a a a ab ab a a ab ab a ab a ab ab ab ab ab a ab ab a a a ab ab a
*HyS0001.3786503 D1.10 ab ab a a a ab ab a a ab a a ab ab a ab a ab ab ab ab a a a ab a a ab a a ab ab ab ab ab ab a a a a a a ab ab a a a a ab a a ab a ab ab a ab a a a a ab a a ab ab ab a a ab ab a a ab a ab a a a a a ab a a ab ab ab a a ab
*HyS0001.3792047 D1.10 ab ab a a a ab ab a a ab a a ab ab a ab a ab ab ab ab a a a ab a a ab a a ab ab ab ab ab ab a a a a a a ab ab a a a a ab a a ab a ab ab a ab a a a a ab a a ab ab ab a a ab ab a a ab a ab a a a a a ab a a ab ab ab a a ab
*HyS0001.3814246 D1.10 a a ab ab ab a a ab ab a ab ab a a ab a ab a a a a ab ab ab a ab ab a ab ab a a a a a a ab ab ab ab ab ab a a ab ab ab ab a ab ab a ab a a ab a ab ab ab ab a ab ab a a a ab ab a a ab ab a ab a ab ab ab ab ab a ab ab a a a ab ab a
*HyS0001.3823869 D1.10 a a ab ab ab a a ab ab a ab ab a a ab a ab a a a a ab ab ab a ab ab a ab ab a a a a a a ab ab ab ab ab ab a a ab ab ab ab a ab ab a ab a a ab a ab ab ab ab a ab ab a a a ab ab a a ab ab a ab a ab ab ab ab ab a ab ab a a a ab ab a
*HyS0001.3829728 D1.10 a a ab ab ab a a ab ab a ab ab a a ab a ab a a a a ab ab ab a ab ab a ab ab a a a a a a ab ab ab ab ab ab a a ab ab ab ab a ab ab a ab a a ab a ab ab ab ab a ab ab a a a ab ab a a ab ab a ab a ab ab ab ab ab a ab ab a a a ab ab a
*HyS0001.3836978 D1.10 ab ab a a a ab ab a a ab a a ab ab a ab a ab ab ab ab a a a ab a a ab a a ab ab ab ab ab ab a a a a a a ab ab a a a a ab a a ab a ab ab a ab a a a a ab a a ab ab ab a a ab ab a a ab a ab a a a a a ab a a ab ab ab a a ab
*HyS0001.3847851 D1.10 a a ab ab ab a a ab ab a ab ab a a ab a ab a a a a ab ab ab a ab ab a ab ab a a a a a a ab ab ab ab ab ab a a ab ab ab ab a ab ab a ab a a ab a ab ab ab ab a ab ab a a a ab ab a a ab ab a ab a ab ab ab ab ab a ab ab a a a ab ab a
*HyS0001.3852930 D1.10 a a ab ab ab a a ab ab a ab ab a a ab a ab a a a a ab ab ab a ab ab a ab ab a a a a a a ab ab ab ab ab ab a a ab ab ab ab a ab ab a ab a a ab a ab ab ab ab a ab ab a a a ab ab a a ab ab a ab a ab ab ab ab ab a ab ab a a a ab ab a
*HyS0001.3858020 D1.10 a a ab ab ab a a ab ab a ab ab a a ab a ab a a a a ab ab ab a ab ab a ab ab a a a a a a ab ab ab ab ab ab a a ab ab ab ab a ab ab a ab a a ab a ab ab ab ab a ab ab a a a ab ab a a ab ab a ab a ab ab ab ab ab a ab ab a a a ab ab a
*HyS0001.3864062 D1.10 a a ab ab ab a a ab ab a ab ab a a ab a ab a a a a ab ab ab a ab ab a ab ab a a a a a a ab ab ab ab ab ab a a ab ab ab ab a ab ab a ab a a ab a ab ab ab ab a ab ab a a a ab ab a a ab ab a ab ab ab ab ab ab ab a ab a a a a ab ab a
*HyS0001.3870629 D1.10 ab ab a a a ab ab a a ab a a ab ab a ab a ab ab ab ab a a a ab a a ab a a ab ab ab ab ab ab a a a a a a ab ab a a a a ab a a ab a ab ab a ab a a a a ab a a ab ab ab a a ab ab a a ab a a a a a a a ab a ab ab ab ab a a ab
*HyS0001.3876868 D1.10 ab ab a a a ab ab a a ab a a ab ab a ab a ab ab ab ab a a a ab a a ab a a ab ab ab ab ab ab a a a a a a ab ab a a a a ab a a ab a ab ab a ab a a a a ab a a ab ab ab a a ab ab a a ab a a a a a a a ab a ab ab ab ab a a ab
*HyS0001.3882421 D1.10 a a ab ab ab a a ab ab a ab ab a a ab a ab a a a a ab ab ab a ab ab a ab ab a a a a a a ab ab ab ab ab ab a a ab ab ab ab a ab ab a ab a a ab a ab ab ab ab a ab ab a a a ab ab a a ab ab a ab ab ab ab ab ab ab a ab a a a a ab ab a
*HyS0001.3887622 D1.10 ab ab a a a ab ab a a ab a a ab ab a ab a ab ab ab ab a a a ab a a ab a a ab ab ab ab ab ab a a a a a a ab ab a a a a ab a a ab a ab ab a ab a a a a ab a a ab ab ab a a ab ab a a ab a a a a a a a ab a ab ab ab ab a a ab
*HyS0001.3893056 D1.10 ab ab a a a ab ab a a ab a a ab ab a ab a ab ab ab ab a a a ab a a ab a a ab ab ab ab ab ab a a a a a a ab ab a a a a ab a a ab a ab ab a ab a a a a ab a a ab ab ab a a ab ab a a ab a a a a a a a ab a ab ab ab ab a a ab
*HyS0001.3898311 D1.10 a a ab ab ab a a ab ab a ab a a a ab a ab a a a a ab ab ab a ab ab a ab ab a a a a a a ab ab ab ab ab ab a a ab ab ab ab a ab a a ab a a ab a ab ab ab ab a a ab a a a ab ab a a ab ab ab ab ab ab ab ab ab ab a ab a a a a ab ab a
*HyS0001.3904343 D1.10 a a ab ab ab a a ab ab a ab a a a ab a ab a a a a ab ab ab a ab ab a ab ab a a a a a a ab ab ab ab ab ab a a ab ab ab ab a ab a a ab a a ab a ab ab ab ab a a ab a a a ab ab a a ab ab ab ab ab ab ab ab ab ab a ab a a a a ab ab a
*HyS0001.3910668 D1.10 ab ab a a a ab ab a a ab a ab ab ab a ab a ab ab ab ab a a a ab a a ab a a ab ab ab ab ab ab a a a a a a ab ab a a a a ab a ab ab a ab ab a ab a a a a ab ab a ab ab ab a a ab ab a a a a a a a a a a ab a ab ab ab ab a a ab
*HyS0001.3915738 D1.10 a a ab ab ab a a ab ab a ab a a a ab a ab a a a a ab ab ab a ab ab a ab ab a a a a a a ab ab ab ab ab ab a a ab ab ab ab a ab a a ab a a ab a ab ab ab ab a a ab a a a ab ab a a ab ab ab ab ab ab ab ab ab ab a ab a a a a ab ab a
*HyS0001.3921095 D1.10 a a ab ab ab a a ab ab a ab a a a ab a ab a a a a ab ab ab a ab ab a ab ab a a a a a a ab ab ab ab ab ab a a ab ab ab ab a ab a a ab a a ab a ab ab ab ab a a ab a a a ab ab a a ab ab ab ab ab ab ab ab ab ab a ab a a a a ab ab a
*HyS0001.3930243 D1.10 a a ab ab ab a a ab ab a ab a a a ab a ab a a a a ab ab ab a ab ab a ab ab a a a a a a ab ab ab ab ab ab a a ab ab ab ab a ab a a ab a a ab a ab ab ab ab a a ab a a a ab ab a a ab ab ab ab ab ab ab ab ab ab a ab a a a a ab ab a
*HyS0001.3944747 D1.10 ab ab a a a ab ab a a ab a ab ab ab a ab a ab ab ab ab a a a ab a a ab a a ab ab ab ab ab ab a a a a a a ab ab a a a a ab a ab ab a ab ab a ab a a a a ab ab a ab ab ab a a ab ab a a a a a a a a a a ab a ab ab ab ab a a ab
*HyS0001.3951847 D1.10 ab ab a a a ab ab a a ab a ab ab ab a ab a ab ab ab ab a a a ab a a ab a a ab ab ab ab ab ab a a a a a a ab ab a a a a ab a ab ab a ab ab a ab a a a a ab ab a ab ab ab a a ab ab a a a a a a a a a a ab a ab ab ab ab a a ab
*HyS0001.3957238 D1.10 a a ab ab ab a a ab ab a ab a a a ab a ab a a a a ab ab ab a ab ab a ab ab a a a a a a ab ab ab ab ab ab a a ab ab ab ab a ab a a ab a a ab a ab ab ab ab a a ab a a a ab ab a a ab ab ab ab ab ab ab ab ab ab a ab a a a a ab ab a
*HyS0001.3962337 D1.10 a a ab ab ab a a ab ab a ab a a a ab a ab a a a a ab ab ab a ab ab a ab ab a a a a a a ab ab ab ab ab ab a a ab ab ab ab a ab a a ab a a ab a ab ab ab ab a a ab a a a ab ab a a ab ab ab ab ab ab ab ab ab ab a ab a a a a ab ab a
*HyS0001.3967498 D1.10 a a ab ab ab a a ab ab a ab a a a ab a ab a a a a ab ab ab a ab ab a ab ab a a a a a a ab ab ab ab ab ab a a ab ab ab ab a ab a a ab a a ab a ab ab ab ab a a ab a a a ab ab a a ab ab ab ab ab ab ab ab ab ab a ab a a a a ab ab a
*HyS0001.3972708 D1.10 a a ab ab ab a a ab ab a ab a a a ab a ab a a a a ab ab ab a ab ab a ab ab a a a a a a ab ab ab ab ab ab a a ab ab ab ab a ab a a ab a a ab a ab ab ab ab a a ab a a a ab ab a a ab ab ab ab ab ab ab ab ab ab a ab a a a a ab ab a
*HyS0001.3977833 D1.10 a a ab ab ab a a ab ab a ab a a a ab a ab a a a a ab ab ab a ab ab a ab ab a a a a a a ab ab ab ab ab ab a a ab ab ab ab a ab a a ab a a ab a ab ab ab ab a a ab a a a ab ab a a ab ab ab ab ab ab ab ab ab ab a ab a a a a ab ab a
*HyS0001.3983647 D1.10 a a ab ab ab a a ab ab a ab a a a ab a ab a a a a ab ab ab a ab ab a ab ab a a a a a a ab ab ab ab ab ab a a ab ab ab ab a ab a a ab a a ab a ab ab ab ab a a ab a a a ab ab a a ab ab ab ab ab ab ab ab ab ab a ab a a a a ab ab a
*HyS0001.4068374 D1.10 ab ab a a a ab ab a a ab a ab ab ab a ab a ab ab ab ab a a a ab a a ab a ab a ab ab ab ab ab a a a a a a ab ab ab a a a ab a ab ab a ab ab a ab ab a a a a ab a ab ab ab a a ab ab a a a a a a a a a a ab a ab ab ab ab a a ab
*HyS0001.4081248 D1.10 a a ab ab ab a a ab ab a ab a a a ab a ab a a a a ab ab ab a ab ab a ab a ab a a a a a ab ab ab ab ab ab a a a ab ab ab a ab a a ab a a ab a a ab ab ab ab a ab a a a ab ab a a ab ab ab ab ab ab ab ab ab ab a ab a a a a ab ab a
*HyS0001.4087534 D1.10 a a ab ab ab a a ab ab a ab a a a ab a ab a a a a ab ab ab a ab ab a ab a ab a a a a a ab ab ab ab ab ab a a a ab ab ab a ab a a ab a a ab a a ab ab ab ab a ab a a a ab ab a a ab ab ab ab ab ab ab ab ab ab a ab a a a a ab ab a
*HyS0001.4093031 D1.10 ab ab a a a ab ab a a ab a ab ab ab a ab a ab ab ab ab a a a ab a a ab a ab a ab ab ab ab ab a a a a a a ab ab ab a a a ab a ab ab a ab ab a ab ab a a a a ab a ab ab ab a a ab ab a a a a a a a a a a ab a ab ab ab ab a a ab
*HyS0001.4099725 D1.10 ab ab a a a ab ab a a ab a ab ab ab a ab a ab ab ab ab a a a ab a a ab a ab a ab ab ab ab ab a a a a a a ab ab ab a a a ab a ab ab a ab ab a ab ab a a a a ab a ab ab ab a a ab ab a a a a a a a a a a ab a ab ab ab ab a a ab
*HyS0001.4104968 D1.10 ab ab a a a ab ab a a ab a ab ab ab a ab a ab ab ab ab a a a ab a a ab a ab a ab ab ab ab ab a a a a a a ab ab ab a a a ab a ab ab a ab ab a ab ab a a a a ab a ab ab ab a a ab ab a a a a a a a a a a ab a ab ab ab ab a a ab
*HyS0001.4110889 D1.10 a a ab ab ab a a ab ab a ab a a a ab a ab a a a a ab ab ab a ab ab a ab a ab a a a a a ab ab ab ab ab ab a a a ab ab ab a ab a a ab a a ab a a ab ab ab ab a ab a a a ab ab a a ab ab ab ab ab ab ab ab ab ab a ab a a a a ab ab a
*HyS0001.4120255 D1.10 a a ab ab ab a a ab ab a ab a a a ab a ab a a a a ab ab ab a ab ab a ab a ab a a a a a ab ab ab ab ab ab a a a ab ab ab a ab a a ab a a ab a a ab ab ab ab a ab a a a ab ab a a ab ab ab ab ab ab ab ab ab ab a ab a a a a ab ab a
*HyS0001.4125392 D1.10 ab ab a a a ab ab a a ab a ab ab ab a ab a ab ab ab ab a a a ab a a ab a ab a ab ab ab ab ab a a a a a a ab ab ab a a a ab a ab ab a ab ab a ab ab a a a a ab a ab ab ab a a ab ab a a a a a a a a a a ab a ab ab ab ab a a ab
*HyS0001.4130745 D1.10 a a ab ab ab a a ab ab a ab a a a ab a ab a a a a ab ab ab a ab ab a ab a ab a a a a a ab ab ab ab ab ab a a a ab ab ab a ab a a ab a a ab a a ab ab ab ab a ab a a a ab ab a a ab ab ab ab ab ab ab ab ab ab a ab a a a a ab ab a
*HyS0001.4140862 D1.10 a a ab ab ab a a ab ab a ab a a a ab a ab a a a a ab ab ab a ab ab a ab a ab a a a a a ab ab ab ab ab ab a a a ab ab ab a ab a a ab a a ab a a ab ab ab ab a ab a a a ab ab a a ab ab ab ab ab ab ab ab ab ab a ab a a a a ab ab a
*HyS0001.4150045 D1.10 a a ab ab ab a a ab ab a ab a a a ab a ab a a a a ab ab ab a ab ab a ab a ab a a a a a ab ab ab ab ab ab a a a ab ab ab a ab a a ab a a ab a a ab ab ab ab a ab a a a ab ab a a ab ab ab ab ab ab ab ab ab ab a ab a a a a ab ab a
*HyS0001.4156261 D1.10 ab ab a a a ab ab a a ab a ab ab ab a ab a ab ab ab ab a a a ab a a ab a ab a ab ab ab ab ab a a a a a a ab ab ab a a a ab a ab ab a ab ab a ab ab a a a a ab a ab ab ab a a ab ab a a a a a a a a a a ab a ab ab ab ab a a ab
*HyS0001.4169823 D1.10 ab ab a a a ab ab a a ab a ab ab ab a ab a ab ab ab ab a a a ab a a ab a ab a ab ab ab ab ab a a a a a a ab ab ab a a a ab a ab ab a ab ab a ab ab a a a a ab a ab ab ab a a ab ab a a a a a a a a a a ab a ab ab ab ab a a ab
*HyS0001.4175050 D1.10 ab ab a a a ab ab a a ab a ab ab ab a ab a ab ab ab ab a a a ab a a ab a ab a ab ab ab ab ab a a a a a a ab ab ab a a a ab a ab ab a ab ab a ab ab a a a a ab a ab ab ab a a ab ab a a a a a a a a a a ab a ab ab ab ab a a ab
*HyS0001.4180640 D1.10 a a ab ab ab a a ab ab a ab a a a ab a ab a a a a ab ab ab a ab ab a ab a ab a a a a a ab ab ab ab ab ab a a a ab ab ab a ab a a ab a a ab a a ab ab ab ab a ab a a a ab ab a a ab ab ab ab ab ab ab ab ab ab a ab a a a a ab ab a
*HyS0001.4185944 D1.10 ab ab a a a ab ab a a ab a ab ab ab a ab a ab ab ab ab a a a ab a a ab a ab a ab ab ab ab ab a a a a a a ab ab ab a a a ab a ab ab a ab ab a ab ab a a a a ab a ab ab ab a a ab ab a a a a a a a a a a ab a ab ab ab ab a a ab
*HyS0001.4191699 D1.10 a a ab ab ab a a ab ab a ab a a a ab a ab a a a a ab ab ab a ab ab a ab a ab a a a a a ab ab ab ab ab ab a a a ab ab ab a ab a a ab a a ab a a ab ab ab ab a ab a a a ab ab a a ab ab ab ab ab ab ab ab ab ab a ab a a a a ab ab a
*HyS0001.4201398 D1.10 ab ab a a a ab ab a a ab a ab ab ab a ab a ab ab ab ab a a a ab a a ab a ab a ab ab ab ab ab a a a a a a ab ab ab a a a ab a ab ab a ab ab a ab ab a a a a ab a ab ab ab a a ab ab a a a a a a a a a a ab a ab ab ab ab a a ab
*HyS0001.4206431 D1.10 a a ab ab ab a a ab ab a ab a a a ab a ab a a a a ab ab ab a ab ab a ab a ab a a a a a ab ab ab ab ab ab a a a ab ab ab a ab a a ab a a ab a a ab ab ab ab a ab a a a ab ab a a ab ab ab ab ab ab ab ab ab ab a ab a a a a ab ab a
*HyS0001.4211455 D1.10 a a ab ab ab a a ab ab a ab a a a ab a ab a a a a ab ab ab a ab ab a ab a ab a a a a a ab ab ab ab ab ab a a a ab ab ab a ab a a ab a a ab a a ab ab ab ab a ab a a a ab ab a a ab ab ab ab ab ab ab ab ab ab a ab a a a a ab ab a
*HyS0001.4219309 D1.10 ab ab a a a ab ab a a ab a ab ab ab a ab a ab ab ab ab a a a ab a a ab a ab a ab ab ab ab ab a a a a a a ab ab ab a a a ab a ab ab a ab ab a ab ab a a a a ab a ab ab ab a a ab ab a a a a a a a a a a ab a ab ab ab ab a a ab
*HyS0001.4224321 D1.10 ab ab a a a ab ab a a ab a ab ab ab a ab a ab ab ab ab a a a ab a a ab a ab a ab ab ab ab ab a a a a a a ab ab ab a a a ab a ab ab a ab ab a ab ab a a a a ab a ab ab ab a a ab ab a a a a a a a a a a ab a ab ab ab ab a a ab
*HyS0001.4229528 D1.10 ab ab a a a ab ab a a ab a ab ab ab a ab a ab ab ab ab a a a ab a a ab a ab a ab ab ab ab ab a a a a a a ab ab ab a a a ab a ab ab a ab ab a ab ab a a a a ab a ab ab ab a a ab ab a a a a a a a a a a ab a ab ab ab ab a a ab
*HyS0001.4235547 D1.10 ab ab a a a ab ab a a ab a ab ab ab a ab a ab ab ab ab a a a ab a a ab a ab a ab ab ab ab ab a a a a a a ab ab ab a a a ab a ab ab a ab ab a ab ab a a a a ab a ab ab ab a a ab ab a a a a a a a a a a ab a ab ab ab ab a a ab
*HyS0001.4242948 D1.10 a a ab ab ab a a ab ab a ab a a a ab a ab a a a a ab ab ab a ab ab a ab a ab a a a a a ab ab ab ab ab ab a a a ab ab ab a ab a a ab a a ab a a ab ab ab ab a ab a a a ab ab a a ab ab ab ab ab ab ab ab ab ab a ab a a a a ab ab a
*HyS0001.4262618 D1.10 a a ab ab ab a a ab ab a ab a a a ab a ab a a a a ab ab ab a ab ab a ab a ab a a a a a ab ab ab ab ab ab a a a ab ab ab a ab a a ab a a ab a a ab ab ab ab a ab a a a ab ab a a ab ab ab ab ab ab ab ab ab ab a ab a a a a ab ab a
*HyS0001.4268017 D1.10 a a ab ab ab a a ab ab a ab a a a ab a ab a a a a ab ab ab a ab ab a ab a ab a a a a a ab ab ab ab ab ab a a a ab ab ab a ab a a ab a a ab a a ab ab ab ab a ab a a a ab ab a a ab ab ab ab ab ab ab ab ab ab a ab a a a a ab ab a
*HyS0001.4273734 D1.10 ab ab a a a ab ab a a ab a ab ab ab a ab a ab ab ab ab a a a ab a a ab a ab a ab ab ab ab ab a a a a a a ab ab ab a a a ab a ab ab a ab ab a ab ab a a a a ab a ab ab ab a a ab ab a a a a a a a a a a ab a ab ab ab ab a a ab
*HyS0001.4279744 D1.10 a a ab ab ab a a ab ab a ab a a a ab a ab a a a a ab ab ab a ab ab a ab a ab a a a a a ab ab ab ab ab ab a a a ab ab ab a ab a a ab a a ab a a ab ab ab ab a ab a a a ab ab a a ab ab ab ab ab ab ab ab ab ab a ab a a a a ab ab a
*HyS0001.4286889 D1.10 a a ab ab ab a a ab ab a ab a a a ab a ab a a a a ab ab ab a ab ab a ab a ab a a a a a ab ab ab ab ab ab a a a ab ab ab a ab a a ab a a ab a a ab ab ab ab a ab a a a ab ab a a ab ab ab ab ab ab ab ab ab ab a ab a a a a ab ab a
*HyS0001.4292194 D1.10 ab ab a a a ab ab a a ab a ab ab ab a ab a ab ab ab ab a a a ab a a ab a ab a ab ab ab ab ab a a a a a a ab ab ab a a a ab a ab ab a ab ab a ab ab a a a a ab a ab ab ab a a ab ab a a a a a a a a a a ab a ab ab ab ab a a ab
*HyS0001.4297324 D1.10 ab ab a a a ab ab a a ab a ab ab ab a ab a ab ab ab ab a a a ab a a ab a ab a ab ab ab ab ab a a a a a a ab ab ab a a a ab a ab ab a ab ab a ab ab a a a a ab a ab ab ab a a ab ab a a a a a a a a a a ab a ab ab ab ab a a ab
*HyS0001.4303430 D1.10 ab ab a a a ab ab a a ab a ab ab ab a ab a ab ab ab ab a a a ab a a ab a ab a ab ab ab ab ab a a a a a a ab ab ab a a a ab a ab ab a ab ab a ab ab a a a a ab a ab ab ab a a ab ab a a a a a a a a a a ab a ab ab ab ab a a ab
*HyS0001.4308531 D1.10 ab ab a a a ab ab a a ab a ab ab ab a ab a ab ab ab ab a a a ab a a ab a ab a ab ab ab ab ab a a a a a a ab ab ab a a a ab a ab ab a ab ab a ab ab a a a a ab a ab ab ab a a ab ab a a a a a a a a a a ab a ab ab ab ab a a ab
*HyS0001.4313627 D1.10 ab ab a a a ab ab a a ab a ab ab ab a ab a ab ab ab ab a a a ab a a ab a ab a ab ab ab ab ab a a a a a a ab ab ab a a a ab a ab ab a ab ab a ab ab a a a a ab a ab ab ab a a ab ab a a a a a a a a a a ab a ab ab ab ab a a ab
*HyS0001.4318725 D1.10 a a ab ab ab a a ab ab a ab a a a ab a ab a a a a ab ab ab a ab ab a ab a ab a a a a a ab ab ab ab ab ab a a a ab ab ab a ab a a ab a a ab a a ab ab ab ab a ab a a a ab ab a a ab ab ab ab ab ab ab ab ab ab a ab a a a a ab ab a
*HyS0001.4328054 D1.10 ab ab a a a ab ab a a ab a ab ab ab a ab a ab ab ab ab a a a ab a a ab a ab a ab ab ab ab ab a a a a a a ab ab ab a a a ab a ab ab a ab ab a ab ab a a a a ab a ab ab ab a a ab ab a a a a a a a a a a ab a ab ab ab ab a a ab
*HyS0001.4333212 D1.10 a a ab ab ab a a ab ab a ab a a a ab a ab a a a a ab ab ab a ab ab a ab a ab a a a a a ab ab ab ab ab ab a a a ab ab ab a ab a a ab a a ab a a ab ab ab ab a ab a a a ab ab a a ab ab ab ab ab ab ab ab ab ab a ab a a a a ab ab a
*HyS0001.4338248 D1.10 a a ab ab ab a a ab ab a ab a a a ab a ab a a a a ab ab ab a ab ab a ab a ab a a a a a ab ab ab ab ab ab a a a ab ab ab a ab a a ab a a ab a a ab ab ab ab a ab a a a ab ab a a ab ab ab ab ab ab ab ab ab ab a ab a a a a ab ab a
*HyS0001.4343264 D1.10 a a ab ab ab a a ab ab a ab a a a ab a ab a a a a ab ab ab a ab ab a ab a ab a a a a a ab ab ab ab ab ab a a a ab ab ab a ab a a ab a a ab a a ab ab ab ab a ab a a a ab ab a a ab ab ab ab ab ab ab ab ab ab a ab a a a a ab ab a
*HyS0001.4348638 D1.10 a a ab ab ab a a ab ab a ab a a a ab a ab a a a a ab ab ab a ab ab a ab a ab a a a a a ab ab ab ab ab ab a a a ab ab ab a ab a a ab a a ab a a ab ab ab ab a ab a a a ab ab a a ab ab ab ab ab ab ab ab ab ab a ab a a a a ab ab a
*HyS0001.4353892 D1.10 ab ab a a a ab ab a a ab a ab ab ab a ab a ab ab ab ab a a a ab a a ab a ab a ab ab ab ab ab a a a a a a ab ab ab a a a ab a ab ab a ab ab a ab ab a a a a ab a ab ab ab a a ab ab a a a a a a a a a a ab a ab ab ab ab a a ab
*HyS0001.4358949 D1.10 ab ab a a a ab ab a a ab a ab ab ab a ab a ab ab ab ab a a a ab a a ab a ab a ab ab ab ab ab a a a a a a ab ab ab a a a ab a ab ab a ab ab a ab ab a a a a ab a ab ab ab a a ab ab a a a a a a a a a a ab a ab ab ab ab a a ab
*HyS0001.4363980 D1.10 a a ab ab ab a a ab ab a ab a a a ab a ab a a a a ab ab ab a ab ab a ab a ab a a a a a ab ab ab ab ab ab - a a ab ab ab a ab a a ab a a ab a a ab ab ab ab a ab a a a ab ab a a ab ab ab ab ab ab ab ab ab ab a ab a a a a ab ab a
*HyS0001.4369469 D1.10 a a ab ab ab a a ab ab a ab a a a ab a ab a a a a ab ab ab a ab ab a ab a ab a a a a a ab ab ab ab ab ab a a a ab ab ab a ab a a ab a a ab a a ab ab ab ab a ab a a a ab ab a a ab ab ab ab ab ab ab ab ab ab a ab a a a a ab ab a
*HyS0001.4374720 D1.10 ab ab a a a ab ab a a ab a ab ab ab a ab a ab ab ab ab a a a ab a a ab a ab a ab ab ab ab ab a a a a a a ab ab ab a a a ab a ab ab a ab ab a ab ab a a a a ab a ab ab ab a a ab ab a a a a a a a a a a ab a ab ab ab ab a a ab
*HyS0001.4383742 D1.10 a a ab ab ab a a ab ab - ab a a a ab a ab a a a a ab ab ab a ab ab a ab a ab a - a a a ab ab ab ab ab ab a a - ab ab ab a ab a a ab a a ab - a ab ab ab ab a ab a a a ab ab a - ab ab ab ab ab ab ab ab ab ab - ab - a - - ab ab a
*HyS0001.4389068 D1.10 a a ab ab ab a a ab ab a ab a a a ab a ab a a a a ab ab ab a ab ab a ab a ab a a a a a ab ab ab ab ab ab a a a ab ab ab a ab a a ab a a ab a a ab ab ab ab a ab a a a ab ab a a ab ab ab ab ab ab ab ab ab ab a ab a a a a ab ab a
*HyS0001.4411952 D1.10 a a ab ab ab a a ab ab a ab a a a ab a ab a a a a ab ab ab a ab ab a ab a ab a a a a a ab ab ab ab ab ab a a a ab ab ab a ab a a ab a a ab a a ab ab ab ab a ab a a a ab ab a a ab ab ab ab ab ab ab ab ab ab a ab a a a a ab ab a
*HyS0001.4416961 D1.10 a a ab ab ab a a ab ab a ab a a a ab a ab a a a a ab ab ab a ab ab a ab a ab a a a a a ab ab ab ab ab ab a a a ab ab ab a ab a a ab a a ab a a ab ab ab ab a ab a a a ab ab a a ab ab ab ab ab ab ab ab ab ab a ab a a a a ab ab a
*HyS0001.4422578 D1.10 a a ab ab ab a a ab ab a ab a a a ab a ab a a a a ab ab ab a ab ab a ab a ab a a a a a ab ab ab ab ab ab a a a ab ab ab a ab a a ab a a ab a a ab ab ab ab a ab a a a ab ab a a ab ab ab ab ab ab ab ab ab ab a ab a a a a ab ab a
*HyS0001.4435941 D1.10 a a ab ab ab a a ab ab a ab a a a ab a ab a a a a ab ab ab a ab ab a ab a ab a a a a a ab ab ab ab ab ab a a a ab ab ab a ab a a ab a a ab a a ab ab ab ab a ab a a a ab ab a a ab ab ab ab ab ab ab ab ab ab a ab a a a a ab ab a
*HyS0001.4440973 D1.10 ab ab a a a ab ab a a ab a ab ab ab a ab a ab ab ab ab a a a ab a a ab a ab a ab ab ab ab ab a a a a a a ab ab ab a a a ab a ab ab a ab ab a ab ab a a a a ab a ab ab ab a a ab ab a a a a a a a a a a ab a ab ab ab ab a a ab
*HyS0001.4446152 D1.10 ab ab a a a ab ab a a ab a ab ab ab a ab a ab ab ab ab a a a ab a a ab a ab a ab ab ab ab ab a a a a a a ab ab ab a a a ab a ab ab a ab ab a ab ab a a a a ab a ab ab ab a a ab ab a a a a a a a a a a ab a ab ab ab ab a a ab
*HyS0001.4453146 D1.10 ab ab a a a ab ab a a ab a ab ab ab a ab a ab ab ab ab a a a ab a a ab a ab a ab ab ab ab ab a a a a a a ab ab ab a a a ab a ab ab a ab ab a ab ab a a a a ab a ab ab ab a a ab ab a a a a a a a a a a ab a ab ab ab ab a a ab
*HyS0001.4459433 D1.10 ab ab a a a ab ab a a ab a ab ab ab a ab a ab ab ab ab a a a ab a a ab a ab a ab ab ab ab ab a a a a a a ab ab ab a a a ab a ab ab a ab ab a ab ab a a a a ab a ab ab ab a a ab ab a a a a a a a a a a ab a ab ab ab ab a a ab
*HyS0001.4464987 D1.10 a a ab ab ab a a ab ab a ab a a a ab a ab a a a a ab ab ab a ab ab a ab a ab a a a a a ab ab ab ab ab ab a a a ab ab ab a ab a a ab a a ab a a ab ab ab ab a ab a a a ab ab a a ab ab ab ab ab ab ab ab ab ab a ab a a a a ab ab a
*HyS0001.4470294 D1.10 a a ab ab ab a a ab ab a ab a a a ab a ab a a a a ab ab ab a ab ab a ab a ab a a a a a ab ab ab ab ab ab a a a ab ab ab a ab a a ab a a ab a a ab ab ab ab a ab a a a ab ab a a ab ab ab ab ab ab ab ab ab ab a ab a a a a ab ab a
*HyS0001.4476879 D1.10 a a ab ab ab a a ab ab a ab a a a ab a ab a a a a ab ab ab a ab ab a ab a ab a a a a a ab ab ab ab ab ab a a a ab ab ab a ab a a ab a a ab a a ab ab ab ab a ab a a a ab ab a a ab ab ab ab ab ab ab ab ab ab a ab a a a a ab ab a
*HyS0001.4483918 D1.10 a a ab ab ab a a ab ab a ab a a a ab a ab a a a a ab ab ab a ab ab a ab a ab a a a a a ab ab ab ab ab ab a a a ab ab ab a ab a a ab a a ab a a ab ab ab ab a ab a a a ab ab a a ab ab ab ab ab ab ab ab ab ab a ab a a a a ab ab a
*HyS0001.4488961 D1.10 ab ab a a a ab ab a a ab a ab ab ab a ab a ab ab ab ab a a a ab a a ab a ab a ab ab ab ab ab a a a a a a ab ab ab a a a ab a ab ab a ab ab a ab ab a a a a ab a ab ab ab a a ab ab a a a a a a a a a a ab a ab ab ab ab a a ab
*HyS0001.4494699 D1.10 a a ab ab ab a a ab ab a ab a a a ab a ab a a a a ab ab ab a ab ab a ab a ab a a a a a ab ab ab ab ab ab a a a ab ab ab a ab a a ab a a ab a a ab ab ab ab a ab a a a ab ab a a ab ab ab ab ab ab ab ab ab ab a ab a a a a ab ab a
*HyS0001.4499929 D1.10 a a ab ab ab a a ab ab a ab a a a ab a ab a a a a ab ab ab a ab ab a ab a ab a a a a a ab ab ab ab ab ab a a a ab ab ab a ab a a ab a a ab a a ab ab ab ab a ab a a a ab ab a a ab ab ab ab ab ab ab ab ab ab a ab a a a a ab ab a
*HyS0001.4504985 D1.10 a a ab ab ab a a ab ab a ab a a a ab a ab a a a a ab ab ab a ab ab a ab a ab a a a a a ab ab ab ab ab ab a a a ab ab ab a ab a a ab a a ab a a ab ab ab ab a ab a a a ab ab a a ab ab ab ab ab ab ab ab ab ab a ab a a a a ab ab a
*HyS0001.4510730 D1.10 a a ab ab ab a a ab ab a ab a a a ab a ab a a a a ab ab ab a ab ab a ab a ab a a a a a ab ab ab ab ab ab a a a ab ab ab a ab a a ab a a ab a a ab ab ab ab a ab a a a ab ab a a ab ab ab ab ab ab ab ab ab ab a ab a a a a ab ab a
*HyS0001.4516837 D1.10 ab ab a a a ab ab a a ab a ab ab ab a ab a ab ab ab ab a a a ab a a ab a ab a ab ab ab ab ab a a a a a a ab ab ab a a a ab a ab ab a ab ab a ab ab a a a a ab a ab ab ab a a ab ab a a a a a a a a a a ab a ab ab ab ab a a ab
*HyS0001.4521956 D1.10 ab ab a a a ab ab a a ab a ab ab ab a ab a ab ab ab ab a a a ab a a ab a ab a ab ab ab ab ab a a a a a a ab ab ab a a a ab a ab ab a ab ab a ab ab a a a a ab a ab ab ab a a ab ab a a a a a a a a a a ab a ab ab ab ab a a ab
*HyS0001.4527667 D1.10 ab ab a a a ab ab a a ab a ab ab ab a ab a ab ab ab ab a a a ab a a ab a ab a ab ab ab ab ab a a a a a a ab ab ab a a a ab a ab ab a ab ab a ab ab a a a a ab a ab ab ab a a ab ab a a a a a a a a a a ab a ab ab ab ab a a ab
*HyS0001.4537243 D1.10 a a ab ab ab a a ab ab a ab a a a ab a ab a a a a ab ab ab a ab ab a ab a ab a a a a a ab ab ab ab ab ab a a a ab ab ab a ab a a ab a a ab a a ab ab ab ab a ab a a a ab ab a a ab ab ab ab ab ab ab ab ab ab a ab a a a a ab ab a
*HyS0001.4542630 D1.10 a a ab ab ab a a ab ab a ab a a a ab a ab a a a a ab ab ab a ab ab a ab a ab a a a a a ab ab ab ab ab ab a a a ab ab ab a ab a a ab a a ab a a ab ab ab ab a ab a a a ab ab a a ab ab ab ab ab ab ab ab ab ab a ab a a a a ab ab a
*HyS0001.4627788 D1.10 a a ab ab a a a a a ab a ab ab ab ab ab a ab a a ab a ab ab a ab a a a ab a ab ab ab ab a ab ab a ab ab ab a a ab ab a a a ab a a ab a ab ab a a ab ab a ab ab ab ab a a a a a a ab ab a a ab a a ab a a ab ab ab ab ab a ab ab ab
*HyS0001.4638525 D1.10 ab ab a a ab ab ab ab ab a ab a a a a a ab a ab ab a ab a a ab a ab ab ab a ab a a a a ab a a ab a a a ab ab a a ab ab ab a ab ab a ab a a ab ab a a ab a a a a ab ab ab ab ab ab a a ab ab a ab ab a ab ab a a a a a ab a a a
*HyS0001.4645169 D1.10 ab ab a a ab ab ab ab ab a ab a a a a a ab a ab ab a ab a a ab a ab ab ab a ab a a a a ab a a ab a a a ab ab a a ab ab ab a ab ab a ab a a ab ab a a ab a a a a ab ab ab ab ab ab a a ab ab a ab ab a ab ab a a a a a ab a a a
*HyS0001.4651200 D1.10 a a ab ab a a a a a ab a ab ab ab ab ab a ab a a ab a ab ab a ab a a a ab a ab ab ab ab a ab ab a ab ab ab a a ab ab a a a ab a a ab a ab ab a a ab ab a ab ab ab ab a a a a a a ab ab a a ab a a ab a a ab ab ab ab ab a ab ab ab
*HyS0001.4656888 D1.10 ab ab a a ab ab ab ab ab a ab a a a a a ab a ab ab a ab a a ab a ab ab ab a ab a a a a ab a a ab a a a ab ab a a ab ab ab a ab ab a ab a a ab ab a a ab a a a a ab ab ab ab ab ab a a ab ab a ab ab a ab ab a a a a a ab a a a
*HyS0001.4672416 D1.10 a a ab ab a a a a a ab a ab ab ab ab ab a ab a a ab a ab ab a ab a a a ab a ab ab ab ab a ab ab a ab ab ab a a ab ab a a a ab a a ab a ab ab a a ab ab a ab ab ab ab a a a a a a ab ab a a ab a a ab a a ab ab ab ab ab a ab ab ab
*HyS0001.4679485 D1.10 a a ab ab a a a a a ab a ab ab ab ab ab a ab a a ab a ab ab a ab a a a ab a ab ab ab ab a ab ab a ab ab ab a a ab ab a a a ab a a ab a ab ab a a ab ab a ab ab ab ab a a a a a a ab ab a a ab a a ab a a ab ab ab ab ab a ab ab ab
*HyS0001.4685253 D1.10 ab ab a a ab ab ab ab ab a ab a a a a a ab a ab ab a ab a a ab a ab ab ab a ab a a a a ab a a ab a a a ab ab a a ab ab ab a ab ab a ab a a ab ab a a ab a a a a ab ab ab ab ab ab a a ab ab a ab ab a ab ab a a a a a ab a a a
*HyS0001.4691597 D1.10 a a ab ab a a a a a ab a ab ab ab ab ab a ab a a ab a ab ab a ab a a a ab a ab ab ab ab a ab ab a ab ab ab a a ab ab a a a ab a a ab a ab ab a a ab ab a ab ab ab ab a a a a a a ab ab a a ab a a ab a a ab ab ab ab ab a ab ab ab
*HyS0001.4701597 D1.10 ab ab a a ab ab ab ab ab a ab a a a a a ab a ab ab a ab a a ab a ab ab ab a ab a a a a ab a a ab a a a ab ab a a ab ab ab a ab ab a ab a a ab ab a a ab a a a a ab ab ab ab ab ab a a ab ab a ab ab a ab ab a a a a a ab a a a
*HyS0001.4707390 D1.10 ab ab a a ab ab ab ab ab a ab a a a a a ab a ab ab a ab a a ab a ab ab ab a ab a a a a ab a a ab a a a ab ab a a ab ab ab a ab ab a ab a a ab ab a a ab a a a a ab ab ab ab ab ab a a ab ab a ab ab a ab ab a a a a a ab a a a
*HyS0001.4712634 D1.10 a a ab ab a a a a a ab a ab ab ab ab ab a ab a a ab a ab ab a ab a a a ab a ab ab ab ab a ab ab a ab ab ab a a ab ab a a a ab a a ab a ab ab a a ab ab a ab ab ab ab a a a a a a ab ab a a ab a a ab a a ab ab ab ab ab a ab ab ab
*HyS0001.4726650 D1.10 ab ab a a ab ab ab ab ab a ab a a a a a ab a ab ab a ab a a ab a ab ab ab a ab a a a a ab a a ab a a a ab ab a a ab ab ab a ab ab a ab a a ab ab a a ab a a a a ab ab ab ab ab ab a a ab ab a ab ab a ab ab a a a a a ab a a a
*HyS0001.4736699 D1.10 a a ab ab a a a a a ab a ab ab ab ab ab a ab a a ab a ab ab a ab a a a ab a ab ab ab ab a ab ab a ab ab ab a a ab ab a a a ab a a ab a ab ab a a ab ab a ab ab ab ab a a a a a a ab ab a a ab a a ab a a ab ab ab ab ab a ab ab ab
*HyS0001.4767618 D1.10 a a ab ab a a a a a ab a ab ab ab ab ab a ab a a ab a ab ab a ab a a a ab a ab ab ab ab a ab ab a ab ab ab a a ab ab a a a ab a a ab a ab ab a a ab ab a ab ab ab ab a a a a a a ab ab a a ab a a ab a a ab ab ab ab ab a ab ab ab
*HyS0001.4772681 D1.10 a a ab ab a a a a a ab a ab ab ab ab ab a ab a a ab a ab ab a ab a a a ab a ab ab ab ab a ab ab a ab ab ab a a ab ab a a a ab a a ab a ab ab a a ab ab a ab ab ab ab a a a a a a ab ab a a ab a a ab a a ab ab ab ab ab a ab ab ab
*HyS0001.4783843 D1.10 ab ab a a ab ab ab ab ab a ab a a a a a ab a ab ab a ab a a ab a ab ab ab a ab a a a a ab a a ab a a a ab ab a a ab ab ab a ab ab a ab a a ab ab a a ab a a a a ab ab ab ab ab ab a a ab ab a ab ab a ab ab a a a a a ab a a a
*HyS0001.4788856 D1.10 a a ab ab a a a a a ab a ab ab ab ab ab a ab a a ab a ab ab a ab a a a ab a ab ab ab ab a ab ab a ab ab ab a a ab ab a a a ab a a ab a ab ab a a ab ab a ab ab ab ab a a a a a a ab ab a a ab a a ab a a ab ab ab ab ab a ab ab ab
*HyS0001.4797964 D1.10 a a ab ab a a a a a ab a ab ab ab ab ab a ab a a ab a ab ab a ab a a a ab a ab ab ab ab a ab ab a ab ab ab a a ab ab a a a ab a a ab a ab ab a a ab ab a ab ab ab ab a a a a a a ab ab a a ab a a ab a a ab ab ab ab ab a ab ab ab
*HyS0001.4808837 D1.10 a a ab ab a a a a a ab a ab ab ab ab ab a ab a a ab a ab ab a ab a a a ab a ab ab ab ab a ab ab a ab ab ab a a ab ab a a a ab a a ab a ab ab a a ab ab a ab ab ab ab a a a a a a ab ab a a ab a a ab a a ab ab ab ab ab a ab ab ab
*HyS0001.4814941 D1.10 a a ab ab a a a a a ab a ab ab ab ab ab a ab a a ab a ab ab a ab a a a ab a ab ab ab ab a ab ab a ab ab ab a a ab ab a a a ab a a ab a ab ab a a ab ab a ab ab ab ab a a a a a a ab ab a a ab a a ab a a ab ab ab ab ab a ab ab ab
*HyS0001.4820813 D1.10 a a ab ab a a a a a ab a ab ab ab ab ab a ab a a ab a ab ab a ab a a a ab a ab ab ab ab a ab ab a ab ab ab a a ab ab a a a ab a a ab a ab ab a a ab ab a ab ab ab ab a a a a a a ab ab a a ab a a ab a a ab ab ab ab ab a ab ab ab
*HyS0001.4825947 D1.10 a a ab ab a a a a a ab a ab ab ab ab ab a ab a a ab a ab ab a ab a a a ab a ab ab ab ab a ab ab a ab ab ab a a ab ab a a a ab a a ab a ab ab a a ab ab a ab ab ab ab a a a a a a ab ab a a ab a a ab a a ab ab ab ab ab a ab ab ab
*HyS0001.4831041 D1.10 a a ab ab a a a a a ab a ab ab ab ab ab a ab a a ab a ab ab a ab a a a ab a ab ab ab ab a ab ab a ab ab ab a a ab ab a a a ab a a ab a ab ab a a ab ab a ab ab ab ab a a a a a a ab ab a a ab a a ab a a ab ab ab ab ab a ab ab ab
*HyS0001.4836510 D1.10 a a ab ab a a a a a ab a ab ab ab ab ab a ab a a ab a ab ab a ab a a a ab a ab ab ab ab a ab ab a ab ab ab a a ab ab a a a ab a a ab a ab ab a a ab ab a ab ab ab ab a a a a a a ab ab a a ab a a ab a a ab ab ab ab ab a ab ab ab
*HyS0001.4842097 D1.10 a a ab ab a a a a a ab a ab ab ab ab ab a ab a a ab a ab ab a ab a a a ab a ab ab ab ab a ab ab a ab ab ab a a ab ab a a a ab a a ab a ab ab a a ab ab a ab ab ab ab a a a a a a ab ab a a ab a a ab a a ab ab ab ab ab a ab ab ab
*HyS0001.4847122 D1.10 ab ab a a ab ab ab ab ab a ab a a a a a ab a ab ab a ab a a ab a ab ab ab a ab a a a a ab a a ab a a a ab ab a a ab ab ab a ab ab a ab a a ab ab a a ab a a a a ab ab ab ab ab ab a a ab ab a ab ab a ab ab a a a a a ab a a a
*HyS0001.4856621 D1.10 a a ab ab a a a a a a a ab ab ab ab ab a ab a a ab a ab ab a ab ab a a ab a ab ab ab ab a ab ab a ab ab ab a a ab ab a a a ab a a ab a ab ab a a ab ab a ab ab ab ab a a a a a a ab ab a a ab a a ab a a ab ab ab ab ab a a ab ab
*HyS0001.4861701 D1.10 a a ab ab a a a a a a a ab ab ab ab ab a ab a a ab a ab ab a ab ab a a ab a ab ab ab ab a ab ab a ab ab ab a a ab ab a a a ab a a ab a ab ab a a ab ab a ab ab ab ab a a a a a a ab ab a a ab a a ab a a ab ab ab ab ab a a ab ab
*HyS0001.4868916 D1.10 ab ab a a ab ab ab ab ab ab ab a a a a a ab a ab ab a ab a a ab a a ab ab a ab a a a a ab a a ab a a a ab ab a a ab ab ab a ab ab a ab a a ab ab a a ab a a a a ab ab ab ab ab ab a a ab ab a ab ab a ab ab a a a a a ab ab a a
*HyS0001.4874562 D1.10 ab ab a a ab ab ab ab ab ab ab a a a a a ab a ab ab a ab a a ab a a ab ab a ab a a a a ab a a ab a a a ab ab a a ab ab ab a ab ab a ab a a ab ab a a ab a a a a ab ab ab ab ab ab a a ab ab a ab ab a ab ab a a a a a ab ab a a
*HyS0001.4881651 D1.10 ab ab a a ab ab ab ab ab ab ab a a a a a ab a ab ab a ab a a ab a a ab ab a ab a a a a ab a a ab a a a ab ab a a ab ab ab a ab ab a ab a a ab ab a a ab a a a a ab ab ab ab ab ab a a ab ab a ab ab a ab ab a a a a a ab ab a a
*HyS0001.4886729 D1.10 ab ab a a ab ab ab ab ab ab ab a a a a a ab a ab ab a ab a a ab a a ab ab a ab a a a a ab a a ab a a a ab ab a a ab ab ab a ab ab a ab a a ab ab a a ab a a a a ab ab ab ab ab ab a a ab ab a ab ab a ab ab a a a a a ab ab a a
*HyS0001.4891823 D1.10 ab ab a a ab ab ab ab ab ab ab a a a a a ab a ab ab a ab a a ab a a ab ab a ab a a a a ab a a ab a a a ab ab a a ab ab ab a ab ab a ab a a ab ab a a ab a a a a ab ab ab ab ab ab a a ab ab a ab ab a ab ab a a a a a ab ab a a
*HyS0001.4916219 D1.10 ab ab a a ab ab ab ab ab ab ab a a a a a ab a ab ab a ab a a ab a a ab ab a ab a a a a ab a a ab a a a ab ab a a ab ab ab a ab ab a ab a a ab ab a a ab a a a a ab ab ab ab ab ab a a ab ab a ab ab a ab ab a a a a a ab ab a a
*HyS0001.4922990 D1.10 ab ab a a ab ab ab ab ab ab ab a a a a a ab a ab ab a ab a a ab a a ab ab a ab a a a a ab a a ab a a a ab ab a a ab ab ab a ab ab a ab a a ab ab a a ab a a a a ab ab ab ab ab ab a a ab ab a ab ab a ab ab a a a a a ab ab a a
*HyS0001.4928115 D1.10 ab ab a a ab ab ab ab ab ab ab a a a a a ab a ab ab a ab a a ab a a ab ab a ab a a a a ab a a ab a a a ab ab a a ab ab ab a ab ab a ab a a ab ab a a ab a a a a ab ab ab ab ab ab a a ab ab a ab ab a ab ab a a a a a ab ab a a
*HyS0001.4933144 D1.10 ab ab a a ab ab ab ab ab ab ab a a a a a ab a ab ab a ab a a ab a a ab ab a ab a a a a ab a a ab a a a ab ab a a ab ab ab a ab ab a ab a a ab ab a a ab a a a a ab ab ab ab ab ab a a ab ab a ab ab a ab ab a a a a a ab ab a a
*HyS0001.4938176 D1.10 ab ab a a ab ab ab ab ab ab ab a a a a a ab a ab ab a ab a a ab a a ab ab a ab a a a a ab a a ab a a a ab ab a a ab ab ab a ab ab a ab a a ab ab a a ab a a a a ab ab ab ab ab ab a a ab ab a ab ab a ab ab a a a a a ab ab a a
*HyS0001.4949263 D1.10 a a ab ab a a a a a a a ab ab ab ab ab a ab a a ab a ab ab a ab ab a a ab a ab ab ab ab a ab ab a ab ab ab a a ab ab a a a ab a a ab a ab ab a a ab ab a ab ab ab ab a a a a a a ab ab a a ab a a ab a a ab ab ab ab ab a a ab ab
*HyS0001.4954421 D1.10 ab ab a a ab ab ab ab ab ab ab a a a a a ab a ab ab a ab a a ab a a ab ab a ab a a a a ab a a ab a a a ab ab a a ab ab ab a ab ab a ab a a ab ab a a ab a a a a ab ab ab ab ab ab a a ab ab a ab ab a ab ab a a a a a ab ab a a
*HyS0001.4959914 D1.10 a a ab ab a a a a a a a ab ab ab ab ab a ab a a ab a ab ab a ab ab a a ab a ab ab ab ab a ab ab a ab ab ab a a ab ab a a a ab a a ab a ab ab a a ab ab a ab ab ab ab a a a a a a ab ab a a ab a a ab a a ab ab ab ab ab a a ab ab
*HyS0001.4965111 D1.10 ab ab a a ab ab ab ab ab ab ab a a a a a ab a ab ab a ab a a ab a a ab ab a ab a a a a ab a a ab a a a ab ab a a ab ab ab a ab ab a ab a a ab ab a a ab a a a a ab ab ab ab ab ab a a ab ab a ab ab a ab ab a a a a a ab ab a a
*HyS0001.4980107 D1.10 ab ab a a ab ab ab ab ab ab ab a a a a a ab a ab ab a ab a a ab a a ab ab a ab a a a a ab a a ab a a a ab ab a a ab ab ab a ab ab a ab a a ab ab a a ab a a a a ab ab ab ab ab ab a a ab ab a ab ab a ab ab a a a a a ab ab a a
*HyS0001.4985570 D1.10 ab ab a a ab ab ab ab ab ab ab a a a a a ab a ab ab a ab a a ab a a ab ab a ab a a a a ab a a ab a a a ab ab a a ab ab ab a ab ab a ab a a ab ab a a ab a a a a ab ab ab ab ab ab a a ab ab a ab ab a ab ab a a a a a ab ab a a
*HyS0001.4990890 D1.10 a a ab ab a a a a a a a ab ab ab ab ab a ab a a ab a ab ab a ab ab a a ab a ab ab ab ab a ab ab a ab ab ab a a ab ab a a a ab a a ab a ab ab a a ab ab a ab ab ab ab a a a a a a ab ab a a ab a a ab a a ab ab ab ab ab a a ab ab
*HyS0001.4996565 D1.10 ab ab a a ab ab ab ab ab ab ab a a a a a ab a ab ab a ab a a ab a a ab ab a ab a a a a ab a a ab a a a ab ab a a ab ab ab a ab ab a ab a a ab ab a a ab a a a a ab ab ab ab ab ab a a ab ab a ab ab a ab ab a a a a a ab ab a a
*HyS0001.5001624 D1.10 ab ab a a ab ab ab ab ab ab ab a a a a a ab a ab ab a ab a a ab a a ab ab a ab a a a a ab a a ab a a a ab ab a a ab ab ab a ab ab a ab a a ab ab a a ab a a a a ab ab ab ab ab ab a a ab ab a ab ab a ab ab a a a a a ab ab a a
*HyS0001.5006658 D1.10 ab ab a a ab ab ab ab ab ab ab a a a a a ab a ab ab a ab a a ab a a ab ab a ab a a a a ab a a ab a a a ab ab a a ab ab ab a ab ab a ab a a ab ab a a ab a a a a ab ab ab ab ab ab a a ab ab a ab ab a ab ab a a a a a ab ab a a
*HyS0001.5012430 D1.10 ab ab a a ab ab ab ab ab ab ab a a a a a ab a ab ab a ab a a ab a a ab ab a ab a a a a ab a a ab a a a ab ab a a ab ab ab a ab ab a ab a a ab ab a a ab a a a a ab ab ab ab ab ab a a ab ab a ab ab a ab ab a a a a a ab ab a a
*HyS0001.5017773 D1.10 ab ab a a ab ab ab ab ab ab ab a a a a a ab a ab ab a ab a a ab a a ab ab a ab a a a a ab a a ab a a a ab ab a a ab ab ab a ab ab a ab a a ab ab a a ab a a a a ab ab ab ab ab ab a a ab ab a ab ab a ab ab a a a a a ab ab a a
*HyS0001.5023232 D1.10 ab ab a a ab ab ab ab ab ab ab a a a a a ab a ab ab a ab a a ab a a ab ab a ab a a a a ab a a ab a a a ab ab a a ab ab ab a ab ab a ab a a ab ab a a ab a a a a ab ab ab ab ab ab a a ab ab a ab ab a ab ab a a a a a ab ab a a
*HyS0001.5028475 D1.10 ab ab a a ab ab ab ab ab ab ab a a a a a ab a ab ab a ab a a ab a a ab ab a ab a a a a ab a a ab a a a ab ab a a ab ab ab a ab ab a ab a a ab ab a a ab a a a a ab ab ab ab ab ab a a ab ab a ab ab a ab ab a a a a a ab ab a a
*HyS0001.5034999 D1.10 a a ab ab a a a a a a a ab ab ab ab ab a ab a a ab a ab ab a ab ab a a ab a ab ab ab ab a ab ab a ab ab ab a a ab ab a a a ab a a ab a ab ab a a ab ab a ab ab ab ab a a a a a a ab ab a a ab a a ab a a ab ab ab ab ab a a ab ab
*HyS0001.5041041 D1.10 a a ab ab a a a a a a a ab ab ab ab ab a ab a a ab a ab ab a ab ab a a ab a ab ab ab ab a ab ab a ab ab ab a a ab ab a a a ab a a ab a ab ab a a ab ab a ab ab ab ab a a a a a a ab ab a a ab a a ab a a ab ab ab ab ab a a ab ab
*HyS0001.5046169 D1.10 a a ab ab a a a a a a a ab ab ab ab ab a ab a a ab a ab ab a ab ab a a ab a ab ab ab ab a ab ab a ab ab ab a a ab ab a a a ab a a ab a ab ab a a ab ab a ab ab ab ab a a a a a a ab ab a a ab a a ab a a ab ab ab ab ab a a ab ab
*HyS0001.5054628 D1.10 a a ab ab a a a a a a a ab ab ab ab ab a ab a a ab a ab ab a ab ab a a ab a ab ab ab ab a ab ab a ab ab ab a a ab ab a a a ab a a ab a ab ab a a ab ab a ab ab ab ab a a a a a a ab ab a a ab a a ab a a ab ab ab ab ab a a ab ab
*HyS0001.5059658 D1.10 ab ab a a ab ab ab ab ab ab ab a a a a a ab a ab ab a ab a a ab a a ab ab a ab a a a a ab a a ab a a a ab ab a a ab ab ab a ab ab a ab a a ab ab a a ab a a a a ab ab ab ab ab ab a a ab ab a ab ab a ab ab a a a a a ab ab a a
*HyS0001.5065857 D1.10 ab ab a a ab ab ab ab ab ab ab a a a a a ab a ab ab a ab a a ab a a ab ab a ab a a a a ab a a ab a a a ab ab a a ab ab ab a ab ab a ab a a ab ab a a ab a a a a ab ab ab ab ab ab a a ab ab a ab ab a ab ab a a a a a ab ab a a
*HyS0001.5070883 D1.10 ab ab a a ab ab ab ab ab ab ab a a a a a ab a ab ab a ab a a ab a a ab ab a ab a a a a ab a a ab a a a ab ab a a ab ab ab a ab ab a ab a a ab ab a a ab a a a a ab ab ab ab ab ab a a ab ab a ab ab a ab ab a a a a a ab ab a a
*HyS0001.5076538 D1.10 ab ab a a ab ab ab ab ab ab ab a a a a a ab a ab ab a ab a a ab a a ab ab a ab a a a a ab a a ab a a a ab ab a a ab ab ab a ab ab a ab a a ab ab a a ab a a a a ab ab ab ab ab ab a a ab ab a ab ab a ab ab a a a a a ab ab a a
*HyS0001.5081662 D1.10 a a ab ab a a a a a a a ab ab ab ab ab a ab a a ab a ab ab a ab ab a a ab a ab ab ab ab a ab ab a ab ab ab a a ab ab a a a ab a a ab a ab ab a a ab ab a ab ab ab ab a a a a a a ab ab a a ab a a ab a a ab ab ab ab ab a a ab ab
*HyS0001.5086735 D1.10 a a ab ab a a a a a a a ab ab ab ab ab a ab a a ab a ab ab a ab ab a a ab a ab ab ab ab a ab ab a ab ab ab a a ab ab a a a ab a a ab a ab ab a a ab ab a ab ab ab ab a a a a a a ab ab a a ab a a ab a a ab ab ab ab ab a a ab ab
*HyS0001.5091767 D1.10 a a ab ab a a a a a a a ab ab ab ab ab a ab a a ab a ab ab a ab ab a a ab a ab ab ab ab a ab ab a ab ab ab a a ab ab a a a ab a a ab a ab ab a a ab ab a ab ab ab ab a a a a a a ab ab a a ab a a ab a a ab ab ab ab ab a a ab ab
*HyS0001.5096893 D1.10 ab ab a a ab ab ab ab ab ab ab a a a a a ab a ab ab a ab a a ab a a ab ab a ab a a a a ab a a ab a a a ab ab a a ab ab ab a ab ab a ab a a ab ab a a ab a a a a ab ab ab ab ab ab a a ab ab a ab ab a ab ab a a a a a ab ab a a
*HyS0001.5108526 D1.10 a a ab ab a a a a a a a ab ab ab ab ab a ab a a ab a ab ab a ab ab a a ab a ab ab ab ab a ab ab a ab ab ab a a ab ab a a a ab a a ab a ab ab a a ab ab a ab ab ab ab a a a a a a ab ab a a ab a a ab a a ab ab ab ab ab a a ab ab
*HyS0001.5117544 D1.10 a a ab ab a a a a a a a ab ab ab ab ab a ab a a ab a ab ab a ab ab a a ab a ab ab ab ab a ab ab a ab ab ab a a ab ab a a a ab a a ab a ab ab a a ab ab a ab ab ab ab a a a a a a ab ab a a ab a a ab a a ab ab ab ab ab a a ab ab
*HyS0001.5123688 D1.10 ab ab a a ab ab ab ab ab ab ab a a a a a ab a ab ab a ab a a ab a a ab ab a ab a a a a ab a a ab a a a ab ab a a ab ab ab a ab ab a ab a a ab ab a a ab a a a a ab ab ab ab ab ab a a ab ab a ab ab a ab ab a a a a a ab ab a a
*HyS0001.5131334 D1.10 ab ab a a ab ab ab ab ab ab ab a a a a a ab a ab ab a ab a a ab a a ab ab a ab a a a a ab a a ab a a a ab ab a a ab ab ab a ab ab a ab a a ab ab a a ab a a a a ab ab ab ab ab ab a a ab ab a ab ab a ab ab a a a a a ab ab a a
*HyS0001.5139316 D1.10 ab ab a a ab ab ab ab ab ab ab a a a a a ab a ab ab a ab a a ab a a ab ab a ab a a a a ab a a ab a a a ab ab a a ab ab ab a ab ab a ab a a ab ab a a ab a a a a ab ab ab ab ab ab a a ab ab a ab ab a ab ab a a a a a ab ab a a
*HyS0001.5147445 D1.10 a a ab ab a a a a a a a ab ab ab ab ab a ab a a ab a ab ab a ab ab a a ab a ab ab ab ab a ab ab a ab ab ab a a ab ab a a a ab a a ab a ab ab a a ab ab a ab ab ab ab a a a a a a ab ab a a ab a a ab a a ab ab ab ab ab a a ab ab
*HyS0001.5153563 D1.10 ab ab a a ab ab ab ab ab ab ab a a a a a ab a ab ab a ab a a ab a a ab ab a ab a a a a ab a a ab a a a ab ab a a ab ab ab a ab ab a ab a a ab ab a a ab a a a a ab ab ab ab ab ab a a ab ab a ab ab a ab ab a a a a a ab ab a a
*HyS0001.5159199 D1.10 ab ab a a ab ab ab ab ab ab ab a a a a a ab a ab ab a ab a a ab a a ab ab a ab a a a a ab a a ab a a a ab ab a a ab ab ab a ab ab a ab a a ab ab a a ab a a a a ab ab ab ab ab ab a a ab ab a ab ab a ab ab a a a a a ab ab a a
*HyS0001.5164541 D1.10 ab ab a a ab ab ab ab ab ab ab a a a a a ab a ab ab a ab a a ab a a ab ab a ab a a a a ab a a ab a a a ab ab a a ab ab ab a ab ab a ab a a ab ab a a ab a a a a ab ab ab ab ab ab a a ab ab a ab ab a ab ab a a a a a ab ab a a
*HyS0001.5169631 D1.10 ab ab a a ab ab ab ab ab ab ab a a a a a ab a ab ab a ab a a ab a a ab ab a ab a a a a ab a a ab a a a ab ab a a ab ab ab a ab ab a ab a a ab ab a a ab a a a a ab ab ab ab ab ab a a ab ab a ab ab a ab ab a a a a a ab ab a a
*HyS0001.5175513 D1.10 a a ab ab a a a a a a a ab ab ab ab ab a ab a a ab a ab ab a ab ab a a ab a ab ab ab ab a ab ab a ab ab ab a a ab ab a a a ab a a ab a ab ab a a ab ab a ab ab ab ab a a a a a a ab ab a a ab a a ab a a ab ab ab ab ab a a ab ab
*HyS0001.5180571 D1.10 ab ab a a ab ab ab ab ab ab ab a a a a a ab a ab ab a ab a a ab a a ab ab a ab a a a a ab a a ab a a a ab ab a a ab ab ab a ab ab a ab a a ab ab a a ab a a a a ab ab ab ab ab ab a a ab ab a ab ab a ab ab a a a a a ab ab a a
*HyS0001.5214786 D1.10 a a ab ab a a a a a a a ab ab ab ab ab a ab a a ab a ab ab a ab ab a a ab a ab ab ab ab a ab ab a ab ab ab a a ab ab a a a ab a a ab a ab ab a a ab ab a ab ab ab ab a a a a a a ab ab a a ab a a ab a a ab ab ab ab ab a a ab ab
*HyS0001.5220065 D1.10 a a ab ab a a a a a a a ab ab ab ab ab a ab a a ab a ab ab a ab ab a a ab a ab ab ab ab a ab ab a ab ab ab a a ab ab a a a ab a a ab a ab ab a a ab ab a ab ab ab ab a a a a a a ab ab a a ab a a ab a a ab ab ab ab ab a a ab ab
*HyS0001.5226440 D1.10 a a ab ab a a a a a a a ab ab ab ab ab a ab a a ab a ab ab a ab ab a a ab a ab ab ab ab a ab ab a ab ab ab a a ab ab a a a ab a a ab a ab ab a a ab ab a ab ab ab ab a a a a a a ab ab a a ab a a ab a a ab ab ab ab ab a a ab ab
*HyS0001.5231692 D1.10 ab ab a a ab ab ab ab ab ab ab a a a a a ab a ab ab a ab a a ab a a ab ab a ab a a a a ab a a ab a a a ab ab a a ab ab ab a ab ab a ab a a ab ab a a ab a a a a ab ab ab ab ab ab a a ab ab a ab ab a ab ab a a a a a ab ab a a
*HyS0001.5236717 D1.10 ab ab a a ab ab ab ab ab ab ab a a a a a ab a ab ab a ab a a ab a a ab ab a ab a a a a ab a a ab a a a ab ab a a ab ab ab a ab ab a ab a a ab ab a a ab a a a a ab ab ab ab ab ab a a ab ab a ab ab a ab ab a a a a a ab ab a a
*HyS0001.5242164 D1.10 a a ab ab a a a a a a a ab ab ab ab ab a ab a a ab a ab ab a ab ab a a ab a ab ab ab ab a ab ab a ab ab ab a a ab ab a a a ab a a ab a ab ab a a ab ab a ab ab ab ab a a a a a a ab ab a a ab a a ab a a ab ab ab ab ab a a ab ab
*HyS0001.5259500 D1.10 ab ab a a ab ab ab ab ab ab ab a a a a a ab a ab ab a ab a a ab a a ab ab a ab a a a a ab a a ab a a a ab ab a a ab ab ab a ab ab a ab a a ab ab a a ab a a a a ab ab ab ab ab ab a a ab ab a ab ab a ab ab a a a a a ab ab a a
*HyS0001.5268384 D1.10 a a ab ab a a a a a a a ab ab ab ab ab a ab a a ab a ab ab a ab ab a a ab a ab ab ab ab a ab ab a ab ab ab a a ab ab a a a ab a a ab a ab ab a a ab ab a ab ab ab ab a a a a a a ab ab a a ab a a ab a a ab ab ab ab ab a a ab ab
*HyS0001.5276346 D1.10 ab ab a a ab ab ab ab ab ab ab a a a a a ab a ab ab a ab a a ab a a ab ab a ab a a a a ab a a ab a a a ab ab a a ab ab ab a ab ab a ab a a ab ab a a ab a a a a ab ab ab ab ab ab a a ab ab a ab ab a ab ab a a a a a ab ab a a
*HyS0001.5281554 D1.10 a a ab ab a a a a a a a ab ab ab ab ab a ab a a ab a ab ab a ab ab a a ab a ab ab ab ab a ab ab a ab ab ab a a ab ab a a a ab a a ab a ab ab a a ab ab a ab ab ab ab a a a a a a ab ab a a ab a a ab a a ab ab ab ab ab a a ab ab
*HyS0001.5286637 D1.10 ab ab a a ab ab ab ab ab ab ab a a a a a ab a ab ab a ab a a ab a a ab ab a ab a a a a ab a a ab a a a ab ab a a ab ab ab a ab ab a ab a a ab ab a ab ab a a a a ab ab ab ab ab ab a a ab ab a ab ab a ab ab a a a a a a ab a a
*HyS0001.5296865 D1.10 ab ab a a ab ab ab ab ab ab ab a a a a a ab a ab ab a ab a a ab a a ab ab a ab a a a a ab a a ab a a a ab ab a a ab ab ab a ab ab a ab a a ab ab a ab ab a a a a ab ab ab ab ab ab a a ab ab a ab ab a ab ab a a a a a a ab a a
*HyS0001.5301876 D1.10 ab ab a a a ab ab ab ab ab ab a a a a a ab a ab ab a ab a a ab a a ab ab a ab a a a a ab a a ab a a a ab ab a a ab ab ab a ab ab a ab a a ab ab a ab ab a a a a ab ab ab ab ab ab a a ab ab a - a a ab ab a a a a a a ab a a
*HyS0001.5310386 D1.10 a a ab ab a a a a a a a ab ab ab ab ab a ab a a ab a ab ab a ab ab a a ab a ab ab ab ab a ab ab a ab ab ab a a ab ab a a a ab a a ab a ab ab a a ab a a ab ab ab ab a a a a a a ab ab a a ab a a ab a a ab ab ab ab ab ab a ab ab
*HyS0001.5323177 D1.10 ab ab a a ab ab ab ab ab ab ab a a a a a ab a ab ab a ab a a a a a ab ab a ab a a a a ab a a ab a a a ab ab a a ab ab ab a ab ab a ab a a ab ab a ab ab a a a a ab ab ab ab ab ab a a ab ab a ab ab a ab ab a a a a a a ab a a
*HyS0001.5329378 D1.10 a a ab ab a a a a a a a ab ab ab ab ab a ab a a ab a ab ab ab ab ab a a ab a ab ab ab ab a ab ab a ab ab ab a a ab ab a a a ab a a ab a ab ab a a ab a a ab ab ab ab a a a a a a ab ab a a ab a a ab a a ab ab ab ab ab ab a ab ab
*HyS0001.5338855 D1.10 a a ab ab a a a a a a a ab ab ab ab ab a ab a a ab a ab ab ab ab ab a a ab a ab ab ab ab a ab ab a ab ab ab a a ab ab a a a ab a a ab a ab ab a a ab a a ab ab ab ab a a a a a a ab ab a a ab a a ab a a ab ab ab ab ab ab a ab ab
*HyS0001.5347262 D1.10 a a ab ab a a a a a a a ab ab ab ab ab a ab a a ab a ab ab ab ab ab a a ab a ab ab ab ab a ab ab a ab ab ab a a ab ab a a a ab a a ab a ab ab a a ab a a ab ab ab ab a a a a a a ab ab a a ab a a ab a a ab ab ab ab ab ab a ab ab
*HyS0001.5353061 D1.10 ab ab a a ab ab ab ab ab ab ab a a a a a ab a ab ab a ab a a a a a ab ab a ab a a a a ab a a ab a a a ab ab a a ab ab ab a ab ab a ab a a ab ab a ab ab a a a a ab ab ab ab ab ab a a ab ab a ab ab a ab ab a a a a a a ab a a
*HyS0001.5358085 D1.10 ab ab a a ab ab ab ab ab ab ab a a a a a ab a ab ab a ab a a a a a ab ab a ab a a a a ab a a ab a a a ab ab a a ab ab ab a ab ab a ab a a ab ab a ab ab a a a a ab ab ab ab ab ab a a ab ab a ab ab a ab ab a a a a a a ab a a
*HyS0001.5363134 D1.10 ab ab a a ab ab ab ab ab ab ab a a a a a ab a ab ab a ab a a a a a ab ab a ab a a a a ab a a ab a a a ab ab a a ab ab ab a ab ab a ab a a ab ab a ab ab a a a a ab ab ab ab ab ab a a ab ab a ab ab a ab ab a a a a a a ab a a
*HyS0001.5369103 D1.10 ab ab a a ab ab ab ab ab ab ab a a a a a ab a ab ab a ab a a a a a ab ab a ab a a a a ab a a ab a a a ab ab a a ab ab ab a ab ab a ab a a ab ab a ab ab a a a a ab ab ab ab ab ab a a ab ab a ab ab a ab ab a a a a a a ab a a
*HyS0001.5375475 D1.10 ab ab a a ab ab ab ab ab ab ab a a a a a ab a ab ab a ab a a a a a ab ab a ab a a a a ab a a ab a a a ab ab a a ab ab ab a ab ab a ab a a ab ab a ab ab a a a a ab ab ab ab ab ab a a ab ab a ab ab a ab ab a a a a a a ab a a
*HyS0001.5380672 D1.10 ab ab a a ab ab ab ab ab ab ab a a a a a ab a ab ab a ab a a a a a ab ab a ab a a a a ab a a ab a a a ab ab a a ab ab ab a ab ab a ab a a ab ab a ab ab a a a a ab ab ab ab ab ab a a ab ab a ab ab a ab ab a a a a a a ab a a
*HyS0001.5386903 D1.10 a a ab ab a a a a a a a ab ab ab ab ab a ab a a ab a ab ab ab ab ab a a ab a ab ab ab ab a ab ab a ab ab ab a a ab ab a a a ab a a ab a ab ab a a ab a a ab ab ab ab a a a a a a ab ab a a ab a a ab a a ab ab ab ab ab ab a ab ab
*HyS0001.5395985 D1.10 a a ab ab a a a a a a a ab ab ab ab ab a ab a a ab a ab ab ab ab ab a a ab a ab ab ab ab a ab ab a ab ab ab a a ab ab a a a ab a a ab a ab ab a a ab a a ab ab ab ab a a a a a a ab ab a a ab a a ab a a ab ab ab ab ab ab a ab ab
*HyS0001.5402415 D1.10 a a ab ab a a a a a a a ab ab ab ab ab a ab a a ab a ab ab ab ab ab a a ab a ab ab ab ab a ab ab a ab ab ab a a ab ab a a a ab a a ab a ab ab a a ab a a ab ab ab ab a a a a a a ab ab a a ab a a ab a a ab ab ab ab ab ab a ab ab
*HyS0001.5417506 D1.10 ab ab a a ab ab ab ab ab ab ab a a a a a ab a ab ab a ab a a a a a ab ab a ab a a a a ab a a ab a a a ab ab a a ab ab ab a ab ab a ab a a ab ab a ab ab a a a a ab ab ab ab ab ab a a ab ab a ab ab a ab ab a a a a a a ab a a
*HyS0001.5423965 D1.10 a a ab ab a a a a a a a ab ab ab ab ab a ab a a ab a ab ab ab ab ab a a ab a ab ab ab ab a ab ab a ab ab ab a a ab ab a a a ab a a ab a ab ab a a ab a a ab ab ab ab a a a a a a ab ab a a ab a a ab a a ab ab ab ab ab ab a ab ab
*HyS0001.5429200 D1.10 ab ab a a ab ab ab ab ab ab ab a a a a a ab a ab ab a ab a a a a a ab ab a ab a a a a ab a a ab a a a ab ab a a ab ab ab a ab ab a ab a a ab ab a ab ab a a a a ab ab ab ab ab ab a a ab ab a ab ab a ab ab a a a a a a ab a a
*HyS0001.5436655 D1.10 ab ab a a ab ab ab ab ab ab ab a a a a a ab a ab ab a ab a a a a a ab ab a ab a a a a ab a a ab a a a ab ab a a ab ab ab a ab ab a ab a a ab ab a ab ab a a a a ab ab ab ab ab ab a a ab ab a ab ab a ab ab a a a a a a ab a a
*HyS0001.5441948 D1.10 ab ab a a ab ab ab ab ab ab ab a a a a a ab a ab ab a ab a a a a a ab ab a ab a a a a ab a a ab a a a ab ab a a ab ab ab a ab ab a ab a a ab ab a ab ab a a a a ab ab ab ab ab ab a a ab ab a ab ab a ab ab a a a a a a ab a a
*HyS0001.5447095 D1.10 a a ab ab a a a a a a a ab ab ab ab ab a ab a a ab a ab ab ab ab ab a a ab a ab ab ab ab a ab ab a ab ab ab a a ab ab a a a ab a a ab a ab ab a a ab a a ab ab ab ab a a a a a a ab ab a a ab a a ab a a ab ab ab ab ab ab a ab ab
*HyS0001.5452310 D1.10 a a ab ab a a a a a a a ab ab ab ab ab a ab a a ab a ab ab ab ab ab a a ab a ab ab ab ab a ab ab a ab ab ab a a ab ab a a a ab a a ab a ab ab a a ab a a ab ab ab ab a a a a a a ab ab a a ab a a ab a a ab ab ab ab ab ab a ab ab
*HyS0001.5460027 D1.10 a a ab ab a a a a a a a ab ab ab ab ab a ab a a ab a ab ab ab ab ab a a ab a ab ab ab ab a ab ab a ab ab ab a a ab ab a a a ab a a ab a ab ab a a ab a a ab ab ab ab a a a a a a ab ab a a ab a a ab a a ab ab ab ab ab ab a ab ab
*HyS0001.5465606 D1.10 a a ab ab a a a a a a a ab ab ab ab ab a ab a a ab a ab ab ab ab ab a a ab a ab ab ab ab a ab ab a ab ab ab a a ab ab a a a ab a a ab a ab ab a a ab a a ab ab ab ab a a a a a a ab ab a a ab a a ab a a ab ab ab ab ab ab a ab ab
*HyS0001.5471135 D1.10 a a ab ab a a a a a a a ab ab ab ab ab a ab a a ab a ab ab ab ab ab a a ab a ab ab ab ab a ab ab a ab ab ab a a ab ab a a a ab a a ab a ab ab a a ab a a ab ab ab ab a a a a a a ab ab a a ab a a ab a a ab ab ab ab ab ab a ab ab
*HyS0001.5476256 D1.10 a a ab ab a a a a a a a ab ab ab ab ab a ab a a ab a ab ab ab ab ab a a ab a ab ab ab ab a ab ab a ab a ab a a ab ab a a a ab a a ab a ab ab a a ab a a ab ab ab ab a a a a a a ab ab a a ab a a ab a a ab ab ab ab ab ab a ab ab
*HyS0001.5502180 D1.10 a a ab ab a a a a a a a ab ab ab ab ab a ab a a ab a ab ab ab ab ab a a ab a ab ab ab ab a ab ab a ab a ab a a ab ab a a a ab a a ab a ab ab a a ab a a ab ab ab ab a a a a a a ab ab a a ab a a ab a a ab ab ab ab ab ab a ab ab
*HyS0001.5531155 D1.10 a a ab ab a a a a a a a ab ab ab ab ab a ab a a ab a ab ab ab ab ab a a ab a ab ab ab ab a ab ab a ab a ab a a ab ab a a a ab a a ab a ab ab a a ab a a ab ab ab ab a a a a a a ab ab a a ab a a ab a a ab ab ab ab ab ab a ab ab
*HyS0001.5551493 D1.10 a a ab ab a a a a a a a ab ab ab ab ab a ab a a ab a ab ab ab ab ab a a ab a ab ab ab ab a ab ab a ab a ab a a ab ab a a a ab a a ab a ab ab a a ab a a ab ab ab ab a a a a a a ab ab a a ab a a ab a a ab ab ab ab ab ab a ab ab
*HyS0001.5557140 D1.10 a a ab ab a a a a a a a ab ab ab ab ab a ab a a ab a ab ab ab ab ab a a ab a ab ab ab ab a ab ab a ab a ab a a ab ab a a a ab a a ab a ab ab a a ab a a ab ab ab ab a a a a a a ab ab a a ab a a ab a a ab ab ab ab ab ab a ab ab
*HyS0001.5562467 D1.10 ab ab a a ab ab ab ab ab ab ab a a a a a ab a ab ab a ab a a a a a ab ab a ab a a a a ab a a ab a ab a ab ab a a ab ab ab a ab ab a ab a a ab ab a ab ab a a a a ab ab ab ab ab ab a a ab ab a ab ab a ab ab a a a a a a ab a a
*HyS0001.5567601 D1.10 ab ab a a ab ab ab ab ab ab ab a a a a a ab a ab ab a ab a a a a a ab ab a ab a a a a ab a a ab a ab a ab ab a a ab ab ab a ab ab a ab a a ab ab a ab ab a a a a ab ab ab ab ab ab a a ab ab a ab ab a ab ab a a a a a a ab a a
*HyS0001.5572940 D1.10 ab ab a a ab ab ab ab ab ab ab a a a a a ab a ab ab a ab a a a a a ab ab a ab a a a a ab a a ab a ab a ab ab a a ab ab ab a ab ab a ab a a ab ab a ab ab a a a a ab ab ab ab ab ab a a ab ab a ab ab a ab ab a a a a a a ab a a
*HyS0001.5630853 D1.10 a a ab ab a a a a a a a ab ab ab ab ab a ab a a ab a ab ab ab ab ab a a ab a ab ab ab ab a ab ab a ab a ab a a ab ab a a a ab a a ab a ab ab a a ab a a ab ab ab ab a a a a a a ab ab a a ab a a ab a a ab ab ab ab ab ab a ab ab
*HyS0001.5636131 D1.10 a a ab ab a a a a a a a ab ab ab ab ab a ab a a ab a ab ab ab ab ab a a ab a ab ab ab ab a ab ab a ab a ab a a ab ab a a a ab a a ab a ab ab a a ab a a ab ab ab ab a a a a a a ab ab a a ab a a ab a a ab ab ab ab ab ab a ab ab
*HyS0001.5642886 D1.10 a a ab ab a a a a a a a ab ab ab ab ab a ab a a ab a ab ab ab ab ab a a ab a ab ab ab ab a ab ab a ab a ab a a ab ab a a a ab a a ab a ab ab a a ab a a ab ab ab ab a a a a a a ab ab a a ab a a ab a a ab ab ab ab ab ab a ab ab
*HyS0001.5650811 D1.10 a a ab ab a a a a a a a ab ab ab ab ab a ab a a ab a ab ab ab ab ab a a ab a ab ab ab ab a ab ab a ab a ab a a ab ab a a a ab a a ab a ab ab a a ab a a ab ab ab ab a a a a a a ab ab a a ab a a ab a a ab ab ab ab ab ab a ab ab
*HyS0001.5655871 D1.10 ab ab a a ab ab ab ab ab ab ab a a a a a ab a ab ab a ab a a a a a ab ab a ab a a a a ab a a ab a ab a ab ab a a ab ab ab a ab ab a ab a a ab ab a ab ab a a a a ab ab ab ab ab ab a a ab ab a ab ab a ab ab a a a a a a ab a a
*HyS0001.5661444 D1.10 ab ab a a ab ab ab ab ab ab ab a a a a a ab a ab ab a ab a a a a a ab ab a ab a a a a ab a a ab a ab a ab ab a a ab ab ab a ab ab a ab a a ab ab a ab ab a a a a ab ab ab ab ab ab a a ab ab a ab ab a ab ab a a a a a a ab a a
*HyS0001.5666610 D1.10 ab ab a a ab ab ab ab ab ab ab a a a a a ab a ab ab a ab a a a a a ab ab a ab a a a a ab a a ab a ab a ab ab a a ab ab ab a ab ab a ab a a ab ab a ab ab a a a a ab ab ab ab ab ab a a ab ab a ab ab a ab ab a a a a a a ab a a
*HyS0001.5671625 D1.10 a a ab ab a a a a a a a ab ab ab ab ab a ab a a ab a ab ab ab ab ab a a ab a ab ab ab ab a ab ab a ab a ab a a ab ab a a a ab a a ab a ab ab a a ab a a ab ab ab ab a a a a a a ab ab a a ab a a ab a a ab ab ab ab ab ab a ab ab
*HyS0001.5677195 D1.10 ab ab a a ab ab ab ab ab ab ab a a a a a ab a ab ab a ab a a a a a ab ab a ab a a a a ab a a ab a ab a ab ab a a ab ab ab a ab ab a ab a a ab ab a ab ab a a a a ab ab ab ab ab ab a a ab ab a ab ab a ab ab a a a a a a ab a a
*HyS0001.5687192 D1.10 ab ab a a ab ab ab ab ab ab ab a a a a a ab a ab ab a ab a a a a a ab ab a ab a a a a ab a a ab a ab a ab ab a a ab ab ab a ab ab a ab a a ab ab a ab ab a a a a ab ab ab ab ab ab a a ab ab a ab ab a ab ab a a a a a a ab a a
*HyS0001.5692314 D1.10 ab ab a a ab ab ab ab ab ab ab a a a a a ab a ab ab a ab a a a a a ab ab a ab a a a a ab a a ab a ab a ab ab a a ab ab ab a ab ab a ab a a ab ab a ab ab a a a a ab ab ab ab ab ab a a ab ab a ab ab a ab ab a a a a a a ab a a
*HyS0001.5697518 D1.10 ab ab a a ab ab ab ab ab ab ab a a a a a ab a ab ab a ab a a a a a ab ab a ab a a a a ab a a ab a ab a ab ab a a ab ab ab a ab ab a ab a a ab ab a ab ab a a a a ab ab ab ab ab ab a a ab ab a ab ab a ab ab a a a a a a ab a a
*HyS0001.5702571 D1.10 ab ab a a ab ab ab ab ab ab ab a a a a a ab a ab ab a ab a a a a a ab ab a ab a a a a ab a a ab a ab a ab ab a a ab ab ab a ab ab a ab a a ab ab a ab ab a a a a ab ab ab ab ab ab a a ab ab a ab ab a ab ab a a a a a a ab a a
*HyS0001.5707699 D1.10 a a ab ab a a a a a a a ab ab ab ab ab a ab a a ab a ab ab ab ab ab a a ab a ab ab ab ab a ab ab a ab a ab a a ab ab a a a ab a a ab a ab ab a a ab a a ab ab ab ab a a a a a a ab ab a a ab a a ab a a ab ab ab ab ab ab a ab ab
*HyS0001.5713375 D1.10 a a ab ab a a a a a a a ab ab ab ab ab a ab a a ab a ab ab ab ab ab a a ab a ab ab ab ab a ab ab a ab a ab a a ab ab a a a ab a a ab a ab ab a a ab a a ab ab ab ab a a a a a a ab ab a a ab a a ab a a ab ab ab ab ab ab a ab ab
*HyS0001.5718520 D1.10 ab ab a a ab ab ab ab ab ab ab a - - a a ab a ab ab a ab a a a a a ab ab a ab a a a a ab a a ab a ab a ab ab a a ab ab ab a ab ab a ab a a ab ab a ab ab a a a a ab ab ab ab ab ab a a ab ab - ab ab a ab ab a a a a a a ab a a
*HyS0001.5746522 D1.10 a a ab ab a a a a a a a ab ab ab ab ab a ab a a ab a ab ab ab ab ab a a ab a ab ab ab ab a ab ab a ab a ab a a ab ab a a a ab a a ab a ab ab a a ab a a ab ab ab ab a a a a a a ab ab a a ab a a ab a a ab ab ab ab ab ab a ab ab
*HyS0001.5752698 D1.10 a a ab ab a a a a a a a ab ab ab ab ab a ab a a ab a ab ab ab ab ab a a ab a ab ab ab ab a ab ab a ab a ab a a ab ab a a a ab a a ab a ab ab a a ab a a ab ab ab ab a a a a a a ab ab a a ab a a ab a a ab ab ab ab ab ab a ab ab
*HyS0001.5765675 D1.10 ab ab a a ab ab ab ab ab ab ab a a a a a ab a ab ab a ab a a a a a ab ab a ab a a a a ab a a ab a ab a ab ab a a ab ab ab a ab ab a ab a a ab ab a ab ab a a a a ab ab ab ab ab ab a a ab ab a ab ab a ab ab a a a a a a ab a a
*HyS0001.5770777 D1.10 a a ab ab a a a a a a a ab ab ab ab ab a ab a a ab a ab ab ab ab ab a a ab a ab ab ab ab a ab ab a ab a ab a a ab ab a a a ab a a ab a ab ab a a ab a a ab ab ab ab a a a a a a ab ab a a ab a a ab a a ab ab ab ab ab ab a ab ab
*HyS0001.5781024 D1.10 a a ab ab a a a a a a a ab ab ab ab ab a ab a a ab a ab ab ab ab ab a a ab a ab ab ab ab a ab ab a ab a ab a a ab ab a a a ab a a ab a ab ab a a ab a a ab ab ab ab a a a a a a ab ab a a ab a a ab a a ab ab ab ab ab ab a ab ab
*HyS0001.5797854 D1.10 a a ab ab a a a a a a a ab ab ab ab ab a ab a a ab a ab ab ab ab ab a a ab a ab ab ab ab a ab ab a ab a ab a a ab ab a a a ab a a ab a ab ab a a ab a a ab ab ab ab a a a a a a ab ab a a ab a a ab a a ab ab ab ab ab ab a ab ab
*HyS0001.5803544 D1.10 ab ab a a ab ab ab ab ab ab ab a a a a a ab a ab ab a ab a a a a a ab ab a ab a a a a ab a a ab a ab a ab ab a a ab ab ab a ab ab a ab a a ab ab a ab ab a a a a ab ab ab ab ab ab a a ab ab a ab ab a ab ab a a a a a a ab a a
*HyS0001.5817208 D1.10 a a ab ab a a a a a a a ab ab ab ab ab a ab a a ab a ab ab ab ab ab a a ab a ab ab ab ab a ab ab a ab a ab a a ab ab a a a ab a a ab a ab ab a a ab a a ab ab ab ab a a a a a a ab ab a a ab a a ab a a ab ab ab ab ab ab a ab ab
*HyS0001.5822260 D1.10 ab ab a a ab ab ab ab ab ab ab a a a a a ab a ab ab a ab a a a a a ab ab a ab a a a a ab a a ab a ab a ab ab a a ab ab ab a ab ab a ab a a ab ab a ab ab a a a a ab ab ab ab ab ab a a ab ab a ab ab a ab ab a a a a a a ab a a
*HyS0001.5827884 D1.10 ab ab a a ab ab ab ab ab ab ab a a a a a ab a ab ab a ab a a a a a ab ab a ab a a a a ab a a ab a ab a ab ab a a ab ab ab a ab ab a ab a a ab ab a ab ab a a a a ab ab ab ab ab ab a a ab ab a ab ab a ab ab a a a a a a ab a a
*HyS0001.5833712 D1.10 ab ab a a ab ab ab ab ab ab ab a a a a a ab a ab ab a ab a a a a a ab ab a ab a a a a ab a a ab a ab a ab ab a a ab ab ab a ab ab a ab a a ab ab a ab ab a a a a ab ab ab ab ab ab a a ab ab a ab ab a ab ab a a a a a a ab a a
*HyS0001.5839438 D1.10 ab ab a a ab ab ab ab ab ab ab a a a a a ab a ab ab a ab a a a a a ab ab a ab a a a a ab a a ab a ab a ab ab a a ab ab ab a ab ab a ab a a ab ab a ab ab a a a a ab ab ab ab ab ab a a ab ab a ab ab a ab ab a a a a a a ab a a
*HyS0001.5847132 D1.10 ab ab a a ab ab ab ab ab ab ab a a a a a ab a ab ab a ab a a a a a ab ab a ab a a a a ab a a ab a ab a ab ab a a ab ab ab a ab ab a ab a a ab ab a ab ab a a a a ab ab ab ab ab ab a a ab ab a ab ab a ab ab a a a a a a ab a a
*HyS0001.5852280 D1.10 ab ab a a ab ab ab ab ab ab ab a a a a a ab a ab ab a ab a a a a a ab ab a ab a a a a ab a a ab a ab a ab ab a a ab ab ab a ab ab a ab a a ab ab a ab ab a a a a ab ab ab ab ab ab a a ab ab a ab ab a ab ab a a a a a a ab a a
*HyS0001.5882305 D1.10 ab ab a a ab ab ab ab ab ab ab a a a a a ab a ab ab a ab a a a a a ab ab a ab a a a a ab a a ab a ab a ab ab a a ab ab ab a ab ab a ab a a ab ab a ab ab a a a a ab ab ab ab ab ab a a ab ab a ab ab a ab ab a a a a a a ab a a
*HyS0001.5887898 D1.10 ab ab a a ab ab ab ab ab ab ab a a a a a ab a ab ab a ab a a a a a ab ab a ab a a a a ab a a ab a ab a ab ab a a ab ab ab a ab ab a ab a a ab ab a ab ab a a a a ab ab ab ab ab ab a a ab ab a ab ab a ab ab a a a a a a ab a a
*HyS0001.5895742 D1.10 ab ab a a ab ab ab ab ab ab ab a a a a a ab a ab ab a ab a a a a a ab ab a ab a a a a ab a a ab a ab a ab ab a a ab ab ab a ab ab a ab a a ab ab a ab ab a a a a ab ab ab ab ab ab a a ab ab a ab ab a ab ab a a a a a a ab a a
*HyS0001.5900746 D1.10 a a ab ab a a a a a a a ab ab ab ab ab a ab a a ab a ab ab ab ab ab a a ab a ab ab ab ab a ab ab a ab a ab a a ab ab a a a ab a a ab a ab ab a a ab a a ab ab ab ab a a a a a a ab ab a a ab a a ab a a ab ab ab ab ab ab a ab ab
*HyS0001.5906214 D1.10 ab ab a a ab ab ab ab ab ab ab a a a a a ab a ab ab a ab a a a a a ab ab a ab a a a a ab a a ab a ab a ab ab a a ab ab ab a ab ab a ab a a ab ab a ab ab a a a a ab ab ab ab ab ab a a ab ab a ab ab a ab ab a a a a a a ab a a
*HyS0001.5916240 D1.10 ab ab a a ab ab ab ab ab ab ab a a a a a ab a ab ab a ab a a a a a ab ab a ab a a a a ab a a ab a ab a ab ab a a ab ab ab a ab ab a ab a a ab ab a ab ab a a a a ab ab ab ab ab ab a a ab ab a ab ab a ab ab a a a a a a ab a a
*HyS0001.5921417 D1.10 a a ab ab a a a a a a a ab ab ab ab ab a ab a a ab a ab ab ab ab ab a a ab a ab ab ab ab a ab ab a ab a ab a a ab ab a a a ab a a ab a ab ab a a ab a a ab ab ab ab a a a a a a ab ab a a ab a a ab a a ab ab ab ab ab ab a ab ab
*HyS0001.5930058 D1.10 ab ab a a ab ab ab ab ab ab ab a a a a a ab a ab ab a ab a a a a a ab ab a ab a a a a ab a a ab a ab a ab ab a a ab ab ab a ab ab a ab a a ab ab a ab ab a a a a ab ab ab ab ab ab a a ab ab a ab ab a ab ab a a a a a a ab a a
*HyS0001.5935096 D1.10 ab ab a a ab ab ab ab ab ab ab a a a a a ab a ab ab a ab a a a a a ab ab a ab a a a a ab a a ab a ab a ab ab a a ab ab ab a ab ab a ab a a ab ab a ab ab a a a a ab ab ab ab ab ab a a ab ab a ab ab a ab ab a a a a a a ab a a
*HyS0001.5940391 D1.10 ab ab a a ab ab ab ab ab ab ab a a a a a ab a ab ab a ab a a a a a ab ab a ab a a a a ab a a ab a ab a ab ab a a ab ab ab a ab ab a ab a a ab ab a ab ab a a a a ab ab ab ab ab ab a a ab ab a ab ab a ab ab a a a a a a ab a a
*HyS0001.5945607 D1.10 ab ab a a ab ab ab ab ab ab ab a a a a a ab a ab ab a ab a a a a a ab ab a ab a a a a ab a a ab a ab a ab ab a a ab ab ab a ab ab a ab a a ab ab a ab ab a a a a ab ab ab ab ab ab a a ab ab a ab ab a ab ab a a a a a a ab a a
*HyS0001.5951220 D1.10 ab ab a a ab ab ab ab ab ab ab a a a a a ab a ab ab a ab a a a a a ab ab a ab a a a a ab a a ab a ab a ab ab a a ab ab ab a ab ab a ab a a ab ab a ab ab a a a a ab ab ab ab ab ab a a ab ab a ab ab a ab ab a a a a a a ab a a
*HyS0001.5957377 D1.10 ab ab a a ab ab ab ab ab ab ab a a a a a ab a ab ab a ab a a a a a ab ab a ab a a a a ab a a ab a ab a ab ab a a ab ab ab a ab ab a ab a a ab ab a ab ab a a a a ab ab ab ab ab ab a a ab ab a ab ab a ab ab a a a a a a ab a a
*HyS0001.5962390 D1.10 a a ab ab a a a a a a a ab ab ab ab ab a ab a a ab a ab ab ab ab ab a a ab a ab ab ab ab a ab ab a ab a ab a a ab ab a a a ab a a ab a ab ab a a ab a a ab ab ab ab a a a a a a ab ab a a ab a a ab a a ab ab ab ab ab ab a ab ab
*HyS0001.5967608 D1.10 a a ab ab a a a a a a a ab ab ab ab ab a ab a a ab a ab ab ab ab ab a a ab a ab ab ab ab a ab ab a ab a ab a a ab ab a a a ab a a ab a ab ab a a ab a a ab ab ab ab a a a a a a ab ab a a ab a a ab a a ab ab ab ab ab ab a ab ab
*HyS0001.5977947 D1.10 a a ab ab a a a a a a a ab ab ab ab ab a ab a a ab a ab ab ab ab ab a a ab a ab ab ab ab a ab ab a ab a ab a a ab ab a a a ab a a ab a ab ab a a ab a a ab ab ab ab a a a a a a ab ab a a ab a a ab a a ab ab ab ab ab ab a ab ab
*HyS0001.5985698 D1.10 ab ab a a ab ab ab ab ab ab ab a a a a a ab a ab ab a ab a a a a a ab ab a ab a a a a ab a a ab a ab a ab ab a a ab ab ab a ab ab a ab a a ab ab a ab ab a a a a ab ab ab ab ab ab a a ab ab a ab ab a ab ab a a a a a a ab a a
*HyS0001.5993701 D1.10 ab ab a a ab ab ab ab ab ab ab a a a a a ab a ab ab a ab a a a a a ab ab a ab a a a a ab a a ab a ab a ab ab a a ab ab ab a ab ab a ab a a ab ab a ab ab a a a a ab ab ab ab ab ab a a ab ab a ab ab a ab ab a a a a a a ab a a
*HyS0001.5999807 D1.10 a a ab ab a a a a a a a ab ab ab ab ab a ab a a ab a ab ab ab ab ab a a ab a ab ab ab ab a ab ab a ab a ab a a ab ab a a a ab a a ab a ab ab a a ab a a ab ab ab ab a a a a a a ab ab a a ab a a ab a a ab ab ab ab ab ab a ab ab
*HyS0001.6009411 D1.10 ab ab a a ab ab ab ab ab ab ab a a a a a ab a ab ab a ab a a a a a ab ab a ab a a a a ab a a ab a ab a ab ab a a ab ab ab a ab ab a ab a a ab ab a ab ab a a a a ab ab ab ab ab ab a a ab ab a ab ab a ab ab a a a a a a ab a a
*HyS0001.6015347 D1.10 ab ab a a ab ab ab ab ab ab ab a a a a a ab a ab ab a ab a a a a a ab ab a ab a a a a ab a a ab a ab a ab ab a a ab ab ab a ab ab a ab a a ab ab a ab ab a a a a ab ab ab ab ab ab a a ab ab a ab ab a ab ab a a a a a a ab a a
*HyS0001.6025255 D1.10 ab ab a a ab ab ab ab ab ab ab a a a a a ab a ab ab a ab a a a a a ab ab a ab a a a a ab a a ab a ab a ab ab a a ab ab ab a ab ab a ab a a ab ab a ab ab a a a a ab ab ab ab ab ab a a ab ab a ab ab a ab ab a a a a a a ab a a
*HyS0001.6032402 D1.10 ab ab a a ab ab ab ab ab ab ab a a a a a ab a ab ab a ab a a a a a ab ab a ab a a a a ab a a ab a ab a ab ab a a ab ab ab a ab ab a ab a a ab ab a ab ab a a a a ab ab ab ab ab ab a a ab ab a ab ab a ab ab a a a a a a ab a a
*HyS0001.6039228 D1.10 a a ab ab a a a a a a a ab ab ab ab ab a ab a a ab a ab ab ab ab ab a a ab a ab ab ab ab a ab ab a ab a ab a a ab ab a a a ab a a ab a ab ab a a ab a a ab ab ab ab a a a a a a ab ab a a ab a a ab a a ab ab ab ab ab ab a ab ab
*HyS0001.6046537 D1.10 a a ab ab a a a a a a a ab ab ab ab ab a ab a a ab a ab ab ab ab ab a a ab a ab ab ab ab a ab ab a ab a ab a a ab ab a a a ab a a ab a ab ab a a ab a a ab ab ab ab a a a a a a ab ab a a ab a a ab a a ab ab ab ab ab ab a ab ab
*HyS0001.6051914 D1.10 a a ab ab a a a a a a a ab ab ab ab ab a ab a a ab a ab ab ab ab ab a a ab a ab ab ab ab a ab ab a ab a ab a a ab ab a a a ab a a ab a ab ab a a ab a a ab ab ab ab a a a a a a ab ab a a ab a a ab a a ab ab ab ab ab ab a ab ab
*HyS0001.6056966 D1.10 a a ab ab a a a a a a a ab ab ab ab ab a ab a a ab a ab ab ab ab ab a a ab a ab ab ab ab a ab ab a ab a ab a a ab ab a a a ab a a ab a ab ab a a ab a a ab ab ab ab a a a a a a ab ab a a ab a a ab a a ab ab ab ab ab ab a ab ab
*HyS0001.6061991 D1.10 a a ab ab a a a a a a a ab ab ab ab ab a ab a a ab a ab ab ab ab ab a a ab a ab ab ab ab a ab ab a ab a ab a a ab ab a a a ab a a ab a ab ab a a ab a a ab ab ab ab a a a a a a ab ab a a ab a a ab a a ab ab ab ab ab ab a ab ab
*HyS0001.6067367 D1.10 ab ab a a ab ab ab ab ab ab ab a a a a a ab a ab ab a ab a a a a a ab ab a ab a a a a ab a a ab a ab a ab ab a a ab ab ab a ab ab a ab a a ab ab a ab ab a a a a ab ab ab ab ab ab a a ab ab a ab ab a ab ab a a a a a a ab a a
*HyS0001.6072380 D1.10 a a ab ab a a a a a a ab ab ab ab ab ab a ab a a ab a ab ab ab ab ab a a ab ab ab ab ab ab a ab ab a ab a ab a a ab a a a a ab a a ab a ab ab a a ab a a ab ab ab ab a a a a a a a ab a a ab a a ab a a ab ab ab ab ab ab a ab ab
*HyS0001.6077553 D1.10 a a ab ab a a a a a a ab ab ab ab ab ab a ab a a ab a ab ab ab ab ab a a ab ab ab ab ab ab a ab ab a ab a ab a a ab a a a a ab a a ab a ab ab a a ab a a ab ab ab ab a a a a a a a ab a a ab a a ab a a ab ab ab ab ab ab a ab ab
*HyS0001.6082621 D1.10 a a ab ab a a a a a a ab ab ab ab ab ab a ab a a ab a ab ab ab ab ab a a ab ab ab ab ab ab a ab ab a ab a ab a a ab a a a a ab a a ab a ab ab a a ab a a ab ab ab ab a a a a a a a ab a a ab a a ab a a ab ab ab ab ab ab a ab ab
*HyS0001.6088245 D1.10 a a ab ab a a a a a a ab ab ab ab ab ab a ab a a ab a ab ab ab ab ab a a ab ab ab ab ab ab a ab ab a ab a ab a a ab a a a a ab a a ab a ab ab a a ab a a ab ab ab ab a a a a a a a ab a a ab a a ab a a ab ab ab ab ab ab a ab ab
*HyS0001.6094775 D1.10 a a ab ab a a a a a a ab ab ab ab ab ab a ab a a ab a ab ab ab ab ab a a ab ab ab ab ab ab a ab ab a ab a ab a a ab a a a a ab a a ab a ab ab a a ab a a ab ab ab ab a a a a a a a ab a a ab a a ab a a ab ab ab ab ab ab a ab ab
*HyS0001.6100160 D1.10 a a ab ab a a a a a a ab ab ab ab ab ab a ab a a ab a ab ab ab ab ab a a ab ab ab ab ab ab a ab ab a ab a ab a a ab a a a a ab a a ab a ab ab a a ab a a ab ab ab ab a a a a a a a ab a a ab a a ab a a ab ab a ab ab ab a ab ab
*HyS0001.6105775 D1.10 a a ab ab a a a a a a ab ab ab ab ab ab a ab a a ab a ab ab ab ab ab a a ab ab ab ab ab ab a ab ab a ab a ab a a ab a a a a ab a a ab a ab ab a a ab a a ab ab ab ab a a a a a a a ab a a ab a a ab a a ab ab a ab ab ab a ab ab
*HyS0001.6111412 D1.10 a a ab ab a a a a a a ab ab ab ab ab ab a ab a a ab a ab ab ab ab ab a a ab ab ab ab ab ab a ab ab a ab a ab a a ab a a a a ab a a ab a ab ab a a ab a a ab ab ab ab a a a a a a a ab a a ab a a ab a a ab ab a ab ab ab a ab ab
*HyS0001.6117457 D1.10 a a ab ab a a a a a a ab ab ab ab ab ab a ab a a ab a ab ab ab ab ab a a ab ab ab ab ab ab a ab ab a ab a ab a a ab a a a a ab a a ab a ab ab a a ab a a ab ab ab ab a a a a a a a ab a a ab a a ab a a ab ab a ab ab ab a ab ab
*HyS0001.6126067 D1.10 a a ab ab a a a a a a ab ab ab ab ab ab a ab a a ab a ab ab ab ab ab a a ab ab ab ab ab ab a ab ab a ab a ab a a ab a a a a ab a a ab a ab ab a a ab a a ab ab ab ab a a a a a a a ab a a ab a a ab a a ab ab a ab ab ab a ab ab
*HyS0001.6135173 D1.10 a a ab ab a a a a a a ab ab ab ab ab ab a ab a a ab a ab ab ab ab ab a a ab ab ab ab ab ab a ab ab a ab a ab a a ab a a a a ab a a ab a ab ab a a ab a a ab ab ab ab a a a a a a a ab a a ab a a ab a a ab ab a ab ab ab a ab ab
*HyS0001.6141827 D1.10 a a ab ab a a a a a a ab ab ab ab ab ab a ab a a ab a ab ab ab ab ab a a ab ab ab ab ab ab a ab ab a ab a ab a a ab a a a a ab a a ab a ab ab a a ab a a ab ab ab ab a a a a a a a ab a a ab a a ab a a ab ab a ab ab ab a ab ab
*HyS0001.6147621 D1.10 a a ab ab a a a a a a ab ab ab ab ab ab a ab a a ab a ab ab ab ab ab a a ab ab ab ab ab ab a ab ab a ab a ab a a ab a a a a ab a a ab a ab ab a a ab a a ab ab ab ab a a a a a a a ab a a ab a a ab a a ab ab a ab ab ab a ab ab
*HyS0001.6153519 D1.10 a a ab ab a a a a a a ab ab ab ab ab ab a ab a a ab a ab ab ab ab ab a a ab ab ab ab ab ab a ab ab a ab a ab a a ab a a a a ab a a ab a ab ab a a ab a a ab ab ab ab a a a a a a a ab a a ab a a ab a a ab ab a ab ab ab a ab ab
*HyS0001.6162489 D1.10 ab ab a a ab ab ab ab ab ab a a a a a a ab a ab ab a ab a a a a a ab ab a a a a a a ab a a ab a ab a ab ab a ab ab ab ab a ab ab a ab a a ab ab a ab ab a a a a ab ab ab ab ab ab ab a ab ab a ab ab a ab ab a a ab a a a ab a a
*HyS0001.6172854 D1.10 a a ab ab a a a a a a ab ab ab ab ab ab a ab a a ab a ab ab ab ab ab a a ab ab ab ab ab ab a ab ab a ab a ab a a ab a a a a ab a a ab a ab ab a a ab a a ab ab ab ab a a a a a a a ab a a ab a a ab a a ab ab a ab ab ab a ab ab
*HyS0001.6190990 D1.10 a a ab ab a a a a a a ab ab ab ab ab ab a ab a a ab a ab ab ab ab ab a a ab ab ab ab ab ab a ab ab a ab a ab a a ab a a a a ab a a ab a ab ab a a ab a a ab ab ab ab a a a a a a a ab a a ab a a ab a a ab ab a ab ab ab a ab ab
*HyS0001.6196037 D1.10 a a ab ab a a a a a a ab ab ab ab ab ab a ab a a ab a ab ab ab ab ab a a ab ab ab ab ab ab a ab ab a ab a ab a a ab a a a a ab a a ab a ab ab a a ab a a ab ab ab ab a a a a a a a ab a a ab a a ab a a ab ab a ab ab ab a ab ab
*HyS0001.6202707 D1.10 ab ab a a ab ab ab ab ab ab a a a a a a ab a ab ab a ab a a a a a ab ab a a a a a a ab a a ab a ab a ab ab a ab ab ab ab a ab ab a ab a a ab ab a ab ab a a a a ab ab ab ab ab ab ab a ab ab a ab ab a ab ab a a ab a a a ab a a
*HyS0001.6208062 D1.10 a a ab ab a a a a a a ab ab ab ab ab ab a ab a a ab a ab ab ab ab ab a a ab ab ab ab ab ab a ab ab a ab a ab a a ab a a a a ab a a ab a ab ab a a ab a a ab ab ab ab a a a a a a a ab a a ab a a ab a a ab ab a ab ab ab a ab ab
*HyS0001.6220165 D1.10 a a ab ab a a a a a a ab ab ab ab ab ab a ab a a ab a ab ab ab ab ab a a ab ab ab ab ab ab a ab ab a ab a ab a a ab a a a a ab a a ab a ab ab a a ab a a ab ab ab ab a a a a a a a ab a a ab a a ab a a ab ab a ab ab ab a ab ab
*HyS0001.6244531 D1.10 ab ab a a ab ab ab ab ab ab a a a a a a ab a ab ab a ab a a a a a ab ab a a a a a a ab a a ab a ab a ab ab a ab ab ab ab a ab ab a ab a a ab ab a ab ab a a a a ab ab ab ab ab ab ab a ab ab a ab ab a ab ab a a ab a a a ab a a
*HyS0001.6249945 D1.10 ab ab a a ab ab ab ab ab ab a a a a a a ab a ab ab a ab a a a a a ab ab a a a a a a ab a a ab a ab a ab ab a ab ab ab ab a ab ab a ab a a ab ab a ab ab a a a a ab ab ab ab ab ab ab a ab ab a ab ab a ab ab a a ab a a a ab a a
*HyS0001.6256763 D1.10 a a ab ab a a a a a a ab ab ab ab ab ab a ab a a ab a ab ab ab ab ab a a ab ab ab ab ab ab a ab ab a ab a ab a a ab a a a a ab a a ab a ab ab a a ab a a ab ab ab ab a a a a a a a ab a a ab a a ab a a ab ab a ab ab ab a ab ab
*HyS0001.6261987 D1.10 a a ab ab a a a a a a ab ab ab ab ab ab a ab a a ab a ab ab ab ab ab a a ab ab ab ab ab ab a ab ab a ab a ab a a ab a a a a ab a a ab a ab ab a a ab a a ab ab ab ab a a a a a a a ab a a ab a a ab a a ab ab a ab ab ab a ab ab
*HyS0001.6267717 D1.10 a a ab ab a a a a a a ab ab ab ab ab ab a ab a a ab a ab ab ab ab ab a a ab ab ab ab ab ab a ab ab a ab a ab a a ab a a a a ab a a ab a ab ab a a ab a a ab ab ab ab a a a a a a a ab a a ab a a ab a a ab ab a ab ab ab a ab ab
*HyS0001.6273675 D1.10 - a ab ab a a a a a a ab ab ab ab ab ab - ab a a ab a ab ab ab ab ab - a ab ab ab ab ab ab a ab ab - ab a ab a a ab a a a - ab a a ab a ab ab a a ab - a ab ab ab ab a a a a - a a ab a a ab a a ab a a ab ab a ab ab ab a ab ab
*HyS0001.6278806 D1.10 a a ab ab a a a a a a ab ab ab ab ab ab a ab a a ab a ab ab ab ab ab a a ab ab ab ab ab ab a ab ab a ab a ab a a ab a a a a ab a a ab a ab ab a a ab a a ab ab ab ab a a a a a a a ab a a ab a a ab a a ab ab a ab ab ab a ab ab
*HyS0001.6285090 D1.10 ab ab a a ab ab ab ab ab ab a a a a a a ab a ab ab a ab a a a a a ab ab a a a a a a ab a a ab a ab a ab ab a ab ab ab ab a ab ab a ab a a ab ab a ab ab a a a a ab ab ab ab ab ab ab a ab ab a ab ab a ab ab a a ab a a a ab a a
*HyS0001.6296197 D1.10 ab ab a a ab ab ab ab ab ab a a a a a a ab a ab ab a ab a a a a a ab ab a a a a a a ab a a ab a ab a ab ab a ab ab ab ab a ab ab a ab a a ab ab a ab ab a a a a ab ab ab ab ab ab ab a ab ab a ab ab a ab ab a a ab a a a ab a a
*HyS0001.6307879 D1.10 ab ab a a ab ab ab ab ab ab a a a a a a ab a ab ab a ab a a a a a ab ab a a a a a a ab a a ab a ab a ab ab a ab ab ab ab a ab ab a ab a a ab ab a ab ab a a a a ab ab ab ab ab ab ab a ab ab a ab ab a ab ab a a ab a a a ab a a
*HyS0001.6313019 D1.10 a a ab ab a a a a a a ab ab ab ab ab ab a ab a a ab a ab ab ab ab ab a a ab ab ab ab ab ab a ab ab a ab a ab a a ab a a a a ab a a ab a ab ab a a ab a a ab ab ab ab a a a a a a a ab a a ab a a ab a a ab ab a ab ab ab a ab ab
*HyS0001.6318089 D1.10 ab ab a a ab ab ab ab ab ab a a a a a a ab a ab ab a ab a a a a a ab ab a a a a a a ab a a ab a ab a ab ab a ab ab ab ab a ab ab a ab a a ab ab a ab ab a a a a ab ab ab ab ab ab ab a ab ab a ab ab a ab ab a a ab a a a ab a a
*HyS0001.6326183 D1.10 a a ab ab a a a a a a ab ab ab ab ab ab a ab a a ab a ab ab ab ab ab a a ab ab ab ab ab ab a ab ab a ab a ab a a ab a a a a ab a a ab a ab ab a a ab a a ab ab ab ab a a a a a a a ab a a ab a a ab a a ab ab a ab ab ab a ab ab
*HyS0001.6334857 D1.10 a a ab ab a a a a a a ab ab ab ab ab ab a ab a a ab a ab ab ab ab ab a a ab ab ab ab ab ab a ab ab a ab a ab a a ab a a a a ab a a ab a ab ab a a ab a a ab ab ab ab a a a a a a a ab a a ab a a ab a a ab ab a ab ab ab a ab ab
*HyS0001.6340103 D1.10 a a ab ab a a - a a a ab ab ab ab ab ab a ab a a ab a ab - ab ab ab a a ab ab a ab - ab a ab ab a ab a ab a a ab a a a a ab a a - a ab ab a a ab a a ab - ab ab a a a - a a a ab a a ab a a ab a a ab ab a ab a ab a ab ab
*HyS0001.6346645 D1.10 a a ab ab a a a a a a ab ab ab ab ab ab a ab a a ab a ab ab ab ab ab a a ab ab ab ab ab ab a ab ab a ab a ab a a ab a a a a ab a a ab a ab ab a a ab a a ab ab ab ab a a a a a a a ab a a ab a a ab a a ab ab a ab ab ab a ab ab
*HyS0001.6352199 D1.10 a a ab ab a a a a a a ab ab ab ab ab ab a ab a a ab a ab ab ab ab ab a a ab ab ab ab ab ab a ab ab a ab a ab a a ab a a a a ab a a ab a ab ab a a ab a a ab ab ab ab a a a a a a a ab a a ab a a ab a a ab ab a ab ab ab a ab ab
*HyS0001.6360374 D1.10 ab ab a a ab ab ab ab ab ab a a a a a a ab a ab ab a ab a a a a a ab ab a a a a a a ab a a ab a ab a ab ab a ab ab ab ab a ab ab a ab a a ab ab a ab ab a a a a ab ab ab ab ab ab ab a ab ab a ab ab a ab ab a a ab a a a ab a a
*HyS0001.6366097 D1.10 ab ab a a ab ab ab ab ab ab a a a a a a ab a ab ab a ab a a a a a ab ab a a a a a a ab a a ab a ab a ab ab a ab ab ab ab a ab ab a ab a a ab ab a ab ab a a a a ab ab ab ab ab ab ab a ab ab a ab ab a ab ab a a ab a a a ab a a
*HyS0001.6371107 D1.10 ab ab a a ab ab ab ab ab ab a a a a a a ab a ab ab a ab a a a a a ab ab a a a a a a ab a a ab a ab a ab ab a ab ab ab ab a ab ab a ab a a ab ab a ab ab a a a a ab ab ab ab ab ab ab a ab ab a ab ab a ab ab a a ab a a a ab a a
*HyS0001.6376540 D1.10 ab ab a a ab ab ab ab ab ab a a a a a a ab a ab ab a ab a a a a a ab ab a a a a a a ab a a ab a ab a ab ab a ab ab ab ab a ab ab a ab a a ab ab a ab ab a a a a ab ab ab ab ab ab ab a ab ab a ab ab a ab ab a a ab a a a ab a a
*HyS0001.6381636 D1.10 ab ab a a ab ab ab ab ab ab a a a a a a ab a ab ab a ab a a a a a ab ab a a a a a a ab a a ab a ab a ab ab a ab ab ab ab a ab ab a ab a a ab ab a ab ab a a a a ab ab ab ab ab ab ab a ab ab a ab ab a ab ab a a ab a a a ab a a
*HyS0001.6386660 D1.10 ab ab a a ab ab ab ab ab ab a a a a a a ab a ab ab a ab a a a a a ab ab a a a a a a ab a a ab a ab a ab ab a ab ab ab ab a ab ab a ab a a ab ab a ab ab a a a a ab ab ab ab ab ab ab a ab ab a ab ab a ab ab a a ab a a a ab a a
*HyS0001.6393118 D1.10 a a ab ab a a a a a a ab ab ab ab ab ab a ab a a ab a ab ab ab ab ab a a ab ab ab ab ab ab a ab ab a ab a ab a a ab a a a a ab a a ab a ab ab a a ab a a ab ab ab ab a a a a a a a ab a a ab a a ab a a ab ab a ab ab ab a ab ab
*HyS0001.6401044 D1.10 ab ab a a ab ab ab ab ab ab a a a a a a ab a ab ab a ab a a a a a ab ab a a a a a a ab a a ab a ab a ab ab a ab ab ab ab a ab ab a ab a a ab ab a ab ab a a a a ab ab ab ab ab ab ab a ab ab a ab ab a ab ab a a ab a a a ab a a
*HyS0001.6406222 D1.10 ab ab a a ab ab ab ab ab ab a a a a a a ab a ab ab a ab a a a a a ab ab a a a a a a ab a a ab a ab a ab ab a ab ab ab ab a ab ab a ab a a ab ab a ab ab a a a a ab ab ab ab ab ab ab a ab ab a ab ab a ab ab a a ab a a a ab a a
*HyS0001.6411281 D1.10 a a ab ab a a a a a a ab ab ab ab ab ab a ab a a ab a ab ab ab ab ab a a ab ab ab ab ab ab a ab ab a ab a ab a a ab a a a a ab a a ab a ab ab a a ab a a ab ab ab ab a a a a a a a ab a a ab a a ab a a ab ab a ab ab ab a ab ab
*HyS0001.6416397 D1.10 a a ab ab a a a a a a ab ab ab ab ab ab a ab a a ab a ab ab ab ab ab a a ab ab ab ab ab ab a ab ab a ab a ab a a ab a a a a ab a a ab a ab ab a a ab a a ab ab ab ab a a a a a a a ab a a ab a a ab a a ab ab a ab ab ab a ab ab
*HyS0001.6423210 D1.10 a a ab ab a a a a a a ab ab ab ab ab ab a ab a a ab a ab ab ab ab ab a a ab ab ab ab ab ab a ab ab a ab a ab a a ab a a a a ab a a ab a ab ab a a ab a a ab ab ab ab a a a a a a a ab a a ab a a ab a a ab ab a ab ab ab a ab ab
*HyS0001.6428832 D1.10 ab ab a a ab ab ab ab ab ab a a a a a a ab a ab ab a ab a a a a a ab ab a a a a a a ab a a ab a ab a ab ab a ab ab ab ab a ab ab a ab a a ab ab a ab ab a a a a ab ab ab ab ab ab ab a ab ab a ab ab a ab ab a a ab a a a ab a a
*HyS0001.6437504 D1.10 ab ab a a ab ab ab ab ab ab a a a a a a ab a ab ab a ab a a a a a ab ab a a a a a a ab a a ab a ab a ab ab a ab ab ab ab a ab ab a ab a a ab ab a ab ab a a a a ab ab ab ab ab ab ab a ab ab a ab ab a ab ab a a ab a a a ab a a
*HyS0001.6448634 D1.10 a a ab ab a a a a a a ab ab ab ab ab ab a ab a a ab a ab ab ab ab ab a a ab ab ab ab ab ab a ab ab a ab a ab a a ab a a a a ab a a ab a ab ab a a ab a a ab ab ab ab a a a a a a a ab a a ab a a ab a a ab ab a ab ab ab a ab ab
*HyS0001.6454389 D1.10 a a ab ab a a a a a a ab ab ab ab ab ab a ab a a ab a ab ab ab ab ab a a ab ab ab ab ab ab a ab ab a ab a ab a a ab a a a a ab a a ab a ab ab a a ab a a ab ab ab ab a a a a a a a ab a a ab a a ab a a ab ab a ab ab ab a ab ab
*HyS0001.6460442 D1.10 a a ab ab a a a a a a ab ab ab ab ab ab a ab a a ab a ab ab ab ab ab a a ab ab ab ab ab ab a ab ab a ab a ab a a ab a a a a ab a a ab a ab ab a a ab a a ab ab ab ab a a a a a a a ab a a ab a a ab a a ab ab a ab ab ab a ab ab
*HyS0001.6478563 D1.10 a a ab ab a a a a a a ab ab ab ab ab ab a ab a a ab a ab ab ab ab ab a a ab ab ab ab ab ab a ab ab a ab a ab a a ab a a a a ab a a ab a ab ab a a ab a a ab ab ab ab a a a a a a a ab a a ab a a ab a a ab ab a ab ab ab a ab ab
*HyS0001.6485133 D1.10 ab ab a a ab ab ab ab ab ab a a a a a a ab a ab ab a ab a a a a a ab ab a a a a a a ab a a ab a ab a ab ab a ab ab ab ab a ab ab a ab a a ab ab a ab ab a a a a ab ab ab ab ab ab ab a ab ab a ab ab a ab ab a a ab a a a ab a a
*HyS0001.6490500 D1.10 ab ab a a ab ab ab ab ab ab a a a a a a ab a ab ab a ab a a a a a ab ab a a a a a a ab a a ab a ab a ab ab a ab ab ab ab a ab ab a ab a a ab ab a ab ab a a a a ab ab ab ab ab ab ab a ab ab a ab ab a ab ab a a ab a a a ab a a
*HyS0001.6496172 D1.10 a a ab ab a a a a a a ab ab ab ab ab ab a ab a a ab a ab ab ab ab ab a a ab ab ab ab ab ab a ab ab a ab a ab a a ab a a a a ab a a ab a ab ab a a ab a a ab ab ab ab a a a a a a a ab a a ab a a ab a a ab ab a ab ab ab a ab ab
*HyS0001.6510951 D1.10 ab ab a a ab ab ab ab ab ab a a a a a a ab a ab ab a ab a a a a a ab ab a a a a a a ab a a ab a ab a ab ab a ab ab ab ab a ab ab a ab a a ab ab a ab ab a a a a ab ab ab ab ab ab ab a ab ab a ab ab a ab ab a a ab a a a ab a a
*HyS0001.6517029 D1.10 ab ab a a ab ab ab ab ab ab a a a a a a ab a ab ab a ab a a a a a ab ab a a a a a a ab a a ab a ab a ab ab a ab ab ab ab a ab ab a ab a a ab ab a ab ab a a a a ab ab ab ab ab ab ab a ab ab a ab ab a ab ab a a ab a a a ab a a
*HyS0001.6525375 D1.10 ab ab a a ab ab ab ab ab ab a a a a a a ab a ab ab a ab a a a a a ab ab a a a a a a ab a a ab a ab a ab ab a ab ab ab ab a ab ab a ab a a ab ab a ab ab a a a a ab ab ab ab ab ab ab a ab ab a ab ab a ab ab a a ab a a a ab a a
*HyS0001.6554535 D1.10 ab ab a a ab ab ab ab ab ab a a a a a a ab a ab ab a ab a a a a a ab ab a a a a a a ab a a ab a ab a ab ab a ab ab ab ab a ab ab a ab a a ab ab a ab ab a a a a ab ab ab ab ab ab ab a ab ab a ab ab a ab ab a a ab a a a ab a a
*HyS0001.6559826 D1.10 ab ab a a ab ab ab ab ab ab a a a a a a ab a ab ab a ab a a a a a ab ab a a a a a a ab a a ab a ab a ab ab a ab ab ab ab a ab ab a ab a a ab ab a ab ab a a a a ab ab ab ab ab ab ab a ab ab a ab ab a ab ab a a ab a a a ab a a
*HyS0001.6565769 D1.10 ab ab a a ab ab ab ab ab ab a a a a a a ab a ab ab a ab a a a a a ab ab a a a a a a ab a a ab a ab a ab ab a ab ab ab ab a ab ab a ab a a ab ab a ab ab a a a a ab ab ab ab ab ab ab a ab ab a ab ab a ab ab a a ab a a a ab a a
*HyS0001.6571892 D1.10 a a ab ab a a a a a a ab ab ab ab ab ab a ab a a ab a ab ab ab ab ab a a ab ab ab ab ab ab a ab ab a ab a ab a a ab a a a a ab a a ab a ab ab a a ab a a ab ab ab ab a a a a a a a ab a a ab a a ab a a ab ab a ab ab ab a ab ab
*HyS0001.6592347 D1.10 a a ab ab a a a a a a ab ab ab ab ab ab a ab a a ab a ab ab ab ab ab a a ab ab ab ab ab ab a ab ab a ab a ab a a ab a a a a ab a a ab a ab ab a a ab a a ab ab ab ab a a a a a a a ab a a ab a a ab a a ab ab a ab ab ab a ab ab
*HyS0001.6598354 D1.10 a a ab ab a a a a a a ab ab ab ab ab ab a ab a a ab a ab ab ab ab ab a a ab ab ab ab ab ab a ab ab a ab a ab a a ab a a a a ab a a ab a ab ab a a ab a a ab ab ab ab a a a a a a a ab a a ab a a ab a a ab ab a ab ab ab a ab ab
*HyS0001.6610236 D1.10 ab ab a a ab ab ab ab ab ab a a a a a a ab a ab ab a ab a a a a a ab ab a a a a a a ab a a ab a ab a ab ab a ab ab ab ab a ab ab a ab a a ab ab a ab ab a a a a ab ab ab ab ab ab ab a ab ab a ab ab a ab ab a a ab a a a ab a a
*HyS0001.6619073 D1.10 ab ab a a ab ab ab ab ab ab a a a a a a ab a ab ab a ab a a a a a ab ab a a a a a a ab a a ab a ab a ab ab a ab ab ab ab a ab ab a ab a a ab ab a ab ab a a a a ab ab ab ab ab ab ab a ab ab a ab ab a ab ab a a ab a a a ab a a
*HyS0001.6625264 D1.10 ab ab a a ab ab ab ab ab ab a a a a a a ab a ab ab a ab a a a a a ab ab a a a a a a ab a a ab a ab a ab ab a ab ab ab ab a ab ab a ab a a ab ab a ab ab a a a a ab ab ab ab ab ab ab a ab ab a ab ab a ab ab a a ab a a a ab a a
*HyS0001.6630896 D1.10 ab ab a a ab ab ab ab ab ab a a a a a a ab a ab ab a ab a a a a a ab ab a a a a a a ab a a ab a ab a ab ab a ab ab ab ab a ab ab a ab a a ab ab a ab ab a a a a ab ab ab ab ab ab ab a ab ab a ab ab a ab ab a a ab a a a ab a a
*HyS0001.6635965 D1.10 a a ab ab a a a a a a ab ab ab ab ab ab a ab a a ab a ab ab ab ab ab a a ab ab ab ab ab ab a ab ab a ab a ab a a ab a a a a ab a a ab a ab ab a a ab a a ab ab ab ab a a a a a a a ab a a ab a a ab a a ab ab a ab ab ab a ab ab
*HyS0001.6641946 D1.10 ab ab a a ab ab ab ab ab ab a a a a a a ab a ab ab a ab a a a a a ab ab a a a a a a ab a a ab a ab a ab ab a ab ab ab ab a ab ab a ab a a ab ab a ab ab a a a a ab ab ab ab ab ab ab a ab ab a ab ab a ab ab a a ab a a a ab a a
*HyS0001.6647318 D1.10 a a ab ab a a a a a a ab ab ab ab ab ab a ab a a ab a ab ab ab ab ab a a ab ab ab ab ab ab a ab ab a ab a ab a a ab a a a a ab a a ab a ab ab a a ab a a ab ab ab ab a a a a a a a ab a a ab a a ab a a ab ab a ab ab ab a ab ab
*HyS0001.6658563 D1.10 a a ab ab a a a a a a ab ab ab ab ab ab a ab a a ab a ab ab ab ab ab a a ab ab ab ab ab ab a ab ab a ab a ab a a ab a a a a ab a a ab a ab ab a a ab a a ab ab ab ab a a a a a a a ab a a ab a a ab a a ab ab a ab ab ab a ab ab
*HyS0001.6705672 D1.10 ab ab a a ab ab ab ab ab ab a a a a a a ab a ab ab a ab a a a a a ab ab a a a a a a ab a a ab a ab a ab ab a ab ab ab ab a ab ab a ab a a ab ab a ab ab a a a a ab ab ab ab ab ab ab a ab ab a ab ab a ab ab a a ab a a a ab a a
*HyS0001.6715992 D1.10 a a ab ab a a a a a a ab ab ab ab ab ab a ab a a ab a ab ab ab ab ab a a ab ab ab ab ab ab a ab ab a ab a ab a a ab a a a a ab a a ab a ab ab a a ab a a ab ab ab ab a a a a a a a ab a a ab a a ab a a ab ab a ab ab ab a ab ab
*HyS0001.6721814 D1.10 a a ab ab a a a a a a ab ab ab ab ab ab a ab a a ab a ab ab ab ab ab a a ab ab ab ab ab ab a ab ab a ab a ab a a ab a a a a ab a a ab a ab ab a a ab a a ab ab ab ab a a a a a a a ab a a ab a a ab a a ab ab a ab ab ab a ab ab
*HyS0001.6728577 D1.10 a a ab ab a a a a a a ab ab ab ab ab ab a ab a a ab a ab ab ab ab ab a a ab ab ab ab ab ab a ab ab a ab a ab a a ab a a a a ab a a ab a ab ab a a ab a a ab ab ab ab a a a a a a a ab a a ab a a ab a a ab ab a ab ab ab a ab ab
*HyS0001.6733669 D1.10 ab ab a a ab ab ab ab ab ab a a a a a a ab a ab ab a ab a a a a a ab ab a a a a a a ab a a ab a ab a ab ab a ab ab ab ab a ab ab a ab a a ab ab a ab ab a a a a ab ab ab ab ab ab ab a ab ab a ab ab a ab ab a a ab a a a ab a a
*HyS0001.6741309 D1.10 ab ab a a ab ab ab ab ab ab a a a a a a ab a ab ab a ab a a a a a ab ab a a a a a a ab a a ab a ab a ab ab a ab ab ab ab a ab ab a ab a a ab ab a ab ab a a a a ab ab ab ab ab ab ab a ab ab a ab ab a ab ab a a ab a a a ab a a
*HyS0001.6747330 D1.10 ab ab a a ab ab ab ab ab ab a a a a a a ab a ab ab a ab a a a a a ab ab a a a a a a ab a a ab a ab a ab ab a ab ab ab ab a ab ab a ab a a ab ab a ab ab a a a a ab ab ab ab ab ab ab a ab ab a ab ab a ab ab a a ab a a a ab a a
*HyS0001.6754862 D1.10 a a ab ab a a a a a a ab ab ab ab ab ab a ab a a ab a ab ab ab ab ab a a ab ab ab ab ab ab a ab ab a ab a ab a a ab a a a a ab a a ab a ab ab a a ab a a ab ab ab ab a a a a a a a ab a a ab a a ab a a ab ab a ab ab ab a ab ab
*HyS0001.6770530 D1.10 a a ab ab a a a a a a ab ab ab ab ab ab a ab a a ab a ab ab ab ab ab a a ab ab ab ab ab ab a ab ab a ab a ab a a ab a a a a ab a a ab a ab ab a a ab a a ab ab ab ab a a a a a a a ab a a ab a a ab a a ab ab a ab ab ab a ab ab
*HyS0001.6777345 D1.10 ab ab a a ab ab ab ab ab ab a a a a a a ab a ab ab a ab a a a a a ab ab a a a a a a ab a a ab a ab a ab ab a ab ab ab ab a ab ab a ab a a ab ab a ab ab a a a a ab ab ab ab ab ab ab a ab ab a ab ab a ab ab a a ab a a a ab a a
*HyS0001.6782508 D1.10 ab ab a a ab ab ab ab ab ab a a a a a a ab a ab ab a ab a a a a a ab ab a a a a a a ab a a ab a ab a ab ab a ab ab ab ab a ab ab a ab a a ab ab a ab ab a a a a ab ab ab ab ab ab ab a ab ab a ab ab a ab ab a a ab a a a ab a a
*HyS0001.6787604 D1.10 a a ab ab a a a a a a ab ab ab ab ab ab a ab a a ab a ab ab ab ab ab a a ab ab ab ab ab ab a ab ab a ab a ab a a ab a a a a ab a a ab a ab ab a a ab a a ab ab ab ab a a a a a a a ab a a ab a a ab a a ab ab a ab ab ab a ab ab
*HyS0001.6792667 D1.10 a a ab ab a a a a a a ab ab ab ab ab ab a ab a a ab a ab ab ab ab ab a a ab ab ab ab ab ab a ab ab a ab a ab a a ab a a a a ab a a ab a ab ab a a ab a a ab ab ab ab a a a a a a a ab a a ab a a ab a a ab ab a ab ab ab a ab ab
*HyS0001.6797904 D1.10 ab ab a a ab ab ab ab ab ab a a a a a a ab a ab ab a ab a a a a a ab ab a a a a a a ab a a ab a ab a ab ab a ab ab ab ab a ab ab a ab a a ab ab a ab ab a a a a ab ab ab ab ab ab ab a ab ab a ab ab a ab ab a a ab a a a ab a a
*HyS0001.6825939 D1.10 ab ab a a ab ab ab ab ab ab a a a a a a ab a ab ab a ab a a a a a ab ab a a a a a a ab a a ab a ab a ab ab a ab ab ab ab a ab ab a ab a a ab ab a ab ab a a a a ab ab ab ab ab ab ab a ab ab a ab ab a ab ab a a ab a a a ab a a
*HyS0001.6832551 D1.10 a a ab ab a a a a a a ab ab ab ab ab ab a ab a a ab a ab ab ab ab ab a a ab ab ab ab ab ab a ab ab a ab a ab a a ab a a a a ab a a ab a ab ab a a ab a a ab ab ab ab a a a a a a a ab a a ab a a ab a a ab ab a ab ab ab a ab ab
*HyS0001.6837826 D1.10 ab ab a a ab ab ab ab ab ab a a a a a a ab a ab ab a ab a a a a a ab ab a a a a a a ab a a ab a ab a ab ab a ab ab ab ab a ab ab a ab a a ab ab a ab ab a a a a ab ab ab ab ab ab ab a ab ab a ab ab a ab ab a a ab a a a ab a a
*HyS0001.6844129 D1.10 ab ab a a ab ab ab ab ab ab a a a a a a ab a ab ab a ab a a a a a ab ab a a a a a a ab a a ab a ab a ab ab a ab ab ab ab a ab ab a ab a a ab ab a ab ab a a a a ab ab ab ab ab ab ab a ab ab a ab ab a ab ab a a ab a a a ab a a
*HyS0001.6853027 D1.10 ab ab a a ab ab ab ab ab ab a a a a a a ab a ab ab a ab a a a a a ab ab a a a a a a ab a a ab a ab a ab ab a ab ab ab ab a ab ab a ab a a ab ab a ab ab a a a a ab ab ab ab ab ab ab a ab ab a ab ab a ab ab a a ab a a a ab a a
*HyS0001.6858293 D1.10 ab ab a a ab ab ab ab ab ab a a a a a a ab a ab ab a ab a a a a a ab ab a a a a a a ab a a ab a ab a ab ab a ab ab ab ab a ab ab a ab a a ab ab a ab ab a a a a ab ab ab ab ab ab ab a ab ab a ab ab a ab ab a a ab a a a ab a a
*HyS0001.6863375 D1.10 ab ab a a ab ab ab ab ab ab a a a a a a ab a ab ab a ab a a a a a ab ab a a a a a a ab a a ab a ab a ab ab a ab ab ab ab a ab ab a ab a a ab ab a ab ab a a a a ab ab ab ab ab ab ab a ab ab a ab ab a ab ab a a ab a a a ab a a
*HyS0001.6869284 D1.10 ab ab a a ab ab ab ab ab ab a a a a a a ab a ab ab a ab a a a a a ab ab a a a a a a ab a a ab a ab a ab ab a ab ab ab ab a ab ab a ab a a ab ab a ab ab a a a a ab ab ab ab ab ab ab a ab ab a ab ab a ab ab a a ab a a a ab a a
*HyS0001.6877905 D1.10 ab ab a a ab ab ab ab ab ab a a a a a a ab a ab ab a ab a a a a a ab ab a a a a a a ab a a ab a ab a ab ab a ab ab ab ab a ab ab a ab a a ab ab a ab ab a a a a ab ab ab ab ab ab ab a ab ab a ab ab a ab ab a a ab a a a ab a a
*HyS0001.6908257 D1.10 ab ab a a ab ab ab ab ab ab a a a a a a ab a ab ab a ab a a a a a ab ab a a a a a a ab a a ab a ab a ab ab a ab ab ab ab a ab ab a ab a a ab ab a ab ab a a a a ab ab ab ab ab ab ab a ab ab a ab ab a ab ab a a ab a a a ab a a
*HyS0001.7053091 D1.10 a a ab ab a a a a a a ab ab ab ab ab ab a ab a a ab a ab ab ab ab ab a a ab ab ab ab ab ab a ab ab a ab a ab a a ab a a a a ab a a ab a ab ab a a ab a a ab ab ab ab a a a a a a a ab a a ab a a ab a a ab ab a ab ab ab a ab ab
*HyS0001.7060695 D1.10 a a ab ab a a a a a a ab ab ab ab ab ab a ab a a ab a ab ab ab ab ab a a ab ab ab ab ab ab a ab ab a ab a ab a a ab a a a a ab a a ab a ab ab a a ab a a ab ab ab ab a a a a a a a ab a a ab a a ab a a ab ab a ab ab ab a ab ab
*HyS0001.7067419 D1.10 ab ab a a ab ab ab ab ab ab a a a a a a ab a ab ab a ab a a a a a ab ab a a a a a a ab a a ab a ab a ab ab a ab ab ab ab a ab ab a ab a a ab ab a ab ab a a a a ab ab ab ab ab ab ab a ab ab a ab ab a ab ab a a ab a a a ab a a
*HyS0001.7077021 D1.10 ab ab a a ab ab ab ab ab ab a a a a a a ab a ab ab a ab a a a a a ab ab a a a a a a ab a a ab a ab a ab ab a ab ab ab ab a ab ab a ab a a ab ab a ab ab a a a a ab ab ab ab ab ab ab a ab ab a ab ab a ab ab a a ab a a a ab a a
*HyS0001.7088400 D1.10 ab ab a a ab ab ab ab ab ab a a a a a a ab a ab ab a ab a a a a a ab ab a a a a a a ab a a ab a ab a ab ab a ab ab ab ab a ab ab a ab a a ab ab a ab ab a a a a ab ab ab ab ab ab ab a ab ab a ab ab a ab ab a a ab a a a ab a a
*HyS0001.7109189 D1.10 ab ab a a ab ab ab ab ab ab a a a a a a ab a ab ab a ab a a a a a ab ab a a a a a a ab a a ab a ab a ab ab a ab ab ab ab a ab ab a ab a a ab ab a ab ab a a a a ab ab ab ab ab ab ab a ab ab a ab ab a ab ab a a ab a a a ab a a
*HyS0001.7114959 D1.10 ab ab a a ab ab ab ab ab ab a a a a a a ab a ab ab a ab a a a a a ab ab a a a a a a ab a a ab a ab a ab ab a ab ab ab ab a ab ab a ab a a ab ab a ab ab a a a a ab ab ab ab ab ab ab a ab ab a ab ab a ab ab a a ab a a a ab a a
*HyS0001.7124504 D1.10 ab ab a a ab ab ab ab ab ab a a a a a a ab a ab ab a ab a a a a a ab ab a a a a a a ab a a ab a ab a ab ab a ab ab ab ab a ab ab a ab a a ab ab a ab ab a a a a ab ab ab ab ab ab ab a ab ab a ab ab a ab ab a a ab a a a ab a a
*HyS0001.7130730 D1.10 ab ab a a ab ab ab ab ab ab a a a a a a ab a ab ab a ab a a a a a ab ab a a a a a a ab a a ab a ab a ab ab a ab ab ab ab a ab ab a ab a a ab ab a ab ab a a a a ab ab ab ab ab ab ab a ab ab a ab ab a ab ab a a ab a a a ab a a
*HyS0001.7136900 D1.10 ab ab a a ab ab ab ab ab ab a a a a a a ab a ab ab a ab a a a a a ab ab a a a a a a ab a a ab a ab a ab ab a ab ab ab ab a ab ab a ab a a ab ab a ab ab a a a a ab ab ab ab ab ab ab a ab ab a ab ab a ab ab a a ab a a a ab a a
*HyS0001.7144933 D1.10 ab ab a a ab ab ab ab ab ab a a a a a a ab a ab ab a ab a a a a a ab ab a a a a a a ab a a ab a ab a ab ab a ab ab ab ab a ab ab a ab a a ab ab a ab ab a a a a ab ab ab ab ab ab ab a ab ab a ab ab a ab ab a a ab a a a ab a a
*HyS0001.7150770 D1.10 a a ab ab a a a a a a ab ab ab ab ab ab a ab a a ab a ab ab ab ab ab a a ab ab ab ab ab ab a ab ab a ab a ab a a ab a a a a ab a a ab a ab ab a a ab a a ab ab ab ab a a a a a a a ab a a ab a a ab a a ab ab a ab ab ab a ab ab
*HyS0001.7157090 D1.10 a a ab ab a a a a a a ab ab ab ab ab ab a ab a a ab a ab ab ab ab ab a a ab ab ab ab ab ab a ab ab a ab a ab a a ab a a a a ab a a ab a ab ab a a ab a a ab ab ab ab a a a a a a a ab a a ab a a ab a a ab ab a ab ab ab a ab ab
*HyS0001.7164765 D1.10 ab ab a a ab ab ab ab ab ab a a a a a a ab a ab ab a ab a a a a a ab ab a a a a a a ab a a ab a ab a ab ab a ab ab ab ab a ab ab a ab a a ab ab a ab ab a a a a ab ab ab ab ab ab ab a ab ab a ab ab a ab ab a a ab a a a ab a a
*HyS0001.7179105 D1.10 ab ab a a ab ab ab ab ab ab a a a a a a ab a ab ab a ab a a a a a ab ab a a a a a a ab a a ab a ab a ab ab a ab ab ab ab a ab ab a ab a a ab ab a ab ab a a a a ab ab ab ab ab ab ab a ab ab a ab ab a ab ab a a ab a a a ab a a
*HyS0001.7186231 D1.10 a a ab ab a a a a a a ab ab ab ab ab ab a ab a a ab a ab ab ab ab ab a a ab ab ab ab ab ab a ab ab a ab a ab a a ab a a a a ab a a ab a ab ab a a ab a a ab ab ab ab a a a a a a a ab a a ab a a ab a a ab ab a ab ab ab a ab ab
*HyS0001.7191376 D1.10 a a ab ab a a a a a a ab ab ab ab ab ab a ab a a ab a ab ab ab ab ab a a ab ab ab ab ab ab a ab ab a ab a ab a a ab a a a a ab a a ab a ab ab a a ab a a ab ab ab ab a a a a a a a ab a a ab a a ab a a ab ab a ab ab ab a ab ab
*HyS0001.7196889 D1.10 ab ab a a ab ab ab ab ab ab a a a a a a ab a ab ab a ab a a a a a ab ab a a a a a a ab a a ab a ab a ab ab a ab ab ab ab a ab ab a ab a a ab ab a ab ab a a a a ab ab ab ab ab ab ab a ab ab a ab ab a ab ab a a ab a a a ab a a
*HyS0001.7202000 D1.10 ab ab a a ab ab ab ab ab ab a a a a a a ab a ab ab a ab a a a a a ab ab a a a a a a ab a a ab a ab a ab ab a ab ab ab ab a ab ab a ab a a ab ab a ab ab a a a a ab ab ab ab ab ab ab a ab ab a ab ab a ab ab a a ab a a a ab a a
*HyS0001.7211149 D1.10 ab ab a a ab ab ab ab ab ab a a a a a a ab a ab ab a ab a a a a a ab ab a a a a a a ab a a ab a ab a ab ab a ab ab ab ab a ab ab a ab a a ab ab a ab ab a a a a ab ab ab ab ab ab ab a ab ab a ab ab a ab ab a a ab a a a ab a a
*HyS0001.7218445 D1.10 ab ab a a ab ab ab ab ab ab a a a a a a ab a ab ab a ab a a a a a ab ab a a a a a a ab a a ab a ab a ab ab a ab ab ab ab a ab ab a ab a a ab ab a ab ab a a a a ab ab ab ab ab ab ab a ab ab a ab ab a ab ab a a ab a a a ab a a
*HyS0001.7252074 D1.10 ab ab a a ab ab ab ab ab ab a a a a a a ab a ab ab a ab a a a a a ab ab a a a a a a ab a a ab a ab a ab ab a ab ab ab ab a ab ab a ab a a ab ab a ab ab a a a a ab ab ab ab ab ab ab a ab ab a ab ab a ab ab a a ab a a a ab a a
*HyS0001.7261979 D1.10 a a ab ab a a a a a a ab ab ab ab ab ab a ab a a ab a ab ab ab ab ab a a ab ab ab ab ab ab a ab ab a ab a ab a a ab a a a a ab a a ab a ab ab a a ab a a ab ab ab ab a a a a a a a ab a a ab a a ab a a ab ab a ab ab ab a ab a
*HyS0001.7267544 D1.10 a a ab ab a a a a a a ab ab ab ab ab ab a ab a a ab a ab ab ab ab ab a a ab ab ab ab ab ab a ab ab a ab a ab a a ab a a a a ab a a ab a ab ab a a ab a a ab ab ab ab a a a a a a a ab a a ab a a ab a a ab ab a ab ab ab a ab a
*HyS0001.7272670 D1.10 ab ab a a ab ab ab ab ab ab a a a a a a ab a ab ab a ab a a a a a ab ab a a a a a a ab a a ab a ab a ab ab a ab ab ab ab a ab ab a ab a a ab ab a ab ab a a a a ab ab ab ab ab ab ab a ab ab a ab ab a ab ab a a ab a a a ab a ab
*HyS0001.7277720 D1.10 ab ab a a ab ab ab ab ab ab a a a a a a ab a ab ab a ab a a a a a ab ab a a a a a a ab a a ab a ab a ab ab a ab ab ab ab a ab ab a ab a a ab ab a ab ab a a a a ab ab ab ab ab ab ab a ab ab a ab ab a ab ab a a ab a a a ab a ab
*HyS0001.7286131 D1.10 ab ab a a ab ab ab ab ab ab a a a a a a ab a ab ab a ab a a a a a ab ab a a a a a a ab a a ab a ab a ab ab a ab ab ab ab a ab ab a ab a a ab ab a ab ab a a a a ab ab ab ab ab ab ab a ab ab a ab ab a ab ab a a ab a a a ab a ab
*HyS0001.7291411 D1.10 ab ab a a ab ab ab ab ab ab a a a a a a ab a ab ab a ab a a a a a ab ab a a a a a a ab a a ab a ab a ab ab a ab ab ab ab a ab ab a ab a a ab ab a ab ab a a a a ab ab ab ab ab ab ab a ab ab a ab ab a ab ab a a ab a a a ab a ab
*HyS0001.7301939 D1.10 ab ab a a ab ab ab ab ab ab a a a a a a ab a ab ab a ab a a a a a ab ab a a a a a a ab a a ab a ab a ab ab a ab ab ab ab a ab ab a ab a a ab ab a ab ab a a a a ab ab ab ab ab ab ab a ab ab a ab ab a ab ab a a ab a a a ab a ab
*HyS0001.7308445 D1.10 a a ab ab a a a a a a ab ab ab ab ab ab a ab a a ab a ab ab ab ab ab a a ab ab ab ab ab ab a ab ab a ab a ab a a ab a a a a ab a a ab a ab ab a a ab a a ab ab ab ab a a a a a a a ab a a ab a a ab a a ab ab a ab ab ab a ab a
*HyS0001.7319522 D1.10 ab ab a a ab ab ab ab ab ab a a a a a a ab a ab ab a ab a a a a a ab ab a a a a a a ab a a ab a ab a ab ab a ab ab ab ab a ab ab a ab a a ab ab a ab ab a a a a ab ab ab ab ab ab ab a ab ab a ab ab a ab ab a a ab a a a ab a ab
*HyS0001.7330943 D1.10 ab ab a a ab ab ab ab ab ab a a a a a a ab a ab ab a ab a a a a a ab ab a a a a a a ab a a ab a ab a ab ab a ab ab ab ab a ab ab a ab a a ab ab a ab ab a a a a ab ab ab ab ab ab ab a ab ab a ab ab a ab ab a a ab a a a ab a ab
*HyS0001.7338831 D1.10 ab ab a a ab ab ab ab ab ab a a a a a a ab a ab ab a ab a a a a a ab ab a a a a a a ab a a ab a ab a ab ab a ab ab ab ab a ab ab a ab a a ab ab a ab ab a a a a ab ab ab ab ab ab ab a ab ab a ab ab a ab ab a a ab a a a ab a ab
*HyS0001.7354714 D1.10 a a ab ab a a a a a a ab ab ab ab ab ab a ab a a ab a ab ab ab ab ab a a ab ab ab ab ab ab a ab ab a ab a ab a a ab a a a a ab a a ab a ab ab a a ab a a ab ab ab ab a a a a a a a ab a a ab a a ab a a ab ab a ab ab ab a ab a
*HyS0001.7372098 D1.10 ab ab a a ab ab ab ab ab ab a a a a a a ab a ab ab a ab a a a a a ab ab a a a a a a ab a a ab a ab a ab ab a ab ab ab ab a ab ab a ab a a ab ab a ab ab a a a a ab ab ab ab ab ab ab a ab ab a ab ab a ab ab a a ab a a a ab a ab
*HyS0001.7377712 D1.10 ab ab a a ab ab ab ab ab ab a a a a a a ab a ab ab a ab a a a a a ab ab a a a a a a ab a a ab a ab a ab ab a ab ab ab ab a ab ab a ab a a ab ab a ab ab a a a a a ab ab ab ab ab ab a ab ab a ab ab a ab ab a a ab a a a ab a ab
*HyS0001.7384734 D1.10 a a ab ab a a a a a a ab ab ab ab ab ab a ab a a ab a ab ab ab ab ab a a ab ab ab ab ab ab a ab ab a ab a ab a a ab a a a a ab a a ab a ab ab a a ab a a ab ab ab ab ab a a a a a a ab a a ab a a ab a a ab ab a ab ab ab a ab a
*HyS0001.7390905 D1.10 ab ab a a ab ab ab ab ab ab a a a a a a ab a ab ab a ab a a a a a ab ab a a a a a a ab a a ab a ab a ab ab a ab ab ab ab a ab ab a ab a a ab ab a ab ab a a a a a ab ab ab ab ab ab a ab ab a ab ab a ab ab a a ab a a a ab a ab
*HyS0001.7395972 D1.10 a a ab ab a a a a a a ab ab ab ab ab ab a ab a a ab a ab ab ab ab ab a a ab ab ab ab ab ab a ab ab a ab a ab a a ab a a a a ab a a ab a ab ab a a ab a a ab ab ab ab ab a a a a a a ab a a ab a a ab a a ab ab a ab ab ab a ab a
*HyS0001.7401318 D1.10 a a ab ab a a a a a a ab ab ab ab ab ab a ab a a ab a ab ab ab ab ab a a ab ab ab ab ab ab a ab ab a ab a ab a a ab a a a a ab a a ab a ab ab a a ab a a ab ab ab ab ab a a a a a a ab a a ab a a ab a a ab ab a ab ab ab a ab a
*HyS0001.7406461 D1.10 ab ab a a ab ab ab ab ab ab a a a a a a ab a ab ab a ab a a a a a ab ab a a a a a a ab a a ab a ab a ab ab a ab ab ab ab a ab ab a ab a a ab ab a ab ab a a a a a ab ab ab ab ab ab a ab ab a ab ab a ab ab a a ab a a a ab a ab
*HyS0001.7412485 D1.10 ab ab a a ab ab ab ab ab ab a a a a a a ab a ab ab a ab a a a a a ab ab a a a a a a ab a a ab a ab a ab ab a ab ab ab ab a ab ab a ab a a ab ab a ab ab a a a a a ab ab ab ab ab ab a ab ab a ab ab a ab ab a a ab a a a ab a ab
*HyS0001.7419760 D1.10 ab ab a a ab ab ab ab ab ab a a a a a a ab a ab ab a ab a a a a a ab ab a a a a a a ab a a ab a ab a ab ab a ab ab ab ab a ab ab a ab a a ab ab a ab ab a a a a a ab ab ab ab ab ab a ab ab a ab ab a ab ab a a ab a a a ab a ab
*HyS0001.7424761 D1.10 ab ab a a ab ab ab ab ab ab a a a a a a ab a ab ab a ab a a a a a ab ab a a a a a a ab a a ab a ab a ab ab a ab ab ab ab a ab ab a ab a a ab ab a ab ab a a a a a ab ab ab ab ab ab a ab ab a ab ab a ab ab a a ab a a a ab a ab
*HyS0001.7429937 D1.10 a a ab ab a a a a a a ab ab ab ab ab ab a ab a a ab a ab ab ab ab ab a a ab ab ab ab ab ab a ab ab a ab a ab a a ab a a a a ab a a ab a ab ab a a ab a a ab ab ab ab ab a a a a a a ab a a ab a a ab a a ab ab a ab ab ab a ab a
*HyS0001.7439426 D1.10 ab ab a a ab ab ab ab ab ab a a a a a a ab a ab ab a ab a a a a a ab ab a a a a a a ab a a ab a ab a ab ab a ab ab ab ab a ab ab a ab a a ab ab a ab ab a a a a a ab ab ab ab ab ab a ab ab a ab ab a ab ab a a ab a a a ab a ab
*HyS0001.7446194 D1.10 a a ab ab a a a a a a ab ab ab ab ab ab a ab a a ab a ab ab ab ab ab a a ab ab ab ab ab ab a ab ab a ab a ab a a ab a a a a ab a a ab a ab ab a a ab a a ab ab ab ab ab a a a a a a ab a a ab a a ab a a ab ab a ab ab ab a ab a
*HyS0001.7454032 D1.10 a a ab ab a a a a a a ab ab ab ab ab ab a ab a a ab a ab ab ab ab ab a a ab ab ab ab ab ab a ab ab a ab a ab a a ab a a a a ab a a ab a ab ab a a ab a a ab ab ab ab ab a a a a a a ab a a ab a a ab a a ab ab a ab ab ab a ab a
*HyS0001.7459457 D1.10 a a ab ab a a a a a a ab ab ab ab ab ab a ab a a ab a ab ab ab ab ab a a ab ab ab ab ab ab a ab ab a ab a ab a a ab a a a a ab a a ab a ab ab a a ab a a ab ab ab ab ab a a a a a a ab a a ab a a ab a a ab ab a ab ab ab a ab a
*HyS0001.7470229 D1.10 a a ab ab a a a a a a ab ab ab ab ab ab a ab a a ab a ab ab ab ab ab a a ab ab ab ab ab ab a ab ab a ab a ab a a ab a a a a ab a a ab a ab ab a a ab a a ab ab ab ab ab a a a a a a ab a a ab a a ab a a ab ab a ab ab ab a ab a
*HyS0001.7482263 D1.10 ab ab a a ab ab ab ab ab ab a a a a a a ab a ab ab a ab a a a a a ab ab a a a a a a ab a a ab a ab a a ab a ab ab ab ab a ab ab a ab a a ab ab a ab ab a a a a a ab ab ab ab ab ab a ab ab a ab ab a ab ab a a ab a a a ab a ab
*HyS0001.7487569 D1.10 ab ab a a ab ab ab ab ab ab a a a a a a ab a ab ab a ab a a a a a ab ab a a a a a a ab a a ab a ab a a ab a ab ab ab ab a a ab ab ab a a ab ab a ab ab a a a a a ab ab ab ab ab ab a ab ab a ab ab a ab ab a a ab a a a ab a ab
*HyS0001.7534533 D1.10 ab ab a a ab ab ab ab ab ab a a a a a a ab a ab ab a ab a a a a a ab ab a a a a a a ab a a ab a ab a a ab a ab ab ab ab a a ab ab ab a a ab ab a ab ab a a a a a ab ab ab ab ab ab a ab ab a ab ab a ab ab a a ab a a a ab a ab
*HyS0001.7541238 D1.10 a a ab ab a a a a a a ab ab ab ab ab ab a ab a a ab a ab ab ab ab ab a a ab ab ab ab ab ab a ab ab a ab a ab ab a ab a a a a ab ab a a a ab ab a a ab a a ab ab ab ab ab a a a a a a ab a a ab a a ab a a ab ab a ab ab ab a ab a
*HyS0001.7546358 D1.10 a a ab ab a a a a a a ab ab ab ab ab ab a ab a a ab a ab ab ab ab ab a a ab ab ab ab ab ab a ab ab a ab a ab ab a ab a a a a ab ab a a a ab ab a a ab a a ab ab ab ab ab a a a a a a ab a a ab a a ab a a ab ab a ab ab ab a ab a
*HyS0001.7552242 D1.10 a a ab ab a a a a a a ab ab ab ab ab ab a ab a a ab a ab ab ab ab ab a a ab ab ab ab ab ab a ab ab a ab a ab ab a ab a a a a ab ab a a a ab ab a a ab a a ab ab ab ab ab a a a a a a ab a a ab a a ab a a ab ab a ab ab ab a ab a
*HyS0001.7560712 D1.10 a a ab ab a a a a a a ab ab ab ab ab ab a ab a a ab a ab ab ab ab ab a a ab ab ab ab ab ab a ab ab a ab a ab ab a ab a a a a ab ab a a a ab ab a a ab a a ab ab ab ab ab a a a a a a ab a a ab a a ab a a ab ab a ab ab ab a ab a
*HyS0001.7565757 D1.10 a a ab ab a a a a a a ab ab ab ab ab ab a ab a a ab a ab ab ab ab ab a a ab ab ab ab ab ab a ab ab a ab a ab ab a ab a a a a ab ab a a a ab ab a a ab a a ab ab ab ab ab a a a a a a ab a a ab a a ab a a ab ab a ab ab ab a ab a
*HyS0001.7571210 D1.10 a a ab ab a a a a a a ab ab ab ab ab ab a ab a a ab a ab ab ab ab ab a a ab ab ab ab ab ab a ab ab a ab a ab ab a ab a a a a ab ab a a a ab ab a a ab a a ab ab ab ab ab a a a a a a ab a a ab a a ab a a ab ab a ab ab ab a ab a
*HyS0001.7582001 D1.10 ab ab a a ab ab ab ab ab ab a a a a a a ab a ab ab a ab a a a a a ab ab a a a a a a ab a a ab a ab a a ab a ab ab ab ab a a ab ab ab a a ab ab a ab ab a a a a a ab ab ab ab ab ab a ab ab a ab ab a ab ab a a ab a a a ab a ab
*HyS0001.7591643 D1.10 ab ab a a ab ab ab ab ab ab a a a a a a ab a ab ab a ab a a a a a ab ab a a a a a a ab a a ab a ab a a ab a ab ab ab ab a a ab ab ab a a ab ab a ab ab a a a a a ab ab ab ab ab ab a ab ab a ab ab a ab ab a a ab a a a ab a ab
*HyS0001.7603223 D1.10 a a ab ab a a a a a a ab ab ab ab ab ab a ab a a ab a ab ab ab ab ab a a ab ab ab ab ab ab a ab ab a ab a ab ab a ab a a a a ab ab a a a ab ab a a ab a a ab ab ab ab ab a a a a a a ab a a ab a a ab a a ab ab a ab ab ab a ab a
*HyS0001.7608388 D1.10 ab ab a a ab ab ab ab ab ab a a a a a a ab a ab ab a ab a a a a a ab ab a a a a a a ab a a ab a ab a a ab a ab ab ab ab a a ab ab ab a a ab ab a ab ab a a a a a ab ab ab ab ab ab a ab ab a ab ab a ab ab a a ab a a a ab a ab
*HyS0001.7613887 D1.10 a a ab ab a a a a a a ab ab ab ab ab ab a ab a a ab a ab ab ab ab ab a a ab ab ab ab ab ab a ab ab a ab a ab ab a ab a a a a ab ab a a a ab ab a a ab a a ab ab ab ab ab a a a a a a ab a a ab a a ab a a ab ab a ab ab ab a ab a
*HyS0001.7619322 D1.10 ab ab a a ab ab ab ab ab ab a a a a a a ab a ab ab a ab a a a a a ab ab a a a a a a ab a a ab a ab a a ab a ab ab ab ab a a ab ab ab a a ab ab a ab ab a a a a a ab ab ab ab ab ab a ab ab a ab ab a ab ab a a ab a a a ab a ab
*HyS0001.7624821 D1.10 ab ab a a ab ab ab ab ab ab a a a a a a ab a ab ab a ab a a a a a ab ab a a a a a a ab a a ab a ab a a ab a ab ab ab ab a a ab ab ab a a ab ab a ab ab a a a a a ab ab ab ab ab ab a ab ab a ab ab a ab ab a a ab a a a ab a ab
*HyS0001.7631188 D1.10 a a ab ab a a a a a a ab ab ab ab ab ab a ab a a ab a ab ab ab ab ab a a ab ab ab ab ab ab a ab ab a ab a ab ab a ab a a a a ab ab a a a ab ab a a ab a a ab ab ab ab ab a a a a a a ab a a ab a a ab a a ab ab a ab ab ab a ab a
*HyS0001.7636988 D1.10 a a ab ab a a a a a a ab ab ab ab ab ab a ab a a ab a ab ab ab ab ab a a ab ab ab ab ab ab a ab ab a ab a ab ab a ab a a a a ab ab a a a ab ab a a ab a a ab ab ab ab ab a a a a a a ab a a ab a a ab a a ab ab a ab ab ab a ab a
*HyS0001.7648885 D1.10 a a ab ab a a a a a a ab ab ab ab ab ab a ab a a ab a ab ab ab ab ab a a ab ab ab ab ab ab a ab ab a ab a ab ab a ab a a a a ab ab a a a ab ab a a ab a a ab ab ab ab ab a a a a a a ab a a ab a a ab a a ab ab a ab ab ab a ab a
*HyS0001.7653969 D1.10 a a ab ab a a a a a a ab ab ab ab ab ab a ab a a ab a ab ab ab ab ab a a ab ab ab ab ab ab a ab ab a ab a ab ab a ab a a a a ab ab a a a ab ab a a ab a a ab ab ab ab ab a a a a a a ab a a ab a a ab a a ab ab a ab ab ab a ab a
*HyS0001.7659173 D1.10 ab ab a a ab ab ab ab ab ab a a a a a a ab a ab ab a ab a a a a a ab ab a a a a a a ab a a ab a ab a a ab a ab ab ab ab a a ab ab ab a a ab ab a ab ab a a a a a ab ab ab ab ab ab a ab ab a ab ab a ab ab a a ab a a a ab a ab
*HyS0001.7664175 D1.10 a a ab ab a a a a a a ab ab ab ab ab ab a ab a a ab a ab ab ab ab ab a a ab ab ab ab ab ab a ab ab a ab a ab ab a ab a a a a ab ab a a a ab ab a a ab a a ab ab ab ab ab a a a a a a ab a a ab a a ab a a ab ab a ab ab ab a ab a
*HyS0001.7670690 D1.10 a a ab ab a a a a a a ab ab ab ab ab ab a ab a a ab a ab ab ab ab ab a a ab ab ab ab ab ab a ab ab a ab a ab ab a ab a a a a ab ab a a a ab ab a a ab a a ab ab ab ab ab a a a a a a ab a a ab a a ab a a ab ab a ab ab ab a ab a
*HyS0001.7676975 D1.10 a a ab ab a a a a a a ab ab ab ab ab ab a ab a a ab a ab ab ab ab ab a a ab ab ab ab ab ab a ab ab a ab a ab ab a ab a a a a ab ab a a a ab ab a a ab a a ab ab ab ab ab a a a a a a ab a a ab a a ab a a ab ab a ab ab ab a ab a
*HyS0001.7684057 D1.10 ab ab a a ab ab ab ab ab ab a a a a a a ab a ab ab a ab a a a a a ab ab a a a a a a ab a a ab a ab a a ab a ab ab ab ab a a ab ab ab a a ab ab a ab ab a a a a a ab ab ab ab ab ab a ab ab a ab ab a ab ab a a ab a a a ab a ab
*HyS0001.7689389 D1.10 ab ab a a ab ab ab ab ab ab a a a a a a ab a ab ab a ab a a a a a ab ab a a a a a a ab a a ab a ab a a ab a ab ab ab ab a a ab ab ab a a ab ab a ab ab a a a a a ab ab ab ab ab ab a ab ab a ab ab a ab ab a a ab a a a ab a ab
*HyS0001.7694409 D1.10 ab ab a a ab ab ab ab ab ab a a a a a a ab a ab ab a ab a a a a a ab ab a a a a a a ab a a ab a ab a a ab a ab ab ab ab a a ab ab ab a a ab ab a ab ab a a a a a ab ab ab ab ab ab a ab ab a ab ab a ab ab a a ab a a a ab a ab
*HyS0001.7699686 D1.10 a a ab ab a a a a a a ab ab ab ab ab ab a ab a a ab a ab ab ab ab ab a a ab ab ab ab ab ab a ab ab a ab a ab ab a ab a a a a ab ab a a a ab ab a a ab a a ab ab ab ab ab a a a a a a ab a a ab a a ab a a ab ab a ab ab ab a ab a
*HyS0001.7704772 D1.10 ab ab a a ab ab ab ab ab ab a a a a a a ab a ab ab a ab a a a a a ab ab a a a a a a ab a a ab a ab a a ab a ab ab ab ab a a ab ab ab a a ab ab a ab ab a a a a a ab ab ab ab ab ab a ab ab a ab ab a ab ab a a ab a a a ab a ab
*HyS0001.7711478 D1.10 ab ab a a ab ab ab ab ab ab a a a a a a ab a ab ab a ab a a a a a ab ab a a a a a a ab a a ab a ab a a ab a ab ab ab ab a a ab ab ab a a ab ab a ab ab a a a a a ab ab ab ab ab ab a ab ab a ab ab a ab ab a a ab a a a ab a ab
*HyS0001.7727773 D1.10 ab ab a a ab ab ab ab ab ab a a a a a a ab a ab ab a ab a a a a a ab ab a a a a a a ab a a ab a ab a a ab a ab ab ab ab a a ab ab ab a a ab ab a ab ab a a a a a ab ab ab ab ab ab a ab ab a ab ab a ab ab a a ab a a a ab a ab
*HyS0001.7782040 D1.10 ab ab a a ab ab ab ab ab ab a a a a a a ab a ab ab a ab a a a a a ab ab a a a a a a ab a a ab a ab a a ab a ab ab ab ab a a ab ab ab a a ab ab a ab ab a a a a a ab ab ab ab ab ab a ab ab a ab ab a ab ab a a ab a a a ab a ab
*HyS0001.7787297 D1.10 ab ab a a ab ab ab ab ab ab a a a a a a ab a ab ab a ab a a a a a ab ab a a a a a a ab a a ab a ab a a ab a ab ab ab ab a a ab ab ab a a ab ab a ab ab a a a a a ab ab ab ab ab ab a ab ab a ab ab a ab ab a a ab a a a ab a ab
*HyS0001.7796969 D1.10 a a ab ab a a a a a a ab ab ab ab ab ab a ab a a ab a ab ab ab ab ab a a ab ab ab ab ab ab a ab ab a ab a ab ab a ab a a a a ab ab a a a ab ab a a ab a a ab ab ab ab ab a a a a a a ab a a ab a a ab a a ab ab a ab ab ab a ab a
*HyS0001.7803791 D1.10 ab ab a a ab ab ab ab ab ab a a a a a a ab a ab ab a ab a a a a a ab ab a a a a a a ab a a ab a ab a a ab a ab ab ab ab a a ab ab ab a a ab ab a ab ab a a a a a ab ab ab ab ab ab a ab ab a ab ab a ab ab a a ab a a a ab a ab
*HyS0001.7820408 D1.10 ab ab a a ab ab ab ab ab ab a a a a a a ab a ab ab a ab a a a a a ab ab a a a a a a ab a a ab a ab a a ab a ab ab ab ab a a ab ab ab a a ab ab a ab ab a a a a a ab ab ab ab ab ab a ab ab a ab ab a ab ab a a ab a a a ab a ab
*HyS0001.7825414 D1.10 a a ab ab a a a a a a ab ab ab ab ab ab a ab a a ab a ab ab ab ab ab a a ab ab ab ab ab ab a ab ab a ab a ab ab a ab a a a a ab ab a a a ab ab a a ab a a ab ab ab ab ab a a a a a a ab a a ab a a ab a a ab ab a ab ab ab a ab a
*HyS0001.7830579 D1.10 a a ab ab a a a a a a ab ab ab ab ab ab a ab a a ab a ab ab ab ab ab a a ab ab ab ab ab ab a ab ab a ab a ab ab a ab a a a a ab ab a a a ab ab a a ab a a ab ab ab ab ab a a a a a a ab a a ab a a ab a a ab ab a ab ab ab a ab a
*HyS0001.7835916 D1.10 ab ab a a ab ab ab ab ab ab a a a a a a ab a ab ab a ab a a a a a ab ab a a a a a a ab a a ab a ab a a ab a ab ab ab ab a a ab ab ab a a ab ab a ab ab a a a a a ab ab ab ab ab ab a ab ab a ab ab a ab ab a a ab a a a ab a ab
*HyS0001.7841111 D1.10 a a ab ab a a a a a a ab ab ab ab ab ab a ab a a ab a ab ab ab ab ab a a ab ab ab ab ab ab a ab ab a ab a ab ab a ab a a a a ab ab a a a ab ab a a ab a a ab ab ab ab ab a a a a a a ab a a ab a a ab a a ab ab a ab ab ab a ab a
*HyS0001.7846410 D1.10 ab ab a a ab ab ab ab ab ab a a a a a a ab a ab ab a ab a a a a a ab ab a a a a a a ab a a ab a ab a a ab a ab ab ab ab a a ab ab ab a a ab ab a ab ab a a a a a ab ab ab ab ab ab a ab ab a ab ab a ab ab a a ab a a a ab a ab
*HyS0001.7853265 D1.10 a a ab ab a a a a a a ab ab ab ab ab ab a ab a a ab a ab ab ab ab ab a a ab ab ab ab ab ab a ab ab a ab a ab ab a ab a a a a ab ab a a a ab ab a a ab a a ab ab ab ab ab a a a a a a ab a a ab a a ab a a ab ab a ab ab ab a ab a
*HyS0001.7858902 D1.10 a a ab ab a a a a a a ab ab ab ab ab ab a ab a a ab a ab ab ab ab ab a a ab ab ab ab ab ab a ab ab a ab a ab ab a ab a a a a ab ab a a a ab ab a a ab a a ab ab ab ab ab a a a a a a ab a a ab a a ab a a ab ab a ab ab ab a ab a
*HyS0001.7864761 D1.10 a a ab ab a a a a a a ab ab ab ab ab ab a ab a a ab a ab ab ab ab ab a a ab ab ab ab ab ab a ab ab a ab a ab ab a ab a a a a ab ab a a a ab ab a a ab a a ab ab ab ab ab a a a a a a ab a a ab a a ab a a ab ab a ab ab ab a ab a
*HyS0001.7877115 D1.10 ab ab a a ab ab ab ab ab ab a a a a a a ab a ab ab a ab a a a a a ab ab a a a a a a ab a a ab a ab a a ab a ab ab ab ab a a ab ab ab a a ab ab a ab ab a a a a a ab ab ab ab ab ab a ab ab a ab ab a ab ab a a ab a a a ab a ab
*HyS0001.7882522 D1.10 ab ab a a ab ab ab ab ab ab a a a a a a ab a ab ab a ab a a a a a ab ab a a a a a a ab a a ab a ab a a ab a ab ab ab ab a a ab ab ab a a ab ab a ab ab a a a a a ab ab ab ab ab ab a ab ab a ab ab a ab ab a a ab a a a ab a ab
*HyS0001.7888487 D1.10 a a ab ab a a a a a a ab ab ab ab ab ab a ab a a ab a ab ab ab ab ab a a ab ab ab ab ab ab a ab ab a ab a ab ab a ab a a a a ab ab a a a ab ab a a ab a a ab ab ab ab ab a a a a a a ab a a ab a a ab a a ab ab a ab ab ab a ab a
*HyS0001.7893726 D1.10 ab ab a a ab ab ab ab ab ab a a a a a a ab a ab ab a ab a a a a a ab ab a a a a a a ab a a ab a ab a a ab a ab ab ab ab a a ab ab ab a a ab ab a ab ab a a a a a ab ab ab ab ab ab a ab ab a ab ab a ab ab a a ab a a a ab a ab
*HyS0001.7900722 D1.10 a a ab ab a a a a a a ab ab ab ab ab ab a ab a a ab a ab ab ab ab ab a a ab ab ab ab ab ab a ab ab a ab a ab ab a ab a a a a ab ab a a a ab ab a a ab a a ab ab ab ab ab a a a a a a ab a a ab a a ab a a ab ab a ab ab ab a ab a
*HyS0001.7907740 D1.10 a a ab ab a a a a a a ab ab ab ab ab ab a ab a a ab a ab ab ab ab ab a a ab ab ab ab ab ab a ab ab a ab a ab ab a ab a a a a ab ab a a a ab ab a a ab a a ab ab ab ab ab a a a a a a ab a a ab a a ab a a ab ab a ab ab ab a ab a
*HyS0001.7913771 D1.10 a a ab ab a a a a a a ab ab ab ab ab ab a ab a a ab a ab ab ab ab ab a a ab ab ab ab ab ab a ab ab a ab a ab ab a ab a a a a ab ab a a a ab ab a a ab a a ab ab ab ab ab a a a a a a ab a a ab a a ab a a ab ab a ab ab ab a ab a
*HyS0001.7919076 D1.10 a a ab ab a a a a a a ab ab ab ab ab ab a ab a a ab a ab ab ab ab ab a a ab ab ab ab ab ab a ab ab a ab a ab ab a ab a a a a ab ab a a a ab ab a a ab a a ab ab ab ab ab a a a a a a ab a a ab a a ab a a ab ab a ab ab ab a ab a
*HyS0001.7930500 D1.10 ab ab a a ab ab ab ab ab ab a a a a a a ab a ab ab a ab a a a a a ab ab a a a a a a ab a a ab a ab a a ab a ab ab ab ab a a ab ab ab a a ab ab a ab ab a a a a a ab ab ab ab ab ab a ab ab a ab ab a ab ab a a ab a a a ab a ab
*HyS0001.7935569 D1.10 a a ab ab a a a a a a ab ab ab ab ab ab a ab a a ab a ab ab ab ab ab a a ab ab ab ab ab ab a ab ab a ab a ab ab a ab a a a a ab ab a a a ab ab a a ab a a ab ab ab ab ab a a a a a a ab a a ab a a ab a a ab ab a ab ab ab a ab a
*HyS0001.7942038 D1.10 a a ab ab a a a a a a ab ab ab ab ab ab a ab a a ab a ab ab ab ab ab a a ab ab ab ab ab ab a ab ab a ab a ab ab a ab a a a a ab ab a a a ab ab a a ab a a ab ab ab ab ab a a a a a a ab a a ab a a ab a a ab ab a ab ab ab a ab a
*HyS0001.7947061 D1.10 a a ab ab a a a a a a ab ab ab ab ab ab a ab a a ab a ab ab ab ab ab a a ab ab ab ab ab ab a ab ab a ab a ab ab a ab a a a a ab ab a a a ab ab a a ab a a ab ab ab ab ab a a a a a a ab a a ab a a ab a a ab ab a ab ab ab a ab a
*HyS0001.7952536 D1.10 a a ab ab a a a a a a ab ab ab ab ab ab a ab a a ab a ab ab ab ab ab a a ab ab ab ab ab ab a ab ab a ab a ab ab a ab a a a a ab ab a a a ab ab a a ab a a ab ab ab ab ab a a a a a a ab a a ab a a ab a a ab ab a ab ab ab a ab a
*HyS0001.7957773 D1.10 ab ab a a ab ab ab ab ab ab a a a a a a ab a ab ab a ab a a a a a ab ab a a a a a a ab a a ab a ab a a ab a ab ab ab ab a a ab ab ab a a ab ab a ab ab a a a a a ab ab ab ab ab ab a ab ab a ab ab a ab ab a a ab a a a ab a ab
*HyS0001.7969968 D1.10 ab ab a a ab ab ab ab ab ab a a a a a a ab a ab ab a ab a a a a a ab ab a a a a a a ab a a ab a ab a a ab a ab ab ab ab a a ab ab ab a a ab ab a ab ab a a a a a ab ab ab ab ab ab a ab ab a ab ab a ab ab a a ab a a a ab a ab
*HyS0001.7975024 D1.10 ab ab a a ab ab ab ab ab ab a a a a a a ab a ab ab a ab a a a a a ab ab a a a a a a ab a a ab a ab a a ab a ab ab ab ab a a ab ab ab a a ab ab a ab ab a a a a a ab ab ab ab ab ab a ab ab a ab ab a ab ab a a ab a a a ab a ab
*HyS0001.7982306 D1.10 ab ab a a ab ab ab ab ab ab a a a a a a ab a ab ab a ab a a a a a ab ab a a a a a a ab a a ab a ab a a ab a ab ab ab ab a a ab ab ab a a ab ab a ab ab a a a a a ab ab ab ab ab ab a ab ab a ab ab a ab ab a a ab a a a ab a ab
*HyS0001.7987615 D1.10 ab ab a a ab ab ab ab ab ab a a a a a a ab a ab ab a ab a a a a a ab ab a a a a a a ab a a ab a ab a a ab a ab ab ab ab a a ab ab ab a a ab ab a ab ab a a a a a ab ab ab ab ab ab a ab ab a ab ab a ab ab a a ab a a a ab a ab
*HyS0001.7999656 D1.10 ab ab a a ab ab ab ab ab ab a a a a a a ab a ab ab a ab a a a a a ab ab a a a a a a ab a a ab a ab a a ab a ab ab ab ab a a ab ab ab a a ab ab a ab ab a a a a a ab ab ab ab ab ab a ab ab a ab ab a ab ab a a ab a a a ab a ab
*HyS0001.8006405 D1.10 a a ab ab a a a a a a ab ab ab ab ab ab a ab a a ab a ab ab ab ab ab a a ab ab ab ab ab ab a ab ab a ab a ab ab a ab a a a a ab ab a a a ab ab a a ab a a ab ab ab ab ab a a a a a a ab a a ab a a ab a a ab ab a ab ab ab a ab a
*HyS0001.8018501 D1.10 a a ab ab a a a a a a ab ab ab ab ab ab a ab a a ab a ab ab ab ab ab a a ab ab ab ab ab ab a ab ab a ab a ab ab a ab a a a a ab ab a a a ab ab a a ab a a ab ab ab ab ab a a a a a a ab a a ab a a ab a a ab ab a ab ab ab a ab a
*HyS0001.8024445 D1.10 ab ab a a ab ab ab ab ab ab a a a a a a ab a ab ab a ab a a a a a ab ab a a a a a a ab a a ab a ab a a ab a ab ab ab ab a a ab ab ab a a ab ab a ab ab a a a a a ab ab ab ab ab ab a ab ab a ab ab a ab ab a a ab a a a ab a ab
*HyS0001.8030649 D1.10 ab ab a a ab ab ab ab ab ab a a a a a a ab a ab ab a ab a a a a a ab ab a a a a a a ab a a ab a ab a a ab a ab ab ab ab a a ab ab ab a a ab ab a ab ab a a a a a ab ab ab ab ab ab a ab ab a ab ab a ab ab a a ab a a a ab a ab
*HyS0001.8038142 D1.10 ab ab a a ab ab ab ab ab ab a a a a a a ab a ab ab a ab a a a a a ab ab a a a a a a ab a a ab a ab a a ab a ab ab ab ab a a ab ab ab a a ab ab a ab ab a a a a a ab ab ab ab ab ab a ab ab a ab ab a ab ab a a ab a a a ab a ab
*HyS0001.8043150 D1.10 ab ab a a ab ab ab ab ab ab a a a a a a ab a ab ab a ab a a a a a ab ab a a a a a a ab a a ab a ab a a ab a ab ab ab ab a a ab ab ab a a ab ab a ab ab a a a a a ab ab ab ab ab ab a ab ab a ab ab a ab ab a a ab a a a ab a ab
*HyS0001.8048518 D1.10 ab ab a a ab ab ab ab ab ab a a a a a a ab a ab ab a ab a a a a a ab ab a a a a a a ab a a ab a ab a a ab a ab ab ab ab a a ab ab ab a a ab ab a ab ab a a a a a ab ab ab ab ab ab a ab ab a ab ab a ab ab a a ab a a a ab a ab
*HyS0001.8054132 D1.10 a a ab ab a a a a a a ab ab ab ab ab ab a ab a a ab a ab ab ab ab ab a a ab ab ab ab ab ab a ab ab a ab a ab ab a ab a a a a ab ab a a a ab ab a a ab a a ab ab ab ab ab a a a a a a ab a a ab a a ab a a ab ab a ab ab ab a ab a
*HyS0001.8059380 D1.10 a a ab ab a a a a a a ab ab ab ab ab ab a ab a a ab a ab ab ab ab ab a a ab ab ab ab ab ab a ab ab a ab a ab ab a ab a a a a ab ab a a a ab ab a a ab a a ab ab ab ab ab a a a a a a ab a a ab a a ab a a ab ab a ab ab ab a ab a
*HyS0001.8064446 D1.10 ab ab a a ab ab ab ab ab ab a a a a a a ab a ab ab a ab a a a a a ab ab a a a a a a ab a a ab a ab a a ab a ab ab ab ab a a ab ab ab a a ab ab a ab ab a a a a a ab ab ab ab ab ab a ab ab a ab ab a ab ab a a ab a a a ab a ab
*HyS0001.8069559 D1.10 a a ab ab a a a a a a ab ab ab ab ab ab a ab a a ab a ab ab ab ab ab a a ab ab ab ab ab ab a ab ab a ab a ab ab a ab a a a a ab ab a a a ab ab a a ab a a ab ab ab ab ab a a a a a a ab a a ab a a ab a a ab ab a ab ab ab a ab a
*HyS0001.8076301 D1.10 a a ab ab a a a a a a ab ab ab ab ab ab a ab a a ab a ab ab ab ab ab a a ab ab ab ab ab ab a ab ab a ab a ab ab a ab a a a a ab ab a a a ab ab a a ab a a ab ab ab ab ab a a a a a a ab a a ab a a ab a a ab ab a ab ab ab a ab a
*HyS0001.8081406 D1.10 a a ab ab a a a a a a ab ab ab ab ab ab a ab a a ab a ab ab ab ab ab a a ab ab ab ab ab ab a ab ab a ab a ab ab a ab a a a a ab ab a a a ab ab a a ab a a ab ab ab ab ab a a a a a a ab a a ab a a ab a a ab ab a ab ab ab a ab a
*HyS0001.8086968 D1.10 a a ab ab a a a a a a ab ab ab ab ab ab a ab a a ab a ab ab ab ab ab a a ab ab ab ab ab ab a ab ab a ab a ab ab a ab a a a a ab ab a a a ab ab a a ab a a ab ab ab ab ab a a a a a a ab a a ab a a ab a a ab ab a ab ab ab a ab a
*HyS0001.8092885 D1.10 a a ab ab a a a a a a ab ab ab ab ab ab a ab a a ab a ab ab ab ab ab a a ab ab ab ab ab ab a ab ab a ab a ab ab a ab a a a a ab ab a a a ab ab a a ab a a ab ab ab ab ab a a a a a a ab a a ab a a ab a a ab ab a ab ab ab a ab a
*HyS0001.8098128 D1.10 a a ab ab a a a a a a ab ab ab ab ab ab a ab a a ab a ab ab ab ab ab a a ab ab ab ab ab ab a ab ab a ab a ab ab a ab a a a a ab ab a a a ab ab a a ab a a ab ab ab ab ab a a a a a a ab a a ab a a ab a a ab ab a ab ab ab a ab a
*HyS0001.8103889 D1.10 ab ab a a ab ab ab ab ab ab a a a a a a ab a ab ab a ab a a a a a ab ab a a a a a a ab a a ab a ab a a ab a ab ab ab ab a a ab ab ab a a ab ab a ab ab a a a a a ab ab ab ab ab ab a ab ab a ab ab a ab ab a a ab a a a ab a ab
*HyS0001.8109014 D1.10 ab ab a a ab ab ab ab ab ab a a a a a a ab a ab ab a ab a a a a a ab ab a a a a a a ab a a ab a ab a a ab a ab ab ab ab a a ab ab ab a a ab ab a ab ab a a a a a ab ab ab ab ab ab a ab ab a ab ab a ab ab a a ab a a a ab a ab
*HyS0001.8114853 D1.10 ab ab a a ab ab ab ab ab ab a a a a a a ab a ab ab a ab a a a a a ab ab a a a a a a ab a a ab a ab a a ab a ab ab ab ab a a ab ab ab a a ab ab a ab ab a a a a a ab ab ab ab ab ab a ab ab a ab ab a ab ab a a ab a a a ab a ab
*HyS0001.8120487 D1.10 a a ab ab a a a a a a ab ab ab ab ab ab a ab a a ab a ab ab ab ab ab a a ab ab ab ab ab ab a ab ab a ab a ab ab a ab a a a a ab ab a a a ab ab a a ab a a ab ab ab ab ab a a a a a a ab a a ab a a ab a a ab ab a ab ab ab a ab a
*HyS0001.8125497 D1.10 ab ab a a ab ab ab ab ab ab a a a a a a ab a ab ab a ab a a a a a ab ab a a a a a a ab a a ab a ab a a ab a ab ab ab ab a a ab ab ab a a ab ab a ab ab a a a a a ab ab ab ab ab ab a ab ab a ab ab a ab ab a a ab a a a ab a ab
*HyS0001.8131055 D1.10 a a ab ab a a a a a a ab ab ab ab ab ab a ab a a ab ab ab ab ab ab ab a a ab ab ab ab ab ab a ab ab ab ab a ab ab a ab a a a ab ab ab a a a ab ab a a ab a a ab ab ab ab ab a a ab a a a ab a a ab a a ab a a ab ab a ab ab ab a ab a
*HyS0001.8143153 D1.10 ab ab a a ab ab ab ab ab ab a a a a a a ab a ab ab a a a a a a a ab ab a a a a a a ab a a a a ab a a ab a ab ab ab a a a ab ab ab a a ab ab a ab ab a a a a a ab ab a ab ab ab a ab ab a ab ab a ab ab a a ab a a a ab a ab
*HyS0001.8152742 D1.10 ab ab a a ab ab ab ab ab ab a a a a a a ab a ab ab a a a a a a a ab ab a a a a a a ab a a a a ab a a ab a ab ab ab a a a ab ab ab a a ab ab a ab ab a a a a a ab ab a ab ab ab a ab ab a ab ab a ab ab a a ab a a a ab a ab
*HyS0001.8162322 D1.10 ab ab a a ab ab ab ab ab ab a a a a a a ab a ab ab a a a a a a a ab ab a a a a a a ab a a a a ab a a ab a ab ab ab a a a ab ab ab a a ab ab a ab ab a a a a a ab ab a ab ab ab a ab ab a ab ab a ab ab a a ab a a a ab a ab
*HyS0001.8172614 D1.10 ab ab a a ab ab ab ab ab ab a a a a a a ab a ab ab a a a a a a a ab ab a a a a a a ab a a a a ab a a ab a ab ab ab a a a ab ab ab a a ab ab a ab ab a a a a a ab ab a ab ab ab a ab ab a ab ab a ab ab a a ab a a a ab a ab
*HyS0001.8177790 D1.10 ab ab a a ab ab ab ab ab ab a a a a a a ab a ab ab a a a a a a a ab ab a a a a a a ab a a a a ab a a ab a ab ab ab a a a ab ab ab a a ab ab a ab ab a a a a a ab ab a ab ab ab a ab ab a ab ab a ab ab a a ab a a a ab a ab
*HyS0001.8183860 D1.10 ab ab a a ab ab ab ab ab ab a a a a a a ab a ab ab a a a a a a a ab ab a a a a a a ab a a a a ab a a ab a ab ab ab a a a ab ab ab a a ab ab a ab ab a a a a a ab ab a ab ab ab a ab ab a ab ab a ab ab a a ab a a a ab a ab
*HyS0001.8189554 D1.10 ab ab a a ab ab ab ab ab ab a a a a a a ab a ab ab a a a a a a a ab ab a a a a a a ab a a a a ab a a ab a ab ab ab a a a ab ab ab a a ab ab a ab ab a a a a a ab ab a ab ab ab a ab ab a ab ab a ab ab a a ab a a a ab a ab
*HyS0001.8194860 D1.10 a a ab ab a a a a a a ab ab ab ab ab ab a ab a a ab ab ab ab ab ab ab a a ab ab ab ab ab ab a ab ab ab ab a ab ab a ab a a a ab ab ab a a a ab ab a a ab a a ab ab ab ab ab a a ab a a a ab a a ab a a ab a a ab ab a ab ab ab a ab a
*HyS0001.8200079 D1.10 a a ab ab a a a a a a ab ab ab ab ab ab a ab a a ab ab ab ab ab ab ab a a ab ab ab ab ab ab a ab ab ab ab a ab ab a ab a a a ab ab ab a a a ab ab a a ab a a ab ab ab ab ab a a ab a a a ab a a ab a a ab a a ab ab a ab ab ab a ab a
*HyS0001.8205101 D1.10 a a ab ab a a a a a a ab ab ab ab ab ab a ab a a ab ab ab ab ab ab ab a a ab ab ab ab ab ab a ab ab ab ab a ab ab a ab a a a ab ab ab a a a ab ab a a ab a a ab ab ab ab ab a a ab a a a ab a a ab a a ab a a ab ab a ab ab ab a ab a
*HyS0001.8210226 D1.10 a a ab ab a a a a a a ab ab ab ab ab ab a ab a a ab ab ab ab ab ab ab a a ab ab ab ab ab ab a ab ab ab ab a ab ab a ab a a a ab ab ab a a a ab ab a a ab a a ab ab ab ab ab a a ab a a a ab a a ab a a ab a a ab ab a ab ab ab a ab a
*HyS0001.8216539 D1.10 a a ab ab a a a a a a ab ab ab ab ab ab a ab a a ab ab ab ab ab ab ab a a ab ab ab ab ab ab a ab ab ab ab a ab ab a ab a a a ab ab ab a a a ab ab a a ab a a ab ab ab ab ab a a ab a a a ab a a ab a a ab a a ab ab a ab ab ab a ab a
*HyS0001.8221877 D1.10 a a ab ab a a a a a a ab ab ab ab ab ab a ab a a ab ab ab ab ab ab ab a a ab ab ab ab ab ab a ab ab ab ab a ab ab a ab a a a ab ab ab a a a ab ab a a ab a a ab ab ab ab ab a a ab a a a ab a a ab a a ab a a ab ab a ab ab ab a ab a
*HyS0001.8228757 D1.10 ab ab a a ab ab ab ab ab ab a a a a a a ab a ab ab a a a a a a a ab ab a a a a a a ab a a a a ab a a ab a ab ab ab a a a ab ab ab a a ab ab a ab ab a a a a a ab ab a ab ab ab a ab ab a ab ab a ab ab a a ab a a a ab a ab
*HyS0001.8233789 D1.10 a a ab ab a a a a a a ab ab ab ab ab ab a ab a a ab ab ab ab ab ab ab a a ab ab ab ab ab ab a ab ab ab ab a ab ab a ab a a a ab ab ab a a a ab ab a a ab a a ab ab ab ab ab a a ab a a a ab a a ab a a ab a a ab ab a ab ab ab a ab a
*HyS0001.8238950 D1.10 a a ab ab a a a a a a ab ab ab ab ab ab a ab a a ab ab ab ab ab ab ab a a ab ab ab ab ab ab a ab ab ab ab a ab ab a ab a a a ab ab ab a a a ab ab a a ab a a ab ab ab ab ab a a ab a a a ab a a ab a a ab a a ab ab a ab ab ab a ab a
*HyS0001.8244058 D1.10 a a ab ab a a a a a a ab ab ab ab ab ab a ab a a ab ab ab ab ab ab ab a a ab ab ab ab ab ab a ab ab ab ab a ab ab a ab a a a ab ab ab a a a ab ab a a ab a a ab ab ab ab ab a a ab a a a ab a a ab a a ab a a ab ab a ab ab ab a ab a
*HyS0001.8254359 D1.10 a a ab ab a a a a a a ab ab ab ab ab ab a ab a a ab ab ab ab ab ab ab a a ab ab ab ab ab ab a ab ab ab ab a ab ab a ab a a a ab ab ab a a a ab ab a a ab a a ab ab ab ab ab a a ab a a a ab a a ab a a ab a a ab ab a ab ab ab a ab a
*HyS0001.8259669 D1.10 ab ab a a ab ab ab ab ab ab a a a a a a ab a ab ab a a a a a a a ab ab a a a a a a ab a a a a ab a a ab a ab ab ab a a a ab ab ab a a ab ab a ab ab a a a a a ab ab a ab ab ab a ab ab a ab ab a ab ab a a ab a a a ab a ab
*HyS0001.8264817 D1.10 a a ab ab a a a a a a ab ab ab ab ab ab a ab a a ab ab ab ab ab ab ab a a ab ab ab ab ab ab a ab ab ab ab a ab ab a ab a a a ab ab ab a a a ab ab a a ab a a ab ab ab ab ab a a ab a a a ab a a ab a a ab a a ab ab a ab ab ab a ab a
*HyS0001.8269914 D1.10 a a ab ab a a a a a a ab ab ab ab ab ab a ab a a ab ab ab ab ab ab ab a a ab ab ab ab ab ab a ab ab ab ab a ab ab a ab a a a ab ab ab a a a ab ab a a ab a a ab ab ab ab ab a a ab a a a ab a a ab a a ab a a ab ab a ab ab ab a ab a
*HyS0001.8275036 D1.10 a a ab ab a a a a a a ab ab ab ab ab ab a ab a a ab ab ab ab ab ab ab a a ab ab ab ab ab ab a ab ab ab ab a ab ab a ab a a a ab ab ab a a a ab ab a a ab a a ab ab ab ab ab a a ab a a a ab a a ab a a ab a a ab ab a ab ab ab a ab a
*HyS0001.8287853 D1.10 ab ab a a ab ab ab ab ab ab a a a a a a ab a ab ab a a a a a a a ab ab a a a a a a ab a a a a ab a a ab a ab ab ab a a a ab ab ab a a ab ab a ab ab a a a a a ab ab a ab ab ab a ab ab a ab ab a ab ab a a ab a a a ab a ab
*HyS0001.8296026 D1.10 ab ab a a ab ab ab ab ab ab a a a a a a ab a ab ab a a a a a a a ab ab a a a a a a ab a a a a ab a a ab a ab ab ab a a a ab ab ab a a ab ab a ab ab a a a a a ab ab a ab ab ab a ab ab a ab ab a ab ab a a ab a a a ab a ab
*HyS0001.8301301 D1.10 ab ab a a ab ab ab ab ab ab a a a a a a ab a ab ab a a a a a a a ab ab a a a a a a ab a a a a ab a a ab a ab ab ab a a a ab ab ab a a ab ab a ab ab a a a a a ab ab a ab ab ab a ab ab a ab ab a ab ab a a ab a a a ab a ab
*HyS0001.8307718 D1.10 a a ab ab a a a a a a ab ab ab ab ab ab a ab a a ab ab ab ab ab ab ab a a ab ab ab ab ab ab a ab ab ab ab a ab ab a ab a a a ab ab ab a a a ab ab a a ab a a ab ab ab ab ab a a ab a a a ab a a ab a a ab a a ab ab a ab ab ab a ab a
*HyS0001.8336747 D1.10 ab ab a a ab ab ab ab ab ab a a a a a a ab a ab ab a a a a a a a ab ab a a a a a a ab a a a a ab a a ab a ab ab ab a a a ab ab ab a a ab ab a ab ab a a a a a ab ab a ab ab ab a ab ab a ab ab a ab ab a a ab a a a ab a ab
*HyS0001.8341857 D1.10 ab ab a a ab ab ab ab ab ab a a a a a a ab a ab ab a a a a a a a ab ab a a a a a a ab a a a a ab a a ab a ab ab ab a a a ab ab ab a a ab ab a ab ab a a a a a ab ab a ab ab ab a ab ab a ab ab a ab ab a a ab a a a ab a ab
*HyS0001.8347364 D1.10 ab ab a a ab ab ab ab ab ab a a a a a a ab a ab ab a a a a a a a ab ab a a a a a a ab a a a a ab a a ab a ab ab ab a a a ab ab ab a a ab ab a ab ab a a a a a ab ab a ab ab ab a ab ab a ab ab a ab ab a a ab a a a ab a ab
*HyS0001.8370563 D1.10 a a ab ab a a a a a a ab ab ab ab ab ab a ab a a ab ab ab ab ab ab ab a a ab ab ab ab ab ab a ab ab ab ab a ab ab a ab a a a ab ab ab a a a ab ab a a ab a a ab ab ab ab ab a a ab a a a ab a a ab a a ab a a ab ab a ab ab ab a ab a
*HyS0001.8375575 D1.10 a a ab ab a a a a a a ab ab ab ab ab ab a ab a a ab ab ab ab ab ab ab a a ab ab ab ab ab ab a ab ab ab ab a ab ab a ab a a a ab ab ab a a a ab ab a a ab a a ab ab ab ab ab a a ab a a a ab a a ab a a ab a a ab ab a ab ab ab a ab a
*HyS0001.8381703 D1.10 ab ab a a ab ab ab ab ab ab a a a a a a ab a ab ab a a a a a a a ab ab a a a a a a ab a a a a ab a a ab a ab ab ab a a a ab ab ab a a ab ab a ab ab a a a a a ab ab a ab ab ab a ab ab a ab ab a ab ab a a ab a a a ab a ab
*HyS0001.8387894 D1.10 ab ab a a ab ab ab ab ab ab a a a a a a ab a ab ab a a a a a a a ab ab a a a a a a ab a a a a ab a a ab a ab ab ab a a a ab ab ab a a ab ab a ab ab a a a a a ab ab a ab ab ab a ab ab a ab ab a ab ab a a ab a a a ab a ab
*HyS0001.8394439 D1.10 a a ab ab a a a a a a ab ab ab ab ab ab a ab a a ab ab ab ab ab ab ab a a ab ab ab ab ab ab a ab ab ab ab a ab ab a ab a a a ab ab ab a a a ab ab a a ab a a ab ab ab ab ab a a ab a a a ab a a ab a a ab a a ab ab a ab ab ab a ab a
*HyS0001.8400242 D1.10 ab ab a a ab ab ab ab ab ab a a a a a a ab a ab ab a a a a a a a ab ab a a a a a a ab a a a a ab a a ab a ab ab ab a a a ab ab ab a a ab ab a ab ab a a a a a ab ab a ab ab ab a ab ab a ab ab a ab ab a a ab a a a ab a ab
*HyS0001.8408082 D1.10 a a a a ab ab ab ab ab a a a a a a a a a ab ab a a a a a a a ab ab a ab a a a ab a a ab a ab ab a a ab a ab ab a a a a ab ab ab a a a ab a ab ab ab a ab a a ab ab a a a a a ab a a ab ab a ab a a ab ab a a a ab a ab
*HyS0001.8417392 D1.10 a a ab ab a a a a a a ab ab ab ab ab ab a ab a a ab ab ab ab ab ab ab a a ab ab ab ab ab a a ab ab ab ab a ab ab a ab a a a ab ab ab a a a ab ab a a ab a a ab ab ab ab ab a a ab a a a ab a a ab a a ab a a ab ab a ab ab ab a ab a
*HyS0001.8422860 D1.10 a a ab ab a a a a a a ab ab ab ab ab ab a ab a a ab ab ab ab ab ab ab a a ab ab ab ab ab a a ab ab ab ab a ab ab a ab - a a ab ab ab a a a ab ab a a ab a a ab ab ab ab ab a a ab a a a ab a a ab a a ab a a ab ab a ab ab ab a ab a
*HyS0001.8428136 D1.10 a a ab ab a a a a a a ab ab ab ab ab ab a ab a a ab ab ab ab ab ab ab a a ab ab ab ab ab a a ab ab ab ab a ab ab a ab a a a ab ab ab a a a ab ab a a ab a a ab ab ab ab ab a a ab a a a ab a a ab a a ab a a ab ab a ab ab ab a ab a
*HyS0001.8466373 D1.10 a a a a ab ab ab ab ab a a a a a a a ab a ab ab a a a a a a a ab ab a ab a a a ab ab a ab a ab ab a a ab a ab ab a a a a ab ab ab a a a ab a ab ab ab a ab a a ab ab a ab a ab a ab a a ab ab a ab ab a ab ab a a a ab a ab
*HyS0001.8491126 D1.10 a a a a ab ab ab ab ab a a a a a a a ab a ab ab a a a a a a a ab ab a ab a a a ab ab a ab a ab ab a a ab a ab ab a a a a ab ab ab a a a ab a ab ab ab a ab a a ab ab a ab a ab a ab a a ab ab a ab ab a ab ab a a a ab a ab
*HyS0001.8568078 D1.10 a a a a ab ab ab ab ab a a a a a a a ab a ab ab a a a a a a a ab ab a ab a a a ab ab a ab a ab ab a a ab a ab ab a a a a ab ab ab a a a ab a ab ab ab a ab a a ab ab a ab a ab a ab a a ab ab a ab ab a ab ab a a a ab a ab
*HyS0001.8578115 D1.10 a a a a ab ab ab ab ab a a a a a a a ab a ab ab a a a a a a a ab ab a ab a a a ab ab a ab a ab ab a a ab a ab ab a a a a ab ab ab a a a ab a ab ab ab a ab a a ab ab a ab a ab a ab a a ab ab a ab ab a ab ab a a a ab a ab
*HyS0001.8583496 D1.10 a a a a ab ab ab ab ab a a a a a a a ab a ab ab a a a a a a a ab ab a ab a a a ab ab a ab a ab ab a a ab a ab ab a a a a ab ab ab a a a ab a ab ab ab a ab a a ab ab a ab a ab a ab a a ab ab a ab ab a ab ab a a a ab a ab
*HyS0001.8588951 D1.10 a a a a ab ab ab ab ab a a a a a a a ab a ab ab a a a a a a a ab ab a ab a a a ab ab a ab a ab ab a a ab a ab ab a a a a ab ab ab a a a ab a ab ab ab a ab a a ab ab a ab a ab a ab a a ab ab a ab ab a ab ab a a a ab a ab
*HyS0001.8594617 D1.10 ab ab ab ab a a a a a ab ab ab ab ab ab ab a ab a a ab ab ab ab ab ab ab a a ab a ab ab ab a a ab a ab a a ab ab a ab a a ab ab ab ab a a a ab ab ab a ab a a a ab a ab ab a a ab a ab a ab a ab ab a a ab a a ab a a ab ab ab a ab a
*HyS0001.8599620 D1.10 a a a a ab ab ab ab ab a a a a a a a ab a ab ab a a a a a a a ab ab a ab a a a ab ab a ab a ab ab a a ab a ab ab a a a a ab ab ab a a a ab a ab ab ab a ab a a ab ab a ab a ab a ab a a ab ab a ab ab a ab ab a a a ab a ab
*HyS0001.8604718 D1.10 a a a a ab ab ab ab ab a a a a a a a ab a ab ab a a a a a a a ab ab a ab a a a ab ab a ab a ab ab a a ab a ab ab a a a a ab ab ab a a a ab a ab ab ab a ab a a ab ab a ab a ab a ab a a ab ab a ab ab a ab ab a a a ab a ab
*HyS0001.8610235 D1.10 a a a a ab ab ab ab ab a a a a a a a ab a ab ab a a a a a a a ab ab a ab a a a ab ab a ab a ab ab a a ab a ab ab a a a a ab ab ab a a a ab a ab ab ab a ab a a ab ab a ab a ab a ab a a ab ab a ab ab a ab ab a a a ab a ab
*HyS0001.8615967 D1.10 a a a a ab ab ab ab ab a a a a a a a ab a ab ab a a a a a a a ab ab a ab a a a ab ab a ab a ab ab a a ab a ab ab a a a a ab ab ab a a a ab a ab ab ab a ab a a ab ab a ab a ab a ab a a ab ab a ab ab a ab ab a a a ab a ab
*HyS0001.8621197 D1.10 ab ab ab ab a a a a a ab ab ab ab ab ab ab a ab a a ab ab ab ab ab ab ab a a ab a ab ab ab a a ab a ab a a ab ab a ab a a ab ab ab ab a a a ab ab ab a ab a a a ab a ab ab a a ab a ab a ab a ab ab a a ab a a ab a a ab ab ab a ab a
*HyS0001.8627843 D1.10 ab ab ab ab a a a a a ab ab ab ab ab ab ab a ab a a ab ab ab ab ab ab ab a a ab a ab ab ab a a ab a ab a a ab ab a ab a a ab ab ab ab a a a ab ab ab a ab a a a ab a ab ab a a ab a ab a ab a ab ab a a ab a a ab a a ab ab ab a ab a
*HyS0001.8632924 D1.10 a a a a ab ab ab ab ab a a a a a a a ab a ab ab a a a a a a a ab ab a ab a a a ab ab a ab a ab ab a a ab a ab ab a a a a ab ab ab a a a ab a ab ab ab a ab a a ab ab a ab a ab a ab a a ab ab a ab ab a ab ab a a a ab a ab
*HyS0001.8637929 D1.10 a a a a ab ab ab ab ab a a a a a a a ab a ab ab a a a a a a a ab ab a ab a a a ab ab a ab a ab ab a a ab a ab ab a a a a ab ab ab a a a ab a ab ab ab a ab a a ab ab a ab a ab a ab a a ab ab a ab ab a ab ab a a a ab a ab
*HyS0001.8643065 D1.10 a a a a ab ab ab ab ab a a a a a a a ab a ab ab a a a a a a a ab ab a ab a a a ab ab a ab a ab ab a a ab a ab ab a a a a ab ab ab a a a ab a ab ab ab a ab a a ab ab a ab a ab a ab a a ab ab a ab ab a ab ab a a a ab a ab
*HyS0001.8648421 D1.10 a a a a ab ab ab ab ab a a a a a a a ab a ab ab a a a a a a a ab ab a ab a a a ab ab a ab a ab ab a a ab a ab ab a a a a ab ab ab a a a ab a ab ab ab a ab a a ab ab a ab a ab a ab a a ab ab a ab ab a ab ab a a a ab a ab
*HyS0001.8653448 D1.10 a a a a ab ab ab ab ab a a a a a a a ab a ab ab a a a a a a a ab ab a ab a a a ab ab a ab a ab ab a a ab a ab ab a a a a ab ab ab a a a ab a ab ab ab a ab a a ab ab a ab a ab a ab a a ab ab a ab ab a ab ab a a a ab a ab
*HyS0001.8660901 D1.10 a a a a ab ab ab ab ab a a a a a a a ab a ab ab a a a a a a a ab ab a ab a a a ab ab a ab a ab ab a a ab a ab ab a a a a ab ab ab a a a ab a ab ab ab a ab a a ab ab a ab a ab a ab a a ab ab a ab ab a ab ab a a a ab a ab
*HyS0001.8665928 D1.10 ab ab ab ab a a a a a ab ab ab ab ab ab ab a ab a a ab ab ab ab ab ab ab a a ab a ab ab ab a a ab a ab a a ab ab a ab a a ab ab ab ab a a a ab ab ab a ab a a a ab a ab ab a a ab a ab a ab a ab ab a a ab a a ab a a ab ab ab a ab a
*HyS0001.8670955 D1.10 a a a a ab ab ab ab ab a a a a a a a ab a ab ab a a a a a a a ab ab a ab a a a ab ab a ab a ab ab a a ab a ab ab a a a a ab ab ab a a a ab a ab ab ab a ab a a ab ab a ab a ab a ab a a ab ab a ab ab a ab ab a a a ab a ab
*HyS0001.8676132 D1.10 a a a a ab ab ab ab ab a a a a a a a ab a ab ab a a a a a a a ab ab a ab a a a ab ab a ab a ab ab a a ab a ab ab a a a a ab ab ab a a a ab a ab ab ab a ab a a ab ab a ab a ab a ab a a ab ab a ab ab a ab ab a a a ab a ab
*HyS0001.8682722 D1.10 ab ab ab ab a a a a a ab ab ab ab ab ab ab a ab a a ab ab ab ab ab ab ab a a ab a ab ab ab a a ab a ab a a ab ab a ab a a ab ab ab ab a a a ab ab ab a ab a a a ab a ab ab a a ab a ab a ab a ab ab a a ab a a ab a a ab ab ab a ab a
*HyS0001.8687755 D1.10 a a a a ab ab ab ab ab a a a a a a a ab a ab ab a a a a a a a ab ab a ab a a a ab ab a ab a ab ab a a ab a ab ab a a a a ab ab ab a a a ab a ab ab ab a ab a a ab ab a ab a ab a ab a a ab ab a ab ab a ab ab a a a ab a ab
*HyS0001.8692831 D1.10 a a a a ab ab ab ab ab a a a a a a a ab a ab ab a a a a a a a ab ab a ab a a a ab ab a ab a ab ab a a ab a ab ab a a a a ab ab ab a a a ab a ab ab ab a ab a a ab ab a ab a ab a ab a a ab ab a ab ab a ab ab a a a ab a ab
*HyS0001.8699284 D1.10 a a a a ab ab ab ab ab a a a a a a a ab a ab ab a a a a a a a ab ab a ab a a a ab ab a ab a ab ab a a ab a ab ab a a a a ab ab ab a a a ab a ab ab ab a ab a a ab ab a ab a ab a ab a a ab ab a ab ab a ab ab a a a ab a ab
*HyS0001.8704289 D1.10 a a a a ab ab ab ab ab a a a a a a a ab a ab ab a a a a a a a ab ab a ab a a a ab ab a ab a ab ab a a ab a ab ab a a a a ab ab ab a a a ab a ab ab ab a ab a a ab ab a ab a ab a ab a a ab ab a ab ab a ab ab a a a ab a ab
*HyS0001.8709546 D1.10 a a a a ab ab ab ab ab a a a a a a a ab a ab ab a a a a a a a ab ab a ab a a a ab ab a ab a ab ab a a ab a ab ab a a a a ab ab ab a a a ab a ab ab ab a ab a a ab ab a ab a ab a ab a a ab ab a ab ab a ab ab a a a ab a ab
*HyS0001.8720899 D1.10 a a a a ab ab ab ab ab a a a a a a a ab a ab ab a a a a a a a ab ab a ab a a a ab ab a ab a ab ab a a ab a ab ab a a a a ab ab ab a a a ab a ab ab ab a ab a a ab ab a ab a ab a ab a a ab ab a ab ab a ab ab a a a ab a ab
*HyS0001.8732628 D1.10 ab ab ab ab a a a a a ab ab ab ab ab ab ab a ab a a ab ab ab ab ab ab ab a a ab a ab ab ab a a ab a ab a a ab ab a ab a a ab ab ab ab a a a ab ab ab a ab a a a ab a ab ab a a ab a ab a ab a ab ab a a ab a a ab a a ab ab ab a ab a
*HyS0001.8743164 D1.10 ab ab ab ab a a a a a ab ab ab ab ab ab ab a ab a a ab ab ab ab ab ab ab a a ab a ab ab ab a a ab a ab a a ab ab a ab a a ab ab ab ab a a a ab ab ab a ab a a a ab a ab ab a a ab a ab a ab a ab ab a a ab a a ab a a ab ab ab a ab a
*HyS0001.8748184 D1.10 ab ab ab ab a a a a a ab ab ab ab ab ab ab a ab a a ab ab ab ab ab ab ab a a ab a ab ab ab a a ab a ab a a ab ab a ab a a ab ab ab ab a a a ab ab ab a ab a a a ab a ab ab a a ab a ab a ab a ab ab a a ab a a ab a a ab ab ab a ab a
*HyS0001.8753237 D1.10 ab ab ab ab a a a a a ab ab ab ab ab ab ab a ab a a ab ab ab ab ab ab ab a a ab a ab ab ab a a ab a ab a a ab ab a ab a a ab ab ab ab a a a ab ab ab a ab a a a ab a ab ab a a ab a ab a ab a ab ab a a ab a a ab a a ab ab ab a ab a
*HyS0001.8758564 D1.10 ab ab ab ab a a a a a ab ab ab ab ab ab ab a ab a a ab ab ab ab ab ab ab a a ab a ab ab ab a a ab a ab a a ab ab a ab a a ab ab ab ab a a a ab ab ab a ab a a a ab a ab ab a a ab a ab a ab a ab ab a a ab a a ab a a ab ab ab a ab a
*HyS0001.8764713 D1.10 a a a a ab ab ab ab ab a a a a a a a ab a ab ab a a a a a a a ab ab a ab a a a ab ab a ab a ab ab a a ab a ab ab a a a a ab ab ab a a a ab a ab ab ab a ab a a ab ab a ab a ab a ab a a ab ab a ab ab a ab ab a a a ab a ab
*HyS0001.8769790 D1.10 ab ab ab ab a a a a a ab ab ab ab ab ab ab a ab a a ab ab ab ab ab ab ab a a ab a ab ab ab a a ab a ab a a ab ab a ab a a ab ab ab ab a a a ab ab ab a ab a a a ab a ab ab a a ab a ab a ab a ab ab a a ab a a ab a a ab ab ab a ab a
*HyS0001.8775824 D1.10 a a a a ab ab ab ab ab a a a a a a a ab a ab ab a a a a a a a ab ab a ab a a a ab ab a ab a ab ab a a ab a ab ab a a a a ab ab ab a a a ab a ab ab ab a ab a a ab ab a ab a ab a ab a a ab ab a ab ab a ab ab a a a ab a ab
*HyS0001.8781046 D1.10 a a a a ab ab ab ab ab a a a a a a a ab a ab ab a a a a a a a ab ab a ab a a a ab ab a ab a ab ab a a ab a ab ab a a a a ab ab ab a a a ab a ab ab ab a ab a a ab ab a ab a ab a ab a a ab ab a ab ab a ab ab a a a ab a ab
*HyS0001.8788778 D1.10 a a a a ab ab ab ab ab a a a a a a a ab a ab ab a a a a a a a ab ab a ab a a a ab ab a ab a ab ab a a ab a ab ab a a a a ab ab ab a a a ab a ab ab ab a ab a a ab ab a ab a ab a ab a a ab ab a ab ab a ab ab a a a ab a ab
*HyS0001.8793789 D1.10 ab ab ab ab a a a a a ab ab ab ab ab ab ab a ab a a ab ab ab ab ab ab ab a a ab a ab ab ab a a ab a ab a a ab ab a ab a a ab ab ab ab a a a ab ab ab a ab a a a ab a ab ab a a ab a ab a ab a ab ab a a ab a a ab a a ab ab ab a ab a
*HyS0001.8810284 D1.10 ab ab ab ab a a a a a ab ab ab ab ab ab ab a ab a a ab ab ab ab ab ab ab a a ab a ab ab ab a a ab a ab a a ab ab a ab a a ab ab ab ab a a a ab ab ab a ab a a a ab a ab ab a a ab a ab a ab a ab ab a a ab a a ab a a ab ab ab a ab a
*HyS0001.8815459 D1.10 ab ab ab ab a a a a a ab ab ab ab ab ab ab a ab a a ab ab ab ab ab ab ab a a ab a ab ab ab a a ab a ab a a ab ab a ab a a ab ab ab ab a a a ab ab ab a ab a a a ab a ab ab a a ab a ab a ab a ab ab a a ab a a ab a a ab ab ab a ab a
*HyS0001.8822373 D1.10 a a a a ab ab ab ab ab a a a a a a a ab a ab ab a a a a a a a ab ab a ab a a a ab ab a ab a ab ab a a ab a ab ab a a a a ab ab ab a a a ab a ab ab ab a ab a a ab ab a ab a ab a ab a a ab ab a ab ab a ab ab a a a ab a ab
*HyS0001.8827873 D1.10 a a a a ab ab ab ab ab a a a a a a a ab a ab ab a a a a a a a ab ab a ab a a a ab ab a ab a ab ab a a ab a ab ab a a a a ab ab ab a a a ab a ab ab ab a ab a a ab ab a ab a ab a ab a a ab ab a ab ab a ab ab a a a ab a ab
*HyS0001.8833210 D1.10 a a a a ab ab ab ab ab a a a a a a a ab a ab ab a a a a a a a ab ab a ab a a a ab ab a ab a ab ab a a ab a ab ab a a a a ab ab ab a a a ab a ab ab ab a ab a a ab ab a ab a ab a ab a a ab ab a ab ab a ab ab a a a ab a ab
*HyS0001.8838237 D1.10 ab ab ab ab a a a a a ab ab ab ab ab ab ab a ab a a ab ab ab ab ab ab ab a a ab a ab ab ab a a ab a ab a a ab ab a ab a a ab ab ab ab a a a ab ab ab a ab a a a ab a ab ab a a ab a ab a ab a ab ab a a ab a a ab a a ab ab ab a ab a
*HyS0001.8844294 D1.10 a a a a ab ab ab ab ab a a a a a a a ab a ab ab a a a a a a a ab ab a ab a a a ab ab a ab a ab ab a a ab a ab ab a a a a ab ab ab a a a ab a ab ab ab a ab a a ab ab a ab a ab a ab a a ab ab a ab ab a ab ab a a a ab a ab
*HyS0001.8850722 D1.10 a a a a ab ab ab ab ab a a a a a a a ab a ab ab a a a a a a a ab ab a ab a a a ab ab a ab a ab ab a a ab a ab ab a a a a ab ab ab a a a ab a ab ab ab a ab a a ab ab a ab a ab a ab a a ab ab a ab ab a ab ab a a a ab a ab
*HyS0001.8856039 D1.10 a a a a ab ab ab ab ab a a a a a a a ab a ab ab a a a a a a a ab ab a ab a a a ab ab a ab a ab ab a a ab a ab ab a a a a ab ab ab a a a ab a ab ab ab a ab a a ab ab a ab a ab a ab a a ab ab a ab ab a ab ab a a a ab a ab
*HyS0001.8861188 D1.10 a a a a ab ab ab ab ab a a a a a a a ab a ab ab a a a a a a a ab ab a ab a a a ab ab a ab a ab ab a a ab a ab ab a a a a ab ab ab a a a ab a ab ab ab a ab a a ab ab a ab a ab a ab a a ab ab a ab ab a ab ab a a a ab a ab
*HyS0001.8866190 D1.10 ab ab ab ab a a a a a ab ab ab ab ab ab ab a ab a a ab ab ab ab ab ab ab a a ab a ab ab ab a a ab a ab a a ab ab a ab a a ab ab ab ab a a a ab ab ab a ab a a a ab a ab ab a a ab a ab a ab a ab ab a a ab a a ab a a ab ab ab a ab a
*HyS0001.8871227 D1.10 a a a a ab ab ab ab ab a a a a a a a ab a ab ab a a a a a a a ab ab a ab a a a ab ab a ab a ab ab a a ab a ab ab a a a a ab ab ab a a a ab a ab ab ab a ab a a ab ab a ab a ab a ab a a ab ab a ab ab a ab ab a a a ab a ab
*HyS0001.8876296 D1.10 ab ab ab ab a a a a a ab ab ab ab ab ab ab a ab a a ab ab ab ab ab ab ab a a ab a ab ab ab a a ab a ab a a ab ab a ab a a ab ab ab ab a a a ab ab ab a ab a a a ab a ab ab a a ab a ab a ab a ab ab a a ab a a ab a a ab ab ab a ab a
*HyS0001.8881341 D1.10 ab ab ab ab a a a a a ab ab ab ab ab ab ab a ab a a ab ab ab ab ab ab ab a a ab a ab ab ab a a ab a ab a a ab ab a ab a a ab ab ab ab a a a ab ab ab a ab a a a ab a ab ab a a ab a ab a ab a ab ab a a ab a a ab a a ab ab ab a ab a
*HyS0001.8889325 D1.10 a a a a ab ab ab ab ab a a a a a a a ab a ab ab a a a a a a a ab ab a ab a a a ab ab a ab a ab ab a a ab a ab ab a a a a ab ab ab a a a ab a ab ab ab a ab a a ab ab a ab a ab a ab a a ab ab a ab ab a ab ab a a a ab a ab
*HyS0001.8899140 D1.10 a a a a ab ab ab ab ab a a a a a a a ab a ab ab a a a a a a a ab ab a ab a a a ab ab a ab a ab ab a a ab a ab ab a a a a ab ab ab a a a ab a ab ab ab a ab a a ab ab a ab a ab a ab a a ab ab a ab ab a ab ab a a a ab a ab
*HyS0001.8905158 D1.10 a a a a ab ab ab ab ab a a a a a a a ab a ab ab a a a a a a a ab ab a ab a a a ab ab a ab a ab ab a a ab a ab ab a a a a ab ab ab a a a ab a ab ab ab a ab a a ab ab a ab a ab a ab a a ab ab a ab ab a ab ab a a a ab a ab
*HyS0001.8912298 D1.10 ab ab ab ab a a a a a ab ab ab ab ab ab ab a ab a a ab ab ab ab ab ab ab a a ab a ab ab ab a a ab a ab a a ab ab a ab a a ab ab ab ab a a a ab ab ab a ab a a a ab a ab ab a a ab a ab a ab a ab ab a a ab a a ab a a ab ab ab a ab a
*HyS0001.8917840 D1.10 a a a a ab ab ab ab ab a a a a a a a ab a ab ab a a a a a a a ab ab a ab a a a ab ab a ab a ab ab a a ab a ab ab a a a a ab ab ab a a a ab a ab ab ab a ab a a ab ab a ab a ab a ab a a ab ab a ab ab a ab ab a a a ab a ab
*HyS0001.8922849 D1.10 ab ab ab ab a a a a a ab ab ab ab ab ab ab a ab a a ab ab ab ab ab ab ab a a ab a ab ab ab a a ab a ab a a ab ab a ab a a ab ab ab ab a a a ab ab ab a ab a a a ab a ab ab a a ab a ab a ab a ab ab a a ab a a ab a a ab ab ab a ab a
*HyS0001.8940007 D1.10 a a a a ab ab ab ab ab a a a a a a a ab a ab ab a a a a a a a ab ab a ab a a a ab ab a ab a ab ab a a ab a ab ab a a a a ab ab ab a a a ab a ab ab ab a ab a a ab ab a ab a ab a ab a a ab ab a ab ab a ab ab a a a ab a ab
*HyS0001.8945131 D1.10 ab ab ab ab a a a a a ab ab ab ab ab ab ab a ab a a ab ab ab ab ab ab ab a a ab a ab ab ab a a ab a ab a a ab ab a ab a a ab ab ab ab a a a ab ab ab a ab a a a ab a ab ab a a ab a ab a ab a ab ab a a ab a a ab a a ab ab ab a ab a
*HyS0001.8951736 D1.10 ab ab ab ab a a a a a ab ab ab ab ab ab ab a ab a a ab ab ab ab ab ab ab a a ab a ab ab ab a a ab a ab a a ab ab a ab a a ab ab ab ab a a a ab ab ab a ab a a a ab a ab ab a a ab a ab a ab a ab ab a a ab a a ab a a ab ab ab a ab a
*HyS0001.8956746 D1.10 ab ab ab ab a a a a a ab ab ab ab ab ab ab a ab a a ab ab ab ab ab ab ab a a ab a ab ab ab a a ab a ab a a ab ab a ab a a ab ab ab ab a a a ab ab ab a ab a a a ab a ab ab a a ab a ab a ab a ab ab a a ab a a ab a a ab ab ab a ab a
*HyS0001.8961753 D1.10 a a a a ab ab ab ab ab a a a a a a a ab a ab ab a a a a a a a ab ab a ab a a a ab ab a ab a ab ab a a ab a ab ab a a a a ab ab ab a a a ab a ab ab ab a ab a a ab ab a ab a ab a ab a a ab ab a ab ab a ab ab a a a ab a ab
*HyS0001.8966984 D1.10 a a a a ab ab ab ab ab a a a a a a a ab a ab ab a a a a a a a ab ab a ab a a a ab ab a ab a ab ab a a ab a ab ab a a a a ab ab ab a a a ab a ab ab ab a ab a a ab ab a ab a ab a ab a a ab ab a ab ab a ab ab a a a ab a ab
*HyS0001.8972057 D1.10 a a a a ab ab ab ab ab a a a a a a a ab a ab ab a a a a a a a ab ab a ab a a a ab ab a ab a ab ab a a ab a ab ab a a a a ab ab ab a a a ab a ab ab ab a ab a a ab ab a ab a ab a ab a a ab ab a ab ab a ab ab a a a ab a ab
*HyS0001.8977096 D1.10 a a a a ab ab ab ab ab a a a a a a a ab a ab ab a a a a a a a ab ab a ab a a a ab ab a ab a ab ab a a ab a ab ab a a a a ab ab ab a a a ab a ab ab ab a ab a a ab ab a ab a ab a ab a a ab ab a ab ab a ab ab a a a ab a ab
*HyS0001.9009210 D1.10 a a a a ab a a a ab a a a a a a a ab a ab ab a a a a a a a ab ab a a a a a ab - a - a ab ab a a - a ab ab a a a a - - ab a a a a a ab ab - a ab a a - ab a ab a ab a ab a a ab a a - ab a ab ab a a a ab a -
*HyS0001.9015003 D1.10 ab ab ab ab a a a a a ab ab ab ab ab ab ab a ab a a ab ab ab ab ab ab ab a a ab a ab ab ab a a ab a ab a a ab ab a ab a a ab ab ab ab a a a ab ab ab a ab a a a ab a ab ab a a ab a ab a ab a ab ab a a ab a a ab a a ab ab ab a ab a
*HyS0001.9024039 D1.10 a a a a ab ab ab ab ab a a a a a a a ab a ab ab a a a a a a a ab ab a ab a a a ab ab a ab a ab ab a a ab a ab ab a a a a ab ab ab a a a ab a ab ab ab a ab a a ab ab a ab a ab a ab a a ab ab a ab ab a ab ab a a a ab a ab
*HyS0001.9029363 D1.10 ab ab ab ab a a a a a ab ab ab ab ab ab ab a ab a a ab ab ab ab ab ab ab a a ab a ab ab ab a a ab a ab a a ab ab a ab a a ab ab ab ab a a a ab ab ab a ab a a a ab a ab ab a a ab a ab a ab a ab ab a a ab a a ab a a ab ab ab a ab a
*HyS0001.9034572 D1.10 a a a a ab ab ab ab ab a a a a a a a - a ab ab a a a a a a a ab ab a ab a a a ab ab a ab a ab ab a a ab a ab ab a a a a ab ab ab a a a a a ab ab ab a ab a a ab ab a ab a ab a ab a a ab ab a ab ab a ab ab a a a ab a ab
*HyS0001.9049155 D1.10 ab ab ab ab a a a a a ab ab ab ab ab ab ab a ab a a ab ab ab ab ab ab ab a a ab a ab ab ab a a ab a ab a a ab ab a ab a a ab ab ab ab a a a ab ab ab a ab a a a ab a ab ab a a ab a ab a ab a ab ab a a ab a a ab a a ab ab ab a ab a
*HyS0001.9054331 D1.10 ab ab ab ab a a a a a ab ab ab ab ab ab ab a ab a a ab ab ab ab ab ab ab a a ab a ab ab ab a a ab a ab a a ab ab a ab a a ab ab ab ab a a a ab ab ab a ab a a a ab a ab ab a a ab a ab a ab a ab ab a a ab a a ab a a ab ab ab a ab a
*HyS0001.9064394 D1.10 a a a a ab ab ab ab ab a a a a a a a ab a ab ab a a a a a a a ab ab a ab a a a ab ab a ab a ab ab a a ab a ab ab a a a a ab ab ab a a a ab a ab ab ab - ab a a ab ab a ab a ab a ab a a ab ab a ab ab a ab ab a a a ab a ab
*HyS0001.9092396 D1.10 ab ab ab ab a a a a a ab ab ab ab ab ab ab a ab a a ab ab ab ab ab ab ab a a ab a ab ab ab a a ab a ab a a ab ab a ab a a ab ab ab ab a a a ab ab ab a ab a a a ab a ab ab a a ab a ab a ab a ab ab a a ab a a ab a a ab ab ab a ab a
*HyS0001.9110330 D1.10 a a a a ab ab ab ab ab a a a a a a a ab a ab ab a a a a a a a ab ab a ab a a a ab ab a ab a ab ab a a ab a ab ab a a a a ab ab ab ab a a ab a ab ab ab a ab a a ab ab a ab a a a a a a ab ab a ab ab a ab ab a a a ab a ab
*HyS0001.9115504 D1.10 a a a a ab ab ab ab ab a a a a a a a ab a ab ab a a a a a a a ab ab a ab a a a ab ab a ab a ab ab a a ab a ab ab a a a a ab ab ab ab a a ab a ab ab ab a ab a a ab ab a ab a a a a a a ab ab a ab ab a ab ab a a a ab a ab
*HyS0001.9123420 D1.10 a a a a ab ab ab ab ab a a a a a a a ab a ab ab a a a a a a a ab ab a ab a a a ab ab a ab a ab ab a a ab a ab ab a a a a ab ab ab ab a a ab a ab ab ab a ab a a ab ab a ab a a a a a a ab ab a ab ab a ab ab a a a ab a ab
*HyS0001.9128856 D1.10 a a a a ab ab ab ab ab a a a a a a a ab a ab ab a a a a a a a ab ab a ab ab a a ab ab a ab a ab ab a a ab a ab ab a a a a ab ab ab ab a a ab a ab ab ab a ab a a ab ab a ab a a a a a a ab ab a ab ab a ab ab a a a ab a ab
*HyS0001.9139676 D1.10 a a a a ab ab ab ab ab a a a a a a a ab a ab ab a a a a a a a ab ab a ab ab a a ab ab a ab a ab ab a a ab a ab ab a a a a ab ab ab ab a a ab a ab ab ab a ab a a ab ab a ab a a a a a a ab ab a ab ab a ab ab a a a ab a ab
*HyS0001.9153426 D1.10 a a a a ab ab ab ab ab a a a a a a a ab a ab ab a a a a a a a ab ab a ab ab a a ab ab a ab a ab ab a a ab a ab ab a a a a ab ab ab ab a a ab a ab ab ab a ab a a ab ab a ab a a a a a a ab ab a ab ab a ab ab a a a ab a ab
*HyS0001.9159356 D1.10 a a a a ab ab ab ab ab a a a a a a a ab a ab ab a a a a a a a ab ab a ab ab a a ab ab a ab a ab ab a a ab a ab ab a a a a ab ab ab ab a a ab a ab ab ab a ab a a ab ab a ab a a a a a a ab ab a ab ab a ab ab a a a ab a ab
*HyS0001.9165916 D1.10 a a a a ab ab ab ab ab a a a a a a a ab a ab ab a a a a a a a ab ab a ab ab a a ab ab a ab a ab ab a a ab a ab ab a a a a ab ab ab ab a a ab a ab ab ab a ab a a ab ab a ab a a a a a a ab ab a ab ab a ab ab a a a ab a ab
*HyS0001.9171236 D1.10 a a a a ab ab ab ab ab a a a a a a a ab a ab ab a a a a a a a ab ab a ab ab a a ab ab a ab a ab ab a a ab a ab ab a a a a ab ab ab ab a a ab a ab ab ab a ab a a ab ab a ab a a a a a a ab ab a ab ab a ab ab a a a ab a ab
*HyS0001.9178353 D1.10 ab ab ab ab a a a a a ab ab ab ab ab ab ab a ab a a ab ab ab ab ab ab ab a a ab a a ab ab a a ab a ab a a ab ab a ab a a ab ab ab ab a a a a ab ab a ab a a a ab a ab ab a a ab a ab ab ab ab ab ab a a ab a a ab a a ab ab ab a ab a
*HyS0001.9184712 D1.10 a a a a ab ab ab ab ab a a a a a a a ab a ab ab a a a a a a a ab ab a ab ab a a ab ab a ab a ab ab a a ab a ab ab a a a a ab ab ab ab a a ab a ab ab ab a ab a a ab ab a ab a a a a a a ab ab a ab ab a ab ab a a a ab a ab
*HyS0001.9189795 D1.10 ab ab ab ab a a a a a ab ab ab ab ab ab ab a ab a a ab ab ab ab ab ab ab a a ab a a ab ab a a ab a ab a a ab ab a ab a a ab ab ab ab a a a a ab ab a ab a a a ab a ab ab a a ab a ab ab ab ab ab ab a a ab a a ab a a ab ab ab a ab a
*HyS0001.9196845 D1.10 a a a a ab ab ab ab ab a a a a a a a ab a ab ab a a a a a a a ab ab a ab ab a a ab ab a ab a ab ab a a ab a ab ab a a a a ab ab ab ab a a ab a ab ab ab a ab a a ab ab a ab a a a a a a ab ab a ab ab a ab ab a a a ab a ab
*HyS0001.9202195 D1.10 a a a a ab ab ab ab ab a a a a a a a ab a ab ab a a a a a a a ab ab a ab ab a a ab ab a ab a ab ab a a ab a ab ab a a a a ab ab ab ab a a ab a ab ab ab a ab a a ab ab a ab a a a a a a ab ab a ab ab a ab ab a a a ab a ab
*HyS0001.9207549 D1.10 ab ab ab ab a a a a a ab ab ab ab ab ab ab a ab a a ab ab ab ab ab ab ab a a ab a a ab ab a a ab a ab a a ab ab a ab a a ab ab ab ab a a a a ab ab a ab a a a ab a ab ab a a ab a ab ab ab ab ab ab a a ab a a ab a a ab ab ab a ab a
*HyS0001.9213075 D1.10 a a a a ab ab ab ab ab a a a a a a a ab a ab ab a a a a a a a ab ab a ab ab a a ab ab a ab a ab ab a a ab a ab ab a a a a ab ab ab ab a a ab a ab ab ab a ab a a ab ab a ab a a a a a a ab ab a ab ab a ab ab a a a ab a ab
*HyS0001.9222549 D1.10 a a a a ab ab ab ab ab a a a a a a a ab a ab ab a a a a a a a ab ab a ab ab a a ab ab a ab a ab ab a a ab a ab ab a a a a ab ab ab ab a a ab a ab ab ab a ab a a ab ab a ab a a a a a a ab ab a ab ab a ab ab a a a ab a ab
*HyS0001.9228499 D1.10 ab ab ab ab a a a a a ab ab ab ab ab ab ab a ab a a ab ab ab ab ab ab ab a a ab a a ab ab a a ab a ab a a ab ab a ab a a ab ab ab ab a a a a ab ab a ab a a a ab a ab ab a a ab a ab ab ab ab ab ab a a ab a a ab a a ab ab ab a ab a
*HyS0001.9235301 D1.10 a a a a ab ab ab ab ab a a a a a a a ab a ab ab a a a a a a a ab ab a ab ab a a ab ab a ab a ab ab a a ab a ab ab a a a a ab ab ab ab a a ab a ab ab ab a ab a a ab ab a ab a a a a a a ab ab a ab ab a ab ab a a a ab a ab
*HyS0001.9243146 D1.10 ab ab ab ab a a a a a ab ab ab ab ab ab ab a ab a a ab ab ab ab ab ab ab a a ab a a ab ab a a ab a ab a a ab ab a ab a a ab ab ab ab a a a a ab ab a ab a a a ab a ab ab a a ab a ab ab ab ab ab ab a a ab a a ab a a ab ab ab a ab a
*HyS0001.9248957 D1.10 a a a a ab ab ab ab ab a a a a a a a ab a ab ab a a a a a a a ab ab a ab ab a a ab ab a ab a ab ab a a ab a ab ab a a a a ab ab ab ab a a ab a ab ab ab a ab a a ab ab a ab a a a a a a ab ab a ab ab a ab ab a a a ab a ab
*HyS0001.9253961 D1.10 a a a a ab ab ab ab ab a a a a a a a ab a ab ab a a a a a a a ab ab a ab ab a a ab ab a ab a ab ab a a ab a ab ab a a a a ab ab ab ab a a ab a ab ab ab a ab a a ab ab a ab a a a a a a ab ab a ab ab a ab ab a a a ab a ab
*HyS0001.9259032 D1.10 ab ab ab ab a a a a a ab ab ab ab ab ab ab a ab a a ab ab ab ab ab ab ab a a ab a a ab ab a a ab a ab a a ab ab a ab a a ab ab ab ab a a a a ab ab a ab a a a ab a ab ab a a ab a ab ab ab ab ab ab a a ab a a ab a a ab ab ab a ab a
*HyS0001.9264471 D1.10 ab ab ab ab a a a a a ab ab ab ab ab ab ab a ab a a ab ab ab ab ab ab ab a a ab a a ab ab a a ab a ab a a ab ab a ab a a ab ab ab ab a a a a ab ab a ab a a a ab a ab ab a a ab a ab ab ab ab ab ab a a ab a a ab a a ab ab ab a ab a
*HyS0001.9269603 D1.10 ab ab ab ab a a a a a ab ab ab ab ab ab ab a ab a a ab ab ab ab ab ab ab a a ab a a ab ab a a ab a ab a a ab ab a ab a a ab ab ab ab a a a a ab ab a ab a a a ab a ab ab a a ab a ab ab ab ab ab ab a a ab a a ab a a ab ab ab a ab a
*HyS0001.9278617 D1.10 a a a a ab ab ab ab ab a a a a a a a ab a ab ab a a a a a a a ab ab a ab ab a a ab ab a ab a ab ab a a ab a ab ab a a a a ab ab ab ab a a ab a ab ab ab a ab a a ab ab a ab a a a a a a ab ab a ab ab a ab ab a a a ab a ab
*HyS0001.9283961 D1.10 a a a a ab ab ab ab ab a a a a a a a ab a ab ab a a a a a a a ab ab a ab ab a a ab ab a ab a ab ab a a ab a ab ab a a a a ab ab ab ab a a ab a ab ab ab a ab a a ab ab a ab a a a a a a ab ab a ab ab a ab ab a a a ab a ab
*HyS0001.9289315 D1.10 a a a a ab ab ab ab ab a a a a a a a ab a ab ab a a a a a a a ab ab a ab ab a a ab ab a ab a ab ab a a ab a ab ab a a a a ab ab ab ab a a ab a ab ab ab a ab a a ab ab a ab a a a a a a ab ab a ab ab a ab ab a a a ab a ab
*HyS0001.9302328 D1.10 ab ab ab ab a a a a a ab ab ab ab ab ab ab a ab a a ab ab ab ab ab ab ab a a ab a a ab ab a a ab a ab a a ab ab a ab a a ab ab ab ab a a a a ab ab a ab a a a ab a ab ab a a ab a ab ab ab ab ab ab a a ab a a ab a a ab ab ab a ab a
*HyS0001.9307889 D1.10 a a a a ab ab ab ab ab a a a a a a a ab a ab ab a a a a a a a ab ab a ab ab a a ab ab a ab a ab ab a a ab a ab ab a a a a ab ab ab ab a a ab a ab ab ab a ab a a ab ab a ab a a a a a a ab ab a ab ab a ab ab a a a ab a ab
*HyS0001.9313458 D1.10 a a a a ab ab ab ab ab a a a a a a a ab a ab ab a a a a a a a ab ab a ab ab a a ab ab a ab a ab ab a a ab a ab ab a a a a ab ab ab ab a a ab a ab ab ab a ab a a ab ab a ab a a a a a a ab ab a ab ab a ab ab a a a ab a ab
*HyS0001.9318600 D1.10 a a a a ab ab ab ab ab a a a a a a a ab a ab ab a a a a a a a ab ab a ab ab a a ab ab a ab a ab ab a a ab a ab ab a a a a ab ab ab ab a a ab a ab ab ab a ab a a ab ab a ab a a a a a a ab ab a ab ab a ab ab a a a ab a ab
*HyS0001.9323714 D1.10 ab ab ab ab a a a a a ab ab ab ab ab ab ab a ab a a ab ab ab ab ab ab ab a a ab a a ab ab a a ab a ab a a ab ab a ab a a ab ab ab ab a a a a ab ab a ab a a a ab a ab ab a a ab a ab ab ab ab ab ab a a ab a a ab a a ab ab ab a ab a
*HyS0001.9330663 D1.10 a a a a ab ab ab ab ab a a a a a a a ab a ab ab a a a a a a a ab ab a ab ab a a ab ab a ab a ab ab a a ab a ab ab a a a a ab ab ab ab a a ab a ab ab ab a ab a a ab ab a ab a a a a a a ab ab a ab ab a ab ab a a a ab a ab
*HyS0001.9335693 D1.10 ab ab ab ab a a a a a ab ab ab ab ab ab ab a ab a a ab ab ab ab ab ab ab a a ab a a ab ab a a ab a ab a a ab ab a ab a a ab ab ab ab a a a a ab ab a ab a a a ab a ab ab a a ab a ab ab ab ab ab ab a a ab a a ab a a ab ab ab a ab a
*HyS0001.9340805 D1.10 ab ab ab ab a a a a a ab ab ab ab ab ab ab a ab a a ab ab ab ab ab ab ab a a ab a a ab ab a a ab a ab a a ab ab a ab a a ab ab ab ab a a a a ab ab a ab a a a ab a ab ab a a ab a ab ab ab ab ab ab a a ab a a ab a a ab ab ab a ab a
*HyS0001.9350151 D1.10 ab ab ab ab a a a a a ab ab ab ab ab ab ab a ab a a ab ab ab ab ab ab ab a a ab a a ab ab a a ab a ab a a ab ab a ab a a ab ab ab ab a a a a ab ab a ab a a a ab a ab ab a a ab a ab ab ab ab ab ab a a ab a a ab a a ab ab ab a ab a
*HyS0001.9355780 D1.10 ab ab ab ab a a a a a ab ab ab ab ab ab ab a ab a a ab ab ab ab ab ab ab a a ab a a ab ab a a ab a ab a a ab ab a ab a a ab ab ab ab a a a a ab ab a ab a a a ab a ab ab a a ab a ab ab ab ab ab ab a a ab a a ab a a ab ab ab a ab a
*HyS0001.9361007 D1.10 ab ab ab ab a a a a a ab ab ab ab ab ab ab a ab a a ab ab ab ab ab ab ab a a ab a a ab ab a a ab a ab a a ab ab a ab a a ab ab ab ab a a a a ab ab a ab a a a ab a ab ab a a ab a ab ab ab ab ab ab a a ab a a ab a a ab ab ab a ab a
*HyS0001.9368077 D1.10 ab ab ab ab a a a a a ab ab ab ab ab ab ab a ab a a ab ab ab ab ab ab ab a a ab a a ab ab a a ab a ab a a ab ab a ab a a ab ab ab ab a a a a ab ab a ab a a a ab a ab ab a a ab a ab ab ab ab ab ab a a ab a a ab a a ab ab ab a ab a
*HyS0001.9377655 D1.10 ab ab ab ab a a a a a ab ab ab ab ab ab ab a ab a a ab ab ab ab ab ab ab a a ab a a ab ab a a ab a ab a a ab ab a ab a a ab ab ab ab a a a a ab ab a ab a a a ab a ab ab a a ab a ab ab ab ab ab ab a a ab a a ab a a ab ab ab a ab a
*HyS0001.9385291 D1.10 a a a a ab ab ab ab ab a a a a a a a ab a ab ab a a a a a a a ab ab a ab ab a a ab ab a ab a ab ab a a ab a ab ab a a a a ab ab ab ab a a ab a ab ab ab a ab a a ab ab a ab a a a a a a ab ab a ab ab a ab ab a a a ab a ab
*HyS0001.9390547 D1.10 a a a a ab ab ab ab ab a a a a a a a ab a ab ab a a a a a a a ab ab a ab ab a a ab ab a ab a ab ab a a ab a ab ab a a a a ab ab ab ab a a ab a ab ab ab a ab a a ab ab a ab a a a a a a ab ab a ab ab a ab ab a a a ab a ab
*HyS0001.9395851 D1.10 a a a a ab ab ab ab ab a a a a a a a ab a ab ab a a a a a a a ab ab a ab ab a a ab ab a ab a ab ab a a ab a ab ab a a a a ab ab ab ab a a ab a ab ab ab a ab a a ab ab a ab a a a a a a ab ab a ab ab a ab ab a a a ab a ab
*HyS0001.9403322 D1.10 a a a a ab ab ab ab ab a a a a a a a ab a ab ab a a a a a a a ab ab a ab ab a a ab ab a ab a ab ab a a ab a ab ab a a a a ab ab ab ab a a ab a ab ab ab a ab a a ab ab a ab a a a a a a ab ab a ab ab a ab ab a a a ab a ab
*HyS0001.9408693 D1.10 a a a a ab ab ab ab ab a a a a a a a ab a ab ab a a a a a a a ab ab a ab ab a a ab ab a ab a ab ab a a ab a ab ab a a a a ab ab ab ab a a ab a ab ab ab a ab a a ab ab a ab a a a a a a ab ab a ab ab a ab ab a a a ab a ab
*HyS0001.9414345 D1.10 ab ab ab ab a a a a a ab ab ab ab ab ab ab a ab a a ab ab ab ab ab ab ab a a ab a a ab ab a a ab a ab a a ab ab a ab a a ab ab ab ab a a a a ab ab a ab a a a ab a ab ab a a ab a ab ab ab ab ab ab a a ab a a ab a a ab ab ab a ab a
*HyS0001.9419493 D1.10 ab ab ab ab a a a a a ab ab ab ab ab ab ab a ab a a ab ab ab ab ab ab ab a a ab a a ab ab a a ab a ab a a ab ab a ab a a ab ab ab ab a a a a ab ab a ab a a a ab a ab ab a a ab a ab ab ab ab ab ab a a ab a a ab a a ab ab ab a ab a
*HyS0001.9428757 D1.10 ab ab ab ab a a a a a ab ab ab ab ab ab ab a ab a a ab ab ab ab ab ab ab a a ab a a ab ab a a ab a ab a a ab ab a ab a a ab ab ab ab a a a a ab ab a ab a a a ab a ab ab a a ab a ab ab ab ab ab ab a a ab a a ab a a ab ab ab a ab a
*HyS0001.9435935 D1.10 ab ab ab ab a a a a a ab ab ab ab ab ab ab a ab a a ab ab ab ab ab ab ab a a ab a a ab ab a a ab a ab a a ab ab a ab a a ab ab ab ab a a a a ab ab a ab a a a ab a ab ab a a ab a ab ab ab ab ab ab a a ab a a ab a a ab ab ab a ab a
*HyS0001.9441115 D1.10 ab ab ab ab a a a a a ab ab ab ab ab ab ab a ab a a ab ab ab ab ab ab ab a a ab a a ab ab a a ab a ab a a ab ab a ab a a ab ab ab ab a a a a ab ab a ab a a a ab a ab ab a a ab a ab ab ab ab ab ab a a ab a a ab a a ab ab ab a ab a
*HyS0001.9446561 D1.10 ab ab ab ab a a a a a ab ab ab ab ab ab ab a ab a a ab ab ab ab ab ab ab a a ab a a ab ab a a ab a ab a a ab ab a ab a a ab ab ab ab a a a a ab ab a ab a a a ab a ab ab a a ab a ab ab ab ab ab ab a a ab a a ab a a ab ab ab a ab a
*HyS0001.9481078 D1.10 ab ab ab ab a a a a a ab ab ab ab ab ab ab a ab a a ab ab ab ab ab ab ab a a ab a a ab ab a a ab a ab a a ab ab a ab a a ab ab ab ab a a a a ab ab a ab a a a ab a ab ab a a ab a ab ab ab ab ab ab a a ab a a ab a a ab ab ab a ab a
*HyS0001.9487198 D1.10 a a a a ab ab ab ab ab a a a a a a a ab a ab ab a a a a a a a ab ab a ab ab a a ab ab a ab a ab ab a a ab a ab ab a a a a ab ab ab ab a a ab a ab ab ab a ab a a ab ab a ab a a a a a a ab ab a ab ab a ab ab a a a ab a ab
*HyS0001.9496340 D1.10 a a a a ab ab ab ab ab a a a a a a a ab a ab ab a a a a a a a ab ab a ab ab a a ab ab a ab a ab ab a a ab a ab ab a a a a ab ab ab ab a a ab a ab ab ab a ab a a ab ab a ab a a a a a a ab ab a ab ab a ab ab a a a ab a ab
*HyS0001.9501394 D1.10 ab ab ab ab a a a a a ab ab ab ab ab ab ab a ab a a ab ab ab ab ab ab ab a a ab a a ab ab a a ab a ab a a ab ab a ab a a ab ab ab ab a a a a ab ab a ab a a a ab a ab ab a a ab a ab ab ab ab ab ab a a ab a a ab a a ab ab ab a ab a
*HyS0001.9506479 D1.10 ab ab ab ab a a a a a ab ab ab ab ab ab ab a ab a a ab ab ab ab ab ab ab a a ab a a ab ab a a ab a ab a a ab ab a ab a a ab ab ab ab a a a a ab ab a ab a a a ab a ab ab a a ab a ab ab ab ab ab ab a a ab a a ab a a ab ab ab a ab a
*HyS0001.9511649 D1.10 a a a a ab ab ab ab ab a a a a a a a ab a ab ab a a a a a a a ab ab a ab ab a a ab ab a ab a ab ab a a ab a ab ab a a a a ab ab ab ab a a ab a ab ab ab a ab a a ab ab a ab a a a a a a ab ab a ab ab a ab ab a a a ab a ab
*HyS0001.9516904 D1.10 ab ab ab ab a a a a a ab ab ab ab ab ab ab a ab a a ab ab ab ab ab ab ab a a ab a a ab ab a a ab a ab a a ab ab a ab a a ab ab ab ab a a a a ab ab a ab a a a ab a ab ab a a ab a ab ab ab ab ab ab a a ab a a ab a a ab ab ab a ab a
*HyS0001.9522065 D1.10 a a a a ab ab ab ab ab a a a a a a a ab a ab ab a a a a a a a ab ab a ab ab a a ab ab a ab a ab ab a a ab a ab ab a a a a ab ab ab ab a a ab a ab ab ab a ab a a ab ab a ab a a a a a a ab ab a ab ab a ab ab a a a ab a ab
*HyS0001.9527248 D1.10 a a a a ab ab ab ab ab a a a a a a a ab a ab ab a a a a a a a ab ab a ab ab a a ab ab a ab a ab ab a a ab a ab ab a a a a ab ab ab ab a a ab a ab ab ab a ab a a ab ab a ab a a a a a a ab ab a ab ab a ab ab a a a ab a ab
*HyS0001.9536837 D1.10 a a a a ab ab ab ab ab a a a a a a a ab a ab ab a a a a a a a ab ab a ab ab a a ab ab a ab a ab ab a a ab a ab ab a a a a ab ab ab ab a a ab a ab ab ab a ab a a ab ab a ab a a a a a a ab ab a ab ab a ab ab a a a ab a ab
*HyS0001.9542901 D1.10 a a a a ab ab ab ab ab a a a a a a a ab a ab ab a a a a a a a ab ab a ab ab a a ab ab a ab a ab ab a a ab a ab ab a a a a ab ab ab ab a a ab a ab ab ab a ab a a ab ab a ab a a a a a a ab ab a ab ab a ab ab a a a ab a ab
*HyS0001.9547982 D1.10 ab ab ab ab a a a a a ab ab ab ab ab ab ab a ab a a ab ab ab ab ab ab ab a a ab a a ab ab a a ab a ab a a ab ab a ab a a ab ab ab ab a a a a ab ab a ab a a a ab a ab ab a a ab a ab ab ab ab ab ab a a ab a a ab a a ab ab ab a ab a
*HyS0001.9554428 D1.10 a a a a ab ab ab ab ab a a a a a a a ab a ab ab a a a a a a a ab ab a ab ab a a ab ab a ab a ab ab a a ab a ab ab a a a a ab ab ab ab a a ab a ab ab ab a ab a a ab ab a ab a a a a a a ab ab a ab ab a ab ab a a a ab a ab
*HyS0001.9559517 D1.10 a a a a ab ab ab ab ab a a a a a a a ab a ab ab a a a a a a a ab ab a ab ab a a ab ab a ab a ab ab a a ab a ab ab a a a a ab ab ab ab a a ab a ab ab ab a ab a a ab ab a ab a a a a a a ab ab a ab ab a ab ab a a a ab a ab
*HyS0001.9565494 D1.10 a a a a ab ab ab ab ab a a a a a a a ab a ab ab a a a a a a a ab ab a ab ab a a ab ab a ab a ab ab a a ab a ab ab a a a a ab ab ab ab a a ab a ab ab ab a ab a a ab ab a ab a a a a a a ab ab a ab ab a ab ab a a a ab a ab
*HyS0001.9571399 D1.10 a a a a ab ab ab ab ab a a a a a a a ab a ab ab a a a a a a a ab ab a ab ab a a ab ab a ab a ab ab a a ab a ab ab a a a a ab ab ab ab a a ab a ab ab ab a ab a a ab ab a ab a a a a a a ab ab a ab ab a ab ab a a a ab a ab
*HyS0001.9580562 D1.10 a a a a ab ab ab ab ab a a a a a a a ab a ab ab a a a a a a a ab ab a ab ab a a ab ab a ab a ab ab a a ab a ab ab a a a a ab ab ab ab a a ab a ab ab ab a ab a a ab ab a ab a a a a a a ab ab a ab ab a ab ab a a a ab a ab
*HyS0001.9585733 D1.10 a a a a ab ab ab ab ab a a a a a a a ab a ab ab a a a a a a a ab ab a ab ab a a ab ab a ab a ab ab a a ab a ab ab a a a a ab ab ab ab a a ab a ab ab ab a ab a a ab ab a ab a a a a a a ab ab a ab ab a ab ab a a a ab a ab
*HyS0001.9590762 D1.10 ab ab ab ab a a a a a ab ab ab ab ab ab ab a ab a a ab ab ab ab ab ab ab a a ab a a ab ab a a ab a ab a a ab ab a ab a a ab ab ab ab a a a a ab ab a ab a a a ab a ab ab a a ab a ab ab ab ab ab ab a a ab a a ab a a ab ab ab a ab a
*HyS0001.9596001 D1.10 a a a a ab ab ab ab ab a a a a a a a ab a ab ab a a a a a a a ab ab a ab ab a a ab ab a ab a ab ab a a ab a ab ab a a a a ab ab ab ab a a ab a ab ab ab a ab a a ab ab a ab a a a a a a ab ab a ab ab a ab ab a a a ab a ab
*HyS0001.9601443 D1.10 a a a a ab ab ab ab ab a a a a a a a ab a ab ab a a a a a a a ab ab a ab ab a a ab ab a ab a ab ab a a ab a ab ab a a a a ab ab ab ab a a ab a ab ab ab a ab a a ab ab a ab a a a a a a ab ab a ab ab a ab ab a a a ab a ab
*HyS0001.9608311 D1.10 a a a a ab ab ab ab ab a a a a a a a ab a ab ab a a a a a a a ab ab a ab ab a a ab ab a ab a ab ab a a ab a ab ab a a a a ab ab ab ab a a ab a ab ab ab a ab a a ab ab a ab a a a a a a ab ab a ab ab a ab ab a a a ab a ab
*HyS0001.9615423 D1.10 a a a a ab ab ab ab ab a a a a a a a ab a ab ab a a a a a a a ab ab a ab ab a a ab ab a ab a ab ab a a ab a ab ab a a a a ab ab ab ab a a ab a ab ab ab a ab a a ab ab a ab a a a a a a ab ab a ab ab a ab ab a a a ab a ab
*HyS0001.9622892 D1.10 a a a a ab ab ab ab ab a a a a a a a ab a ab ab a a a a a a a ab ab a ab ab a a ab ab a ab a ab ab a a ab a ab ab a a a a ab ab ab ab a a ab a ab ab ab a ab a a ab ab a ab a a a a a a ab ab a ab ab a ab ab a a a ab a ab
*HyS0001.9627929 D1.10 a a a a ab ab ab ab ab a a a a a a a ab a ab ab a a a a a a a ab ab a ab ab a a ab ab a ab a ab ab a a ab a ab ab a a a a ab ab ab ab a a ab a ab ab ab a ab a a ab ab a ab a a a a a a ab ab a ab ab a ab ab a a a ab a ab
*HyS0001.9633351 D1.10 a a a a ab ab ab ab ab a a a a a a a ab a ab ab a a a a a a a ab ab a ab ab a a ab ab a ab a ab ab a a ab a ab ab a a a a ab ab ab ab a a ab a ab ab ab a ab a a ab ab a ab a a a a a a ab ab a ab ab a ab ab a a a ab a ab
*HyS0001.9638734 D1.10 a a a a ab ab ab ab ab a a a a a a a ab a ab ab a a a a a a a ab ab a ab ab a a ab ab a ab a ab ab a a ab a ab ab a a a a ab ab ab ab a a ab a ab ab ab a ab a a ab ab a ab a a a a a a ab ab a ab ab a ab ab a a a ab a ab
*HyS0001.9677624 D1.10 a a a a ab ab ab ab ab a a a a a a a ab a ab ab a a a a a a a ab ab a ab ab a a ab ab a ab a ab ab a a ab a ab ab a a a a ab ab ab ab a a ab a ab ab ab a ab a a ab ab a ab a a a a a a ab ab a ab ab a ab ab a a a ab a ab
*HyS0001.9682728 D1.10 ab ab ab ab a a a a a ab ab ab ab ab ab ab a ab a a ab ab ab ab ab ab ab a a ab a a ab ab a a ab a ab a a ab ab a ab a a ab ab ab ab a a a a ab ab a ab a a a ab a ab ab a a ab a ab ab ab ab ab ab a a ab a a ab a a ab ab ab a ab a
*HyS0001.9692011 D1.10 a a a a ab ab ab ab ab a a a a a a a ab a ab ab a a a a a a a ab ab a ab ab a a ab ab a ab a ab ab a a ab a ab ab a a a a ab ab ab ab a a ab a ab ab ab a ab a a ab ab a ab a a a a a a ab ab a ab ab a ab ab a a a ab a ab
*HyS0001.9697663 D1.10 a a a a ab ab ab ab ab a a a a a a a ab a ab ab a a a a a a a ab ab a ab ab a a ab ab a ab a ab ab a a ab a ab ab a a a a ab ab ab ab a a ab a ab ab ab a ab a a ab ab a ab a a a a a a ab ab a ab ab a ab ab a a a ab a ab
*HyS0001.9703576 D1.10 a a a a ab ab ab ab ab a a a a a a a ab a ab ab a a a a a a a ab ab a ab ab a a ab ab a ab a ab ab a a ab a ab ab a a a a ab ab ab ab a a ab a ab ab ab a ab a a ab ab a ab a a a a a a ab ab a ab ab a ab ab a a a ab a ab
*HyS0001.9708710 D1.10 a a a a ab ab ab ab ab a a a a a a a ab a ab ab a a a a a a a ab ab a ab ab a a ab ab a ab a ab ab a a ab a ab ab a a a a ab ab ab ab a a ab a ab ab ab a ab a a ab ab a ab a a a a a a ab ab a ab ab a ab ab a a a ab a ab
*HyS0001.9714230 D1.10 ab ab ab ab a a a a a ab ab ab ab ab ab ab a ab a a ab ab ab ab ab ab ab a a ab a a ab ab a a ab a ab a a ab ab a ab a a ab ab ab ab a a a a ab ab a ab a a a ab a ab ab a a ab a ab ab ab ab ab ab a a ab a a ab a a ab ab ab a ab a
*HyS0001.9720158 D1.10 a a a a ab ab ab ab ab a a a a a a a ab a ab ab a a a a a a a ab ab a ab ab a a ab ab a ab a ab ab a a ab a ab ab a a a a ab ab ab ab a a ab a ab ab ab a ab a a ab ab a ab a a a a a a ab ab a ab ab a ab ab a a a ab a ab
*HyS0001.9725983 D1.10 ab ab ab ab a a a a a ab ab ab ab ab ab ab a ab a a ab ab ab ab ab ab ab a a ab a a ab ab a a ab a ab a a ab ab a ab a a ab ab ab ab a a a a ab ab a ab a a a ab a ab ab a a ab a ab ab ab ab ab ab a a ab a a ab a a ab ab ab a ab a
*HyS0001.9736117 D1.10 a a a a ab ab ab ab ab a a a a a a a ab a ab ab a a a a a a a ab ab a ab ab a a ab ab a ab a ab ab a a ab a ab ab a a a a ab ab ab ab a a ab a ab ab ab a ab a a ab ab a ab a a a a a a ab ab a ab ab a ab ab a a a ab a ab
*HyS0001.9741168 D1.10 a a a a ab ab ab ab ab a a a a a a a ab a ab ab a a a a a a a ab ab a ab ab a a ab ab a ab a ab ab a a ab a ab ab a a a a ab ab ab ab a a ab a ab ab ab a ab a a ab ab a ab a a a a a a ab ab a ab ab a ab ab a a a ab a ab
*HyS0001.9746690 D1.10 ab ab ab ab a a a a a ab ab ab ab ab ab ab a ab a a ab ab ab ab ab ab ab a a ab a a ab ab a a ab a ab a a ab ab a ab a a ab ab ab ab a a a a ab ab a ab a a a ab a ab ab a a ab a ab ab ab ab ab ab a a ab a a ab a a ab ab ab a ab a
*HyS0001.9751819 D1.10 ab ab ab ab a a a a a ab ab ab ab ab ab ab a ab a a ab ab ab ab ab ab ab a a ab a a ab ab a a ab a ab a a ab ab a ab a a ab ab ab ab a a a a ab ab a ab a a a ab a ab ab a a ab a ab ab ab ab ab ab a a ab a a ab a a ab ab ab a ab a
*HyS0001.9762164 D1.10 a a a a ab ab ab ab ab a a a a a a a ab a ab ab a a a a a a a ab ab a ab ab a a ab ab a ab a ab ab a a ab a ab ab a a a a ab ab ab ab a a ab a ab ab ab a ab a a ab ab a ab a a a a a a ab ab a ab ab a ab ab a a a ab a ab
*HyS0001.9767734 D1.10 a a a a ab ab ab ab ab a a a a a a a ab a ab ab a a a a a a a ab ab a ab ab a a ab ab a ab a ab ab a a ab a ab ab a a a a ab ab ab ab a a ab a ab ab ab a ab a a ab ab a ab a a a a a a ab ab a ab ab a ab ab a a a ab a ab
*HyS0001.9778061 D1.10 a a a a ab ab ab ab ab a a a a a a a ab a ab ab a a a a a a a ab ab a ab ab a a ab ab a ab a ab ab a a ab a ab ab a a a a ab ab ab ab a a ab a ab ab ab a ab a a ab ab a ab a a a a a a ab ab a ab ab a ab ab a a a ab a ab
*HyS0001.9787625 D1.10 a a a a ab ab ab ab ab a a a a a a a ab a ab ab a a a a a a a ab ab a ab ab a a ab ab a ab a ab ab a a ab a ab ab a a a a ab ab ab ab a a ab a ab ab ab a ab a a ab ab a ab a a a a a a ab ab a ab ab a ab ab a a a ab a ab
*HyS0001.9793729 D1.10 a a a a ab ab ab ab ab a a a a a a a ab a ab ab a a a a a a a ab ab a ab ab a a ab ab a ab a ab ab a a ab a ab ab a a a a ab ab ab ab a a ab a ab ab ab a ab a a ab ab a ab a a a a a a ab ab a ab ab a ab ab a a a ab a ab
*HyS0001.9799636 D1.10 a a a a ab ab ab ab ab a a a a a a a ab a ab ab a a a a a a a ab ab a ab ab a a ab ab a ab a ab ab a a ab a ab ab a a a a ab ab ab ab a a ab a ab ab ab a ab a a ab ab a ab a a a a a a ab ab a ab ab a ab ab a a a ab a ab
*HyS0001.9808178 D1.10 a a a a ab ab ab ab ab a a a a a a a ab a ab ab a a a a a a a ab ab a ab ab a a ab ab a ab a ab ab a a ab a ab ab a a a a ab ab ab ab a a ab a ab ab ab a ab a a ab ab a ab a a a a a a ab ab a ab ab a ab ab a a a ab a ab
*HyS0001.9815648 D1.10 a a a a ab ab ab ab ab a a a a a a a ab a ab ab a a a a a a a ab ab a ab ab a a ab ab a ab a ab ab a a ab a ab ab a a a a ab ab ab ab a a ab a ab ab ab a ab a a ab ab a ab a a a a a a ab ab a ab ab a ab ab a a a ab a ab
*HyS0001.9906015 D1.10 a a a a ab ab ab ab ab a a a a a a a ab a ab ab a a a a a a a ab ab a ab ab a a ab ab a ab a ab ab a a ab a ab ab a a a a ab ab ab ab a a ab a ab ab ab a ab a a ab ab a ab a a a a a a ab ab a ab ab a ab ab a a a ab a ab
*HyS0001.9912940 D1.10 ab ab ab ab a a a a a ab ab ab ab ab ab ab a ab a a ab ab ab ab ab ab ab a a ab a a ab ab a a ab a ab a a ab ab a ab a a ab ab ab ab a a a a ab ab a ab a a a ab a ab ab a a ab a ab ab ab ab ab ab a a ab a a ab a a ab ab ab a ab a
*HyS0001.9917981 D1.10 ab ab ab ab a a a a a ab ab ab ab ab ab ab a ab a a ab ab ab ab ab ab ab a a ab a a ab ab a a ab a ab a a ab ab a ab a a ab ab ab ab a a a a ab ab a ab a a a ab a ab ab a a ab a ab ab ab ab ab ab a a ab a a ab a a ab ab ab a ab a
*HyS0001.9923322 D1.10 ab ab ab ab a a a a a ab ab ab ab ab ab ab a ab a a ab ab ab ab ab ab ab a a ab a a ab ab a a ab a ab a a ab ab a ab a a ab ab ab ab a a a a ab ab a ab a a a ab a ab ab a a ab a ab ab ab ab ab ab a a ab a a ab a a ab ab ab a ab a
*HyS0001.9928399 D1.10 ab ab ab ab a a a a a ab ab ab ab ab ab ab a ab a a ab ab ab ab ab ab ab a a ab a a ab ab a a ab a ab a a ab ab a ab a a ab ab ab ab a a a a ab ab a ab a a a ab a ab ab a a ab a ab ab ab ab ab ab a a ab a a ab a a ab ab ab a ab a
*HyS0001.9933618 D1.10 ab ab ab ab a a a a a ab ab ab ab ab ab ab a ab a a ab ab ab ab ab ab ab a a ab a a ab ab a a ab a ab a a ab ab a ab a a ab ab ab ab a a a a ab ab a ab a a a ab a ab ab a a ab a ab ab ab ab ab ab a a ab a a ab a a ab ab ab a ab a
*HyS0001.9938620 D1.10 ab ab ab ab a a a a a ab ab ab ab ab ab ab a ab a a ab ab ab ab ab ab ab a a ab a a ab ab a a ab a ab a a ab ab a ab a a ab ab ab ab a a a a ab ab a ab a a a ab a ab ab a a ab a ab ab ab ab ab ab a a ab a a ab a a ab ab ab a ab a
*HyS0001.9943875 D1.10 ab ab ab ab a a a a a ab ab ab ab ab ab ab a ab a a ab ab ab ab ab ab ab a a ab a a ab ab a a ab a ab a a ab ab a ab a a ab ab ab ab a a a a ab ab a ab a a a ab a ab ab a a ab a ab ab ab ab ab ab a a ab a a ab a a ab ab ab a ab a
*HyS0001.9948919 D1.10 ab ab ab ab a a a a a ab ab ab ab ab ab ab a ab a a ab ab ab ab ab ab ab a a ab a a ab ab a a ab a ab a a ab ab a ab a a ab ab ab ab a a a a ab ab a ab a a a ab a ab ab a a ab a ab ab ab ab ab ab a a ab a a ab a a ab ab ab a ab a
*HyS0001.9955845 D1.10 a a a a ab ab ab ab ab a a a a a a a ab a ab ab a a a a a a a ab ab a ab ab a a ab ab a ab a ab ab a a ab a ab ab a a a a ab ab ab ab a a ab a ab ab ab a ab a a ab ab a ab a a a a a a ab ab a ab ab a ab ab a a a ab a ab
*HyS0001.9968581 D1.10 ab ab ab ab a a a a a ab ab ab ab ab ab ab a ab a a ab ab ab ab ab ab ab a a ab a a ab ab a a ab a ab a a ab ab a ab a a ab ab ab ab a a a a ab ab a ab a a a ab a ab ab a a ab a ab ab ab ab ab ab a a ab a a ab a a ab ab ab a ab a
*HyS0001.9985252 D1.10 ab ab ab ab a a a a a ab ab ab ab ab ab ab a ab a a ab ab ab ab ab ab ab a a ab a a ab ab a a ab a ab a a ab ab a ab a a ab ab ab ab a a a a ab ab a ab a a a ab a ab ab a a ab a ab ab ab ab ab ab a a ab a a ab a a ab ab ab a ab a
*HyS0001.9992048 D1.10 a a a a ab ab ab ab ab a a a a a a a ab a ab ab a a a a a a a ab ab a ab ab a a ab ab a ab a ab ab a a ab a ab ab a a a a ab ab ab ab a a ab a ab ab ab a ab a a ab ab a ab a a a a a a ab ab a ab ab a ab ab a a a ab a ab
*HyS0001.9997172 D1.10 a a a a ab ab ab ab ab a a a a a a a ab a ab ab a a a a a a a ab ab a ab ab a a ab ab a ab a ab ab a a ab a ab ab a a a a ab ab ab ab a a ab a ab ab ab a ab a a ab ab a ab a a a a a a ab ab a ab ab a ab ab a a a ab a ab
*HyS0001.10002369 D1.10 a a a a ab ab ab ab ab a a a a a a a ab a ab ab a a a a a a a ab ab a ab ab a a ab ab a ab a ab ab a a ab a ab ab a a a a ab ab ab ab a a ab a ab ab ab a ab a a ab ab a ab a a a a a a ab ab a ab ab a ab ab a a a ab a ab
*HyS0001.10007504 D1.10 ab ab ab ab a a a a a ab ab ab ab ab ab ab a ab a a ab ab ab ab ab ab ab a a ab a a ab ab a a ab a ab a a ab ab a ab a a ab ab ab ab a a a a ab ab a ab a a a ab a ab ab a a ab a ab ab ab ab ab ab a a ab a a ab a a ab ab ab a ab a
*HyS0001.10013183 D1.10 ab ab ab ab a a a a a ab ab ab ab ab ab ab a ab a a ab ab ab ab ab ab ab a a ab a a ab ab a a ab a ab a a ab ab a ab a a ab ab ab ab a a a a ab ab a ab a a a ab a ab ab a a ab a ab ab ab ab ab ab a a ab a a ab a a ab ab ab a ab a
*HyS0001.10018282 D1.10 ab ab ab ab a a a a a ab ab ab ab ab ab ab a ab a a ab ab ab ab ab ab ab a a ab a a ab ab a a ab a ab a a ab ab a ab a a ab ab ab ab a a a a ab ab a ab a a a ab a ab ab a a ab a ab ab ab ab ab ab a a ab a a ab a a ab ab ab a ab a
*HyS0001.10023294 D1.10 ab ab ab ab a a a a a ab ab ab ab ab ab ab a ab a a ab ab ab ab ab ab ab a a ab a a ab ab a a ab a ab a a ab ab a ab a a ab ab ab ab a a a a ab ab a ab a a a ab a ab ab a a ab a ab ab ab ab ab ab a a ab a a ab a a ab ab ab a ab a
*HyS0001.10036357 D1.10 ab ab ab ab a a a a a ab ab ab ab ab ab ab a ab a a ab ab ab ab ab ab ab a a ab a a ab ab a a ab a ab a a ab ab ab ab a a ab ab ab ab a a a a ab ab a ab a a a ab a ab ab a a ab a ab ab ab ab ab ab a a ab a a ab a a ab ab ab a ab a
*HyS0001.10041425 D1.10 a a a a ab ab ab ab ab a a a a a a a ab a ab ab a a a a a a a ab ab a ab ab a a ab ab a ab a ab ab a a a a ab ab a a a a ab ab ab ab a a ab a ab ab ab a ab a a ab ab a ab a a a a a a ab ab a ab ab a ab ab a a a ab a ab
*HyS0001.10046946 D1.10 ab ab ab ab a a a a a ab ab ab ab ab ab ab a ab a a ab ab ab ab ab ab ab a a ab a a ab ab a a ab a ab a a ab ab ab ab a a ab ab ab ab a a a a ab ab a ab a a a ab a ab ab a a ab a ab ab ab ab ab ab a a ab a a ab a a ab ab ab a ab a
*HyS0001.10051957 D1.10 ab ab ab ab a a a a a ab ab ab ab ab ab ab a ab a a ab ab ab ab ab ab ab a a ab a a ab ab a a ab a ab a a ab ab ab ab a a ab ab ab ab a a a a ab ab a ab a a a ab a ab ab a a ab a ab ab ab ab ab ab a a ab a a ab a a ab ab ab a ab a
*HyS0001.10057010 D1.10 a a a a ab ab ab ab ab a a a a a a a ab a ab ab a a a a a a a ab ab a ab ab a a ab ab a ab a ab ab a a a a ab ab a a a a ab ab ab ab a a ab a ab ab ab a ab a a ab ab a ab a a a a a a ab ab a ab ab a ab ab a a a ab a ab
*HyS0001.10062626 D1.10 ab ab ab ab a a a a a ab ab ab ab ab ab ab a ab a a ab ab ab ab ab ab ab a a ab a a ab ab a a ab a ab a a ab ab ab ab a a ab ab ab ab a a a a ab ab a ab a a a ab a ab ab a a ab a ab ab ab ab ab ab a a ab a a ab a a ab ab ab a ab a
*HyS0001.10068233 D1.10 ab ab ab ab a a a a a ab ab ab ab ab ab ab a ab a a ab ab ab ab ab ab ab a a ab a a ab ab a a ab a ab a a ab ab ab ab a a ab ab ab ab a a a a ab ab a ab a a a ab a ab ab a a ab a ab ab ab ab ab ab a a ab a a ab a a ab ab ab a ab a
*HyS0001.10074461 D1.10 ab ab ab ab a a a a a ab ab ab ab ab ab ab a ab a a ab ab ab ab ab ab ab a a ab a a ab ab a a ab a ab a a ab ab ab ab a a ab ab ab ab a a a a ab ab a ab a a a ab a ab ab a a ab a ab ab ab ab ab ab a a ab a a ab a a ab ab ab a ab a
*HyS0001.10079956 D1.10 ab ab ab ab a a a a a ab ab ab ab ab ab ab a ab a a ab ab ab ab ab ab ab a a ab a a ab ab a a ab a ab a a ab ab ab ab a a ab ab ab ab a a a a ab ab a ab a a a ab a ab ab a a ab a ab ab ab ab ab ab a a ab a a ab a a ab ab ab a ab a
*HyS0001.10085030 D1.10 ab ab ab ab a a a a a ab ab ab ab ab ab ab a ab a a ab ab ab ab ab ab ab a a ab a a ab ab a a ab a ab a a ab ab ab ab a a ab ab ab ab a a a a ab ab a ab a a a ab a ab ab a a ab a ab ab ab ab ab ab a a ab a a ab a a ab ab ab a ab a
*HyS0001.10092231 D1.10 ab ab ab ab a a a a a ab ab ab ab ab ab ab a ab a a ab ab ab ab ab ab ab a a ab a a ab ab a a ab a ab a a ab ab ab ab a a ab ab ab ab a a a a ab ab a ab a a a ab a ab ab a a ab a ab ab ab ab ab ab a a ab a a ab a a ab ab ab a ab a
*HyS0001.10097589 D1.10 a a a a ab ab ab ab ab a a a a a a a ab a ab ab a a a a a a a ab ab a ab ab a a ab ab a ab a ab ab a a a a ab ab a a a a ab ab ab ab a a ab a ab ab ab a ab a a ab ab a ab a a a a a a ab ab a ab ab a ab ab a a a ab a ab
*HyS0001.10102723 D1.10 a a a a ab ab ab ab ab a a a a a a a ab a ab ab a a a a a a a ab ab a ab ab a a ab ab a ab a ab ab a a a a ab ab a a a a ab ab ab ab a a ab a ab ab ab a ab a a ab ab a ab a a a a a a ab ab a ab ab a ab ab a a a ab a ab
*HyS0001.10113564 D1.10 a a a a ab ab ab ab ab a a a a a a a ab a ab ab a a a a a a a ab ab a ab ab a a ab ab a ab a ab ab a a a a ab ab a a a a ab ab ab ab a a ab a ab ab ab a ab a a ab ab a ab a a a a a a ab ab a ab ab a ab ab a a a ab a ab
*HyS0001.10118857 D1.10 a a a a ab ab ab ab ab a a a a a a a ab a ab ab a a a a a a a ab ab a ab ab a a ab ab a ab a ab ab a a a a ab ab a a a a ab ab ab ab a a ab a ab ab ab a ab a a ab ab a ab a a a a a a ab ab a ab ab a ab ab a a a ab a ab
*HyS0001.10123866 D1.10 a a a a ab ab ab ab ab a a a a a a a ab a ab ab a a a a a a a ab ab a ab ab a a ab ab a ab a ab ab a a a a ab ab a a a a ab ab ab ab a a ab a ab ab ab a ab a a ab ab a ab a a a a a a ab ab a ab ab a ab ab a a a ab a ab
*HyS0001.10128978 D1.10 ab ab ab ab a a a a a ab ab ab ab ab ab ab a ab a a ab ab ab ab ab ab ab a a ab a a ab ab a a ab a ab a a ab ab ab ab a a ab ab ab ab a a a a ab ab a ab a a a ab a ab ab a a ab a ab ab ab ab ab ab a a ab a a ab a a ab ab ab a ab a
*HyS0001.10134485 D1.10 a a a a ab ab ab ab ab a a a a a a a ab a ab ab a a a a a a a ab ab a ab ab a a ab ab a ab a ab ab a a a a ab ab a a a a ab ab ab ab a a ab a ab ab ab a ab a a ab ab a ab a a a a a a ab ab a ab ab a ab ab a a a ab a ab
*HyS0001.10139958 D1.10 ab ab ab ab a a a a a ab ab ab ab ab ab ab a ab - - ab ab ab ab ab ab ab - a ab a a ab ab a a ab a ab a a ab ab ab ab a a ab ab ab ab a a a a ab ab a ab a a a ab a ab ab a a ab a ab ab ab ab ab ab a a ab - a ab a a ab ab ab a ab a
*HyS0001.10144990 D1.10 ab ab ab ab a a a a a ab ab ab ab ab ab ab a ab a a ab ab ab ab ab ab ab a a ab a a ab ab a a ab a ab a a ab ab ab ab a a ab ab ab ab a a a a ab ab a ab a a a ab a ab ab a a ab a ab ab ab ab ab ab a a ab a a ab a a ab ab ab a ab a
*HyS0001.10150187 D1.10 ab ab ab ab a a a a a ab ab ab ab ab ab ab a ab a a ab ab ab ab ab ab ab a a ab a a ab ab a a ab a ab a a ab ab ab ab a a ab ab ab ab a a a a ab ab a ab a a a ab a ab ab a a ab a ab ab ab ab ab ab a a ab a a ab a a ab ab ab a ab a
*HyS0001.10155973 D1.10 a a a a ab ab ab ab ab a a a a a a a ab a ab ab a a a a a a a ab ab a ab ab a a ab ab a ab a ab ab a a a a ab ab a a a a ab ab ab ab a a ab a ab ab ab a ab a a ab ab a ab a a a a a a ab ab a ab ab a ab ab a a a ab a ab
*HyS0001.10161078 D1.10 ab ab ab ab a a a a a ab ab ab ab ab ab ab a ab a a ab ab ab ab ab ab ab a a ab a a ab ab a a ab a ab a a ab ab ab ab a a ab ab ab ab a a a a ab ab a ab a a a ab a ab ab a a ab a ab ab ab ab ab ab a a ab a a ab a a ab ab ab a ab a
*HyS0001.10167084 D1.10 a a a a ab ab ab ab ab a a a a a a a ab a ab ab a a a a a a a ab ab a ab ab a a ab ab a ab a ab ab a a a a ab ab a a a a ab ab ab ab a a ab a ab ab ab a ab a a ab ab a ab a a a a a a ab ab a ab ab a ab ab a a a ab a ab
*HyS0001.10174025 D1.10 ab ab ab ab a a a a a ab ab ab ab ab ab ab a ab a a ab ab ab ab ab ab ab a a ab a a ab ab a a ab a ab a a ab ab ab ab a a ab ab ab ab a a a a ab ab a ab a a a ab a ab ab a a ab a ab ab ab ab ab ab a a ab a a ab a a ab ab ab a ab a
*HyS0001.10194835 D1.10 a a a a ab ab ab ab ab a a a a a a a ab a ab ab a a a a a a a a ab a ab ab a a ab ab a ab a ab ab a a a a ab ab a a a a ab ab ab ab a a ab a ab ab ab a ab a a ab ab a ab a a a a a a ab ab a ab ab a ab ab a a a ab a ab
*HyS0001.10204299 D1.10 ab ab ab ab a a a a a ab ab ab ab ab ab ab a ab a a ab ab ab ab ab ab ab ab a ab a a ab ab a a ab a ab a a ab ab ab ab a a ab ab ab ab a a a a ab ab a ab a a a ab a ab ab a a ab a ab ab ab ab ab ab a a ab a a ab a a ab ab ab a ab a
*HyS0001.10209995 D1.10 a a a a ab ab ab ab ab a a a a a a a ab a ab ab a a a a a a a a ab a ab ab a a ab ab a ab a ab ab a a a a ab ab a a a a ab ab ab ab a a ab a ab ab ab a ab a a ab ab a ab a a a a a a ab ab a ab ab a ab ab a a a ab a ab
*HyS0001.10218393 D1.10 a a a a ab ab ab ab ab a a a a a a a ab a ab ab a a a a a a a a ab a ab ab a a ab ab a ab a ab ab a a a a ab ab a a a a ab ab ab ab a a ab a ab ab ab a ab a a ab ab a ab a a a a a a ab ab a ab ab a ab ab a a a ab a ab
*HyS0001.10224368 D1.10 ab ab ab ab a a a a a ab ab ab ab ab ab ab a ab a a ab ab ab ab ab ab ab ab a ab a a ab ab a a ab a ab a a ab ab ab ab a a ab ab ab ab a a a a ab ab a ab a a a ab a ab ab a a ab a ab ab ab ab ab ab a a ab a a ab a a ab ab ab a ab a
*HyS0001.10232398 D1.10 a a a a ab ab ab ab ab a a a a a a a ab a ab ab a a a a a a a a ab a ab ab a a ab ab a ab a ab ab a a a a ab ab a a a a ab ab ab ab a a ab a ab ab ab a ab a a ab ab a ab a a a a a a ab ab a ab ab a ab ab a a a ab a ab
*HyS0001.10237403 D1.10 ab ab ab ab a a a a a ab ab ab ab ab ab ab a ab a a ab ab ab ab ab ab ab ab a ab a a ab ab a a ab a ab a a ab ab ab ab a a ab ab ab ab a a a a ab ab a ab a a a ab a ab ab a a ab a ab ab ab ab ab ab a a ab a a ab a a ab ab ab a ab a
*HyS0001.10242706 D1.10 a a a a ab ab ab ab ab a a a a a a a ab a ab ab a a a a a a a a ab a ab ab a a ab ab a ab a ab ab a a a a ab ab a a a a ab ab ab ab a a ab a ab ab ab a ab a a ab ab a ab a a a a a a ab ab a ab ab a ab ab a a a ab a ab
*HyS0001.10247900 D1.10 ab ab ab ab a a a a a ab ab ab ab ab ab ab a ab a a ab ab ab ab ab ab ab ab a ab a a ab ab a a ab a ab a a ab ab ab ab a a ab ab ab ab a a a a ab ab a ab a a a ab a ab ab a a ab a ab ab ab ab ab ab a a ab a a ab a a ab ab ab a ab a
*HyS0001.10257324 D1.10 ab ab ab ab a a a a a ab ab ab ab ab ab ab a ab a a ab ab ab ab ab ab ab ab a ab a a ab ab a a ab a ab a a ab ab ab ab a a ab ab ab ab a a a a ab ab a ab a a a ab a ab ab a a ab a ab ab ab ab ab ab a a ab a a ab a a ab ab ab a ab a
*HyS0001.10263027 D1.10 a a a a ab ab ab ab ab a a a a a a a ab a ab ab a a a a a a a a ab a ab ab a a ab ab a ab a ab ab a a a a ab ab a a a a ab ab ab ab a a ab a ab ab ab a ab a a ab ab a ab a a a a a a ab ab a ab ab a ab ab a a a ab a ab
*HyS0001.10268065 D1.10 a a a a ab ab ab ab ab a a a a a a a ab a ab ab a a a a a a a a ab a ab ab a a ab ab a ab a ab ab a a a a ab ab a a a a ab ab ab ab a a ab a ab ab ab a ab a a ab ab a ab a a a a a a ab ab a ab ab a ab ab a a a ab a ab
*HyS0001.10273305 D1.10 ab ab ab ab a a a a a ab ab ab ab ab ab ab a ab a a ab ab ab ab ab ab ab ab a ab a a ab ab a a ab a ab a a ab ab ab ab a a ab ab ab ab a a a a ab ab a ab a a a ab a ab ab a a ab a ab ab ab ab ab ab a a ab a a ab a a ab ab ab a ab a
*HyS0001.10285557 D1.10 a a a a ab ab ab ab ab a a a a a a a ab a ab ab a a a a a a a a ab a ab ab a a ab ab a ab a ab ab a a a a ab ab a a a a ab ab ab ab a a ab a ab ab ab a ab a a ab ab a ab a a a a a a ab ab a ab ab a ab ab a a a ab a ab
*HyS0001.10290631 D1.10 ab ab ab ab a a a a a ab ab ab ab ab ab ab a ab a a ab ab ab ab ab ab ab ab a ab a a ab ab a a ab a ab a a ab ab ab ab a a ab ab ab ab a a a a ab ab a ab a a a ab a ab ab a a ab a ab ab ab ab ab ab a a ab a a ab a a ab ab ab a ab a
*HyS0001.10297963 D1.10 a a a a ab ab ab ab ab a a a a a a a ab a ab ab a a a a a a a a ab a ab ab a a ab ab a ab a ab ab a a a a ab ab a a a a ab ab ab ab a a ab a ab ab ab a ab a a ab ab a ab a a a a a a ab ab a ab ab a ab ab a a a ab a ab
*HyS0001.10313259 D1.10 ab ab ab ab a a a a a ab ab ab ab ab ab ab a ab a a ab ab ab ab ab ab ab ab a ab a a ab ab a a ab a ab a a ab ab ab ab a a ab ab ab ab a a a a ab ab a ab a a a ab a ab ab a a ab a ab ab ab ab ab ab a a ab a a ab a a ab ab ab a ab a
*HyS0001.10323363 D1.10 ab ab ab ab a a a a a ab ab ab ab ab ab ab a ab a a ab ab ab ab ab ab ab ab a ab a a ab ab a a ab a ab a a ab ab ab ab a a ab ab ab ab a a a a ab ab a ab a a a ab a ab ab a a ab a ab ab ab ab ab ab a a ab a a ab a a ab ab ab a ab a
*HyS0001.10330228 D1.10 ab ab ab ab a a a a a ab ab ab ab ab ab ab a ab a a ab ab ab ab ab ab ab ab a ab a a ab ab a a ab a ab a a ab ab ab ab a a ab ab ab ab a a a a ab ab a ab a a a ab a ab ab a a ab a ab ab ab ab ab ab a a ab a a ab a a ab ab ab a ab a
*HyS0001.10335377 D1.10 ab ab ab ab a a a a a ab ab ab ab ab ab ab a ab a a ab ab ab ab ab ab ab ab a ab a a ab ab a a ab a ab a a ab ab ab ab a a ab ab ab ab a a a a ab ab a ab a a a ab a ab ab a a ab a ab ab ab ab ab ab a a ab a a ab a a ab ab ab a ab a
*HyS0001.10340413 D1.10 ab ab ab ab a a a a a ab ab ab ab ab ab ab a ab a a ab ab ab ab ab ab ab ab a ab a a ab ab a a ab a ab a a ab ab ab ab a a ab ab ab ab a a a a ab ab a ab a a a ab a ab ab a a ab a ab ab ab ab ab ab a a ab a a ab a a ab ab ab a ab a
*HyS0001.10345523 D1.10 ab ab ab ab a a a a a ab ab ab ab ab ab ab a ab a a ab ab ab ab ab ab ab ab a ab a a ab ab a a ab a ab a a ab ab ab ab a a ab ab ab ab a a a a ab ab a ab a a a ab a ab ab a a ab a ab ab ab ab ab ab a a ab a a ab a a ab ab ab a ab a
*HyS0001.10359523 D1.10 ab ab ab ab a a a a a ab ab ab ab ab ab ab a ab a a ab ab ab ab ab ab ab ab a ab a a ab ab a a ab a ab a a ab ab ab ab a a ab ab ab ab a a a a ab ab a ab a a a ab a ab ab a a ab a ab ab ab ab ab ab a a ab a a ab a a ab ab ab a ab a
*HyS0001.10365334 D1.10 ab ab ab ab a a a a a ab ab ab ab ab ab ab a ab a a ab ab ab ab ab ab ab ab a ab a a ab ab a a ab a ab a a ab ab ab ab a a ab ab ab ab a a a a ab ab a ab a a a ab a ab ab a a ab a ab ab ab ab ab ab a a ab a a ab a a ab ab ab a ab a
*HyS0001.10370629 D1.10 ab ab ab ab a a a a a ab ab ab ab ab ab ab a ab a a ab ab ab ab ab ab ab ab a ab a a ab ab a a ab a ab a a ab ab ab ab a a ab ab ab ab a a a a ab ab a ab a a a ab a ab ab a a ab a ab ab ab ab ab ab a a ab a a ab a a ab ab ab a ab a
*HyS0001.10376286 D1.10 ab ab ab ab a a a a a ab ab ab ab ab ab ab a ab a a ab ab ab ab ab ab ab ab a ab a a ab ab a a ab a ab a a ab ab ab ab a a ab ab ab ab a a a a ab ab a ab a a a ab a ab ab a a ab a ab ab ab ab ab ab a a ab a a ab a a ab ab ab a ab a
*HyS0001.10382643 D1.10 ab ab ab ab a a a a a ab ab ab ab ab ab ab a ab a a ab ab ab ab ab ab ab ab a ab a a ab ab a a ab a ab a a ab ab ab ab a a ab ab ab ab a a a a ab ab a ab a a a ab a ab ab a a ab a ab ab ab ab ab ab a a ab a a ab a a ab ab ab a ab a
*HyS0001.10388818 D1.10 ab ab ab ab a a a a a ab ab ab ab ab ab ab a ab a a ab ab ab ab ab ab ab ab a ab a a ab ab a a ab a ab a a ab ab ab ab a a ab ab ab ab a a a a ab ab a ab a a a ab a ab ab a a ab a ab ab ab ab ab ab a a ab a a ab a a ab ab ab a ab a
*HyS0001.10407638 D1.10 ab ab ab ab a a a a a ab ab ab ab - ab ab a a a a ab ab ab ab a ab ab - a ab a a ab a a a ab a ab a a ab ab ab ab a a ab ab ab ab a a a a ab ab a ab a a a ab a ab ab a a ab a ab ab ab ab ab ab a a ab a a ab a a ab ab ab a ab a
*HyS0001.10460814 D1.10 ab ab ab ab a a a a a ab ab ab ab ab ab ab a ab a a ab ab ab ab ab ab ab ab a ab a a ab ab a a ab a ab a a ab ab ab ab a a ab ab ab ab a a a a ab ab a ab a a a ab a ab ab a a ab a ab ab ab ab ab ab a a ab a a ab a a ab ab ab a ab a
*HyS0001.10466283 D1.10 ab ab ab ab a a a a a ab ab ab ab ab ab ab a ab a a ab ab ab ab ab ab ab ab a ab a a ab ab a a ab a ab a a ab ab ab ab a a ab ab ab ab a a a a ab ab a ab a a a ab a ab ab a a ab a ab ab ab ab ab ab a a ab a a ab a a ab ab ab a ab a
*HyS0001.10471355 D1.10 ab ab ab ab a a a a a ab ab ab ab ab ab ab a ab a a ab ab ab ab ab ab ab ab a ab a a ab ab a a ab a ab a a ab ab ab ab a a ab ab ab ab a a a a ab ab a ab a a a ab a ab ab a a ab a ab ab ab ab ab ab a a ab a a ab a a ab ab ab a ab a
*HyS0001.10476694 D1.10 ab ab ab ab a a a a a ab ab ab ab ab ab ab a ab a a ab ab ab ab ab ab ab ab a ab a a ab ab a a ab a ab a a ab ab ab ab a a ab ab ab ab a a a a ab ab a ab a a a ab a ab ab a a ab a ab ab ab ab ab ab a a ab a a ab a a ab ab ab a ab a
*HyS0001.10492156 D1.10 ab ab ab ab a a a a a ab ab ab ab ab ab ab a ab a a ab ab ab ab ab ab ab ab a ab a a ab ab a a ab a ab a a ab ab ab ab a a ab ab ab ab a a a a ab ab a ab a a a ab a ab ab a a ab a ab ab ab ab ab ab a a ab a a ab a a ab ab ab a ab a
*HyS0001.10497480 D1.10 ab ab ab ab a a a a a ab ab ab ab ab ab ab a ab a a ab ab ab ab ab ab ab ab a ab a a ab ab a a ab a ab a a ab ab ab ab a a ab ab ab ab a a a a ab ab a ab a a a ab a ab ab a a ab a ab ab ab ab ab ab a a ab a a ab a a ab ab ab a ab a
*HyS0001.10503745 D1.10 ab ab ab ab a a a a a ab ab ab ab ab ab ab a ab a a ab ab ab ab ab ab ab ab a ab a a ab ab a a ab a ab a a ab ab ab ab a a ab ab ab ab a a a a ab ab a ab a a a ab a ab ab a a ab a ab ab ab ab ab ab a a ab a a ab a a ab ab ab a ab a
*HyS0001.10508832 D1.10 ab ab ab ab a a a a a ab ab ab ab ab ab ab a ab a a ab ab ab ab ab ab ab ab a ab a a ab ab a a ab a ab a a ab ab ab ab a a ab ab ab ab a a a a ab ab a ab a a a ab a ab ab a a ab a ab ab ab ab ab ab a a ab a a ab a a ab ab ab a ab a
*HyS0001.10516972 D1.10 ab ab ab ab a a a a a ab ab ab ab ab ab ab a ab a a ab ab ab ab ab ab ab ab a ab a a ab ab a a ab a ab a a ab ab ab ab a a ab ab ab ab a a a a ab ab a ab a a a ab a ab ab a a ab a ab ab ab ab ab ab a a ab a a ab a a ab ab ab a ab a
*HyS0001.10522106 D1.10 ab ab ab ab a a a a a ab ab ab ab ab ab ab a ab a a ab ab ab ab ab ab ab ab a ab a a ab ab a a ab a ab a a ab ab ab ab a a ab ab ab ab a a a a ab ab a ab a a a ab a ab ab a a ab a ab ab ab ab ab ab a a ab a a ab a a ab ab ab a ab a
*HyS0001.10527784 D1.10 ab ab ab ab a a a a a ab ab ab ab ab ab ab a ab a a ab ab ab ab ab ab ab ab a ab a a ab ab a a ab a ab a a ab ab ab ab a a ab ab ab ab a a a a ab ab a ab a a a ab a ab ab a a ab a ab ab ab ab ab ab a a ab a a ab a a ab ab ab a ab a
*HyS0001.10533617 D1.10 ab ab ab ab a a a a a ab ab ab ab ab ab ab a ab a a ab ab ab ab ab ab ab ab a ab a a ab ab a a ab a ab a a ab ab ab ab a a ab ab ab ab a a a a ab ab a ab a a a ab a ab ab a a ab a ab ab ab ab ab ab a a ab a a ab a a ab ab ab a ab a
*HyS0001.10539251 D1.10 ab ab ab ab a a a a a ab ab ab ab ab ab ab a ab a a ab ab ab ab ab ab ab ab a ab a a ab ab a a ab a ab a a ab ab ab ab a a ab ab ab ab a a a a ab ab a ab a a a ab a ab ab a a ab a ab ab ab ab ab ab a a ab a a ab a a ab ab ab a ab a
*HyS0001.10544447 D1.10 ab ab ab ab a a a a a ab ab ab ab ab ab ab a ab a a ab ab ab ab ab ab ab ab a ab a a ab ab a a ab a ab a a ab ab ab ab a a ab ab ab ab a a a a ab ab a ab a a a ab a ab ab a a ab a ab ab ab ab ab ab a a ab a a ab a a ab ab ab a ab a
*HyS0001.10550843 D1.10 ab ab ab ab a a a a a ab ab ab ab ab ab ab a ab a a ab ab ab ab ab ab ab ab a ab a a ab ab a a ab a ab a a ab ab ab ab a a ab ab ab ab a a a a ab ab a ab a a a ab a ab ab a a ab a ab ab ab ab ab ab a a ab a a ab a a ab ab ab a ab a
*HyS0001.10555885 D1.10 ab ab ab ab a a a a a ab ab ab ab ab ab ab a ab a a ab ab ab ab ab ab ab ab a ab a a ab ab a a ab a ab a a ab ab ab ab a a ab ab ab ab a a a a ab ab a ab a a a ab a ab ab a a ab a ab ab ab ab ab ab a a ab a a ab a a ab ab ab a ab a
*HyS0001.10565311 D1.10 ab ab ab ab a a a a a ab ab ab ab ab ab ab a ab a a ab ab ab ab ab ab ab ab a ab a a ab ab a a ab a ab a a ab ab ab ab a a ab ab ab ab a a a a ab ab a ab a a a ab a ab ab a a ab a ab ab ab ab ab ab a a ab a a ab a a ab ab ab a ab a
*HyS0001.10573251 D1.10 ab ab ab ab a a a a a ab ab ab ab ab ab ab a ab a a ab ab ab ab ab ab ab ab a ab a a ab ab a a ab a ab a a ab ab ab ab a a ab ab ab ab a a a a ab ab a ab a a a ab a ab ab a a ab a ab ab ab ab ab ab a a ab a a ab a a ab ab ab a ab a
*HyS0001.10578482 D1.10 ab ab ab ab a a a a a ab ab ab ab ab ab ab a ab a a ab ab ab ab ab ab ab ab a ab a a ab ab a a ab a ab a a ab ab ab ab a a ab ab ab ab a a a a ab ab a ab a a a ab a ab ab a a ab a ab ab ab ab ab ab a a ab a a ab a a ab ab ab a ab a
*HyS0001.10587129 D1.10 ab ab ab ab a a a a a ab ab ab ab ab ab ab a ab a a ab ab ab ab ab ab ab ab a ab a a ab ab a a ab a ab a a ab ab ab ab a a ab ab ab ab a a a a ab ab a ab a a a ab a ab ab a a ab a ab ab ab ab ab ab a a ab a a ab a a ab ab ab a ab a
*HyS0001.10594930 D1.10 ab ab ab ab a a a a a ab ab ab ab ab ab ab a ab a a ab ab ab ab ab ab ab ab a ab a a ab ab a a ab a ab a a ab ab ab ab a a ab ab ab ab a a a a ab ab a ab a a a ab a ab ab a a ab a ab ab ab ab ab ab a a ab a a ab a a ab ab ab a ab a
*HyS0001.10599986 D1.10 ab ab ab ab a a a a a ab ab ab ab ab ab ab a ab a a ab ab ab ab ab ab ab ab a ab a a ab ab a a ab a ab a a ab ab ab ab a a ab ab ab ab a a a a ab ab a ab a a a ab a ab ab a a ab a ab ab ab ab ab ab a a ab a a ab a a ab ab ab a ab a
*HyS0001.10605871 D1.10 ab ab ab ab a a a a a ab ab ab ab ab ab ab a ab a a ab ab ab ab ab ab ab ab a ab a a ab ab a a ab a ab a a ab ab ab ab a a ab ab ab ab a a a a ab ab a ab a a a ab a ab ab a a ab a ab ab ab ab ab ab a a ab a a ab a a ab ab ab a ab a
*HyS0001.10612605 D1.10 ab ab ab ab a a a a a ab ab ab ab ab ab ab a ab a a ab ab ab ab ab ab ab ab a ab a a ab ab a a ab a ab a a ab ab ab ab a a ab ab ab ab a a a a ab ab a ab a a a ab a ab ab a a ab a ab ab ab ab ab ab a a ab a a ab a a ab ab ab a ab a
*HyS0001.10619317 D1.10 ab ab ab ab a a a a a ab ab ab ab ab ab ab a ab a a ab ab ab ab ab ab ab ab a ab a a ab ab a a ab a ab a a ab ab ab ab a a ab ab ab ab a a a a ab ab a ab a a a ab a ab ab a a ab a ab ab ab ab ab ab a a ab a a ab a a ab ab ab a ab a
*HyS0001.10632847 D1.10 ab ab ab ab a a a a a ab ab ab ab ab ab ab a ab a a ab ab ab ab ab ab ab ab a ab a a ab ab a a ab a ab a a ab ab ab ab a a ab ab ab ab a a a a ab ab a ab a a a ab a ab ab a a ab a ab ab ab ab ab ab a a ab a a ab a a ab ab ab a ab a
*HyS0001.10638024 D1.10 ab ab ab ab a a a a a ab ab ab ab ab ab ab a ab a a ab ab ab ab ab ab ab ab a ab a a ab ab a a ab a ab a a ab ab ab ab a a ab ab ab ab a a a a ab ab a ab a a a ab a ab ab a a ab a ab ab ab ab ab ab a a ab a a ab a a ab ab ab a ab a
*HyS0001.10644685 D1.10 ab ab ab ab a a a a a ab ab ab ab ab ab ab a ab a a ab ab ab ab ab ab ab ab a ab a a ab ab a a ab a ab a a ab ab ab ab a a ab ab ab ab a a a a ab ab a ab a a a ab a ab ab a a ab a ab ab ab ab ab ab a a ab a a ab a a ab ab ab a ab a
*HyS0001.10652584 D1.10 ab ab ab ab a a a a a ab ab ab ab ab ab ab a ab a a ab ab ab ab ab ab ab ab a ab a a ab ab a a ab a ab a a ab ab ab ab a a ab ab ab ab a a a a ab ab a ab a a a ab a ab ab a a ab a ab ab ab ab ab ab a a ab a a ab a a ab ab ab a ab a
*HyS0001.10659611 D1.10 ab ab ab ab a a a a a ab ab ab ab ab ab ab a ab a a ab ab ab ab ab ab ab ab a ab a a ab ab a a ab a ab a a ab ab ab ab a a ab ab ab ab a a a a ab ab a ab a a a ab a ab ab a a ab a ab ab ab ab ab ab a a ab a a ab a a ab ab ab a ab a
*HyS0001.10665539 D1.10 ab ab ab ab a a a a a ab ab ab ab ab ab ab a ab a a ab ab ab ab ab ab ab ab a ab a a ab ab a a ab a ab a a ab ab ab ab a a ab ab ab ab a a a a ab ab a ab a a a ab a ab ab a a ab a ab ab ab ab ab ab a a ab a a ab a a ab ab ab a ab a
*HyS0001.10691579 D1.10 ab ab ab ab a a a a a ab ab ab ab ab ab ab a ab a a ab ab ab ab ab ab ab ab a ab a a ab ab a a ab a ab a a ab ab ab ab a a ab ab ab ab a a a a ab ab a ab a a a ab a ab ab a a ab a ab ab ab ab ab ab a a ab a a ab a a ab ab ab a ab a
*HyS0001.10759238 D1.10 ab ab ab ab a a a a a ab ab ab ab ab ab ab a ab a a ab ab ab ab ab ab ab ab a ab a a ab ab a a ab a ab a a ab ab ab ab a a ab ab ab ab a a a a ab ab a ab a a a ab a ab ab a a ab a ab ab ab ab ab ab a a ab a a ab a a ab ab ab a ab a
*HyS0001.10769491 D1.10 ab ab ab ab a a a a a ab ab ab ab ab ab ab a ab a a ab ab ab ab ab ab ab ab a ab a a ab ab a a ab a ab a a ab ab ab ab a a ab ab ab ab a a a a ab ab a ab a a a ab a ab ab a a ab a ab ab ab ab ab ab a a ab a a ab a a ab ab ab a ab a
*HyS0001.10795470 D1.10 ab ab ab ab a a a a a ab ab ab ab ab ab ab a ab a a ab ab ab ab ab ab ab ab a ab a a ab ab a a ab a ab a a ab ab ab ab a a ab ab ab ab a a a a ab ab a ab a a a ab a ab ab a a ab a ab ab ab ab ab ab a a ab a a ab a a ab ab ab a ab a
*HyS0001.10803475 D1.10 ab ab ab ab a a a a a ab ab ab ab ab ab ab a ab a a ab ab ab ab ab ab ab ab a ab a a ab ab a a ab a ab a a ab ab ab ab a a ab ab ab ab a a a a ab ab a ab a a a ab a ab ab a a ab a ab ab ab ab ab ab a a ab a a ab a a ab ab ab a ab a
*HyS0001.10808998 D1.10 ab ab ab ab a a a a a ab ab ab ab ab ab ab a ab a a ab ab ab ab ab ab ab ab a ab a a ab ab a a ab a ab a a ab ab ab ab a a ab ab ab ab a a a a ab ab a ab a a a ab a ab ab a a ab a ab ab ab ab ab ab a a ab a a ab a a ab ab ab a ab a
*HyS0001.10815565 D1.10 ab ab ab ab a a a a a ab ab ab ab ab ab ab a ab a a ab ab ab ab ab ab ab ab a ab a a ab ab a a ab a ab a a ab ab ab ab a a ab ab ab ab a a a a ab ab a ab a a a ab a ab ab a a ab a ab ab ab ab ab ab a a ab a a ab a a ab ab ab a ab a
*HyS0001.10821197 D1.10 ab ab ab ab a a a a a ab ab ab ab ab ab ab a ab a a ab ab ab ab ab ab ab ab a ab a a ab ab a a ab a ab a a ab ab ab ab a a ab ab ab ab a a a a ab ab a ab a a a ab a ab ab a a ab a ab ab ab ab ab ab a a ab a a ab a a ab ab ab a ab a
*HyS0001.10826213 D1.10 ab ab ab ab a a a a a ab ab ab ab ab ab ab a ab a a ab ab ab ab ab ab ab ab a ab a a ab ab a a ab a ab a a ab ab ab ab a a ab ab ab ab a a a a ab ab a ab a a a ab a ab ab a a ab a ab ab ab ab ab ab a a ab a a ab a a ab ab ab a ab a
*HyS0001.10853825 D1.10 ab ab ab ab a a a a a ab ab ab ab ab ab ab a ab a a ab ab ab ab ab ab ab ab a ab a a ab ab a a ab a ab a a ab ab ab ab a a ab ab ab ab a a a a ab ab a ab a a a ab a ab ab a a ab a ab ab ab ab ab ab a a ab a a ab a a ab ab ab a ab a
*HyS0001.10859553 D1.10 ab ab ab ab a a a a a ab ab ab ab ab ab ab a ab a a ab ab ab ab ab ab ab ab a ab a a ab ab a a ab a ab a a ab ab ab ab a a ab ab ab ab a a a a ab ab a ab a a a ab a ab ab a a ab a ab ab ab ab ab ab a a ab a a ab a a ab ab ab a ab a
*HyS0001.10865683 D1.10 ab ab ab ab a a a a a ab ab ab ab ab ab ab a ab a a ab ab ab ab ab ab ab ab a ab a a ab ab a a ab a ab a a ab ab ab ab a a ab ab ab ab a a a a ab ab a ab a a a ab a ab ab a a ab a ab ab ab ab ab ab a a ab a a ab a a ab ab ab a ab a
*HyS0001.10870904 D1.10 ab ab ab ab a a a a a ab ab ab ab ab ab ab a ab a a ab ab ab ab ab ab ab ab a ab a a ab ab a a ab a ab a a ab ab ab ab a a ab ab ab ab a a a a ab ab a ab a a a ab a ab ab a a ab a ab ab ab ab ab ab a a ab a a ab a a ab ab ab a ab a
*HyS0001.10887150 D1.10 ab ab ab ab a a a a a ab ab ab ab ab ab ab a ab a a ab ab ab ab ab ab ab ab a ab a a ab ab a a ab a ab a a ab ab ab ab a a ab ab ab ab a a a a ab ab a ab a a a ab a ab ab a a ab a ab ab ab ab ab ab a a ab a a ab a a ab ab ab a ab a
*HyS0001.10894205 D1.10 ab ab ab ab a a a a a ab ab ab ab ab ab ab a ab a a ab ab ab ab ab ab ab ab a ab a a ab ab a a ab a ab a a ab ab ab ab a a ab ab ab ab a a a a ab ab a ab a a a ab a ab ab a a ab a ab ab ab ab ab ab a a ab a a ab a a ab ab ab a ab a
*HyS0001.10904804 D1.10 ab ab ab ab a a a a a ab ab ab ab ab ab ab a ab a a ab ab ab ab ab ab ab ab a ab a a ab ab a a ab a ab a a ab ab ab ab a a ab ab ab ab a a a a ab ab a ab a a a ab a ab ab a a ab a ab ab ab ab ab ab a a ab a a ab a a ab ab ab a ab a
*HyS0001.10909887 D1.10 ab ab ab ab a a a a a ab ab ab ab ab ab ab a ab a a ab ab ab ab ab ab ab ab a ab a a ab ab a a ab a ab a a ab ab ab ab a a ab ab ab ab a a a a ab ab a ab a a a ab a ab ab a a ab a ab ab ab ab ab ab a a ab a a ab a a ab ab ab a ab a
*HyS0001.10915420 D1.10 ab ab ab ab a a a a a ab ab ab ab ab ab ab a ab a a ab ab ab ab ab ab ab ab a ab a a ab ab a a ab a ab a a ab ab ab ab a a ab ab ab ab a a a a ab ab a ab a a a ab a ab ab a a ab a ab ab ab ab ab ab a a ab a a ab a a ab ab ab a ab a
*HyS0001.10921609 D1.10 ab ab ab ab a a a a a ab ab ab ab ab ab ab a ab a a ab ab ab ab ab ab ab ab a ab a a ab ab a a ab a ab a a ab ab ab ab a a ab ab ab ab a a a a ab ab a ab a a a ab a ab ab a a ab a ab ab ab ab ab ab a a ab a a ab a a ab ab ab a ab a
*HyS0001.10927074 D1.10 ab ab ab ab a a a a a ab ab ab ab ab ab ab a ab a a ab ab ab ab ab ab ab ab a ab a a ab ab a a ab a ab a a ab ab ab ab a a ab ab ab ab a a a a ab ab a ab a a a ab a ab ab a a ab a ab ab ab ab ab ab a a ab a a ab a a ab ab ab a ab a
*HyS0001.10935564 D1.10 ab ab ab ab a a a a a ab ab ab ab ab ab ab a ab a a ab ab ab ab ab ab ab ab a ab a a ab ab a a ab a ab a a ab ab ab ab a a ab ab ab ab a a a a ab ab a ab a a a ab a ab ab a a ab a ab ab ab ab ab ab a a ab a a ab a a ab ab ab a ab a
*HyS0001.10940611 D1.10 ab ab ab ab a a a a a ab ab ab ab ab ab ab a ab a a ab ab ab ab ab ab ab ab a ab a a ab ab a a ab a ab a a ab ab ab ab a a ab ab ab ab a a a a ab ab a ab a a a ab a ab ab a a ab a ab ab ab ab ab ab a a ab a a ab a a ab ab ab a ab a
*HyS0001.10948085 D1.10 ab ab ab ab a a a a a ab ab ab ab ab ab ab a ab a a ab ab ab ab ab ab ab ab a ab a a ab ab a a ab a ab a a ab ab ab ab a a ab ab ab ab a a a a ab ab a ab a a a ab a ab ab a a ab a ab ab ab ab ab ab a a ab a a ab a a ab ab ab a ab a
*HyS0001.10953514 D1.10 ab ab ab ab a a a a a ab ab ab ab ab ab ab a ab a a ab ab ab ab ab ab ab ab a ab a a ab ab a a ab a ab a a ab ab ab ab a a ab ab ab ab a a a a ab ab a ab a a a ab a ab ab a a ab a ab ab ab ab ab ab a a ab a a ab a a ab ab ab a ab a
*HyS0001.10961674 D1.10 ab ab ab ab a a a a a ab ab ab ab ab ab ab a ab a a ab ab ab ab ab ab ab ab a ab a a ab ab a a ab a ab a a ab ab ab ab a a ab ab ab ab a a a a ab ab a ab a a a ab a ab ab a a ab a ab ab ab ab ab ab a a ab a a ab a a ab ab ab a ab a
*HyS0001.10968181 D1.10 ab ab ab ab a a a a a ab ab ab ab ab ab ab a ab a a ab ab ab ab ab ab ab ab a ab a a ab ab a a ab a ab a a ab ab ab ab a a ab ab ab ab a a a a ab ab a ab a a a ab a ab ab a a ab a ab ab ab ab ab ab a a ab a a ab a a ab ab ab a ab a
*HyS0001.10973539 D1.10 ab ab ab ab a a a a a ab ab ab ab ab ab ab a ab a a ab ab ab ab ab ab ab ab a ab a a ab ab a a ab a ab a a ab ab ab ab a a ab ab ab ab a a a a ab ab a ab a a a ab a ab ab a a ab a ab ab ab ab ab ab a a ab a a ab a a ab ab ab a ab a
*HyS0001.10979388 D1.10 ab ab ab ab a a a a a ab ab ab ab ab ab ab a ab a a ab ab ab ab ab ab ab ab a ab a a ab ab a a ab a ab a a ab ab ab ab a a ab ab ab ab a a a a ab ab a ab a a a ab a ab ab a a ab a ab ab ab ab ab ab a a ab a a ab a a ab ab ab a ab a
*HyS0001.10986835 D1.10 ab ab ab ab a a a a a ab ab ab ab ab ab ab a ab a a ab ab ab ab ab ab ab ab a ab a a ab ab a a ab a ab a a ab ab ab ab a a ab ab ab ab a a a a ab ab a ab a a a ab a ab ab a a ab a ab ab ab ab ab ab a a ab a a ab a a ab ab ab a ab a
*HyS0001.10993339 D1.10 ab ab ab ab a a a a a ab ab ab ab ab ab ab a ab a a ab ab ab ab ab ab ab ab a ab a a ab ab a a ab a ab a a ab ab ab ab a a ab ab ab ab a a a a ab ab a ab a a a ab a ab ab a a ab a ab ab ab ab ab ab a a ab a a ab a a ab ab ab a ab a
*HyS0001.11002330 D1.10 ab ab ab ab a a a a a ab ab ab ab ab ab ab a ab a a ab ab ab ab ab ab ab ab a ab a a ab ab a a ab a ab a a ab ab ab ab a a ab ab ab ab a a a a ab ab a ab a a a ab a ab ab a a ab a ab ab ab ab ab ab a a ab a a ab a a ab ab ab a ab a
*HyS0001.11014529 D1.10 ab ab ab ab a a a a a ab ab ab ab ab ab ab a ab a a ab ab ab ab ab ab ab ab a ab a a ab ab a a ab a ab a a ab ab ab ab a a ab ab ab ab a a a a ab ab a ab a a a ab a ab ab a a ab a ab ab ab ab ab ab a a ab a a ab a a ab ab ab a ab a
*HyS0001.11022896 D1.10 ab ab ab ab a a a a a ab ab ab ab ab ab ab a ab a a ab ab ab ab ab ab ab ab a ab a a ab ab a a ab a ab a a ab ab ab ab a a ab ab ab ab a a a a ab ab a ab a a a ab a ab ab a a ab a ab ab ab ab ab ab a a ab a a ab a a ab ab ab a ab a
*HyS0001.11031510 D1.10 ab ab ab ab a a a a a ab ab ab ab ab ab ab a ab a a ab ab ab ab ab ab ab ab a ab a a ab ab a a ab a ab a a ab ab ab ab a a ab ab ab ab a a a a ab ab a ab a a a ab a ab ab a a ab a ab ab ab ab ab ab a a ab a a ab a a ab ab ab a ab a
*HyS0001.11037668 D1.10 ab ab ab ab a a a a a ab ab ab ab ab ab ab a ab a a ab ab ab ab ab ab ab ab a ab a a ab ab a a ab a ab a a ab ab ab ab a a ab ab ab ab a a a a ab ab a ab a a a ab a ab ab a a ab a ab ab ab ab ab ab a a ab a a ab a a ab ab ab a ab a
*HyS0001.11043504 D1.10 ab ab ab ab a a a a a ab ab ab ab ab ab ab a ab a a ab ab ab ab ab ab ab ab a ab a a ab ab a a ab a ab a a ab ab ab ab a a ab ab ab ab a a a a ab ab a ab a a a ab a ab ab a a ab a ab ab ab ab ab ab a a ab a a ab a a ab ab ab a ab a
*HyS0001.11052185 D1.10 ab ab a a ab a ab a ab ab a ab ab ab a ab a ab ab ab ab a a a ab a ab ab a ab a ab a ab ab ab ab a ab a ab ab ab a ab a a a ab a ab ab ab ab ab a ab ab ab a a a ab a a ab ab ab ab a ab a a a a a a a a a a a a ab ab ab ab ab a ab
*HyS0001.11071044 D1.10 ab ab ab ab a a a a a ab ab ab ab ab ab ab a ab a a ab ab ab ab ab ab ab ab a ab a a ab ab a a ab a ab a a ab ab ab ab a a ab ab ab ab a a a a ab ab a ab a a a ab a ab ab a a ab a ab ab ab ab ab ab a a ab a a ab a a ab ab ab a ab a
*HyS0001.11079873 D1.10 ab ab ab ab a a a a a ab ab ab ab ab ab ab a ab a a ab ab ab ab ab ab ab ab a ab a a ab ab a a ab a ab a a ab ab ab ab a a ab ab ab ab a a a a ab ab a ab a a a ab a ab ab a a ab a ab ab ab ab ab ab a a ab a a ab a a ab ab ab a ab a
*HyS0001.11092684 D1.10 ab ab ab ab a a a a a ab ab ab ab ab ab ab a ab a a ab ab ab ab ab ab ab ab a ab a a ab ab a a ab a ab a a ab ab ab ab a a ab ab ab ab a a a a ab ab a ab a a a ab a ab ab a a ab a ab ab ab ab ab ab a a ab a a ab a a ab ab ab a ab a
*HyS0001.11110345 D1.10 ab ab ab ab a a a a a ab ab ab ab ab ab ab a ab a a ab ab ab ab ab ab ab ab a ab a a ab ab a a ab a ab a a ab ab ab ab a a ab ab ab ab a a a a ab ab a ab a a a ab a ab ab a a ab a ab ab ab ab ab ab a a ab a a ab a a ab ab ab a ab a
*HyS0001.11125095 D1.10 ab ab ab ab a a a a a ab ab ab ab ab ab ab a ab a a ab ab ab ab ab ab ab ab a ab a a ab ab a a ab a ab a a ab ab ab ab a a ab ab ab ab a a a a ab ab a ab a a a ab a ab ab a a ab a ab ab ab ab ab ab a a ab a a ab a a ab ab ab a ab a
*HyS0001.11130841 D1.10 ab ab ab ab a a a a a ab ab ab ab ab ab ab a ab a a ab ab ab ab ab ab ab ab a ab a a ab ab a a ab a ab a a ab ab ab ab a a ab ab ab ab a a a a ab ab a ab a a a ab a ab ab a a ab a ab ab ab ab ab ab a a ab a a ab a a ab ab ab a ab a
*HyS0001.11159480 D1.10 ab ab ab ab a a a a a ab ab ab ab ab ab ab a ab a a ab ab ab ab ab ab ab ab a ab a a ab ab a a ab a ab a a ab ab ab ab a a ab ab ab ab a a a a ab ab a ab a a a ab a ab ab a a ab a ab ab ab ab ab ab a a ab a a ab a a ab ab ab a ab a
*HyS0001.11172499 D1.10 ab ab ab ab a a a a a ab ab ab ab ab ab ab a ab a a ab ab ab ab ab ab ab ab a ab a a ab ab a a ab a ab a a ab ab ab ab a a ab ab ab ab a a a a ab ab a ab a a a ab a ab ab a a ab a ab ab ab ab ab ab a a ab a a ab a a ab ab ab a ab a
*HyS0001.11188698 D1.10 ab ab ab ab a a a a a ab ab ab ab ab ab ab a ab a a ab ab ab ab ab ab ab ab a ab a a ab ab a a ab a ab a a ab ab ab ab a a ab ab ab ab a a a a ab ab a ab a a a ab a ab ab a a ab a ab ab ab ab ab ab a a ab a a ab a a ab ab ab a ab a
*HyS0001.11220953 D1.10 ab ab ab ab a a a a a ab ab ab ab ab ab ab a ab a a ab ab ab ab ab ab ab ab a ab a a ab ab a a ab a ab a a ab ab ab ab a a ab ab ab ab a a a a ab ab a ab a a a ab a ab ab a a ab a ab ab ab ab ab ab a a ab a a ab a a ab ab ab a ab a
*HyS0001.11226602 D1.10 ab ab ab ab a a a a a ab ab ab ab ab ab ab a ab a a ab ab ab ab ab ab ab ab a ab a a ab ab a a ab a ab a a ab ab ab ab a a ab ab ab ab a a a a ab ab a ab a a a ab a ab ab a a ab a ab ab ab ab ab ab a a ab a a ab a a ab ab ab a ab a
*HyS0001.11233405 D1.10 ab ab ab ab a a a a a ab ab ab ab ab ab ab a ab a a ab ab ab ab ab ab ab ab a ab a a ab ab a a ab a ab a a ab ab ab ab a a ab ab ab ab a a a a ab ab a ab a a a ab a ab ab a a ab a ab ab ab ab ab ab a a ab a a ab a a ab ab ab a ab a
*HyS0001.11240923 D1.10 ab ab ab ab a a a a a ab ab ab ab ab ab ab a ab a a ab ab ab ab ab ab ab ab a ab a a ab ab a a ab a ab a a ab ab ab ab a a ab ab ab ab a a a a ab ab a ab a a a ab a ab ab a a ab a ab ab ab ab ab ab a a ab a a ab a a ab ab ab a ab a
*HyS0001.11255292 D1.10 ab ab ab ab a a a a a ab ab ab ab ab ab ab a ab a a ab ab ab ab ab ab ab ab a ab a a ab ab a a ab a ab a a ab ab ab ab a a ab ab ab ab a a a a ab ab a ab a a a ab a ab ab a a ab a ab ab ab ab ab ab a a ab a a ab a a ab ab ab a ab a
*HyS0001.11267789 D1.10 ab ab ab ab a a a a a ab ab ab ab ab ab ab a ab a a ab ab ab ab ab ab ab ab a ab a a ab ab a a ab a ab a a ab ab ab ab a a ab ab ab ab a a a a ab ab a ab a a a ab a ab ab a a ab a ab ab ab ab ab ab a a ab a a ab a a ab ab ab a ab a
*HyS0001.11276420 D1.10 ab ab ab ab a a a a a ab ab ab ab ab ab ab a ab a a ab ab ab ab ab ab ab ab a ab a a ab ab a a ab a ab a a ab ab ab ab a a ab ab ab ab a a a a ab ab a ab a a a ab a ab ab a a ab a ab ab ab ab ab ab a a ab a a ab a a ab ab ab a ab a
*HyS0001.11281763 D1.10 ab ab ab ab a a a a a ab ab ab ab ab ab ab a ab a a ab ab ab ab ab ab ab ab a ab a a ab ab a a ab a ab a a ab ab ab ab a a ab ab ab ab a a a a ab ab a ab a a a ab a ab ab a a ab a ab ab ab ab ab ab a a ab a a ab a a ab ab ab a ab a
*HyS0001.11305085 D1.10 ab ab ab ab a a a a a ab ab ab ab ab ab ab a ab a a ab ab ab ab ab ab ab ab a ab a a ab ab a a ab a ab a a ab ab ab ab a a ab ab ab ab a a a a ab ab a ab a a a ab a ab ab a a ab a ab ab ab ab ab ab a a ab a a ab a a ab ab ab a ab a
*HyS0001.11361314 D1.10 ab ab ab ab a a a a a ab ab ab ab ab ab ab a ab a a ab ab ab ab ab ab ab ab a ab a a ab ab a a ab a ab a a ab ab ab ab a a ab ab ab ab a a a a ab ab a ab a a a ab a ab ab a a ab a ab ab ab ab ab ab a a ab a a ab a a ab ab ab a ab a
*HyS0001.11371355 D1.10 ab ab ab ab a a a a a ab ab ab ab ab ab ab a ab a a ab ab ab ab ab ab ab ab a ab a a ab ab a a ab a ab a a ab ab ab ab a a ab ab ab ab a a a a ab ab a ab a a a ab a ab ab a a ab a ab ab ab ab ab ab a a ab a a ab a a ab ab ab a ab a
*HyS0001.11437385 D1.10 ab ab ab ab a a a a a ab ab ab ab ab ab ab a ab a a ab ab ab ab ab ab ab ab a ab a a ab ab a a ab a ab a a ab ab ab ab a a ab ab ab ab a a a a ab ab a ab a a a ab a ab ab a a ab a ab ab ab ab ab ab a a ab a a ab a a ab ab ab a ab a
*HyS0001.11455211 D1.10 ab ab ab ab a a a a a ab ab ab ab ab ab ab a ab a a ab ab ab ab ab ab ab ab a ab a a ab ab a a ab a ab a a ab ab ab ab a a ab ab ab ab a a a a ab ab a ab a a a ab a ab ab a a ab a ab ab ab ab ab ab a a ab a a ab a a ab ab ab a ab a
*HyS0001.11512104 D1.10 ab ab ab ab a a a a a ab ab ab ab ab ab ab a ab a a ab ab ab ab ab ab ab ab a ab a a ab ab a a ab a ab a a ab ab ab ab a a ab ab ab ab a a a a ab ab a ab a a a ab a ab ab a a ab a ab ab ab ab ab ab a a ab a a ab a a ab ab ab a ab a
*HyS0001.11523831 D1.10 ab ab ab ab a a a a a ab ab ab ab ab ab ab a ab a a ab ab ab ab ab ab ab ab a ab a a ab ab a a ab a ab a a ab ab ab ab a a ab ab ab ab a a a a ab ab a ab a a a ab a ab ab a a ab a ab ab ab ab ab ab a a ab a a ab a a ab ab ab a ab a
*HyS0001.11537833 D1.10 ab ab ab ab a a a a a ab ab ab ab ab ab ab a ab a a ab ab ab ab ab ab ab ab a ab a a ab ab a a ab a ab a a ab ab ab ab a a ab ab ab ab a a a a ab ab a ab a a a ab a ab ab a a ab a ab ab ab ab ab ab a a ab a a ab a a ab ab ab a ab a
*HyS0001.11547467 D1.10 ab ab ab ab a a a a a ab ab ab ab ab ab ab a ab a a ab ab ab ab ab ab ab ab a ab a a ab ab a a ab a ab a a ab ab ab ab a a ab ab ab ab a a a a ab ab a ab a a a ab a ab ab a a ab a ab ab ab ab ab ab a a ab a a ab a a ab ab ab a ab a
*HyS0002.329725 D1.10 ab ab ab a a ab ab ab ab ab ab a a ab a a a ab ab ab ab ab ab a ab ab ab ab a ab ab ab ab ab ab ab ab ab a a ab ab a a a ab ab ab ab ab a a ab ab ab ab ab ab a a ab a a a ab a ab ab ab ab ab ab ab ab ab ab a ab a ab a ab ab ab ab ab ab ab ab ab
*HyS0002.334892 D1.10 ab ab ab a a ab ab ab ab ab ab a a ab a a a ab ab ab ab ab ab a ab ab ab ab a ab ab ab ab ab ab ab ab ab a a ab ab a a a ab ab ab ab ab a a ab ab ab ab ab ab a a ab a a a ab a ab ab ab ab ab ab ab ab ab ab a ab a ab a ab ab ab ab ab ab ab ab ab
*HyS0002.390660 D1.10 ab ab ab a a ab ab ab ab ab ab a a ab a a a ab ab ab ab ab ab a ab ab ab ab a ab ab ab ab ab ab ab ab ab a a ab ab a a a ab ab ab ab ab a a ab ab ab ab ab ab a a ab a a a ab a ab ab ab ab ab ab ab ab ab ab a ab a ab a ab ab ab ab ab ab ab ab ab
*HyS0002.432675 D1.10 ab ab ab a a ab ab ab ab ab ab a a ab a a a ab ab ab ab ab ab a ab ab ab ab a ab ab ab ab ab ab ab ab ab a a ab ab a a a ab ab ab ab ab a a ab ab ab ab ab ab a a ab a a a ab a ab ab ab ab ab ab ab ab ab ab a ab a ab a ab ab ab ab ab ab ab ab ab
*HyS0002.495928 D1.10 ab ab ab a a ab ab ab ab ab ab a a ab a a a ab ab ab ab ab ab a ab ab ab ab a ab ab ab ab ab ab ab ab ab a a ab ab a a a ab ab ab ab ab a a ab ab ab ab ab ab a a ab a a a ab a ab ab ab ab ab ab ab ab ab ab a ab a ab a ab ab ab ab ab ab ab ab ab
*HyS0002.511625 D1.10 ab ab ab a a ab ab ab ab ab ab a a ab a a a ab ab ab ab ab ab a ab ab ab ab a ab ab ab ab ab ab ab ab ab a a ab ab a a a ab ab ab ab ab a a ab ab ab ab ab ab a a ab a a a ab a ab ab ab ab ab ab ab ab ab ab a ab a ab a ab ab ab ab ab ab ab ab ab
*HyS0002.540256 D1.10 ab ab ab a a ab ab ab ab ab ab a a ab a a a ab ab ab ab ab ab a ab ab ab ab a ab ab ab ab ab ab ab ab ab a a ab ab a a a ab ab ab ab ab a a ab ab ab ab ab ab a a ab a a a ab a ab ab ab ab ab ab ab ab ab ab a ab a ab a ab ab ab ab ab ab ab ab ab
*HyS0002.546582 D1.10 ab ab ab a a ab ab ab ab ab ab a a ab a a a ab ab ab ab ab ab a ab ab ab ab a ab ab ab ab ab ab ab ab ab a a ab ab a a a ab ab ab ab ab a a ab ab ab ab ab ab a a ab a a a ab a ab ab ab ab ab ab ab ab ab ab a ab a ab a ab ab ab ab ab ab ab ab ab
*HyS0002.552186 D1.10 ab ab ab a a ab ab ab ab ab ab a a ab a a a ab ab ab ab ab ab a ab ab ab ab a ab ab ab ab ab ab ab ab ab a a ab ab a a a ab ab ab ab ab a a ab ab ab ab ab ab a a ab a a a ab a ab ab ab ab ab ab ab ab ab ab a ab a ab a ab ab ab ab ab ab ab ab ab
*HyS0002.558778 D1.10 ab ab ab a a ab ab ab ab ab ab a a ab a a a ab ab ab ab ab ab a ab ab ab ab a ab ab ab ab ab ab ab ab ab a a ab ab a a a ab ab ab ab ab a a ab ab ab ab ab ab a a ab a a a ab a ab ab ab ab ab ab ab ab ab ab a ab a ab a ab ab ab ab ab ab ab ab ab
*HyS0002.565020 D1.10 ab ab ab a a ab ab ab ab ab ab a a ab a a a ab ab ab ab ab ab a ab ab ab ab a ab ab ab ab ab ab ab ab ab a a ab ab a a a ab ab ab ab ab a a ab ab ab ab ab ab a a ab a a a ab a ab ab ab ab ab ab ab ab ab ab a ab a ab a ab ab ab ab ab ab ab ab ab
*HyS0002.570249 D1.10 ab ab ab a a ab ab ab ab ab ab a a ab a a a ab ab ab ab ab ab a ab ab ab ab a ab ab ab ab ab ab ab ab ab a a ab ab a a a ab ab ab ab ab a a ab ab ab ab ab ab a a ab a a a ab a ab ab ab ab ab ab ab ab ab ab a ab a ab a ab ab ab ab ab ab ab ab ab
*HyS0002.579014 D1.10 ab ab ab a a ab ab ab ab ab ab a a ab a a a ab ab ab ab ab ab a ab ab ab ab a ab ab ab ab ab ab ab ab ab a a ab ab a a a ab ab ab ab ab a a ab ab ab ab ab ab a a ab a a a ab a ab ab ab ab ab ab ab ab ab ab a ab a ab a ab ab ab ab ab ab ab ab ab
*HyS0002.595215 D1.10 ab ab ab a a ab ab ab ab ab ab a a ab a a a ab ab ab ab ab ab a ab ab ab ab a ab ab ab ab ab ab ab ab ab a a ab ab a a a ab ab ab ab ab a a ab ab ab ab ab ab a a ab a a a ab a ab ab ab ab ab ab ab ab ab ab a ab a ab a ab ab ab ab ab ab ab ab ab
*HyS0002.601590 D1.10 ab ab ab a a ab ab ab ab ab ab a a ab a a a ab ab ab ab ab ab a ab ab ab ab a ab ab ab ab ab ab ab ab ab a a ab ab a a a ab ab ab ab ab a a ab ab ab ab ab ab a a ab a a a ab a ab ab ab ab ab ab ab ab ab ab a ab a ab a ab ab ab ab ab ab ab ab ab
*HyS0002.609851 D1.10 ab ab ab a a ab ab ab ab ab ab a a ab a a a ab ab ab ab ab ab a ab ab ab ab a ab ab ab ab ab ab ab ab ab a a ab ab a a a ab ab ab ab ab a a ab ab ab ab ab ab a a ab a a a ab a ab ab ab ab ab ab ab ab ab ab a ab a ab a ab ab ab ab ab ab ab ab ab
*HyS0002.642778 D1.10 ab ab ab a a ab ab ab ab ab ab a a ab a a a ab ab ab ab ab ab a ab ab ab ab a ab ab ab ab ab ab ab ab ab a a ab ab a a a ab ab ab ab ab a a ab ab ab ab ab ab a a ab a a a ab a ab ab ab ab ab ab ab ab ab ab a ab a ab a ab ab ab ab ab ab ab ab ab
*HyS0002.680470 D1.10 ab ab ab a a ab ab ab ab ab ab a a ab a a a ab ab ab ab ab ab a ab ab ab ab a ab ab ab ab ab ab ab ab ab a a ab ab a a a ab ab ab ab ab a a ab ab ab ab ab ab a a ab a a a ab a ab ab ab ab ab ab ab ab ab ab a ab a ab a ab ab ab ab ab ab ab ab ab
*HyS0002.686785 D1.10 ab ab ab a a ab ab ab ab ab ab a a ab a a a ab ab ab ab ab ab a ab ab ab ab a ab ab ab ab ab ab ab ab ab a a ab ab a a a ab ab ab ab ab a a ab ab ab ab ab ab a a ab a a a ab a ab ab ab ab ab ab ab ab ab ab a ab a ab a ab ab ab ab ab ab ab ab ab
*HyS0002.705656 D1.10 ab ab ab a a ab ab ab ab ab ab a a ab a a a ab ab ab ab ab ab a ab ab ab ab a ab ab ab ab ab ab ab ab ab a a ab ab a a a ab ab ab ab ab a a ab ab ab ab ab ab a a ab a a a ab a ab ab ab ab ab ab ab ab ab ab a ab a ab a ab ab ab ab ab ab ab ab ab
*HyS0002.710721 D1.10 ab ab ab a a ab ab ab ab ab ab a a ab a a a ab ab ab ab ab ab a ab ab ab ab a ab ab ab ab ab ab ab ab ab a a ab ab a a a ab ab ab ab ab a a ab ab ab ab ab ab a a ab a a a ab a ab ab ab ab ab ab ab ab ab ab a ab a ab a ab ab ab ab ab ab ab ab ab
*HyS0002.720858 D1.10 ab ab ab a a ab ab ab ab ab ab a a ab a a a ab ab ab ab ab ab a ab ab ab ab a ab ab ab ab ab ab ab ab ab a a ab ab a a a ab ab ab ab ab a a ab ab ab ab ab ab a a ab a a a ab a ab ab ab ab ab ab ab ab ab ab a ab a ab a ab ab ab ab ab ab ab ab ab
*HyS0002.728781 D1.10 ab ab ab a a ab ab ab ab ab ab a a ab a a a ab ab ab ab ab ab a ab ab ab ab a ab ab ab ab ab ab ab ab ab a a ab ab a a a ab ab ab ab ab a a ab ab ab ab ab ab a a ab a a a ab a ab ab ab ab ab ab ab ab ab ab a ab a ab a ab ab ab ab ab ab ab ab ab
*HyS0002.733790 D1.10 ab ab ab a a ab ab ab ab ab ab a a ab a a a ab ab ab ab ab ab a ab ab ab ab a ab ab ab ab ab ab ab ab ab a a ab ab a a a ab ab ab ab ab a a ab ab ab ab ab ab a a ab a a a ab a ab ab ab ab ab ab ab ab ab ab a ab a ab a ab ab ab ab ab ab ab ab ab
*HyS0002.740098 D1.10 ab ab ab a a ab ab ab ab ab ab a a ab a a a ab ab ab ab ab ab a ab ab ab ab a ab ab ab ab ab ab ab ab ab a a ab ab a a a ab ab ab ab ab a a ab ab ab ab ab ab a a ab a a a ab a ab ab ab ab ab ab ab ab ab ab a ab a ab a ab ab ab ab ab ab ab ab ab
*HyS0002.746155 D1.10 ab ab ab a a ab ab ab ab ab ab a a ab a a a ab ab ab ab ab ab a ab ab ab ab a ab ab ab ab ab ab ab ab ab a a ab ab a a a ab ab ab ab ab a a ab ab ab ab ab ab a a ab a a a ab a ab ab ab ab ab ab ab ab ab ab a ab a ab a ab ab ab ab ab ab ab ab ab
*HyS0002.751666 D1.10 ab ab ab a a ab ab ab ab ab ab a a ab a a a ab ab ab ab ab ab a ab ab ab ab a ab ab ab ab ab ab ab ab ab a a ab ab a a a ab ab ab ab ab a a ab ab ab ab ab ab a a ab a a a ab a ab ab ab ab ab ab ab ab ab ab a ab a ab a ab ab ab ab ab ab ab ab ab
*HyS0002.760805 D1.10 ab ab ab a a ab ab ab ab ab ab a a ab a a a ab ab ab ab ab ab a ab ab ab ab a ab ab ab ab ab ab ab ab ab a a ab ab a a a ab ab ab ab ab a a ab ab ab ab ab ab a a ab a a a ab a ab ab ab ab ab ab ab ab ab ab a ab a ab a ab ab ab ab ab ab ab ab ab
*HyS0002.784724 D1.10 ab ab ab a a ab ab ab ab ab ab a a ab a a a ab ab ab ab ab ab a ab ab ab ab a ab ab ab ab ab ab ab ab ab a a ab ab a a a ab ab ab ab ab a a ab ab ab ab ab ab a a ab a a a ab a ab ab ab ab ab ab ab ab ab ab a ab a ab a ab ab ab ab ab ab ab ab ab
*HyS0002.793865 D1.10 ab ab ab a a ab ab ab ab ab ab a a ab a a a ab ab ab ab ab ab a ab ab ab ab a ab ab ab ab ab ab ab ab ab a a ab ab a a a ab ab ab ab ab a a ab ab ab ab ab ab a a ab a a a ab a ab ab ab ab ab ab ab ab ab ab a ab a ab a ab ab ab ab ab ab ab ab ab
*HyS0002.801501 D1.10 ab a a a a a ab ab ab a ab a a a a a a ab ab a a a ab a a a ab ab a a ab a ab ab ab a ab ab a a a ab a a a ab ab ab a ab a a ab ab a a ab a a a a a a a a a ab a a ab ab ab ab ab ab ab a ab a ab a ab a ab a ab a ab a ab
*HyS0002.811968 D1.10 ab ab ab a a ab ab ab ab ab ab a a ab a a a ab ab ab ab ab ab a ab ab ab ab a ab ab ab ab ab ab ab ab ab a a ab ab a a a ab ab ab ab ab a a ab ab ab ab ab ab a a ab a a a ab a ab ab ab ab ab ab ab ab ab ab a ab a ab a ab ab ab ab ab ab ab ab ab
*HyS0002.820362 D1.10 ab ab ab a a ab ab ab ab ab ab a a ab a a a ab ab ab ab ab ab a ab ab ab ab a ab ab ab ab ab ab ab ab ab a a ab ab a a a ab ab ab ab ab a a ab ab ab ab ab ab a a ab a a a ab a ab ab ab ab ab ab ab ab ab ab a ab a ab a ab ab ab ab ab ab ab ab ab
*HyS0002.829870 D1.10 ab ab ab a a ab ab ab ab ab ab a a ab a a a ab ab ab ab ab ab a ab ab ab ab a ab ab ab ab ab ab ab ab ab a a ab ab a a a ab ab ab ab ab a a ab ab ab ab ab ab a a ab a a a ab a ab ab ab ab ab ab ab ab ab ab a ab a ab a ab ab ab ab ab ab ab ab ab
*HyS0002.844411 D1.10 ab ab ab a a ab ab ab ab ab ab a a ab a a a ab ab ab ab ab ab a ab ab ab ab a ab ab ab ab ab ab ab ab ab a a ab ab a a a ab ab ab ab ab a a ab ab ab ab ab ab a a ab a a a ab a ab ab ab ab ab ab ab ab ab ab a ab a ab a ab ab ab ab ab ab ab ab ab
*HyS0002.850140 D1.10 ab ab ab a a ab ab ab ab ab ab a a ab a a a ab ab ab ab ab ab a ab ab ab ab a ab ab ab ab ab ab ab ab ab a a ab ab a a a ab ab ab ab ab a a ab ab ab ab ab ab a a ab a a a ab a ab ab ab ab ab ab ab ab ab ab a ab a ab a ab ab ab ab ab ab ab ab ab
*HyS0002.855823 D1.10 ab ab ab a a ab ab ab ab ab ab a a ab a a a ab ab ab ab ab ab a ab ab ab ab a ab ab ab ab ab ab ab ab ab a a ab ab a a a ab ab ab ab ab a a ab ab ab ab ab ab a a ab a a a ab a ab ab ab ab ab ab ab ab ab ab a ab a ab a ab ab ab ab ab ab ab ab ab
*HyS0002.874499 D1.10 ab ab ab a a ab ab ab ab ab ab a a ab a a a ab ab ab ab ab ab a ab ab ab ab a ab ab ab ab ab ab ab ab ab a a ab ab a a a ab ab ab ab ab a a ab ab ab ab ab ab a a ab a a a ab a ab ab ab ab ab ab ab ab ab ab a ab a ab a ab ab ab ab ab ab ab ab ab
*HyS0002.879705 D1.10 ab ab ab a a ab ab ab ab ab ab a a ab a a a ab ab ab ab ab ab a ab ab ab ab a ab ab ab ab ab ab ab ab ab a a ab ab a a a ab ab ab ab ab a a ab ab ab ab ab ab a a ab a a a ab a ab ab ab ab ab ab ab ab ab ab a ab a ab a ab ab ab ab ab ab ab ab ab
*HyS0002.887378 D1.10 ab ab ab a a ab ab ab ab ab ab a a ab a a a ab ab ab ab ab ab a ab ab ab ab a ab ab ab ab ab ab ab ab ab a a ab ab a a a ab ab ab ab ab a a ab ab ab ab ab ab a a ab a a a ab a ab ab ab ab ab ab ab ab ab ab a ab a ab a ab ab ab ab ab ab ab ab ab
*HyS0002.893277 D1.10 ab ab ab a a ab ab ab ab ab ab a a ab a a a ab ab ab ab ab ab a ab ab ab ab a ab ab ab ab ab ab ab ab ab a a ab ab a a a ab ab ab ab ab a a ab ab ab ab ab ab a a ab a a a ab a ab ab ab ab ab ab ab ab ab ab a ab a ab a ab ab ab ab ab ab ab ab ab
*HyS0002.898753 D1.10 ab ab ab a a ab ab ab ab ab ab a a ab a a a ab ab ab ab ab ab a ab ab ab ab a ab ab ab ab ab ab ab ab ab a a ab ab a a a ab ab ab ab ab a a ab ab ab ab ab ab a a ab a a a ab a ab ab ab ab ab ab ab ab ab ab a ab a ab a ab ab ab ab ab ab ab ab ab
*HyS0002.906612 D1.10 ab ab ab a a ab ab ab ab ab ab a a ab a a a ab ab ab ab ab ab a ab ab ab ab a ab ab ab ab ab ab ab ab ab a a ab ab a a a ab ab ab ab ab a a ab ab ab ab ab ab a a ab a a a ab a ab ab ab ab ab ab ab ab ab ab a ab a ab a ab ab ab ab ab ab ab ab ab
*HyS0002.912628 D1.10 ab ab ab a a ab ab ab ab ab ab a a ab a a a ab ab ab ab ab ab a ab ab ab ab a ab ab ab ab ab ab ab ab ab a a ab ab a a a ab ab ab ab ab a a ab ab ab ab ab ab a a ab a a a ab a ab ab ab ab ab ab ab ab ab ab a ab a ab a ab ab ab ab ab ab ab ab ab
*HyS0002.928005 D1.10 ab ab ab a a ab ab ab ab ab ab a a ab a a a ab ab ab ab ab ab a ab ab ab ab a ab ab ab ab ab ab ab ab ab a a ab ab a a a ab ab ab ab ab a a ab ab ab ab ab ab a a ab a a a ab a ab ab ab ab ab ab ab ab ab ab a ab a ab a ab ab ab ab ab ab ab ab ab
*HyS0002.933363 D1.10 ab ab ab a a ab ab ab ab ab ab a a ab a a a ab ab ab ab ab ab a ab ab ab ab a ab ab ab ab ab ab ab ab ab a a ab ab a a a ab ab ab ab ab a a ab ab ab ab ab ab a a ab a a a ab a ab ab ab ab ab ab ab ab ab ab a ab a ab a ab ab ab ab ab ab ab ab ab
*HyS0002.961493 D1.10 ab ab ab a a ab ab ab ab ab ab a a ab a a a ab ab ab ab ab ab a ab ab ab ab a ab ab ab ab ab ab ab ab ab a a ab ab a a a ab ab ab ab ab a a ab ab ab ab ab ab a a ab a a a ab a ab ab ab ab ab ab ab ab ab ab a ab a ab a ab ab ab ab ab ab ab ab ab
*HyS0002.1022298 D1.10 ab ab ab a a ab ab ab ab ab ab a a ab a a a ab ab ab ab ab ab a ab ab ab ab a ab ab ab ab ab ab ab ab ab a a ab ab a a a ab ab ab ab ab a a ab ab ab ab ab ab a a ab a a a ab a ab ab ab ab ab ab ab ab ab ab a ab a ab a ab ab ab ab ab ab ab ab ab
*HyS0002.1028763 D1.10 ab ab ab a a ab ab ab ab ab ab a a ab a a a ab ab ab ab ab ab a ab ab ab ab a ab ab ab ab ab ab ab ab ab a a ab ab a a a ab ab ab ab ab a a ab ab ab ab ab ab a a ab a a a ab a ab ab ab ab ab ab ab ab ab ab a ab a ab a ab ab ab ab ab ab ab ab ab
*HyS0002.1042546 D1.10 ab ab ab a a ab ab ab ab ab ab a a ab a a a ab ab ab ab ab ab a ab ab ab ab a ab ab ab ab ab ab ab ab ab a a ab ab a a a ab ab ab ab ab a a ab ab ab ab ab ab a a ab a a a ab a ab ab ab ab ab ab ab ab ab ab a ab a ab a ab ab ab ab ab ab ab ab ab
*HyS0002.1064573 D1.10 ab ab ab a a ab ab ab ab ab ab a a ab a a a ab ab ab ab ab ab a ab ab ab ab a ab ab ab ab ab ab ab ab ab a a ab ab a a a ab ab ab ab ab a a ab ab ab ab ab ab a a ab a a a ab a ab ab ab ab ab ab ab ab ab ab a ab a ab a ab ab ab ab ab ab ab ab ab
*HyS0002.1070975 D1.10 ab ab ab a a ab ab ab ab ab ab a a ab a a a ab ab ab ab ab ab a ab ab ab ab a ab ab ab ab ab ab ab ab ab a a ab ab a a a ab ab ab ab ab a a ab ab ab ab ab ab a a ab a a a ab a ab ab ab ab ab ab ab ab ab ab a ab a ab a ab ab ab ab ab ab ab ab ab
*HyS0002.1077502 D1.10 ab ab ab a a ab ab ab ab ab ab a a ab a a a ab ab ab ab ab ab a ab ab ab ab a ab ab ab ab ab ab ab ab ab a a ab ab a a a ab ab ab ab ab a a ab ab ab ab ab ab a a ab a a a ab a ab ab ab ab ab ab ab ab ab ab a ab a ab a ab ab ab ab ab ab ab ab ab
*HyS0002.1082805 D1.10 ab ab ab a a ab ab ab ab ab ab a a ab a a a ab ab ab ab ab ab a ab ab ab ab a ab ab ab ab ab ab ab ab ab a a ab ab a a a ab ab ab ab ab a a ab ab ab ab ab ab a a ab a a a ab a ab ab ab ab ab ab ab ab ab ab a ab a ab a ab ab ab ab ab ab ab ab ab
*HyS0002.1093216 D1.10 ab ab ab a a ab ab ab ab ab ab a a ab a a a ab ab ab ab ab ab a ab ab ab ab a ab ab ab ab ab ab ab ab ab a a ab ab a a a ab ab ab ab ab a a ab ab ab ab ab ab a a ab a a a ab a ab ab ab ab ab ab ab ab ab ab a ab a ab a ab ab ab ab ab ab ab ab ab
*HyS0002.1101884 D1.10 ab ab ab a a ab ab ab ab ab ab a a ab a a a ab ab ab ab ab ab a ab ab ab ab a ab ab ab ab ab ab ab ab ab a a ab ab a a a ab ab ab ab ab a a ab ab ab ab ab ab a a ab a a a ab a ab ab ab ab ab ab ab ab ab ab a ab a ab a ab ab ab ab ab ab ab ab ab
*HyS0002.1111780 D1.10 ab ab ab a a ab ab ab ab ab ab a a ab a a a ab ab ab ab ab ab a ab ab ab ab a ab ab ab ab ab ab ab ab ab a a ab ab a a a ab ab ab ab ab a a ab ab ab ab ab ab a a ab a a a ab a ab ab ab ab ab ab ab ab ab ab a ab a ab a ab ab ab ab ab ab ab ab ab
*HyS0002.1122934 D1.10 ab ab ab a a ab ab ab ab ab ab a a ab a a a ab ab ab ab ab ab a ab ab ab ab a ab ab ab ab ab ab ab ab ab a a ab ab a a a ab ab ab ab ab a a ab ab ab ab ab ab a a ab a a a ab a ab ab ab ab ab ab ab ab ab ab a ab a ab a ab ab ab ab ab ab ab ab ab
*HyS0002.1128834 D1.10 ab ab ab a a ab ab ab ab ab ab a a ab a a a ab ab ab ab ab ab a ab ab ab ab a ab ab ab ab ab ab ab ab ab a a ab ab a a a ab ab ab ab ab a a ab ab ab ab ab ab a a ab a a a ab a ab ab ab ab ab ab ab ab ab ab a ab a ab a ab ab ab ab ab ab ab ab ab
*HyS0002.1146239 D1.10 ab ab ab a a ab ab ab ab ab ab a a ab a a a ab ab ab ab ab ab a ab ab ab ab a ab ab ab ab ab ab ab ab ab a a ab ab a a a ab ab ab ab ab a a ab ab ab ab ab ab a a ab a a a ab a ab ab ab ab ab ab ab ab ab ab a ab a ab a ab ab ab ab ab ab ab ab ab
*HyS0002.1162231 D1.10 ab ab ab a a ab ab ab ab ab ab a a ab a a a ab ab ab ab ab ab a ab ab ab ab a ab ab ab ab ab ab ab ab ab a a ab ab a a a ab ab ab ab ab a a ab ab ab ab ab ab a a ab a a a ab a ab ab ab ab ab ab ab ab ab ab a ab a ab a ab ab ab ab ab ab ab ab ab
*HyS0002.1175439 D1.10 ab ab ab a a ab ab ab ab ab ab a a ab a a a ab ab ab ab ab ab a ab ab ab ab a ab ab ab ab ab ab ab ab ab a a ab ab a a a ab ab ab ab ab a a ab ab ab ab ab ab a a ab a a a ab a ab ab ab ab ab ab ab ab ab ab a ab a ab a ab ab ab ab ab ab ab ab ab
*HyS0002.1181200 D1.10 ab ab ab a a ab ab ab ab ab ab a a ab a a a ab ab ab ab ab ab a ab ab ab ab a ab ab ab ab ab ab ab ab ab a a ab ab a a a ab ab ab ab ab a a ab ab ab ab ab ab a a ab a a a ab a ab ab ab ab ab ab ab ab ab ab a ab a ab a ab ab ab ab ab ab ab ab ab
*HyS0002.1211522 D1.10 ab ab ab a a ab ab ab ab ab ab a a ab a a a ab ab ab ab ab ab a ab ab ab ab a ab ab ab ab ab ab ab ab ab a a ab ab a a a ab ab ab ab ab a a ab ab ab ab ab ab a a ab a a a ab a ab ab ab ab ab ab ab ab ab ab a ab a ab a ab ab ab ab ab ab ab ab ab
*HyS0002.1218414 D1.10 ab ab ab a a ab ab ab ab ab ab a a ab a a a ab ab ab ab ab ab a ab ab ab ab a ab ab ab ab ab ab ab ab ab a a ab ab a a a ab ab ab ab ab a a ab ab ab ab ab ab a a ab a a a ab a ab ab ab ab ab ab ab ab ab ab a ab a ab a ab ab ab ab ab ab ab ab ab
*HyS0002.1229275 D1.10 ab ab ab a a ab ab ab ab ab ab a a ab a a a ab ab ab ab ab ab a ab ab ab ab a ab ab ab ab ab ab ab ab ab a a ab ab a a a ab ab ab ab ab a a ab ab ab ab ab ab a a ab a a a ab a ab ab ab ab ab ab ab ab ab ab a ab a ab a ab ab ab ab ab ab ab ab ab
*HyS0002.1234344 D1.10 ab ab ab a a ab ab ab ab ab ab a a ab a a a ab ab ab ab ab ab a ab ab ab ab a ab ab ab ab ab ab ab ab ab a a ab ab a a a ab ab ab ab ab a a ab ab ab ab ab ab a a ab a a a ab a ab ab ab ab ab ab ab ab ab ab a ab a ab a ab ab ab ab ab ab ab ab ab
*HyS0002.1239542 D1.10 ab ab ab a a ab ab ab ab ab ab a a ab a a a ab ab ab ab ab ab a ab ab ab ab a ab ab ab ab ab ab ab ab ab a a ab ab a a a ab ab ab ab ab a a ab ab ab ab ab ab a a ab a a a ab a ab ab ab ab ab ab ab ab ab ab a ab a ab a ab ab ab ab ab ab ab ab ab
*HyS0002.1258739 D1.10 ab ab ab a a ab ab ab ab ab ab a a ab a a a ab ab ab ab ab ab a ab ab ab ab a ab ab ab ab ab ab ab ab ab a a ab ab a a a ab ab ab ab ab a a ab ab ab ab ab ab a a ab a a a ab a ab ab ab ab ab ab ab ab ab ab a ab a ab a ab ab ab ab ab ab ab ab ab
*HyS0002.1290965 D1.10 ab ab ab a a ab ab ab ab ab ab a a ab a a a ab ab ab ab ab ab a ab ab ab ab a ab ab ab ab ab ab ab ab ab a a ab ab a a a ab ab ab ab ab a a ab ab ab ab ab ab a a ab a a a ab a ab ab ab ab ab ab ab ab ab ab a ab a ab a ab ab ab ab ab ab ab ab ab
*HyS0002.1308789 D1.10 ab ab ab a a ab ab ab ab ab ab a a ab a a a ab ab ab ab ab ab a ab ab ab ab a ab ab ab ab ab ab ab ab ab a a ab ab a a a ab ab ab ab ab a a ab ab ab ab ab ab a a ab a a a ab a ab ab ab ab ab ab ab ab ab ab a ab a ab a ab ab ab ab ab ab ab ab ab
*HyS0002.1325120 D1.10 ab ab ab a a ab ab ab ab ab ab a a ab a a a ab ab ab ab ab ab a ab ab ab ab a ab ab ab ab ab ab ab ab ab a a ab ab a a a ab ab ab ab ab a a ab ab ab ab ab ab a a ab a a a ab a ab ab ab ab ab ab ab ab ab ab a ab a ab a ab ab ab ab ab ab ab ab ab
*HyS0002.1333809 D1.10 ab ab ab a a ab ab ab ab ab ab a a ab a a a ab ab ab ab ab ab a ab ab ab ab a ab ab ab ab ab ab ab ab ab a a ab ab a a a ab ab ab ab ab a a ab ab ab ab ab ab a a ab a a a ab a ab ab ab ab ab ab ab ab ab ab a ab a ab a ab ab ab ab ab ab ab ab ab
*HyS0002.1342374 D1.10 ab ab ab a a ab ab ab ab ab ab a a ab a a a ab ab ab ab ab ab a ab ab ab ab a ab ab ab ab ab ab ab ab ab a a ab ab a a a ab ab ab ab ab a a ab ab ab ab ab ab a a ab a a a ab a ab ab ab ab ab ab ab ab ab ab a ab a ab a ab ab ab ab ab ab ab ab ab
*HyS0002.1347776 D1.10 ab ab ab a a ab ab ab ab ab ab a a ab a a a ab ab ab ab ab ab a ab ab ab ab a ab ab ab ab ab ab ab ab ab a a ab ab a a a ab ab ab ab ab a a ab ab ab ab ab ab a a ab a a a ab a ab ab ab ab ab ab ab ab ab ab a ab a ab a ab ab ab ab ab ab ab ab ab
*HyS0002.1354151 D1.10 ab ab ab a a ab ab ab ab ab ab a a ab a a a ab ab ab ab ab ab a ab ab ab ab a ab ab ab ab ab ab ab ab ab a a ab ab a a a ab ab ab ab ab a a ab ab ab ab ab ab a a ab a a a ab a ab ab ab ab ab ab ab ab ab ab a ab a ab a ab ab ab ab ab ab ab ab ab
*HyS0002.1359823 D1.10 ab ab ab a a ab ab ab ab ab ab a a ab a a a ab ab ab ab ab ab a ab ab ab ab a ab ab ab ab ab ab ab ab ab a a ab ab a a a ab ab ab ab ab a a ab ab ab ab ab ab a a ab a a a ab a ab ab ab ab ab ab ab ab ab ab a ab a ab a ab ab ab ab ab ab ab ab ab
*HyS0002.1365248 D1.10 ab ab ab a a ab ab ab ab ab ab a a ab a a a ab ab ab ab ab ab a ab ab ab ab a ab ab ab ab ab ab ab ab ab a a ab ab a a a ab ab ab ab ab a a ab ab ab ab ab ab a a ab a a a ab a ab ab ab ab ab ab ab ab ab ab a ab a ab a ab ab ab ab ab ab ab ab ab
*HyS0002.1370775 D1.10 ab ab ab a a ab ab ab ab ab ab a a ab a a a ab ab ab ab ab ab a ab ab ab ab a ab ab ab ab ab ab ab ab ab a a ab ab a a a ab ab ab ab ab a a ab ab ab ab ab ab a a ab a a a ab a ab ab ab ab ab ab ab ab ab ab a ab a ab a ab ab ab ab ab ab ab ab ab
*HyS0002.1378627 D1.10 ab ab ab a a ab ab ab ab ab ab a a ab a a a ab ab ab ab ab ab a ab ab ab ab a ab ab ab ab ab ab ab ab ab a a ab ab a a a ab ab ab ab ab a a ab ab ab ab ab ab a a ab a a a ab a ab ab ab ab ab ab ab ab ab ab a ab a ab a ab ab ab ab ab ab ab ab ab
*HyS0002.1383835 D1.10 ab ab ab a a ab ab ab ab ab ab a a ab a a a ab ab ab ab ab ab a ab ab ab ab a ab ab ab ab ab ab ab ab ab a a ab ab a a a ab ab ab ab ab a a ab ab ab ab ab ab a a ab a a a ab a ab ab ab ab ab ab ab ab ab ab a ab a ab a ab ab ab ab ab ab ab ab ab
*HyS0002.1389080 D1.10 ab ab ab a a ab ab ab ab ab ab a a ab a a a ab ab ab ab ab ab a ab ab ab ab a ab ab ab ab ab ab ab ab ab a a ab ab a a a ab ab ab ab ab a a ab ab ab ab ab ab a a ab a a a ab a ab ab ab ab ab ab ab ab ab ab a ab a ab a ab ab ab ab ab ab ab ab ab
*HyS0002.1395323 D1.10 ab ab ab a a ab ab ab ab ab ab a a ab a a a ab ab ab ab ab ab a ab ab ab ab a ab ab ab ab ab ab ab ab ab a a ab ab a a a ab ab ab ab ab a a ab ab ab ab ab ab a a ab a a a ab a ab ab ab ab ab ab ab ab ab ab a ab a ab a ab ab ab ab ab ab ab ab ab
*HyS0002.1431256 D1.10 ab ab ab a a ab ab ab ab ab ab a a ab a a a ab ab ab ab ab ab a ab ab ab ab a ab ab ab ab ab ab ab ab ab a a ab ab a a a ab ab ab ab ab a a ab ab ab ab ab ab a a ab a a a ab a ab ab ab ab ab ab ab ab ab ab a ab a ab a ab ab ab ab ab ab ab ab ab
*HyS0002.1437157 D1.10 ab ab ab a a ab ab ab ab ab ab a a ab a a a ab ab ab ab ab ab a ab ab ab ab a ab ab ab ab ab ab ab ab ab a a ab ab a a a ab ab ab ab ab a a ab ab ab ab ab ab a a ab a a a ab a ab ab ab ab ab ab ab ab ab ab a ab a ab a ab ab ab ab ab ab ab ab ab
*HyS0002.1442312 D1.10 ab ab ab a a ab ab ab ab ab ab a a ab a a a ab ab ab ab ab ab a ab ab ab ab a ab ab ab ab ab ab ab ab ab a a ab ab a a a ab ab ab ab ab a a ab ab ab ab ab ab a a ab a a a ab a ab ab ab ab ab ab ab ab ab ab a ab a ab a ab ab ab ab ab ab ab ab ab
*HyS0002.1501784 D1.10 ab ab ab a a ab ab ab ab ab ab a a ab a a a ab ab ab ab ab ab a ab ab ab ab a ab ab ab ab ab ab ab ab ab a a ab ab a a a ab ab ab ab ab a a ab ab ab ab ab ab a a ab a a a ab a ab ab ab ab ab ab ab ab ab ab a ab a ab a ab ab ab ab ab ab ab ab ab
*HyS0002.1508585 D1.10 ab ab ab a a ab ab ab ab ab ab a a ab a a a ab ab ab ab ab ab a ab ab ab ab a ab ab ab ab ab ab ab ab ab a a ab ab a a a ab ab ab ab ab a a ab ab ab ab ab ab a a ab a a a ab a ab ab ab ab ab ab ab ab ab ab a ab a ab a ab ab ab ab ab ab ab ab ab
*HyS0002.1521054 D1.10 ab ab ab a a ab ab ab ab ab ab a a ab a a a ab ab ab ab ab ab a ab ab ab ab a ab ab ab ab ab ab ab ab ab a a ab ab a a a ab ab ab ab ab a a ab ab ab ab ab ab a a ab a a a ab a ab ab ab ab ab ab ab ab ab ab a ab a ab a ab ab ab ab ab ab ab ab ab
*HyS0002.1526128 D1.10 ab ab ab a a ab ab ab ab ab ab a a ab a a a ab ab ab ab ab ab a ab ab ab ab a ab ab ab ab ab ab ab ab ab a a ab ab a a a ab ab ab ab ab a a ab ab ab ab ab ab a a ab a a a ab a ab ab ab ab ab ab ab ab ab ab a ab a ab a ab ab ab ab ab ab ab ab ab
*HyS0002.1532047 D1.10 ab ab ab a a ab ab ab ab ab ab a a ab a a a ab ab ab ab ab ab a ab ab ab ab a ab ab ab ab ab ab ab ab ab a a ab ab a a a ab ab ab ab ab a a ab ab ab ab ab ab a a ab a a a ab a ab ab ab ab ab ab ab ab ab ab a ab a ab a ab ab ab ab ab ab ab ab ab
*HyS0002.1538354 D1.10 ab ab ab a a ab ab ab ab ab ab a a ab a a a ab ab ab ab ab ab a ab ab ab ab a ab ab ab ab ab ab ab ab ab a a ab ab a a a ab ab ab ab ab a a ab ab ab ab ab ab a a ab a a a ab a ab ab ab ab ab ab ab ab ab ab a ab a ab a ab ab ab ab ab ab ab ab ab
*HyS0002.1543957 D1.10 ab ab ab a a ab ab ab ab ab ab a a ab a a a ab ab ab ab ab ab a ab ab ab ab a ab ab ab ab ab ab ab ab ab a a ab ab a a a ab ab ab ab ab a a ab ab ab ab ab ab a a ab a a a ab a ab ab ab ab ab ab ab ab ab ab a ab a ab a ab ab ab ab ab ab ab ab ab
*HyS0002.1552577 D1.10 ab ab ab a a ab ab ab ab ab ab a a ab a a a ab ab ab ab ab ab a ab ab ab ab a ab ab ab ab ab ab ab ab ab a a ab ab a a a ab ab ab ab ab a a ab ab ab ab ab ab a a ab a a a ab a ab ab ab ab ab ab ab ab ab ab a ab a ab a ab ab ab ab ab ab ab ab ab
*HyS0002.1565115 D1.10 ab ab ab a a ab ab ab ab ab ab a a ab a a a ab ab ab ab ab ab a ab ab ab ab a ab ab ab ab ab ab ab ab ab a a ab ab a a a ab ab ab ab ab a a ab ab ab ab ab ab a a ab a a a ab a ab ab ab ab ab ab ab ab ab ab a ab a ab a ab ab ab ab ab ab ab ab ab
*HyS0002.1575789 D1.10 ab a a ab ab a a a ab a ab ab ab a ab ab ab ab ab ab a a ab ab a ab ab ab ab a ab a a ab a a ab ab ab ab a ab ab ab ab ab ab a a a ab ab ab ab a a a a ab ab a ab ab ab a ab a a a ab ab ab a a ab ab ab a ab ab ab a a ab a a a ab a a
*HyS0002.1582533 D1.10 ab ab ab a a ab ab ab ab ab ab a a ab a a a ab ab ab ab ab ab a ab ab ab ab a ab ab ab ab ab ab ab ab ab a a ab ab a a a ab ab ab ab ab a a ab ab ab ab ab ab a a ab a a a ab a ab ab ab ab ab ab ab ab ab ab a ab a ab a ab ab ab ab ab ab ab ab ab
*HyS0002.1588332 D1.10 ab ab ab a a ab ab ab ab ab ab a a ab a a a ab ab ab ab ab ab a ab ab ab ab a ab ab ab ab ab ab ab ab ab a a ab ab a a a ab ab ab ab ab a a ab ab ab ab ab ab a a ab a a a ab a ab ab ab ab ab ab ab ab ab ab a ab a ab a ab ab ab ab ab ab ab ab ab
*HyS0002.1606779 D1.10 ab ab ab a a ab ab ab ab ab ab a a ab a a a ab ab ab ab ab ab a ab ab ab ab a ab ab ab ab ab ab ab ab ab a a ab ab a a a ab ab ab ab ab a a ab ab ab ab ab ab a a ab a a a ab a ab ab ab ab ab ab ab ab ab ab a ab a ab a ab ab ab ab ab ab ab ab ab
*HyS0002.1617166 D1.10 ab ab ab a a ab ab ab ab ab ab a a ab a a a ab ab ab ab ab ab a ab ab ab ab a ab ab ab ab ab ab ab ab ab a a ab ab a a a ab ab ab ab ab a a ab ab ab ab ab ab a a ab a a a ab a ab ab ab ab ab ab ab ab ab ab a ab a ab a ab ab ab ab ab ab ab ab ab
*HyS0002.1625068 D1.10 ab ab ab a a ab ab ab ab ab ab a a ab a a a ab ab ab ab ab ab a ab ab ab ab a ab ab ab ab ab ab ab ab ab a a ab ab a a a ab ab ab ab ab a a ab ab ab ab ab ab a a ab a a a ab a ab ab ab ab ab ab ab ab ab ab a ab a ab a ab ab ab ab ab ab ab ab ab
*HyS0002.1630968 D1.10 ab ab ab a a ab ab ab ab ab ab a a ab a a a ab ab ab ab ab ab a ab ab ab ab a ab ab ab ab ab ab ab ab ab a a ab ab a a a ab ab ab ab ab a a ab ab ab ab ab ab a a ab a a a ab a ab ab ab ab ab ab ab ab ab ab a ab a ab a ab ab ab ab ab ab ab ab ab
*HyS0002.1638492 D1.10 ab ab ab a a ab ab ab ab ab ab a a ab a a a ab ab ab ab ab ab a ab ab ab ab a ab ab ab ab ab ab ab ab ab a a ab ab a a a ab ab ab ab ab a a ab ab ab ab ab ab a a ab a a a ab a ab ab ab ab ab ab ab ab ab ab a ab a ab a ab ab ab ab ab ab ab ab ab
*HyS0002.1644609 D1.10 ab ab ab a a ab ab ab ab ab ab a a ab a a a ab ab ab ab ab ab a ab ab ab ab a ab ab ab ab ab ab ab ab ab a a ab ab a a a ab ab ab ab ab a a ab ab ab ab ab ab a a ab a a a ab a ab ab ab ab ab ab ab ab ab ab a ab a ab a ab ab ab ab ab ab ab ab ab
*HyS0002.1649789 D1.10 ab ab ab a a ab ab ab ab ab ab a a ab a a a ab ab ab ab ab ab a ab ab ab ab a ab ab ab ab ab ab ab ab ab a a ab ab a a a ab ab ab ab ab a a ab ab ab ab ab ab a a ab a a a ab a ab ab ab ab ab ab ab ab ab ab a ab a ab a ab ab ab ab ab ab ab ab ab
*HyS0002.1655713 D1.10 ab ab ab a a ab ab ab ab ab ab a a ab a a a ab ab ab ab ab ab a ab ab ab ab a ab ab ab ab ab ab ab ab ab a a ab ab a a a ab ab ab ab ab a a ab ab ab ab ab ab a a ab a a a ab a ab ab ab ab ab ab ab ab ab ab a ab a ab a ab ab ab ab ab ab ab ab ab
*HyS0002.1661132 D1.10 ab ab ab a a ab ab ab ab ab ab a a ab a a a ab ab ab ab ab ab a ab ab ab ab a ab ab ab ab ab ab ab ab ab a a ab ab a a a ab ab ab ab ab a a ab ab ab ab ab ab a a ab a a a ab a ab ab ab ab ab ab ab ab ab ab a ab a ab a ab ab ab ab ab ab ab ab ab
*HyS0002.1692172 D1.10 ab ab ab a a ab ab ab ab ab ab a a ab a a a ab ab ab ab ab ab a ab ab ab ab a ab ab ab ab ab ab ab ab ab a a ab ab a a a ab ab ab ab ab a a ab ab ab ab ab ab a a ab a a a ab a ab ab ab ab ab ab ab ab ab ab a ab a ab a ab ab ab ab ab ab ab ab ab
*HyS0002.1699995 D1.10 ab ab ab a a ab ab ab ab ab ab a a ab a a a ab ab ab ab ab ab a ab ab ab ab a ab ab ab ab ab ab ab ab ab a a ab ab a a a ab ab ab ab ab a a ab ab ab ab ab ab a a ab a a a ab a ab ab ab ab ab ab ab ab ab ab a ab a ab a ab ab ab ab ab ab ab ab ab
*HyS0002.1705117 D1.10 ab ab ab a a ab ab ab ab ab ab a a ab a a a ab ab ab ab ab ab a ab ab ab ab a ab ab ab ab ab ab ab ab ab a a ab ab a a a ab ab ab ab ab a a ab ab ab ab ab ab a a ab a a a ab a ab ab ab ab ab ab ab ab ab ab a ab a ab a ab ab ab ab ab ab ab ab ab
*HyS0002.1710209 D1.10 ab ab ab a a ab ab ab ab ab ab a a ab a a a ab ab ab ab ab ab a ab ab ab ab a ab ab ab ab ab ab ab ab ab a a ab ab a a a ab ab ab ab ab a a ab ab ab ab ab ab a a ab a a a ab a ab ab ab ab ab ab ab ab ab ab a ab a ab a ab ab ab ab ab ab ab ab ab
*HyS0002.1722104 D1.10 ab ab ab a a ab ab ab ab ab ab a a ab a a a ab ab ab ab ab ab a ab ab ab ab a ab ab ab ab ab ab ab ab ab a a ab ab a a a ab ab ab ab ab a a ab ab ab ab ab ab a a ab a a a ab a ab ab ab ab ab ab ab ab ab ab a ab a ab a ab ab ab ab ab ab ab ab ab
*HyS0002.1740241 D1.10 ab ab ab a a ab ab ab ab ab ab a a ab a a a ab ab ab ab ab ab a ab ab ab ab a ab ab ab ab ab ab ab ab ab a a ab ab a a a ab ab ab ab ab a a ab ab ab ab ab ab a a ab a a a ab a ab ab ab ab ab ab ab ab ab ab a ab a ab a ab ab ab ab ab ab ab ab ab
*HyS0002.1745861 D1.10 ab ab ab a a ab ab ab ab ab ab a a ab a a a ab ab ab ab ab ab a ab ab ab ab a ab ab ab ab ab ab ab ab ab a a ab ab a a a ab ab ab ab ab a a ab ab ab ab ab ab a a ab a a a ab a ab ab ab ab ab ab ab ab ab ab a ab a ab a ab ab ab ab ab ab ab ab ab
*HyS0002.1751469 D1.10 ab ab ab a a ab ab ab ab ab ab a a ab a a a ab ab ab ab ab ab a ab ab ab ab a ab ab ab ab ab ab ab ab ab a a ab ab a a a ab ab ab ab ab a a ab ab ab ab ab ab a a ab a a a ab a ab ab ab ab ab ab ab ab ab ab a ab a ab a ab ab ab ab ab ab ab ab ab
*HyS0002.1758147 D1.10 a a a ab ab a a a a a a ab ab a ab ab ab a a a a a a ab a a a a ab a a a a a a a a a ab ab a a ab ab ab a a a a a ab ab a a a a a a ab ab a ab ab ab a ab a a a a a a ab a a a ab a ab a ab a a a a a a a a a
*HyS0002.1767354 D1.10 a a a ab ab a a a a a a ab ab a ab ab ab a a a a a a ab a a a a ab a a a a a a a a a ab ab a a ab ab ab a a a a a ab ab a a a a a a ab ab a ab ab ab a ab a a a a a a ab a a a ab a ab a ab a a a a a a a a a
*HyS0002.1774739 D1.10 ab ab ab a a ab ab ab ab ab ab a a ab a a a ab ab ab ab ab ab a ab ab ab ab a ab ab ab ab ab ab ab ab ab a a ab ab a a a ab ab ab ab ab a a ab ab ab ab ab ab a a ab a a a ab a ab ab ab ab ab ab a ab ab ab a ab a ab a ab ab ab ab ab ab ab ab ab
*HyS0002.1780320 D1.10 a a a ab ab a a a a a a ab ab a ab ab ab a a a a a a ab a a a a ab a a a a a a a a a ab ab a a ab ab ab a a a a a ab ab a a a a a a ab ab a ab ab ab a ab a a a a a a ab a a a ab a ab a ab a a a a a a a a a
*HyS0002.1785458 D1.10 a a a ab ab a a a a a a ab ab a ab ab ab a a a a a a ab a a a a ab a a a a a a a a a ab ab a a ab ab ab a a a a a ab ab a a a a a a ab ab a ab ab ab a ab a a a a a a ab a a a ab a ab a ab a a a a a a a a a
*HyS0002.1790477 D1.10 a a a ab ab a a a a a a ab ab a ab ab ab a a a a a a ab a a a a ab a a a a a a a a a ab ab a a ab ab ab a a a a a ab ab a a a a a a ab ab a ab ab ab a ab a a a a a a ab a a a ab a ab a ab a a a a a a a a a
*HyS0002.1795656 D1.10 a a a ab ab a a a a a a ab ab a ab ab ab a a a a a a ab a a a a ab a a a a a a a a a ab ab a a ab ab ab a a a a a ab ab a a a a a a ab ab a ab ab ab a ab a a a a a a ab a a a ab a ab a ab a a a a a a a a a
*HyS0002.1800890 D1.10 a a a ab ab a a a a a a ab ab a ab ab ab a a a a a a ab a a a a ab a a a a a a a a a ab ab a a ab ab ab a a a a a ab ab a a a a a a ab ab a ab ab ab a ab a a a a a a ab a a a ab a ab a ab a a a a a a a a a
*HyS0002.1806270 D1.10 a a a ab ab a a a a a a ab ab a ab ab ab a a a a a a ab a a a a ab a a a a a a a a a ab ab a a ab ab ab a a a a a ab ab a a a a a a ab ab a ab ab ab a ab a a a a a a ab a a a ab a ab a ab a a a a a a a a a
*HyS0002.1811296 D1.10 a a ab ab ab a a a a a a ab ab a ab ab ab a a a a a a ab a a a a ab a a a a a a a a a ab ab a a ab ab ab a a a a a ab ab a a a a a a ab ab a ab ab ab a ab a a a a a a ab a a a ab a ab a ab a a a a a a a a a
*HyS0002.1816488 D1.10 a a ab ab ab a a a a a a ab ab a ab ab ab a a a a a a ab a a a a ab a a a a a a a a a ab ab a a ab ab ab a a a a a ab ab a a a a a a ab ab a ab ab ab a ab a a a a a a ab a a a ab a ab a ab a a a a a a a a a
*HyS0002.1822423 D1.10 a a ab ab ab a a a a a a ab ab a ab ab ab a a a a a a ab a a a a ab a a a a a a a a a ab ab a a ab ab ab a a a a a ab ab a a a a a a ab ab a ab ab ab a ab a a a a a a ab a a a ab a ab a ab a a a a a a a a a
*HyS0002.1827734 D1.10 a a ab ab ab a a a a a a ab ab a ab ab ab a a a a a a ab a a a a ab a a a a a a a a a ab ab a a ab ab ab a a a a a ab ab a a a a a a ab ab a ab ab ab a ab a a a a a a ab a a a ab a ab a ab a a a a a a a a a
*HyS0002.1834226 D1.10 ab ab a a a ab ab ab ab ab ab a a ab a a a ab ab ab ab ab ab a ab ab ab ab a ab ab ab ab ab ab ab ab ab a a ab ab a a a ab ab ab ab ab a a ab ab ab ab ab ab a a ab a a a ab a ab ab ab ab ab ab a ab ab ab a ab a ab a ab ab ab ab ab ab ab ab ab
*HyS0002.1840207 D1.10 ab ab a a a ab ab ab ab ab ab a a ab a a a ab ab ab ab ab ab a ab ab ab ab a ab ab ab ab ab ab ab ab ab a a ab ab a a a ab ab ab ab ab a a ab ab ab ab ab ab a a ab a a a ab a ab ab ab ab ab ab a ab ab ab a ab a ab a ab ab ab ab ab ab ab ab ab
*HyS0002.1847491 D1.10 ab ab a a a ab ab ab ab ab ab a a ab a a a ab ab ab ab ab ab a ab ab ab ab a ab ab ab ab ab ab ab ab ab a a ab ab a a a ab ab ab ab ab a a ab ab ab ab ab ab a a ab a a a ab a ab ab ab ab ab ab a ab ab ab a ab a ab a ab ab ab ab ab ab ab ab ab
*HyS0002.1853226 D1.10 ab ab a a a ab ab ab ab ab ab a a ab a a a ab ab ab ab ab ab a ab ab ab ab a ab ab ab ab ab ab ab ab ab a a ab ab a a a ab ab ab ab ab a a ab ab ab ab ab ab a a ab a a a ab a ab ab ab ab ab ab a ab ab ab a ab a ab a ab ab ab ab ab ab ab ab ab
*HyS0002.1858700 D1.10 a a ab ab ab a a a a a a ab ab a ab ab ab a a a a a a ab a a a a ab a a a a a a a a a ab ab a a ab ab ab a a a a a ab ab a a a a a a ab ab a ab ab ab a ab a a a a a a ab a a a ab a ab a ab a a a a a a a a a
*HyS0002.1874938 D1.10 a a ab ab ab a a a a a a ab ab a ab ab ab a a a a a a ab a a a a ab a a a a a a a a a ab ab a a ab ab ab a a a a a ab ab a a a a a a ab ab a ab ab ab a ab a a a a a a ab a a a ab a ab a ab a a a a a a a a a
*HyS0002.1884881 D1.10 ab ab a a a ab ab ab ab ab ab a a ab a a a ab ab ab ab ab ab a ab ab ab ab a ab ab ab ab ab ab ab ab ab a a ab ab a a a ab ab ab ab ab a a ab ab ab ab ab ab a a ab a a a ab a ab ab ab ab ab ab a ab ab ab a ab a ab a ab ab ab ab ab ab ab ab ab
*HyS0002.1890708 D1.10 a a ab ab ab a a a a a a ab ab a ab ab ab a a a a a a ab a a a a ab a a a a a a a a a ab ab a a ab ab ab a a a a a ab ab a a a a a a ab ab a ab ab ab a ab a a a a a a ab a a a ab a ab a ab a a a a a a a a a
*HyS0002.1898285 D1.10 a a ab ab ab a a a a a a ab ab a ab ab ab a a a a a a ab a a a a ab a a a a a a a a a ab ab a a ab ab ab a a a a a ab ab a a a a a a ab ab a ab ab ab a ab a a a a a a ab a a a ab a ab a ab a a a a a a a a a
*HyS0002.1903291 D1.10 a a ab ab ab a a a a a a ab ab a ab ab ab a a a a a a ab a a a a ab a a a a a a a a a ab ab a a ab ab ab a a a a a ab ab a a a a a a ab ab a ab ab ab a ab a a a a a a ab a a a ab a ab a ab a a a a a a a a a
*HyS0002.1915303 D1.10 a a ab ab ab a a ab a a a ab ab a ab ab ab a a a a ab a ab a a a a ab a a a a a a a a a ab ab a a ab ab ab a a a a a a ab a a a a a a a ab a ab ab ab a ab a a a a a a ab a a a ab a ab a ab a a a a a a a a a
*HyS0002.1920698 D1.10 a a ab ab ab a a ab a a a ab ab a ab ab ab a a a a ab a ab a a a a ab a a a a a a a a a ab ab a a ab ab ab a a a a a a ab a a a a a a a ab a ab ab ab a ab a a a a a a ab a a a ab a ab a ab a a a a a a a a a
*HyS0002.1929480 D1.10 a a ab ab ab a a ab a a a ab ab a ab ab ab a a a a ab a ab a a a a ab a a a a a a a a a ab ab a a ab ab ab a a a a a a ab a a a a a a a ab a ab ab ab a ab a a a a a a ab a a a ab a ab a ab a a a a a a a a a
*HyS0002.1937244 D1.10 a a ab ab ab a a ab a a a ab ab a ab ab ab a a a a ab a ab a a a a ab a a a a a a a a a ab ab a a ab ab ab a a a a a a ab a a a a a a a ab a ab ab ab a ab a a a a a a ab a a a ab a ab a ab a a a a a a a a a
*HyS0002.1943748 D1.10 a a ab ab ab a a a a a a ab ab a ab ab ab a a a a ab a ab a a a a ab a a a a a a a a a ab ab a a ab ab ab a a a a a ab ab a a a a a a ab ab a ab ab ab a ab a a a a a a ab a a a ab a ab a ab a a a a a a a a a
*HyS0002.1958104 D1.10 a a ab ab ab a a ab a a a ab ab a ab ab ab a a a a ab a ab a a a a ab a a a a a a a a a ab ab a a ab ab ab a a a a a a ab a a a a a a a ab a ab ab ab a ab a a a a a a ab a a a ab a ab a ab a a a a a a a a a
*HyS0002.1975389 D1.10 a a ab ab ab a a ab a a a ab ab a ab ab ab a a a a ab a ab a a a a ab a a a a a a a a a ab ab a a ab ab ab a a a a a a ab a a a a a a a ab a ab ab ab a ab a a a a a a ab a a a ab a ab a ab a a a a a a a a a
*HyS0002.1991119 D1.10 a a ab ab ab a a ab a a a ab ab a ab ab ab a a a a ab a ab a a a a ab a a a a a a a a a ab ab a a ab ab ab a a a a a a ab a a a a a a a ab a ab ab ab a ab a a a a a a ab a a a ab a ab a ab a a a a a a a a a
*HyS0002.2002232 D1.10 a a ab ab ab a a ab a a a ab ab a ab ab ab a a a a ab a ab a a a a ab a a a a a a a a a ab ab a a ab ab ab a a a a a a ab a a a a a a a ab a ab ab ab a ab a a a a a a ab a a a ab a ab a ab a a a a a a a a a
*HyS0002.2007257 D1.10 a a ab ab ab a a ab a a a ab ab a ab ab ab a a a a ab a ab a a a a ab a a a a a a a a a ab ab a a ab ab ab a a a a a a ab a a a a a a a ab a ab ab ab a ab a a a a a a ab a a a ab a ab a ab a a a a a a a a a
*HyS0002.2012439 D1.10 a a ab ab ab a a ab a a a ab ab a ab ab ab a a a a ab a ab a a a a ab a a a a a a a a a ab ab a a ab ab ab a a a a a a ab a a a a a a a ab a ab ab ab a ab a a a a a a ab a a a ab a ab a ab a a a a a a a a a
*HyS0002.2019183 D1.10 a a ab ab ab a a ab a a a ab ab a ab ab ab a a a a ab a ab a a a a ab a a a a a a a a a ab ab a a ab ab ab a a a a a a ab a a a a a a a ab a ab ab ab a ab a a a a a a ab a a a ab a ab a ab a a a a a a a a a
*HyS0002.2047824 D1.10 a a ab ab ab a a ab a a a ab ab a ab ab ab a a a a ab a ab a a a a ab a a a a a a a a a ab ab a a ab ab ab a a a a a a ab a a a a a a a ab a ab ab ab a ab a a a a a a ab a a a ab a ab a ab a a a a a a a a a
*HyS0002.2053846 D1.10 a a ab ab ab a a ab a a a ab ab a ab ab ab a a a a ab a ab a a a a ab a a a a a a a a a ab ab a a ab ab ab a a a a a a ab a a a a a a a ab a ab ab ab a ab a a a a a a ab a a a ab a ab a ab a a a a a a a a a
*HyS0002.2059291 D1.10 ab ab a a a ab ab a ab ab ab a a ab a a a ab ab ab ab a ab a ab ab ab ab a ab ab ab ab ab ab ab ab ab a a ab ab a a a ab ab ab ab ab ab a ab ab ab ab ab ab ab a ab a a a ab a ab ab ab ab ab ab a ab ab ab a ab a ab a ab ab ab ab ab ab ab ab ab
*HyS0002.2065082 D1.10 a a ab ab ab a a ab a a a ab ab a ab ab ab a a a a ab a ab a a a a ab a a a a a a a a a ab ab a a ab ab ab a a a a a a ab a a a a a a a ab a ab ab ab a ab a a a a a a ab a a a ab a ab a ab a a a a a a a a a
*HyS0002.2070157 D1.10 a a ab ab ab a a ab a a a ab ab a ab ab ab a a a a ab a ab a a a a ab a a a a a a a a a ab ab a a ab ab ab a a a a a a ab a a a a a a a ab a ab ab ab a ab a a a a a a ab a a a ab a ab a ab a a a a a a a a a
*HyS0002.2075716 D1.10 ab ab a a a ab ab a ab ab ab a a ab a a a ab ab ab ab a ab a ab ab ab ab a ab ab ab ab ab ab ab ab ab a a ab ab a a a ab ab ab ab ab ab a ab ab ab ab ab ab ab a ab a a a ab a ab ab ab ab ab ab a ab ab ab a ab a ab a ab ab ab ab ab ab ab ab ab
*HyS0002.2081208 D1.10 ab ab a a a ab ab a ab ab ab a a ab a a a ab ab ab ab a ab a ab ab ab ab a ab ab ab ab ab ab ab ab ab a a ab ab a a a ab ab ab ab ab ab a ab ab ab ab ab ab ab a ab a a a ab a ab ab ab ab ab ab a ab ab ab a ab a ab a ab ab ab ab ab ab ab ab ab
*HyS0002.2087587 D1.10 ab ab a a a ab ab a ab ab ab a a ab a a a ab ab ab ab a ab a ab ab ab ab a ab ab ab ab ab ab ab ab ab a a ab ab a a a ab ab ab ab ab ab a ab ab ab ab ab ab ab a ab a a a ab a ab ab ab ab ab ab a ab ab ab a ab a ab a ab ab ab ab ab ab ab ab ab
*HyS0002.2092610 D1.10 a a ab ab ab a a ab a a a ab ab a ab ab ab a a a a ab a ab a a a a ab a a a a a a a a a ab ab a a ab ab ab a a a a a a ab a a a a a a a ab a ab ab ab a ab a a a a a a ab a a a ab a ab a ab a a a a a a a a a
*HyS0002.2097673 D1.10 a a ab ab ab a a ab a a a ab ab a ab ab ab a a a a ab a ab a a a a ab a a a a a a a a a ab ab a a ab ab ab a a a a a a ab a a a a a a a ab a ab ab ab a ab a a a a a a ab a a a ab a ab a ab a a a a a a a a a
*HyS0002.2104836 D1.10 a a ab ab ab a a ab a a a ab ab a ab ab ab a a a a ab a ab a a a a ab a a a a a a a a a ab ab a a ab ab ab a a a a a a ab a a a a a a a ab a ab ab ab a ab a a a a a a ab a a a ab a ab a ab a a a a a a a a a
*HyS0002.2109846 D1.10 a a ab ab ab a a ab a a a ab ab a ab ab ab a a a a ab a ab a a a a ab a a a a a a a a a ab ab a a ab ab ab a a a a a a ab a a a a a a a ab a ab ab ab a ab a a a a a a ab a a a ab a ab a ab a a a a a a a a a
*HyS0002.2115273 D1.10 a a ab ab ab a a ab a a a ab ab a ab ab ab a a a a ab a ab a a a a ab a a a a a a a a a ab ab a a ab ab ab a a a a a a ab a a a a a a a ab a ab ab ab a ab a a a a a a ab a a a ab a ab a ab a a a a a a a a a
*HyS0002.2123672 D1.10 a a ab a ab a ab ab a ab a ab a a a a ab ab a a ab a a a a a a a a ab a a a a a a ab a a ab ab a ab ab ab a a ab ab a a a ab a a a ab a a a a ab ab a a ab a ab a a a a ab a a a ab a ab a ab ab a a ab a ab a ab a
*HyS0002.2130562 D1.10 a a ab ab ab a a ab a a a ab ab a ab ab ab a a a a ab a ab a a a a ab a a a a a a a a a ab ab a a ab ab ab a a a a a a ab a a a a a a a ab a ab ab ab a ab a a a a a a ab a a a ab a ab a ab a a a a a a a a a
*HyS0002.2143896 D1.10 ab ab a a a ab ab a ab ab ab a a ab a a a ab ab ab ab a ab a ab ab ab ab a ab ab ab ab ab ab ab ab ab a a ab ab a a a ab ab ab ab ab ab a ab ab ab ab ab ab ab a ab a a a ab a ab ab ab ab ab ab a ab ab ab a ab a ab a ab ab ab ab ab ab ab ab ab
*HyS0002.2148934 D1.10 a a ab ab ab a a ab a a a ab ab a ab ab ab a a a a ab a ab a a a a ab a a a a a a a a a ab ab a a ab ab ab a a a a a a ab a a a a a a a ab a ab ab ab a ab a a a a a a ab a a a ab a ab a ab a a a a a a a a a
*HyS0002.2154211 D1.10 ab ab a a a ab ab a ab ab ab a a ab a a a ab ab ab ab a ab a ab ab ab ab a ab ab ab ab ab ab ab ab ab a a ab ab a a a ab ab ab ab ab ab a ab ab ab ab ab ab ab a ab a a a ab a ab ab ab ab ab ab a ab ab ab a ab a ab a ab ab ab ab ab ab ab ab ab
*HyS0002.2160753 D1.10 ab ab a a a ab ab a ab ab ab a a ab a a a ab ab ab ab a ab a ab ab ab ab a ab ab ab ab ab ab ab ab ab a a ab ab a a a ab ab ab ab ab ab a ab ab ab ab ab ab ab a ab a a a ab a ab ab ab ab ab ab a ab ab ab a ab a ab a ab ab ab ab ab ab ab ab ab
*HyS0002.2165885 D1.10 a a ab ab ab a a ab a a a ab ab a ab ab ab a a a a ab a ab a a a a ab a a a a a a a a a ab ab a a ab ab ab a a a a a a ab a a a a a a a ab a ab ab ab a ab a a a a a a ab a a a ab a ab a ab a a a a a a a a a
*HyS0002.2172755 D1.10 ab ab a a a ab ab a ab ab ab a a ab a a a ab ab ab ab a ab a ab ab ab ab a ab ab ab ab ab ab ab ab ab a a ab ab a a a ab ab ab ab ab ab a ab ab ab ab ab ab ab a ab a a a ab a ab ab ab ab ab ab a ab ab ab a ab a ab a ab ab ab ab ab ab ab ab ab
*HyS0002.2177848 D1.10 ab ab a a a ab ab a ab ab ab a a ab a a a ab ab ab ab a ab a ab ab ab ab a ab ab ab ab ab ab ab ab ab a a ab ab a a a ab ab ab ab ab ab a ab ab ab ab ab ab ab a ab a a a ab a ab ab ab ab ab ab a ab ab ab a ab a ab a ab ab ab ab ab ab ab ab ab
*HyS0002.2182902 D1.10 ab ab a a a ab ab a ab ab ab a a ab a a a ab ab ab ab a ab a ab ab ab ab a ab ab ab ab ab ab ab ab ab a a ab ab a a a ab ab ab ab ab ab a ab ab ab ab ab ab ab a ab a a a ab a ab ab ab ab ab ab a ab ab ab a ab a ab a ab ab ab ab ab ab ab ab ab
*HyS0002.2192134 D1.10 a a ab ab ab a a ab a a a ab ab a ab ab ab a a a a ab a ab a a a a ab a a a a a a a a a ab ab a a ab ab ab a a a a a a ab a a a a a a a ab a ab ab ab a ab a a a a a a ab a a a ab a ab a ab a a a a a a a a a
*HyS0002.2205800 D1.10 a a ab ab ab a a ab a a a ab ab a ab ab ab a a a a ab a ab a a a a ab a a a a a a a a a ab ab a a ab ab ab a a a a a a ab a a a a a a a ab a ab ab ab a ab a a a a a a ab a a a ab a ab a ab a a a a a a a a a
*HyS0002.2211636 D1.10 ab ab a a a ab ab a ab ab ab a a ab a a a ab ab ab ab a ab a ab ab ab ab a ab ab ab ab ab ab ab ab ab a a ab ab a a a ab ab ab ab ab ab a ab ab ab ab ab ab ab a ab a a a ab a ab ab ab ab ab ab a ab ab ab a ab a ab a ab ab ab ab ab ab ab ab ab
*HyS0002.2216657 D1.10 ab ab a a a ab ab a ab ab ab a a ab a a a ab ab ab ab a ab a ab ab ab ab a ab ab ab ab ab ab ab ab ab a a ab ab a a a ab ab ab ab ab ab a ab ab ab ab ab ab ab a ab a a a ab a ab ab ab ab ab ab a ab ab ab a ab a ab a ab ab ab ab ab ab ab ab ab
*HyS0002.2223418 D1.10 ab ab a a a ab ab a ab ab ab a a ab a a a ab ab ab ab a ab a ab ab ab ab a ab ab ab ab ab ab ab ab ab a a ab ab a a a ab ab ab ab ab ab a ab ab ab ab ab ab ab a ab a a a ab a ab ab ab ab ab ab a ab ab ab a ab a ab a ab ab ab ab ab ab ab ab ab
*HyS0002.2228461 D1.10 a a ab ab ab a a ab a a a ab ab a ab ab ab a a a a ab a ab a a a a ab a a a a a a a a a ab ab a a ab ab ab a a a a a a ab a a a a a a a ab a ab ab ab a ab a a a a a a ab a a a ab a ab a ab a a a a a a a a a
*HyS0002.2233517 D1.10 a a ab ab ab a a ab a a a ab ab a ab ab ab a a a a ab a ab a a a a ab a a a a a a a a a ab ab a a ab ab ab a a a a a a ab a a a a a a a ab a ab ab ab a ab a a a a a a ab a a a ab a ab a ab a a a a a a a a a
*HyS0002.2264073 D1.10 a a ab ab ab a a ab a a a ab ab a ab ab ab a a a a ab a ab a a a a ab a a a a a a a a a ab ab a a ab ab ab a a a a a a ab a a a a a a a ab a ab ab ab a ab a a a a a a ab a a a ab a ab a ab a a a a a a a a a
*HyS0002.2337938 D1.10 a a ab ab ab a a ab a a a ab ab a ab ab ab a a a a ab a ab a a a a ab a a a a a a a a a ab ab a a ab ab ab a a a a a a ab a a a a a a a ab a ab ab ab a ab a a a a a a ab a a a ab a ab a ab a a a a a a a a a
*HyS0002.2343040 D1.10 ab ab a a a ab ab a ab ab ab a a ab a a a ab ab ab ab a ab a ab ab ab ab a ab ab ab ab ab ab ab ab ab a a ab ab a a a ab ab ab ab ab ab a ab ab ab ab ab ab ab a ab a a a ab a ab ab ab ab ab ab a ab ab ab a ab a ab a ab ab ab ab ab ab ab ab ab
*HyS0002.2351726 D1.10 ab ab a a a ab ab a ab ab ab a a ab a a a ab ab ab ab a ab a ab ab ab ab a ab ab ab ab ab ab ab ab ab a a ab ab a a a ab ab ab ab ab ab a ab ab ab ab ab ab ab a ab a a a ab a ab ab ab ab ab ab a ab ab ab a ab a ab a ab ab ab ab ab ab ab ab ab
*HyS0002.2357691 D1.10 ab ab a a a ab ab a ab ab ab a a ab a a a ab ab ab ab a ab a ab ab ab ab a ab ab ab ab ab ab ab ab ab a a ab ab a a a ab ab ab ab ab ab a ab ab ab ab ab ab ab a ab a a a ab a ab ab ab ab ab ab a ab ab ab a ab a ab a ab ab ab ab ab ab ab ab ab
*HyS0002.2364394 D1.10 a a ab ab ab a a ab a a a ab ab a ab ab ab a a a a ab a ab a a a a ab a a a a a a a a a ab ab a a ab ab ab a a a a a a ab a a a a a a a ab a ab ab ab a ab a a a a a a ab a a a ab a ab a ab a a a a a a a a a
*HyS0002.2369846 D1.10 a a ab ab ab a a ab a a a ab ab a ab ab ab a a a a ab a ab a a a a ab a a a a a a a a a ab ab a a ab ab ab a a a a a a ab a a a a a a a ab a ab ab ab a ab a a a a a a ab a a a ab a ab a ab a a a a a a a a a
*HyS0002.2375024 D1.10 a a ab ab ab a a ab a a a ab ab a ab ab ab a a a a ab a ab a a a a ab a a a a a a a a a ab ab a a ab ab ab a a a a a a ab a a a a a a a ab a ab ab ab a ab a a a a a a ab a a a ab a ab a ab a a a a a a a a a
*HyS0002.2380132 D1.10 a a ab ab ab a a ab a a a ab ab a ab ab ab a a a a ab a ab a a a a ab a a a a a a a a a ab ab a a ab ab ab a a a a a a ab a a a a a a a ab a ab ab ab a ab a a a a a a ab a a a ab a ab a ab a a a a a a a a a
*HyS0002.2385960 D1.10 a a ab ab ab a a ab a a a ab ab a ab ab ab a a a a ab a ab a a a a ab a a a a a a a a a ab ab a a ab ab ab a a a a a a ab a a a a a a a ab a ab ab ab a ab a a a a a a ab a a a ab a ab a ab a a a a a a a a a
*HyS0002.2401214 D1.10 ab ab a a a ab ab a ab ab ab a a ab a a a ab ab ab ab a ab a ab ab ab ab a ab ab ab ab ab ab ab ab ab a a ab ab a a a ab ab ab ab ab ab a ab ab ab ab ab ab ab a ab a a a ab a ab ab ab ab ab ab a ab ab ab a ab a ab a ab ab ab ab ab ab ab ab ab
*HyS0002.2408344 D1.10 ab ab a a a ab ab a ab ab ab a a ab a a a ab ab ab ab a ab a ab ab ab ab a ab ab ab ab ab ab ab ab ab a a ab ab a a a ab ab ab ab ab ab a ab ab ab ab ab ab ab a ab a a a ab a ab ab ab ab ab ab a ab ab ab a ab a ab a ab ab ab ab ab ab ab ab ab
*HyS0002.2415759 D1.10 ab ab a a a ab ab a ab ab ab a a ab a a a ab ab ab ab a ab a ab ab ab ab a ab ab ab ab ab ab ab ab ab a a ab ab a a a ab ab ab ab ab ab a ab ab ab ab ab ab ab a ab a a a ab a ab ab ab ab ab ab a ab ab ab a ab a ab a ab ab ab ab ab ab ab ab ab
*HyS0002.2422415 D1.10 ab ab a a a ab ab a ab ab ab a a ab a a a ab ab ab ab a ab a ab ab ab ab a ab ab ab ab ab ab ab ab ab a a ab ab a a a ab ab ab ab ab ab a ab ab ab ab ab ab ab a ab a a a ab a ab ab ab ab ab ab a ab ab ab a ab a ab a ab ab ab ab ab ab ab ab ab
*HyS0002.2429629 D1.10 a a ab ab ab a a ab a a a ab ab a ab ab ab a a a a ab a ab a a a a ab a a a a a a a a a ab ab a a ab ab ab a a a a a a ab a a a a a a a ab a ab ab ab a ab a a a a a a ab a a a ab a ab a ab a a a a a a a a a
*HyS0002.2436459 D1.10 ab ab a a a ab ab a ab ab ab a a ab a a a ab ab ab ab a ab a ab ab ab ab a ab ab ab ab ab ab ab ab ab a a ab ab a a a ab ab ab ab ab ab a ab ab ab ab ab ab ab a ab a a a ab a ab ab ab ab ab ab a ab ab ab a ab a ab a ab ab ab ab ab ab ab ab ab
*HyS0002.2443045 D1.10 ab ab a a a ab ab a ab ab ab a a ab a a a ab ab ab ab a ab a ab ab ab ab a ab ab ab ab ab ab ab ab ab a a ab ab a a a ab ab ab ab ab ab a ab ab ab ab ab ab ab a ab a a a ab a ab ab ab ab ab ab a ab ab ab a ab a ab a ab ab ab ab ab ab ab ab ab
*HyS0002.2452620 D1.10 ab ab a a a ab ab a ab ab ab a a ab a a a ab ab ab ab a ab a ab ab ab ab a ab ab ab ab ab ab ab ab ab a a ab ab a a a ab ab ab ab ab ab a ab ab ab ab ab ab ab a ab a a a ab a ab ab ab ab ab ab a ab ab ab a ab a ab a ab ab ab ab ab ab ab ab ab
*HyS0002.2457959 D1.10 a a ab ab ab a a ab a a a ab ab a ab ab ab a a a a ab a ab a a a a ab a a a a a a a a a ab ab a a ab ab ab a a a a a a ab a a a a a a a ab a ab ab ab a ab a a a a a a ab a a a ab a ab a ab a a a a a a a a a
*HyS0002.2463059 D1.10 ab ab a a a ab ab a ab ab ab a a ab a a a ab ab ab ab a ab a ab ab ab ab a ab ab ab ab ab ab ab ab ab a a ab ab a a a ab ab ab ab ab ab a ab ab ab ab ab ab ab a ab a a a ab a ab ab ab ab ab ab a ab ab ab a ab a ab a ab ab ab ab ab ab ab ab ab
*HyS0002.2468553 D1.10 ab ab a a a ab ab a ab ab ab a a ab a a a ab ab ab ab a ab a ab ab ab ab a ab ab ab ab ab ab ab ab ab a a ab ab a a a ab ab ab ab ab ab a ab ab ab ab ab ab ab a ab a a a ab a ab ab ab ab ab ab a ab ab ab a ab a ab a ab ab ab ab ab ab ab ab ab
*HyS0002.2473682 D1.10 ab ab a a a ab ab a ab ab ab a a ab a a a ab ab ab ab a ab a ab ab ab ab a ab ab ab ab ab ab ab ab ab a a ab ab a a a ab ab ab ab ab ab a ab ab ab ab ab ab ab a ab a a a ab a ab ab ab ab ab ab a ab ab ab a ab a ab a ab ab ab ab ab ab ab ab ab
*HyS0002.2479399 D1.10 ab ab a a a ab ab a ab ab ab a a ab a a a ab ab ab ab a ab a ab ab ab ab a ab ab ab ab ab ab ab ab ab a a ab ab a a a ab ab ab ab ab ab a ab ab ab ab ab ab ab a ab a a a ab a ab ab ab ab ab ab a ab ab ab a ab a ab a ab ab ab ab ab ab ab ab ab
*HyS0002.2488233 D1.10 ab ab a a a ab ab a ab ab ab a a ab a a a ab ab ab ab a ab a ab ab ab ab a ab ab ab ab ab ab ab ab ab a a ab ab a a a ab ab ab ab ab ab a ab ab ab ab ab ab ab a ab a a a ab a ab ab ab ab ab ab a ab ab ab a ab a ab a ab ab ab ab ab ab ab ab ab
*HyS0002.2504374 D1.10 ab ab a a a ab ab a ab ab ab a a ab a a a ab ab ab ab a ab a ab ab ab ab a ab ab ab ab ab ab ab ab ab a a ab ab a a a ab ab ab ab ab ab a ab ab ab ab ab ab ab a ab a a a ab a ab ab ab ab ab ab a ab ab ab a ab a ab a ab ab ab ab ab ab ab ab ab
*HyS0002.2522904 D1.10 a a ab ab ab a a ab a a a ab ab a ab ab ab a a a a ab a ab a a a a ab a a a a a a a a a ab ab a a ab ab ab a a a a a a ab a a a a a a a ab a ab ab ab a ab a a a a a a ab a a a ab a ab a ab a a a a a a a a a
*HyS0002.2535402 D1.10 a a ab ab ab a a ab a a a ab ab a ab ab ab a a a a ab a ab a a a a ab a a a a a a a a a ab ab a a ab ab ab a a a a a a ab a a a a a a a ab a ab ab ab a ab a a a a a a ab a a a ab a ab a ab a a a a a a a a a
*HyS0002.2558090 D1.10 a a ab ab ab a a ab a a a ab ab a ab ab ab a a a a ab a ab a a a a ab a a a a a a a a a ab ab a a ab ab ab a a a a a a ab a a a a a a a ab a ab ab ab a ab a a a a a a ab a a a ab a ab a ab a a a a a a a a a
*HyS0002.2563835 D1.10 ab ab a a a ab ab a ab ab ab a a ab a a a ab ab ab ab a ab a ab ab ab ab a ab ab ab ab ab ab ab ab ab a a ab ab a a a ab ab ab ab ab ab a ab ab ab ab ab ab ab a ab a a a ab a ab ab ab ab ab ab a ab ab ab a ab a ab a ab ab ab ab ab ab ab ab ab
*HyS0002.2572857 D1.10 ab ab a a a ab ab a ab ab ab a a ab a a a ab ab ab ab a ab a ab ab ab ab a ab ab ab ab ab ab ab ab ab a a ab ab a a a ab ab ab ab ab ab a ab ab ab ab ab ab ab a ab a a a ab a ab ab ab ab ab ab a ab ab ab a ab a ab a ab ab ab ab ab ab ab ab ab
*HyS0002.2577864 D1.10 a a ab ab ab a a ab a a a ab ab a ab ab ab a a a a ab a ab a a a a ab a a a a a a a a a ab ab a a ab ab ab a a a a a a ab a a a a a a a ab a ab ab ab a ab a a a a a a ab a a a ab a ab a ab a a a a a a a a a
*HyS0002.2584384 D1.10 ab ab a a a ab ab a ab ab ab a ab ab a a a a ab ab a a ab a ab ab ab ab a ab ab ab ab ab ab ab ab ab a a ab ab a a a ab ab ab ab ab ab a ab ab ab ab ab ab ab a ab a a a ab a ab ab ab ab ab ab a ab ab ab a ab a ab a ab ab ab ab ab ab ab ab ab
*HyS0002.2589864 D1.10 ab ab a a a ab ab a ab ab ab a ab ab a a a a ab ab a a ab a ab ab ab ab a ab ab ab ab ab ab ab ab ab a a ab ab a a a ab ab ab ab ab ab a ab ab ab ab ab ab ab a ab a a a ab a ab ab ab ab ab ab a ab ab ab a ab a ab a ab ab ab ab ab ab ab ab ab
*HyS0002.2595429 D1.10 a a ab ab ab a a ab a a a ab a a ab ab ab ab a a ab ab a ab a a a a ab a a a a a a a a a ab ab a a ab ab ab a a a a a a ab a a a a a a a ab a ab ab ab a ab a a a a a a ab a a a ab a ab a ab a a a a a a a a a
*HyS0002.2601037 D1.10 a a ab ab ab a a ab a a a ab a a ab ab ab ab a a ab ab a ab a a a a ab a a a a a a a a a ab ab a a ab ab ab a a a a a a ab a a a a a a a ab a ab ab ab a ab a a a a a a ab a a a ab a ab a ab a a a a a a a a a
*HyS0002.2607263 D1.10 a a ab ab ab a a ab a a a ab a a ab ab ab ab a a ab ab a ab a a a a ab a a a a a a a a a ab ab a a ab ab ab a a a a a a ab a a a a a a a ab a ab ab ab a ab a a a a a a ab a a a ab a ab a ab a a a a a a a a a
*HyS0002.2612315 D1.10 a a ab ab ab a a ab a a a ab a a ab ab ab ab a a ab ab a ab a a a a ab a a a a a a a a a ab ab a a ab ab ab a a a a a a ab a a a a a a a ab a ab ab ab a ab a a a a a a ab a a a ab a ab a ab a a a a a a a a a
*HyS0002.2617380 D1.10 a a ab ab ab a a ab a a a ab a a ab ab ab ab a a ab ab a ab a a a a ab a a a a a a a a a ab ab a a ab ab ab a a a a a a ab a a a a a a a ab a ab ab ab a ab a a a a a a ab a a a ab a ab a ab a a a a a a a a a
*HyS0002.2622651 D1.10 a a ab ab ab a a ab a a a ab a a ab ab ab ab a a ab ab a ab a a a a ab a a a a a a a a a ab ab a a ab ab ab a a a a a a ab a a a a a a a ab a ab ab ab a ab a a a a a a ab a a a ab a ab a ab a a a a a a a a a
*HyS0002.2627903 D1.10 a a ab ab ab a a ab a a a ab a a ab ab ab ab a a ab ab a ab a a a a ab a a a a a a a a a ab ab a a ab ab ab a a a a a a ab a a a a a a a ab a ab ab ab a ab a a a a a a ab a a a ab a ab a ab a a a a a a a a a
*HyS0002.2633091 D1.10 a a ab ab ab a a ab a a a ab a a ab ab ab ab a a ab ab a ab a a a a ab a a a a a a a a a ab ab a a ab ab ab a a a a a a ab a a a a a a a ab a ab ab ab a ab a a a a a a ab a a a ab a ab a ab a a a a a a a a a
*HyS0002.2639334 D1.10 ab ab a a a ab ab a ab ab ab a ab ab a a a a ab ab a a ab a ab ab ab ab a ab ab ab ab ab ab ab ab ab a a ab ab a a a ab ab ab ab ab ab a ab ab ab ab ab ab ab a ab a a a ab a ab ab ab ab ab ab a ab ab ab a ab a ab a ab ab ab ab ab ab ab ab ab
*HyS0002.2644918 D1.10 a a ab ab ab a a ab a a a ab a a ab ab ab ab a a ab ab a ab a a a a ab a a a a a a a a a ab ab a a ab ab ab a a a a a a ab a a a a a a a ab a ab ab ab a ab a a a a a a ab a a a ab a ab a ab a a a a a a a a a
*HyS0002.2650020 D1.10 a a ab ab ab a a ab a a a ab a a ab ab ab ab a a ab ab a ab a a a a ab a a a a a a a a a ab ab a a ab ab ab a a a a a a ab a a a a a a a ab a ab ab ab a ab a a a a a a ab a a a ab a ab a ab a a a a a a a a a
*HyS0002.2655758 D1.10 a a ab ab ab a a ab a a a ab a a ab ab ab ab a a ab ab a ab a a a a ab a a a a a a a a a ab ab a a ab ab ab a a a a a a ab a a a a a a a ab a ab ab ab a ab a a a a a a ab a a a ab a ab a ab a a a a a a a a a
*HyS0002.2661149 D1.10 a a ab ab ab a a ab a a a ab a a ab ab ab ab a a ab ab a ab a a a a ab a a a a a a a a a ab ab a a ab ab ab a a a a a a ab a a a a a a a ab a ab ab ab a ab a a a a a a ab a a a ab a ab a ab a a a a a a a a a
*HyS0002.2668250 D1.10 a a ab ab ab a a ab a a a ab a a ab ab ab ab a a ab ab a ab a a a a ab a a a a a a a a a ab ab a a ab ab ab a a a a a a ab a a a a a a a ab a ab ab ab a ab a a a a a a ab a a a ab a ab a ab a a a a a a a a a
*HyS0002.2685392 D1.10 a a ab ab ab a a ab a a a ab a a ab ab ab ab a a ab ab a ab a a a a ab a a a a a a a a a ab ab a a ab ab ab a a a a a a ab a a a a a a a ab a ab ab ab a ab a a a a a a ab a a a ab a ab a ab a a a a a a a a a
*HyS0002.2690544 D1.10 a a ab ab ab a a ab a a a ab a a ab ab ab ab a a ab ab a ab a a a a ab a a a a a a a a a ab ab a a ab ab ab a a a a a a ab a a a a a a a ab a ab ab ab a ab a a a a a a ab a a a ab a ab a ab a a a a a a a a a
*HyS0002.2696193 D1.10 ab ab a a a ab ab a ab ab ab a ab ab a a a a ab ab a a ab - ab ab ab ab a ab ab ab ab ab ab ab ab ab a a ab ab a a a ab ab ab ab ab ab a ab ab ab ab ab ab ab a ab a a a ab a ab ab ab ab ab ab a ab ab ab a ab a ab a ab ab ab ab ab ab ab ab ab
*HyS0002.2702757 D1.10 ab ab a a a ab ab a ab ab ab a ab ab a a a a ab ab a a ab a ab ab ab ab a ab ab ab ab ab ab ab ab ab a a ab ab a a a ab ab ab ab ab ab a ab ab ab ab ab ab ab a ab a a a ab a ab ab ab ab ab ab a ab ab ab a ab a ab a ab ab ab ab ab ab ab ab ab
*HyS0002.2708041 D1.10 a a ab ab ab a a ab a a a ab a a ab ab ab ab a a ab ab a ab a a a a ab a a a a a a a a a ab ab a a ab ab ab a a a a a a ab a a a a a a a ab a ab ab ab a ab a a a a a a ab a a a ab a ab a ab a a a a a a a a a
*HyS0002.2714253 D1.10 a a ab ab ab a a ab a a a ab a a ab ab ab ab a a ab ab a ab a a a a ab a a a a a a a a a ab ab a a ab ab ab a a a a a a ab a a a a a a a ab a ab ab ab a ab a a a a a a ab a a a ab a ab a ab a a a a a a a a a
*HyS0002.2719641 D1.10 a a ab ab ab a a ab a a a ab a a ab ab ab ab a a ab ab a ab a a a a ab a a a a a a a a a ab ab a a ab ab ab a a a a a a ab a a a a a a a ab a ab ab ab a ab a a a a a a ab a a a ab a ab a ab a a a a a a a a a
*HyS0002.2724691 D1.10 a a ab ab ab a a ab a a a ab a a ab ab ab ab a a ab ab a ab a a a a ab a a a a a a a a a ab ab a a ab ab ab a a a a a a ab a a a a a a a ab a ab ab ab a ab a a a a a a ab a a a ab a ab a ab a a a a a a a a a
*HyS0002.2729857 D1.10 a a ab ab ab a a ab a a a ab a a ab ab ab ab a a ab ab a ab a a a a ab a a a a a a a a a ab ab a a ab ab ab a a a a a a ab a a a a a a a ab a ab ab ab a ab a a a a a a ab a a a ab a ab a ab a a a a a a a a a
*HyS0002.2734989 D1.10 a a ab ab ab a a ab a a a ab a a ab ab ab ab a a ab ab a ab a a a a ab a a a a a a a a a ab ab a a ab ab ab a a a a a a ab a a a a a a a ab a ab ab ab a ab a a a a a a ab a a a ab a ab a ab a a a a a a a a a
*HyS0002.2741876 D1.10 a a ab ab ab a a ab a a a ab a a ab ab ab ab a a ab ab a ab a a a a ab a a a a a a a a a ab ab a a ab ab ab a a a a a a ab a a a a a a a ab a ab ab ab a ab a a a a a a ab a a a ab a ab a ab a a a a a a a a a
*HyS0002.2747174 D1.10 a a ab ab ab a a ab a a a ab a a ab ab ab ab a a ab ab a ab a a a a ab a a a a a a a a a ab ab a a ab ab ab a a a a a a ab a a a a a a a ab a ab ab ab a ab a a a a a a ab a a a ab a ab a ab a a a a a a a a a
*HyS0002.2773038 D1.10 ab ab a a a ab ab a ab ab ab a ab ab a a a a ab ab a a ab a ab ab ab ab a ab ab ab ab ab ab ab ab ab a a ab ab a a a ab ab ab ab ab ab a ab ab ab ab ab ab ab a ab a a a ab a ab ab ab ab ab ab a ab ab ab a ab a ab a ab ab ab ab ab ab ab ab ab
*HyS0002.2778174 D1.10 ab ab a a a ab ab a ab ab ab a ab ab a a a a ab ab a a ab a ab ab ab ab a ab ab ab ab ab ab ab ab ab a a ab ab a a a ab ab ab ab ab ab a ab ab ab ab ab ab ab a ab a a a ab a ab ab ab ab ab ab a ab ab ab a ab a ab a ab ab ab ab ab ab ab ab ab
*HyS0002.2783365 D1.10 a a ab ab ab a a ab a a a ab a a ab ab ab ab a a ab ab a ab a a a a ab a a a a a a a a a ab ab a a ab ab ab a a a a a a ab a a a a a a a ab a ab ab ab a ab a a a a a a ab a a a ab a ab a ab a a a a a a a a a
*HyS0002.2788575 D1.10 a a ab ab ab a a ab a a a ab a a ab ab ab ab a a ab ab a ab a a a a ab a a a a a a a a a ab ab a a ab ab ab a a a a a a ab a a a a a a a ab a ab ab ab a ab a a a a a a ab a a a ab a ab a ab a a a a a a a a a
*HyS0002.2795207 D1.10 a a ab ab ab a a ab a a a ab a a ab ab ab ab a a ab ab a ab a a a a ab a a a a a a a a a ab ab a a ab ab ab a a a a a a ab a a a a a a a ab a ab ab ab a ab a a a a a a ab a a a ab a ab a ab a a a a a a a a a
*HyS0002.2810725 D1.10 a a ab ab ab a a ab a a a ab a a ab ab ab ab a a ab ab a ab a a a a ab a a a a a a a a a ab ab a a ab ab ab a a a a a a ab a a a a a a a ab a ab ab ab a ab a a a a a a ab a a a ab a ab a ab a a a a a a a a a
*HyS0002.2819307 D1.10 a a ab ab ab a a ab a a a ab a a ab ab ab ab a a ab ab a ab a a a a ab a a a a a a a a a ab ab a a ab ab ab a a a a a a ab a a a a a a a ab a ab ab ab a ab a a a a a a ab a a a ab a ab a ab a a a a a a a a a
*HyS0002.2824432 D1.10 a a ab ab ab a a ab a a a ab a a ab ab ab ab a a ab ab a ab a a a a ab a a a a a a a a a ab ab a a ab ab ab a a a a a a ab a a a a a a a ab a ab ab ab a ab a a a a a a ab a a a ab a ab a ab a a a a a a a a a
*HyS0002.2830525 D1.10 ab ab a a a ab ab a ab ab ab a ab ab a a a a ab ab a a ab a ab ab ab ab a ab ab ab ab ab ab ab ab ab a a ab ab a a a ab ab ab ab ab ab a ab ab ab ab ab ab ab a ab a a a ab a ab ab ab ab ab ab a ab ab ab a ab a ab a ab ab ab ab ab ab ab ab ab
*HyS0002.2844084 D1.10 a a ab ab ab a a ab a a a ab a a ab ab ab ab a a ab ab a ab a a a a ab a a a a a a a a a ab ab a a ab ab ab a a a a a a ab a a a a a a a ab a ab ab ab a ab a a a a a a ab a a a ab a ab a ab a a a a a a a a a
*HyS0002.2849962 D1.10 a a ab ab ab a a ab a a a ab a a ab ab ab ab a a ab ab a ab a a a a ab a a a a a a a a a ab ab a a ab ab ab a a a a a a ab a a a a a a a ab a ab ab ab a ab a a a a a a ab a a a ab a ab a ab a a a a a a a a a
*HyS0002.2876932 D1.10 a a ab ab ab a a ab a a a ab a a ab ab ab ab a a ab ab a ab a a a a ab a a a a a a a a a ab ab a a ab ab ab a a a a a a ab a a a a a a a ab a ab ab ab a ab a a a a a a ab a a a ab a ab a ab a a a a a a a a a
*HyS0002.2883498 D1.10 a a ab ab ab a a ab a a a ab a a ab ab ab ab a a ab ab a ab a a a a ab a a a a a a a a a ab ab a a ab ab ab a a a a a a ab a a a a a a a ab a ab ab ab a ab a a a a a a ab a a a ab a ab a ab a a a a a a a a a
*HyS0002.2903685 D1.10 a a ab ab ab a a ab a a a ab a a ab ab ab ab a a ab ab a ab a a a a ab a a a a a a a a a ab ab a a ab ab ab a a a a a a ab a a a a a a a ab a ab ab ab a ab a a a a a a ab a a a ab a ab a ab a a a a a a a a a
*HyS0002.2909040 D1.10 a a ab ab ab a a ab a a a ab a a ab ab ab ab a a ab ab a ab a a a a ab a a a a a a a a a ab ab a a ab ab ab a a a a a a ab a a a a a a a ab a ab ab ab a ab a a a a a a ab a a a ab a ab a ab a a a a a a a a a
*HyS0002.2914123 D1.10 a a ab ab ab a a ab a a a ab a a ab ab ab ab a a ab ab a ab a a a a ab a a a a a a a a a ab ab a a ab ab ab a a a a a a ab a a a a a a a ab a ab ab ab a ab a a a a a a ab a a a ab a ab a ab a a a a a a a a a
*HyS0002.2919654 D1.10 a a ab ab ab a a ab a a a ab a a ab ab ab ab a a ab ab a ab a a a a ab a a a a a a a a a ab ab a a ab ab ab a a a a a a ab a a a a a a a ab a ab ab ab a ab a a a a a a ab a a a ab a ab a ab a a a a a a a a a
*HyS0002.2925051 D1.10 a a ab ab ab a a ab a a a ab a a ab ab ab ab a a ab ab a ab a a a a ab a a a a a a a a a ab ab a a ab ab ab a a a a a a ab a a a a a a a ab a ab ab ab a ab a a a a a a ab a a a ab a ab a ab a a a a a a a a a
*HyS0002.2930075 D1.10 ab ab a a a ab ab a ab ab ab a ab ab a a a a ab ab a a ab a ab ab ab ab a ab ab ab ab ab ab ab ab ab a a ab ab a a a ab ab ab ab ab ab a ab ab ab ab ab ab ab a ab a a a ab a ab ab ab ab ab ab a ab ab ab a ab a ab a ab ab ab ab ab ab ab ab ab
*HyS0002.2938725 D1.10 a a ab ab ab a a ab a a a ab a a ab ab ab ab a a ab ab a ab a a a a ab a a a a a a a a a ab ab a a ab ab ab a a a a a a ab a a a a a a a ab a ab ab ab a ab a a a a a a ab a a a ab a ab a ab a a a a a a a a a
*HyS0002.2950095 D1.10 ab ab a a a ab ab a ab ab ab a ab ab a a a a ab ab a a ab a ab ab ab ab a ab ab ab ab ab ab ab ab ab a a ab ab a a a ab ab ab ab ab ab a ab ab ab ab ab ab ab a ab a a ab ab a ab ab ab ab ab ab a ab ab ab a ab a ab a ab ab ab ab ab ab ab ab ab
*HyS0002.2955419 D1.10 ab ab a a a ab ab a ab ab ab a ab ab a ab a a ab ab a a ab a ab ab ab ab a ab ab ab ab ab ab ab ab ab a a ab ab a a a ab ab ab ab ab ab a ab ab ab ab ab ab ab a ab a a ab ab a ab ab ab ab ab ab a ab ab ab a ab a ab a a ab ab ab ab a ab ab ab
*HyS0002.2960852 D1.10 ab ab a a a ab ab a ab ab ab a ab ab a ab a a ab ab a a ab a ab ab ab ab a ab ab ab ab ab ab ab ab ab a a ab ab a a a ab ab ab ab ab ab a ab ab ab ab ab ab ab a ab a a ab ab a ab ab ab ab ab ab a ab ab ab a ab a ab a a ab ab ab ab a ab ab ab
*HyS0002.2966573 D1.10 a a ab ab ab a a ab a a a ab a a ab a ab ab a a ab ab a ab a a a a ab a a a a a a a a a ab ab a a ab ab ab a a a a a a ab a a a a a a a ab a ab ab a a ab a a a a a a ab a a a ab a ab a ab ab a a a a ab a a a
*HyS0002.2976501 D1.10 a a ab ab ab a a ab a a a ab a a ab a ab ab a a ab ab a ab a a a a ab a a a a a a a a a ab ab a a ab ab ab a a a a a a ab a a a a a a a ab a ab ab a a ab a a a a a a ab a a a ab a ab a ab ab a a a a ab a a a
*HyS0002.2984468 D1.10 ab ab a a a ab ab a ab ab ab a ab ab a ab a a ab ab a a ab a ab ab ab ab a ab ab ab ab ab ab ab ab ab a a ab ab a a a ab ab ab ab ab ab a ab ab ab ab ab ab ab a ab a a ab ab a ab ab ab ab ab ab a ab ab ab a ab a ab a a ab ab ab ab a ab ab ab
*HyS0002.2990080 D1.10 ab ab a a a ab ab a ab ab ab a ab ab a ab a a ab ab a a ab a ab ab ab ab a ab ab ab ab ab ab ab ab ab a a ab ab a a a ab ab ab ab ab ab a ab ab ab ab ab ab ab a ab a a ab ab a ab ab ab ab ab ab a ab ab ab a ab a ab a a ab ab ab ab a ab ab ab
*HyS0002.2995237 D1.10 a a ab ab ab a a ab a a a ab a a ab a ab ab a a ab ab a ab a a a a ab a a a a a a a a a ab ab a a ab ab ab a a a a a a ab a a a a a a a ab a ab ab a a ab a a a a a a ab a a a ab a ab a ab ab a a a a ab a a a
*HyS0002.3000450 D1.10 a a ab ab ab a a ab a a a ab a a ab a ab ab a a ab ab a ab a a a a ab a a a a a a a a a ab ab a a ab ab ab a a a a a a ab a a a a a a a ab a ab ab a a ab a a a a a a ab a a a ab a ab a ab ab a a a a ab a a a
*HyS0002.3009298 D1.10 a a ab ab ab a a ab a a a ab a a ab a ab ab a a ab ab a ab a a a a ab a a a a a a a a a - ab a a ab ab ab a a a a a a ab a a a a a a a ab a ab ab a a ab a a a a a a ab a a a ab a ab a ab ab a a a a ab a a a
*HyS0002.3029103 D1.10 ab ab a a a ab ab a ab ab ab a ab ab a ab a a ab ab a a ab a ab ab ab ab a ab ab ab ab ab ab ab ab ab a a ab ab a a a ab ab ab ab ab ab a ab ab ab ab ab ab ab a ab a a ab ab a ab ab ab ab ab ab a ab ab ab a ab a ab a a ab ab ab ab a ab ab ab
*HyS0002.3035172 D1.10 ab ab a a a ab ab a ab ab ab a ab ab a ab a a ab ab a a ab a ab ab ab ab a ab ab ab ab ab ab ab ab ab a a ab ab a a a ab ab ab ab ab ab a ab ab ab ab ab ab ab a ab a a ab ab a ab ab ab ab ab ab a ab ab ab a ab a ab a a ab ab ab ab a ab ab ab
*HyS0002.3041218 D1.10 ab ab a a a ab ab a ab ab ab a ab ab a ab a a ab ab a a ab a ab ab ab ab a ab ab ab ab ab ab ab ab ab a a ab ab a a a ab ab ab ab ab ab a ab ab ab ab ab ab ab a ab a a ab ab a ab ab ab ab ab ab a ab ab ab a ab a ab a a ab ab ab ab a ab ab ab
*HyS0002.3051490 D1.10 ab ab a a a ab ab a ab ab ab a ab ab a ab a a ab ab a a ab a ab ab ab ab a ab ab ab ab ab ab ab ab ab a a ab ab a a a ab ab ab ab ab ab a ab ab ab ab ab ab ab a ab a a ab ab a ab ab ab ab ab ab a ab ab ab a ab a ab a a ab ab ab ab a ab ab ab
*HyS0002.3057425 D1.10 ab ab a a a ab ab a ab ab ab a ab ab a ab a a ab ab a a ab a ab ab ab ab a ab ab ab ab ab ab ab ab ab a a ab ab a a a ab ab ab ab ab ab a ab ab ab ab ab ab ab a ab a a ab ab a ab ab ab ab ab ab a ab ab ab a ab a ab a a ab ab ab ab a ab ab ab
*HyS0002.3072401 D1.10 ab ab a a a ab ab a ab ab ab a ab ab a ab a a ab ab a a ab a ab ab ab ab a ab ab ab ab ab ab ab ab ab a a ab ab a a a ab ab ab ab ab ab a ab ab ab ab ab ab ab a ab a a ab ab a ab ab ab ab ab ab a ab ab ab a ab a ab a a ab ab ab ab a ab ab ab
*HyS0002.3182616 D1.10 ab ab a a a ab ab a ab ab ab a ab ab a ab a a ab ab a a ab a ab ab ab ab a ab ab ab ab ab ab ab ab ab a a ab ab a a a ab ab ab ab ab ab a ab ab ab ab ab ab ab a ab a a ab ab a ab ab ab ab ab ab a ab ab ab a ab a ab a a ab ab ab ab a ab ab ab
*HyS0002.3196036 D1.10 ab ab a a a ab ab a ab ab ab a ab ab a ab a a ab ab a a ab a ab ab ab ab a ab ab ab ab ab ab ab ab ab a a ab ab a a a ab ab ab ab ab ab a ab ab ab ab ab ab ab a ab a a ab ab a ab ab ab ab ab ab a ab ab ab a ab a ab a a ab ab ab ab a ab ab ab
*HyS0002.3201207 D1.10 ab ab a a a ab ab a ab ab ab a ab ab a ab a a ab ab a a ab a ab ab ab ab a ab ab ab ab ab ab ab ab ab a a ab ab a a a ab ab ab ab ab ab a ab ab ab ab ab ab ab a ab a a ab ab a ab ab ab ab ab ab a ab ab ab a ab a ab a a ab ab ab ab a ab ab ab
*HyS0002.3212707 D1.10 ab ab a a a ab ab a ab ab ab a ab ab a ab a a ab ab - - ab a ab ab ab ab a ab ab ab ab ab ab ab ab ab a a ab ab a a - ab ab ab ab ab ab a ab ab ab ab ab ab ab a ab a a ab ab a ab ab ab ab ab ab a ab ab ab a ab a ab - a ab ab ab ab a ab ab ab
*HyS0002.3219299 D1.10 ab ab a a a ab ab a ab ab ab a ab ab a ab a a ab ab a a ab a ab ab ab ab a ab ab ab ab ab ab ab ab ab a a ab ab a a a ab ab ab ab ab ab a ab ab ab ab ab ab ab a ab a a ab ab a ab ab ab ab ab ab a ab ab ab a ab a ab a a ab ab ab ab a ab ab ab
*HyS0002.3236898 D1.10 ab ab a a a ab ab a ab ab ab a ab ab a ab a a ab ab a a ab a ab ab ab ab a ab ab ab ab ab ab ab ab ab a a ab ab a a a ab ab ab ab ab ab a ab ab ab ab ab ab ab a ab a a ab ab a ab ab ab ab ab ab a ab ab ab a ab a ab a a ab ab ab ab a ab ab ab
*HyS0002.3244393 D1.10 ab ab a a a ab ab a ab ab ab a ab ab a ab a a ab ab a a ab a ab ab ab ab a ab ab ab ab ab ab ab ab ab a a ab ab a a a ab ab ab ab ab ab a ab ab ab ab ab ab ab a ab a a ab ab a ab ab ab ab ab ab a ab ab ab a ab a ab a a ab ab ab ab a ab ab ab
*HyS0002.3251899 D1.10 ab ab a a a ab ab a ab ab ab a ab ab a ab a a ab ab a a ab a ab ab ab ab a ab ab ab ab ab ab ab ab ab a a ab ab a a a ab ab ab ab ab ab a ab ab ab ab ab ab ab a ab a a ab ab a ab ab ab ab ab ab a ab ab ab a ab a ab a a ab ab ab ab a ab ab ab
*HyS0002.3293955 D1.10 ab ab a a a ab ab a ab ab ab a ab ab ab ab a a ab ab a a ab a ab ab ab ab a ab ab ab ab ab ab ab ab ab a a ab ab a a a ab ab ab ab ab ab a ab ab ab ab ab ab ab a ab a a ab ab a ab ab ab ab ab ab a ab ab ab a ab a ab a a ab ab ab ab a ab ab ab
*HyS0002.3303850 D1.10 ab ab a a a ab ab a ab ab ab a ab ab ab ab a a ab ab a a ab a ab ab ab ab a ab ab ab ab ab ab ab ab ab a a ab ab a a a ab ab ab ab ab ab a ab ab ab ab ab ab ab a ab a a ab ab a ab ab ab ab ab ab a ab ab ab a ab a ab a a ab ab ab ab a ab ab ab
*HyS0002.3327539 D1.10 ab ab a a a ab ab a ab ab ab a ab ab ab ab a a ab ab a a ab a ab ab ab ab a ab ab ab ab ab ab ab ab ab a a ab ab a a a ab ab ab ab ab ab a ab ab ab ab ab ab ab a ab a a ab ab a ab ab ab ab ab ab a ab ab ab a ab a ab a a ab ab ab ab a ab ab ab
*HyS0002.3336236 D1.10 ab ab a a a ab ab a ab ab ab a ab ab ab ab a a ab ab a a ab a ab ab ab ab a ab ab ab ab ab ab ab ab ab a a ab ab a a a ab ab ab ab ab ab a ab ab ab ab ab ab ab a ab a a ab ab a ab ab ab ab ab ab a ab ab ab a ab a ab a a ab ab ab ab a ab ab ab
*HyS0002.3341882 D1.10 ab ab a a a ab ab a ab ab ab a ab ab ab ab a a ab ab a a ab a ab ab ab ab a ab ab ab ab ab ab ab ab ab ab a ab ab a a a ab ab ab ab ab ab a ab ab ab ab ab ab ab a ab a a ab ab a ab ab ab ab ab ab a ab ab ab a ab a ab a a ab ab ab ab a ab ab ab
*HyS0002.3347852 D1.10 ab ab a a a ab ab a ab ab ab a ab ab ab ab a a ab ab a a ab a ab ab ab ab a ab ab ab ab ab ab ab ab ab ab a ab ab a a a ab ab ab ab ab ab a ab ab ab ab ab ab ab a ab a a ab ab a ab ab ab ab ab ab a ab ab ab a ab a ab a a ab ab ab ab a ab ab ab
*HyS0002.3353624 D1.10 ab ab a a a ab ab a ab ab ab a ab ab ab ab a a ab ab a a ab a ab ab ab ab a ab ab ab ab ab ab ab ab ab ab a ab ab a a a ab ab ab ab ab ab a ab ab ab ab ab ab ab a ab a a ab ab a ab ab ab ab ab ab a ab ab ab a ab a ab a a ab ab ab ab a ab ab ab
*HyS0002.3358916 D1.10 ab ab a a a ab ab a ab ab ab a ab ab ab ab a a ab ab a a ab a ab ab ab ab a ab ab ab ab ab ab ab ab ab ab a ab ab a a a ab ab ab ab ab ab a ab ab ab ab ab ab ab a ab a a ab ab a ab ab ab ab ab ab a ab ab ab a ab a ab a a ab ab ab ab a ab ab ab
*HyS0002.3364419 D1.10 ab ab a a a ab ab a ab ab ab a ab ab ab ab a a ab ab a ab ab a ab ab ab ab a ab ab ab ab ab ab ab ab ab ab a ab ab a a a ab ab ab ab ab ab a ab ab ab ab ab ab ab a ab a a ab ab a ab ab ab ab ab ab a ab ab ab a ab a ab a a ab ab ab ab a ab ab ab
*HyS0002.3377494 D1.10 ab ab a a a ab ab a ab ab ab a ab ab ab ab a a ab ab a ab ab a ab ab ab ab a ab ab ab ab ab ab ab ab ab ab a ab ab a a a ab ab ab ab ab ab a ab ab ab ab ab ab ab a ab a a ab ab a ab ab ab ab ab ab a ab ab ab a ab a ab a a ab ab ab ab a ab ab ab
*HyS0002.3382511 D1.10 ab ab a a a ab ab a ab ab ab a ab ab ab ab a a ab ab a ab ab a ab ab ab ab a ab ab ab ab ab ab ab ab ab ab a ab ab a a a ab ab ab ab ab ab a ab ab ab ab ab ab ab a ab a a ab ab a ab ab ab ab ab ab a ab ab ab a ab a ab a a ab ab ab ab a ab ab ab
*HyS0002.3388145 D1.10 ab ab a a a ab ab a ab ab ab a ab ab ab ab a a ab ab a ab ab a ab ab ab ab a ab ab ab ab ab ab ab ab ab ab a ab ab a a a ab ab ab ab ab ab a ab ab ab ab ab ab ab a ab a a ab ab a ab ab ab ab ab ab a ab ab ab a ab a ab a a ab ab ab ab a ab ab ab
*HyS0002.3406101 D1.10 ab ab a a a ab ab a ab ab ab a ab ab ab ab a a ab ab a ab ab a ab ab ab ab a ab ab ab ab ab ab ab ab ab ab a ab ab a a a ab ab ab ab ab ab a ab ab ab ab ab ab ab a ab a a ab ab a ab ab ab ab ab ab a ab ab ab a ab a ab a a ab ab ab ab a ab ab ab
*HyS0002.3420346 D1.10 ab ab a a a ab ab a ab ab ab a ab ab ab ab a a ab ab a ab ab a ab ab ab ab a ab ab ab ab ab ab ab ab ab ab a ab ab a a a ab ab ab ab ab ab a ab ab ab ab ab ab ab a ab a a ab ab a ab ab ab ab ab ab a ab ab ab a ab a ab a a ab ab ab ab a ab ab ab
*HyS0002.3460462 D1.10 ab ab a a a ab ab a ab ab ab a ab ab ab ab a a ab ab a ab ab a ab ab ab ab a ab ab ab ab ab ab ab ab ab ab a ab ab a a a ab ab ab ab ab ab a ab ab ab ab ab ab ab a ab a a ab ab a ab ab ab ab ab ab a ab ab ab a ab a ab a a ab ab ab ab a ab ab ab
*HyS0002.3466151 D1.10 ab ab a a a ab ab a ab ab ab a ab ab ab ab a a ab ab a ab ab a ab ab ab ab a ab ab ab ab ab ab ab ab ab ab a ab ab a a a ab ab ab ab ab ab a ab ab ab ab ab ab ab a ab a a ab ab a ab ab ab ab ab ab a ab ab ab a ab a ab a a ab ab ab ab a ab ab ab
*HyS0002.3475498 D1.10 ab ab a a a ab ab a ab ab ab a ab ab ab ab a a ab ab a ab ab a ab ab ab ab a ab ab ab ab ab ab ab ab ab ab a ab ab a a a ab ab ab ab ab ab a ab ab ab ab ab ab ab a ab a a ab ab a ab ab ab ab ab ab a ab ab ab a ab a ab a a ab ab ab ab a ab ab ab
*HyS0002.3480554 D1.10 ab ab a a a ab ab a ab ab ab a ab ab ab ab a a ab ab a ab ab a ab ab ab ab a ab ab ab ab ab ab ab ab ab ab a ab ab a a a ab ab ab ab ab ab a ab ab ab ab ab ab ab a ab a a ab ab a ab ab ab ab ab ab a ab ab ab a ab a ab a a ab ab ab ab a ab ab ab
*HyS0002.3485669 D1.10 ab ab a a a ab ab a ab ab ab a ab ab ab ab a a ab ab a ab ab a ab ab ab ab a ab ab ab ab ab ab ab ab ab ab a ab ab a a a ab ab ab ab ab ab a ab ab ab ab ab ab ab a ab a a ab ab a ab ab ab ab ab ab a ab ab ab a ab a ab a a ab ab ab ab a ab ab ab
*HyS0002.3495047 D1.10 ab ab a a a ab ab a ab ab ab a ab ab ab ab a a ab ab a ab ab a ab ab ab ab a ab ab ab ab ab ab ab ab ab ab a ab ab a a a ab ab ab ab ab ab a ab ab ab ab ab ab ab a ab a a ab ab a ab ab ab ab ab ab a ab ab ab a ab a ab a a ab ab ab ab a ab ab ab
*HyS0002.3503598 D1.10 ab ab a a a ab ab a ab ab ab a ab ab ab ab a a ab ab a ab ab a ab ab ab ab a ab ab ab ab ab ab ab ab ab ab a ab ab a a a ab ab ab ab ab ab a ab ab ab ab ab ab ab a ab a a ab ab a ab ab ab ab ab ab a ab ab ab a ab a ab a a ab ab ab ab a ab ab ab
*HyS0002.3510974 D1.10 ab ab a a a ab ab a ab ab ab a ab ab ab ab a a ab ab a ab ab a ab ab ab ab a ab ab ab ab ab ab ab ab ab ab a ab ab a a a ab ab ab ab ab ab a ab ab ab ab ab ab ab a ab a a ab ab a ab ab ab ab ab ab a ab ab ab a ab a ab a a ab ab ab ab a ab ab ab
*HyS0002.3519172 D1.10 ab ab a a a ab ab a ab ab ab a ab ab ab ab a a ab ab a ab ab a ab ab ab ab a ab ab ab ab ab ab ab ab ab ab a ab ab a a a ab ab ab ab ab ab a ab ab ab ab ab ab ab a ab a a ab ab a ab ab ab ab ab ab a ab ab ab a ab a ab a a ab ab ab ab a ab ab ab
*HyS0002.3609444 D1.10 ab ab a a a ab ab a ab ab ab a ab ab ab ab a a ab ab a ab ab a ab ab ab ab a ab ab ab ab ab ab ab ab ab ab a ab ab a a a ab ab ab ab ab ab a ab ab ab ab ab ab ab a ab a a ab ab a ab ab ab ab ab ab a ab ab ab a ab a ab a a ab ab ab ab a ab ab ab
*HyS0002.3628225 D1.10 ab ab a a a ab ab a ab ab ab a ab ab ab ab a a ab ab a ab ab a ab ab ab ab a ab ab ab ab ab ab ab ab ab ab a ab ab a a a ab ab ab ab ab ab a ab ab ab ab ab ab ab a ab a a ab ab a ab ab ab ab ab ab a ab ab ab a ab a ab a a ab ab ab ab a ab ab ab
*HyS0002.3636317 D1.10 ab ab a a a ab ab a ab ab ab a ab ab ab ab a a ab ab a ab ab a ab ab ab ab a ab ab ab ab ab ab ab ab ab ab a ab ab a a a ab ab ab ab ab ab a ab ab ab ab ab ab ab a ab a a ab ab a ab ab ab ab ab ab a ab ab ab a ab a ab a a ab ab ab ab a ab ab ab
*HyS0002.3641725 D1.10 ab ab a a a ab ab a ab ab ab a ab ab ab ab a a ab ab a ab ab a ab ab ab ab a ab ab ab ab ab ab ab ab ab ab a ab ab a a a ab ab ab ab ab ab a ab ab ab ab ab ab ab a ab a a ab ab a ab ab ab ab ab ab a ab ab ab a ab a ab a a ab ab ab ab a ab ab ab
*HyS0002.3646745 D1.10 ab ab a a a ab ab a ab ab ab a ab ab ab ab a a ab ab a ab ab a ab ab ab ab a ab ab ab ab ab ab ab ab ab ab a ab ab a a a ab ab ab ab ab ab a ab ab ab ab ab ab ab a ab a a ab ab a ab ab ab ab ab ab a ab ab ab a ab a ab a a ab ab ab ab a ab ab ab
*HyS0002.3652203 D1.10 ab ab a a a ab ab a ab ab ab a ab ab ab ab a a ab ab a ab ab a ab ab ab ab a ab ab ab ab ab ab ab ab ab ab a ab ab a a a ab ab ab ab ab ab a ab ab ab ab ab ab ab a ab a a ab ab a ab ab ab ab ab ab a ab ab ab a ab a ab a a ab ab ab ab a ab ab ab
*HyS0002.3657653 D1.10 ab ab a a a ab ab a ab ab ab a ab ab ab ab a a ab ab a ab ab a ab ab ab ab a ab ab ab ab ab ab ab ab ab ab a ab ab a a a ab ab ab ab ab ab a ab ab ab ab ab ab ab a ab a a ab ab a ab ab ab ab ab ab a ab ab ab a ab a ab a a ab ab ab ab a ab ab ab
*HyS0002.3663125 D1.10 ab ab a a a ab ab a ab ab ab a ab ab ab ab a a ab ab a ab ab a ab ab ab ab a ab ab ab ab ab ab ab ab ab ab a ab ab a a a ab ab ab ab ab ab a ab ab ab ab ab ab ab a ab a a ab ab a ab ab ab ab ab ab a ab ab ab a ab a ab a a ab ab ab ab a ab ab ab
[truncated: 5,424,141 more chars]
