# Supplementary material for: XY sex determination in a cnidarian
Source: BMC Biol. 2023 Feb 13;21:32. doi: 10.1186/s12915-023-01532-2 (PMC9926710; doi:10.1186/s12915-023-01532-2)
Supplement: Supplementary file 11 — Additional file 11. A space-delimited text file of genotype data in R/Onemaps “.raw” format representing the male PT dataset. [file 12915_2023_1532_MOESM11_ESM.txt]

data type outcross 
90 22634 0 0 0
339_1 339_10 339_100 339_101 339_102 339_104 339_105 339_106 339_107 339_108 339_109 339_11 339_110 339_111 339_112 339_113 339_114 339_116 339_118 339_119 339_12 339_120 339_121 339_123 339_124 339_125 339_126 339_127 339_128 339_129 339_13 339_130 339_132 339_133 339_134 339_15 339_2 339_22 339_23 339_26A 339_3_r 339_46 339_47 339_49 339_5 339_50 339_51 339_52 339_53 339_54 339_55 339_56 339_59 339_60 339_61 339_62 339_63 339_64 339_65 339_66 339_67 339_68 339_69 339_7 339_70 339_71_r 339_72 339_73 339_74 339_75 339_76 339_77 339_78 339_8 339_80 339_81 339_82 339_83 339_84 339_87 339_88 339_89 339_9 339_90 339_91 339_92 339_93 339_96 339_97 339_99
*HyS0001.38453 D2.15 a a ab a a a ab a ab a a ab ab a a ab ab ab a a a ab a ab a a a ab ab ab a ab ab ab ab a ab a a a ab ab a a ab ab a ab a ab ab ab ab a a ab ab a ab a ab a a a a a ab a ab a a ab a a ab a a ab a ab a ab ab ab ab a ab ab ab ab
*HyS0001.56312 D2.15 ab ab a ab ab ab a ab a ab ab a a ab ab a a a ab ab ab a ab a ab ab ab a a a ab a a a a ab a ab ab ab a a ab ab a a ab a ab a a a a ab ab a a ab a ab a ab ab ab ab ab a ab a ab ab a ab ab a ab ab a ab a ab a a a a ab a a a a
*HyS0001.119429 D2.15 ab ab a ab ab ab a ab a ab ab a a ab ab a a a ab ab ab a ab a ab ab ab a a a ab a a a a ab a ab ab ab a a ab ab a a ab a ab a a a a ab ab a a ab a ab a ab ab ab ab ab a ab a ab ab a ab ab a ab ab a ab a ab a a a a ab a a a a
*HyS0001.153292 D2.15 a a ab a a a ab a ab a a ab ab a a ab ab ab a a a ab a ab a a a ab ab ab a ab ab ab ab a ab a a a ab ab a a ab ab a ab a ab ab ab ab a a ab ab a ab a ab a a a a a ab a ab a a ab a a ab a a ab a ab a ab ab ab ab a ab ab ab ab
*HyS0001.165906 D2.15 ab ab a ab ab ab a ab a ab ab a a ab ab a a a ab ab ab a ab a ab ab ab a a a ab a a a a ab a ab ab ab a a ab ab a a ab a ab a a a a ab ab a a ab a ab a ab ab ab ab ab a ab a ab ab a ab ab a ab ab a ab a ab a a a a ab a a a a
*HyS0001.195210 D2.15 ab ab a ab ab ab a ab a ab ab a a ab ab a a a ab ab ab a ab a ab ab ab a a a ab a a a a ab a ab ab ab a a ab ab a a ab a ab a a a a ab ab a a ab a ab a ab ab ab ab ab a ab a ab ab a ab ab a ab ab a ab a ab a a a a ab a a a a
*HyS0001.307456 D2.15 ab ab a ab ab ab a ab a ab ab a a ab ab a a a ab ab ab a ab a ab ab ab a a a ab a a a a ab a ab ab ab a a ab ab a a ab a ab a a a a ab ab a a ab a ab a ab ab ab ab ab a ab a ab ab a ab ab a ab ab a ab a ab a a a a ab a a a a
*HyS0001.316393 D2.15 ab ab a ab ab ab a ab a ab ab a a ab ab a a a ab ab ab a ab a ab ab ab a a a ab a a a a ab a ab ab ab a a ab ab a a ab a ab a a a a ab ab a a ab a ab a ab ab ab ab ab a ab a ab ab a ab ab a ab ab a ab a ab a a a a ab a a a a
*HyS0001.347995 D2.15 ab ab a ab ab ab a ab a ab ab a a ab ab a a a ab ab ab a ab a ab ab ab a a a ab a a a a ab a ab ab ab a a ab ab a a ab a ab a a a a ab ab a a ab a ab a ab ab ab ab ab a ab a ab ab a ab ab a ab ab a ab a ab a a a a ab a a a a
*HyS0001.375666 D2.15 ab ab a ab ab ab a ab a ab ab a a ab ab a a a ab ab ab a ab a ab ab ab a a a ab a a a a ab a ab ab ab a a ab ab a a ab a ab a a a a ab ab a a ab a ab a ab ab ab ab ab a ab a ab ab a ab ab a ab ab a ab a ab a a a a ab a a a a
*HyS0001.382980 D2.15 ab ab a ab ab ab a ab a ab ab a a ab ab a a a ab ab ab a ab a ab ab ab a a a ab a a a a ab a ab ab ab a a ab ab a a ab a ab a a a a ab ab a a ab a ab a ab ab ab ab ab a ab a ab ab a ab ab a ab ab a ab a ab a a a a ab a a a a
*HyS0001.405784 D2.15 a a ab a a a ab a ab a a ab ab a a ab ab ab a a a ab a ab a a a ab ab ab a ab ab ab ab a ab a a a ab ab a a ab ab a ab a ab ab ab ab a a ab ab a ab a ab a a a a a ab a ab a a ab a a ab a a ab a ab a ab ab ab ab a ab ab ab ab
*HyS0001.510584 D2.15 ab ab a ab ab ab a ab a ab ab a a ab ab a a a ab ab ab a ab a ab ab ab a a a ab a a a a ab a ab ab ab a a ab ab a a ab a ab a a a a ab ab a a ab a ab a ab ab ab ab ab a ab a ab ab a ab ab a ab ab a ab a ab a a a a ab a a a a
*HyS0001.531591 D2.15 ab ab a ab ab ab a ab a ab ab a a ab ab a a a ab ab ab a ab a ab ab ab a a a ab a a a a ab a ab ab ab a a ab ab a a ab a ab a a a a ab ab a a ab a ab a ab ab ab ab ab a ab a ab ab a ab ab a ab ab a ab a ab a a a a ab a a a a
*HyS0001.539309 D2.15 a a ab a a a ab a ab a a ab ab a a ab ab ab a a a ab a ab a a a ab ab ab a ab ab ab ab a ab a a a ab ab a a ab ab a ab a ab ab ab ab a a ab ab a ab a ab a a a a a ab a ab a a ab a a ab a a ab a ab a ab ab ab ab a ab ab ab ab
*HyS0001.553459 D2.15 ab ab a ab ab ab a ab a ab ab a a ab ab a a a ab ab ab a ab a ab ab ab a a a ab a a a a ab a ab ab ab a a ab ab a a ab a ab a a a a ab ab a a ab a ab a ab ab ab ab ab a ab a ab ab a ab ab a ab ab a ab a ab a a a a ab a a a a
*HyS0001.571969 D2.15 ab ab a ab ab ab a ab a ab ab a a ab ab a a a ab ab ab a ab a ab ab ab a a a ab a a a a ab a ab ab ab a a ab ab a a ab a ab a a a a ab ab a a ab a ab a ab ab ab ab ab a ab a ab ab a ab ab a ab ab a ab a ab a a a a ab a a a a
*HyS0001.592087 D2.15 a a ab a a a ab a ab a a ab ab a a ab ab ab a a a ab a ab a a a ab ab ab a ab ab ab ab a ab a a a ab ab a a ab ab a ab a ab ab ab ab a a ab ab a ab a ab a a a a a ab a ab a a ab a a ab a a ab a ab a ab ab ab ab a ab ab ab ab
*HyS0001.617026 D2.15 ab ab a ab ab ab a ab a ab ab a a ab ab a a a ab ab ab a ab a ab ab ab a a a ab a a a a ab a ab ab ab a a ab ab a a ab a ab a a a a ab ab a a ab a ab a ab ab ab ab ab a ab a ab ab a ab ab a ab ab a ab a ab a a a a ab a a a a
*HyS0001.623202 D2.15 ab ab a ab ab ab a ab a ab ab a a ab ab a a a ab ab ab a ab a ab ab ab a a a ab a a a a ab a ab ab ab a a ab ab a a ab a ab a a a a ab ab a a ab a ab a ab ab ab ab ab a ab a ab ab a ab ab a ab ab a ab a ab a a a a ab a a a a
*HyS0001.628732 D2.15 ab ab a ab ab ab a ab a ab ab a a ab ab a a a ab ab ab a ab a ab ab ab a a a ab a a a a ab a ab ab ab a a ab ab a a ab a ab a a a a ab ab a a ab a ab a ab ab ab ab ab a ab a ab ab a ab ab a ab ab a ab a ab a a a a ab a a a a
*HyS0001.636362 D2.15 a a ab a a a ab a ab a a ab ab a a ab ab ab a a a ab a ab a a a ab ab ab a ab ab ab ab a ab a a a ab ab a a ab ab a ab a ab ab ab ab a a ab ab a ab a ab a a a a a ab a ab a a ab a a ab a a ab a ab a ab ab ab ab a ab ab ab ab
*HyS0001.644866 D2.15 ab ab a ab ab ab a ab a ab ab a a ab ab a a a ab ab ab a ab a ab ab ab a a a ab a a a a ab a ab ab ab a a ab ab a a ab a ab a a a a ab ab a a ab a ab a ab ab ab ab ab a ab a ab ab a ab ab a ab ab a ab a ab a a a a ab a a a a
*HyS0001.649908 D2.15 a a ab a a a ab a ab a a ab ab a a ab ab ab a a a ab a ab a a a ab ab ab a ab ab ab ab a ab a a a ab ab a a ab ab a ab a ab ab ab ab a a ab ab a ab a ab a a a a a ab a ab a a ab a a ab a a ab a ab a ab ab ab ab a ab ab ab ab
*HyS0001.659946 D2.15 ab ab a ab ab ab a ab a ab ab a a ab ab a a a ab ab ab a ab a ab ab ab a a a ab a a a a ab a ab ab ab a a ab ab a a ab a ab a a a a ab ab a a ab a ab a ab ab ab ab ab a ab a ab ab a ab ab a ab ab a ab a ab a a a a ab a a a a
*HyS0001.698426 D2.15 a a ab a a a ab a ab a a ab ab a a ab ab ab a a a ab a ab a a a ab ab ab a ab ab ab ab a ab a a a ab ab a a ab ab a ab a ab ab ab ab a a ab ab a ab a ab a a a a a ab a ab a a ab a a ab a a ab a ab a ab ab ab ab a ab ab ab ab
*HyS0001.799347 D2.15 ab ab a ab ab ab a ab a ab ab a a ab ab a a a ab ab ab a ab a ab ab ab a a a ab a a a a ab a ab ab ab a a ab ab a a ab a ab a a a a ab ab a a ab a ab a ab ab ab ab ab a ab a ab ab a ab ab a ab ab a ab a ab a a a a ab a a a a
*HyS0001.814026 D2.15 a a ab a a a ab a ab a a ab ab a a ab ab ab a a a ab a ab a a a ab ab ab a ab ab ab ab a ab a a a ab ab a a ab ab a ab a ab ab ab ab a a ab ab a ab a ab a a a a a ab a ab a a ab a a ab a a ab a ab a ab ab ab ab a ab ab ab ab
*HyS0001.840299 D2.15 ab ab a ab ab ab a ab a ab ab a a ab ab a a a ab ab ab a ab a ab ab ab a a a ab a a a a ab a ab ab ab a a ab ab a a ab a ab a a a a ab ab a a ab a ab a ab ab ab ab ab a ab a ab ab a ab ab a ab ab a ab a ab a a a a ab a a a a
*HyS0001.848010 D2.15 a a ab a a a ab a ab a a ab ab a a ab ab ab a a a ab a ab a a a ab ab ab a ab ab ab ab a ab a a a ab ab a a ab ab a ab a ab ab ab ab a a ab ab a ab a ab a a a a a ab a ab a a ab a a ab a a ab a ab a ab ab ab ab a ab ab ab ab
*HyS0001.853034 D2.15 ab ab a ab ab ab a ab a ab ab a a ab ab a a a ab ab ab a ab a ab ab ab a a a ab a a a a ab a ab ab ab a a ab ab a a ab a ab a a a a ab ab a a ab a ab a ab ab ab ab ab a ab a ab ab a ab ab a ab ab a ab a ab a a a a ab a a a a
*HyS0001.865759 D2.15 ab ab a ab ab ab a ab a ab ab a a ab ab a a a ab ab ab a ab a ab ab ab a a a ab a a a a ab a ab ab ab a a ab ab a a ab a ab a a a a ab ab a a ab a ab a ab ab ab ab ab a ab a ab ab a ab ab a ab ab a ab a ab a a a a ab a a a a
*HyS0001.872257 D2.15 ab ab a ab ab ab a ab a ab ab a a ab ab a a a ab ab ab a ab a ab ab ab a a a ab a a a a ab a ab ab ab a a ab ab a a ab a ab a a a a ab ab a a ab a ab a ab ab ab ab ab a ab a ab ab a ab ab a ab ab a ab a ab a a a a ab a a a a
*HyS0001.877504 D2.15 ab ab a ab ab ab a ab a ab ab a a ab ab a a a ab ab ab a ab a ab ab ab a a a ab a a a a ab a ab ab ab a a ab ab a a ab a ab a a a a ab ab a a ab a ab a ab ab ab ab ab a ab a ab ab a ab ab a ab ab a ab a ab a a a a ab a a a a
*HyS0001.884022 D2.15 ab ab a ab ab ab a ab a ab ab a a ab ab a a a ab ab ab a ab a ab ab ab a a a ab a a a a ab a ab ab ab a a ab ab a a ab a ab a a a a ab ab a a ab a ab a ab ab ab ab ab a ab a ab ab a ab ab a ab ab a ab a ab a a a a ab a a a a
*HyS0001.890293 D2.15 ab ab a ab ab ab a ab a ab ab a a ab ab a a a ab ab ab a ab a ab ab ab a a a ab a a a a ab a ab ab ab a a ab ab a a ab a ab a a a a ab ab a a ab a ab a ab ab ab ab ab a ab a ab ab a ab ab a ab ab a ab a ab a a a a ab a a a a
*HyS0001.896355 D2.15 ab ab a ab ab ab a ab a ab ab a a ab ab a a a ab ab ab a ab a ab ab ab a a a ab a a a a ab a ab ab ab a a ab ab a a ab a ab a a a a ab ab a a ab a ab a ab ab ab ab ab a ab a ab ab a ab ab a ab ab a ab a ab a a a a ab a a a a
*HyS0001.902249 D2.15 ab ab a ab ab ab a ab a ab ab a a ab ab a a a ab ab ab a ab a ab ab ab a a a ab a a a a ab a ab ab ab a a ab ab a a ab a ab a a a a ab ab a a ab a ab a ab ab ab ab ab a ab a ab ab a ab ab a ab ab a ab a ab a a a a ab a a a a
*HyS0001.907376 D2.15 ab ab a ab ab ab a ab a ab ab a a ab ab a a a ab ab ab a ab a ab ab ab a a a ab a a a a ab a ab ab ab a a ab ab a a ab a ab a a a a ab ab a a ab a ab a ab ab ab ab ab a ab a ab ab a ab ab a ab ab a ab a ab a a a a ab a a a a
*HyS0001.913267 D2.15 ab ab a ab ab ab a ab a ab ab a a ab ab a a a ab ab ab a ab a ab ab ab a a a ab a a a a ab a ab ab ab a a ab ab a a ab a ab a a a a ab ab a a ab a ab a ab ab ab ab ab a ab a ab ab a ab ab a ab ab a ab a ab a a a a ab a a a a
*HyS0001.919887 D2.15 ab ab a ab ab ab a ab a ab ab a a ab ab a a a ab ab ab a ab a ab ab ab a a a ab a a a a ab a ab ab ab a a ab ab a a ab a ab a a a a ab ab a a ab a ab a ab ab ab ab ab a ab a ab ab a ab ab a ab ab a ab a ab a a a a ab a a a a
*HyS0001.925420 D2.15 a a ab a a a ab a ab a a ab ab a a ab ab ab a a a ab a ab a a a ab ab ab a ab ab ab ab a ab a a a ab ab a a ab ab a ab a ab ab ab ab a a ab ab a ab a ab a a a a a ab a ab a a ab a a ab a a ab a ab a ab ab ab ab a ab ab ab ab
*HyS0001.930440 D2.15 ab ab a ab ab ab a ab a ab ab a a ab ab a a a ab ab ab a ab a ab ab ab a a a ab a a a a ab a ab ab ab a a ab ab a a ab a ab a a a a ab ab a a ab a ab a ab ab ab ab ab a ab a ab ab a ab ab a ab ab a ab a ab a a a a ab a a a a
*HyS0001.952095 D2.15 a a ab a a a ab a ab a a ab ab a a ab ab ab a a a ab a ab a a a ab ab ab a ab ab ab ab a ab a a a ab ab a a ab ab a ab a ab ab ab ab a a ab ab a ab a ab a a a a a ab a ab a a ab a a ab a a ab a ab a ab ab ab ab a ab ab ab ab
*HyS0001.957550 D2.15 ab ab a ab ab ab a ab a ab ab a a ab ab a a a ab ab ab a ab a ab ab ab a a a ab a a a a ab a ab ab ab a a ab ab a a ab a ab a a a a ab ab a a ab a ab a ab ab ab ab ab a ab a ab ab a ab ab a ab ab a ab a ab a a a a ab a a a a
*HyS0001.966073 D2.15 ab ab a ab ab ab a ab a ab ab a a ab ab a a a ab ab ab a ab a ab ab ab a a a ab a a a a ab a ab ab ab a a ab ab a a ab a ab a a a a ab ab a a ab a ab a ab ab ab ab ab a ab a ab ab a ab ab a ab ab a ab a ab a a a a ab a a a a
*HyS0001.975613 D2.15 a a ab a a a ab a ab a a ab ab a a ab ab ab a a a ab a ab a a a ab ab ab a ab ab ab ab a ab a a a ab ab a a ab ab a ab a ab ab ab ab a a ab ab a ab a ab a a a a a ab a ab a a ab a a ab a a ab a ab a ab ab ab ab a ab ab ab ab
*HyS0001.983348 D2.15 ab ab a ab ab ab a ab a ab ab a a ab ab a a a ab ab ab a ab a ab ab ab a a a ab a a a a ab a ab ab ab a a ab ab a a ab a ab a a a a ab ab a a ab a ab a ab ab ab ab ab a ab a ab ab a ab ab a ab ab a ab a ab a a a a ab a a a a
*HyS0001.991448 D2.15 ab ab a ab ab ab a ab a ab ab a a ab ab a a a ab ab ab a ab a ab ab ab a a a ab a a a a ab a ab ab ab a a ab ab a a ab a ab a a a a ab ab a a ab a ab a ab ab ab ab ab a ab a ab ab a ab ab a ab ab a ab a ab a a a a ab a a a a
*HyS0001.1045997 D2.15 a a ab a a a ab a ab a a ab ab a a ab ab ab a a a ab a ab a a a ab ab ab a ab ab ab ab a ab a a a ab ab a a ab ab a ab a ab ab ab ab a a ab ab a ab a ab a a a a a ab a ab a a ab a a ab a a ab a ab a ab ab ab ab a ab ab ab ab
*HyS0001.1074643 D2.15 a a ab a a a ab a ab a a ab ab a a ab ab ab a a a ab a ab a a a ab ab ab a ab ab ab ab a ab a a a ab ab a a ab ab a ab a ab ab ab ab a a ab ab a ab a ab a a a a a ab a ab a a ab a a ab a a ab a ab a ab ab ab ab a ab ab ab ab
*HyS0001.1081581 D2.15 ab ab a ab ab ab a ab a ab ab a a ab ab a a a ab ab ab a ab a ab ab ab a a a ab a a a a ab a ab ab ab a a ab ab a a ab a ab a a a a ab ab a a ab a ab a ab ab ab ab ab a ab a ab ab a ab ab a ab ab a ab a ab a a a a ab a a a a
*HyS0001.1087777 D2.15 a a ab a a a ab a ab a a ab ab a a ab ab ab a a a ab a ab a a a ab ab ab a ab ab ab ab a ab a a a ab ab a a ab ab a ab a ab ab ab ab a a ab ab a ab a ab a a a a a ab a ab a a ab a a ab a a ab a ab a ab ab ab ab a ab ab ab ab
*HyS0001.1093051 D2.15 ab ab a ab ab ab a ab a ab ab a a ab ab a a a ab ab ab a ab a ab ab ab a a a ab a a a a ab a ab ab ab a a ab ab a a ab a ab a a a a ab ab a a ab a ab a ab ab ab ab ab a ab a ab ab a ab ab a ab ab a ab a ab a a a a ab a a a a
*HyS0001.1098102 D2.15 a a ab a a a ab a ab a a ab ab a a ab ab ab a a a ab a ab a a a ab ab ab a ab ab ab ab a ab a a a ab ab a a ab ab a ab a ab ab ab ab a a ab ab a ab a ab a a a a a ab a ab a a ab a a ab a a ab a ab a ab ab ab ab a ab ab ab ab
*HyS0001.1103119 D2.15 a a ab a a a ab a ab a a ab ab a a ab ab ab a a a ab a ab a a a ab ab ab a ab ab ab ab a ab a a a ab ab a a ab ab a ab a ab ab ab ab a a ab ab a ab a ab a a a a a ab a ab a a ab a a ab a a ab a ab a ab ab ab ab a ab ab ab ab
*HyS0001.1108298 D2.15 ab ab a ab ab ab a ab a ab ab a a ab ab a a a ab ab ab a ab a ab ab ab a a a ab a a a a ab a ab ab ab a a ab ab a a ab a ab a a a a ab ab a a ab a ab a ab ab ab ab ab a ab a ab ab a ab ab a ab ab a ab a ab a a a a ab a a a a
*HyS0001.1113357 D2.15 ab ab a ab ab ab a ab a ab ab a a ab ab a a a ab ab ab a ab a ab ab ab a a a ab a a a a ab a ab ab ab a a ab ab a a ab a ab a a a a ab ab a a ab a ab a ab ab ab ab ab a ab a ab ab a ab ab a ab ab a ab a ab a a a a ab a a a a
*HyS0001.1121729 D2.15 a a ab a a a ab a ab a a ab ab a a ab ab ab a a a ab a ab a a a ab ab ab a ab ab ab ab a ab a a a ab ab a a ab ab a ab a ab ab ab ab a a ab ab a ab a ab a a a a a ab a ab a a ab a a ab a a ab a ab a ab ab ab ab a ab ab ab ab
*HyS0001.1127422 D2.15 a a ab a a a ab a ab a a ab ab a a ab ab ab a a a ab a ab a a a ab ab ab a ab ab ab ab a ab a a a ab ab a a ab ab a ab a ab ab ab ab a a ab ab a ab a ab a a a a a ab a ab a a ab a a ab a a ab a ab a ab ab ab ab a ab ab ab ab
*HyS0001.1134084 D2.15 ab ab a ab ab ab a ab a ab ab a a ab ab a a a ab ab ab a ab a ab ab ab a a a ab a a a a ab a ab ab ab a a ab ab a a ab a ab a a a a ab ab a a ab a ab a ab ab ab ab ab a ab a ab ab a ab ab a ab ab a ab a ab a a a a ab a a a a
*HyS0001.1139181 D2.15 ab ab a ab ab ab a ab a ab ab a a ab ab a a a ab ab ab a ab a ab ab ab a a a ab a a a a ab a ab ab ab a a ab ab a a ab a ab a a a a ab ab a a ab a ab a ab ab ab ab ab a ab a ab ab a ab ab a ab ab a ab a ab a a a a ab a a a a
*HyS0001.1144818 D2.15 ab ab a ab ab ab a ab a ab ab a a ab ab a a a ab ab ab a ab a ab ab ab a a a ab a a a a ab a ab ab ab a a ab ab a a ab a ab a a a a ab ab a a ab a ab a ab ab ab ab ab a ab a ab ab a ab ab a ab ab a ab a ab a a a a ab a a a a
*HyS0001.1149886 D2.15 ab ab a ab ab ab a ab a ab ab a a ab ab a a a ab ab ab a ab a ab ab ab a a a ab a a a a ab a ab ab ab a a ab ab a a ab a ab a a a a ab ab a a ab a ab a ab ab ab ab ab a ab a ab ab a ab ab a ab ab a ab a ab a a a a ab a a a a
*HyS0001.1154920 D2.15 ab ab a ab ab ab a ab a ab ab a a ab ab a a a ab ab ab a ab a ab ab ab a a a ab a a a a ab a ab ab ab a a ab ab a a ab a ab a a a a ab ab a a ab a ab a ab ab ab ab ab a ab a ab ab a ab ab a ab ab a ab a ab a a a a ab a a a a
*HyS0001.1163586 D2.15 a a ab a a a ab a ab a a ab ab a a ab ab ab a a a ab a ab a a a ab ab ab a ab ab ab ab a ab a a a ab ab a a ab ab a ab a ab ab ab ab a a ab ab a ab a ab a a a a a ab a ab a a ab a a ab a a ab a ab a ab ab ab ab a ab ab ab ab
*HyS0001.1169530 D2.15 a a ab a a a ab a ab a a ab ab a a ab ab ab a a a ab a ab a a a ab ab ab a ab ab ab ab a ab a a a ab ab a a ab ab a ab a ab ab ab ab a a ab ab a ab a ab a a a a a ab a ab a a ab a a ab a a ab a ab a ab ab ab ab a ab ab ab ab
*HyS0001.1175162 D2.15 ab ab a ab ab ab a ab a ab ab a a ab ab a a a ab ab ab a ab a ab ab ab a a a ab a a a a ab a ab ab ab a a ab ab a a ab a ab a a a a ab ab a a ab a ab a ab ab ab ab ab a ab a ab ab a ab ab a ab ab a ab a ab a a a a ab a a a a
*HyS0001.1180670 D2.15 a a ab a a a ab a ab a a ab ab a a ab ab ab a a a ab a ab a a a ab ab ab a ab ab ab ab a ab a a a ab ab a a ab ab a ab a ab ab ab ab a a ab ab a ab a ab a a a a a ab a ab a a ab a a ab a a ab a ab a ab ab ab ab a ab ab ab ab
*HyS0001.1186012 D2.15 a a ab a a a ab a ab a a ab ab a a ab ab ab a a a ab a ab a a a ab ab ab a ab ab ab ab a ab a a a ab ab a a ab ab a ab a ab ab ab ab a a ab ab a ab a ab a a a a a ab a ab a a ab a a ab a a ab a ab a ab ab ab ab a ab ab ab ab
*HyS0001.1192970 D2.15 a a ab a a a ab a ab a a ab ab a a ab ab ab a a a ab a ab a a a ab ab ab a ab ab ab ab a ab a a a ab ab a a ab ab a ab a ab ab ab ab a a ab ab a ab a ab a a a a a ab a ab a a ab a a ab a a ab a ab a ab ab ab ab a ab ab ab ab
*HyS0001.1201801 D2.15 a a ab a a a ab a ab a a ab ab a a ab ab ab a a a ab a ab a a a ab ab ab a ab ab ab ab a ab a a a ab ab a a ab ab a ab a ab ab ab ab a a ab ab a ab a ab a a a a a ab a ab a a ab a a ab a a ab a ab a ab ab ab ab a ab ab ab ab
*HyS0001.1207640 D2.15 a a ab a a a ab a ab a a ab ab a a ab ab ab a a a ab a ab a a a ab ab ab a ab ab ab ab a ab a a a ab ab a a ab ab a ab a ab ab ab ab a a ab ab a ab a ab a a a a a ab a ab a a ab a a ab a a ab a ab a ab ab ab ab a ab ab ab ab
*HyS0001.1212777 D2.15 ab ab a ab ab ab a ab a ab ab a a ab ab a a a ab ab ab a ab a ab ab ab a a a ab a a a a ab a ab ab ab a a ab ab a a ab a ab a a a a ab ab a a ab a ab a ab ab ab ab ab a ab a ab ab a ab ab a ab ab a ab a ab a a a a ab a a a a
*HyS0001.1217972 D2.15 ab ab a ab ab ab a ab a ab ab a a ab ab a a a ab ab ab a ab a ab ab ab a a a ab a a a a ab a ab ab ab a a ab ab a a ab a ab a a a a ab ab a a ab a ab a ab ab ab ab ab a ab a ab ab a ab ab a ab ab a ab a ab a a a a ab a a a a
*HyS0001.1222989 D2.15 ab ab a ab ab ab a ab a ab ab a a ab ab a a a ab ab ab a ab a ab ab ab a a a ab a a a a ab a ab ab ab a a ab ab a a ab a ab a a a a ab ab a a ab a ab a ab ab ab ab ab a ab a ab ab a ab ab a ab ab a ab a ab a a a a ab a a a a
*HyS0001.1228084 D2.15 ab ab a ab ab ab a ab a ab ab a a ab ab a a a ab ab ab a ab a ab ab ab a a a ab a a a a ab a ab ab ab a a ab ab a a ab a ab a a a a ab ab a a ab a ab a ab ab ab ab ab a ab a ab ab a ab ab a ab ab a ab a ab a a a a ab a a a a
*HyS0001.1233609 D2.15 ab ab a ab ab ab a ab a ab ab a a ab ab a a a ab ab ab a ab a ab ab ab a a a ab a a a a ab a ab ab ab a a ab ab a a ab a ab a a a a ab ab a a ab a ab a ab ab ab ab ab a ab a ab ab a ab ab a ab ab a ab a ab a a a a ab a a a a
*HyS0001.1238880 D2.15 ab ab a ab ab ab a ab a ab ab a a ab ab a a a ab ab ab a ab a ab ab ab a a a ab a a a a ab a ab ab ab a a ab ab a a ab a ab a a a a ab ab a a ab a ab a ab ab ab ab ab a ab a ab ab a ab ab a ab ab a ab a ab a a a a ab a a a a
*HyS0001.1246299 D2.15 ab ab a ab ab ab a ab a ab ab a a ab ab a a a ab ab ab a ab a ab ab ab a a a ab a a a a ab a ab ab ab a a ab ab a a ab a ab a a a a ab ab a a ab a ab a ab ab ab ab ab a ab a ab ab a ab ab a ab ab a ab a ab a a a a ab a a a a
*HyS0001.1251501 D2.15 ab ab a ab ab ab a ab a ab ab a a ab ab a a a ab ab ab a ab a ab ab ab a a a ab a a a a ab a ab ab ab a a ab ab a a ab a ab a a a a ab ab a a ab a ab a ab ab ab ab ab a ab a ab ab a ab ab a ab ab a ab a ab a a a a ab a a a a
*HyS0001.1323448 D2.15 ab ab a ab ab ab a ab a ab ab a a ab ab a a a ab ab ab a ab a ab ab ab a a a ab a a a a ab a ab ab ab a a ab ab a a ab a ab a a a a ab ab a a ab a ab a ab ab ab ab ab a ab a ab ab a ab ab a ab ab a ab a ab a a a a ab a a a a
*HyS0001.1331053 D2.15 a a ab a a a ab a ab a a ab ab a a ab ab ab a a a ab a ab a a a ab ab ab a ab ab ab ab a ab a a a ab ab a a ab ab a ab a ab ab ab ab a a ab ab a ab a ab a a a a a ab a ab a a ab a a ab a a ab a ab a ab ab ab ab a ab ab ab ab
*HyS0001.1343167 D2.15 a a ab a a a ab a ab a a ab ab a a ab ab ab a a a ab a ab a a a ab ab ab a ab ab ab ab a ab a a a ab ab a a ab ab a ab a ab ab ab ab a a ab ab a ab a ab a a a a a ab a ab a a ab a a ab a a ab a ab a ab ab ab ab a ab ab ab ab
*HyS0001.1357945 D2.15 a a ab a a a ab a ab a a ab ab a a ab ab ab a a a ab a ab a a a ab ab ab a ab ab ab ab a ab a a a ab ab a a ab ab a ab a ab ab ab ab a a ab ab a ab a ab a a a a a ab a ab a a ab a a ab a a ab a ab a ab ab ab ab a ab ab ab ab
*HyS0001.1363802 D2.15 a a ab a a a ab a ab a a ab ab a a ab ab ab a a a ab a ab a a a ab ab ab a ab ab ab ab a ab a a a ab ab a a ab ab a ab a ab ab ab ab a a ab ab a ab a ab a a a a a ab a ab a a ab a a ab a a ab a ab a ab ab ab ab a ab ab ab ab
*HyS0001.1372117 D2.15 a a ab a a a ab a ab a a ab ab a a ab ab ab a a a ab a ab a a a ab ab ab a ab ab ab ab a ab a a a ab ab a a ab ab a ab a ab ab ab ab a a ab ab a ab a ab a a a a a ab a ab a a ab a a ab a a ab a ab a ab ab ab ab a ab ab ab ab
*HyS0001.1379408 D2.15 a a ab a a a ab a ab a a ab ab a a ab ab ab a a a ab a ab a a a ab ab ab a ab ab ab ab a ab a a a ab ab a a ab ab a ab a ab ab ab ab a a ab ab a ab a ab a a a a a ab a ab a a ab a a ab a a ab a ab a ab ab ab ab a ab ab ab ab
*HyS0001.1385325 D2.15 ab ab a ab ab ab a ab a ab ab a a ab ab a a a ab ab ab a ab a ab ab ab a a a ab a a a a a a ab ab ab a a ab ab a a ab a ab a a a a ab ab a a ab a ab a ab ab ab ab ab a ab a ab ab a ab ab a ab ab a ab a ab a a a a ab a a a a
*HyS0001.1455873 D2.15 ab ab a ab ab ab a ab a ab ab a a ab ab a a a ab ab ab a ab a ab ab ab a a a ab a a a a ab a ab ab ab a a ab ab a a ab a ab a a a a ab ab a a ab a ab a ab ab ab ab ab a ab a ab ab a ab ab a ab ab a ab a ab a a a a ab a a a a
*HyS0001.1485547 D2.15 ab ab a ab ab ab a ab a ab ab a a ab ab a a a ab ab ab a ab a ab ab ab a a a ab a a a a ab a ab ab ab a a ab ab a a ab a ab a a a a ab ab a a ab a ab a ab ab ab ab ab a ab a ab ab a ab ab a ab ab a ab a ab a a a a ab a a a a
*HyS0001.1495650 D2.15 a a ab a a a ab a ab a a ab ab a a ab ab ab a a a ab a ab a a a ab ab ab a ab ab ab ab a ab a a a ab ab a a ab ab a ab a ab ab ab ab a a ab ab a ab a ab a a a a a ab a ab a a ab a a ab a a ab a ab a ab ab ab ab a ab ab ab ab
*HyS0001.1501184 D2.15 a a ab a a a ab a ab a a ab ab a a ab ab ab a a a ab a ab a a a ab ab ab a ab ab ab ab a ab a a a ab ab a a ab ab a ab a ab ab ab ab a a ab ab a ab a ab a a a a a ab a ab a a ab a a ab a a ab a ab a ab ab ab ab a ab ab ab ab
*HyS0001.1506461 D2.15 ab ab a ab ab ab a ab a ab ab a a ab ab a a a ab ab ab a ab a ab ab ab a a a ab a a a a ab a ab ab ab a a ab ab a a ab a ab a a a a ab ab a a ab a ab a ab ab ab ab ab a ab a ab ab a ab ab a ab ab a ab a ab a a a a ab a a a a
*HyS0001.1511565 D2.15 ab ab a ab ab ab a ab a ab ab a a ab ab a a a ab ab ab a ab a ab ab ab a a a ab a a a a ab a ab ab ab a a ab ab a a ab a ab a a a a ab ab a a ab a ab a ab ab ab ab ab a ab a ab ab a ab ab a ab ab a ab a ab a a a a ab a a a a
*HyS0001.1516712 D2.15 ab ab a ab ab ab a ab a ab ab a a ab ab a a a ab ab ab a ab a ab ab ab a a a ab a a a a ab a ab ab ab a a ab ab a a ab a ab a a a a ab ab a a ab a ab a ab ab ab ab ab a ab a ab ab a ab ab a ab ab a ab a ab a a a a ab a a a a
*HyS0001.1529179 D2.15 a a ab a a a ab a ab a a ab ab a a ab ab ab a a a ab a ab a a a ab ab ab a ab ab ab ab a ab a a a ab ab a a ab ab a ab a ab ab ab ab a a ab ab a ab a ab a a a a a ab a ab a a ab a a ab a a ab a ab a ab ab ab ab a ab ab ab ab
*HyS0001.1534459 D2.15 a a ab a a a ab a ab a a ab ab a a ab ab ab a a a ab a ab a a a ab ab ab a ab ab ab ab a ab a a a ab ab a a ab ab a ab a ab ab ab ab a a ab ab a ab a ab a a a a a ab a ab a a ab a a ab a a ab a ab a ab ab ab ab a ab ab ab ab
*HyS0001.1546060 D2.15 ab ab a ab ab ab a ab a ab ab a a ab ab a a a ab ab ab a ab a ab ab ab a a a ab a a a a ab a ab ab ab a a ab ab a a ab a ab a a a a ab ab a a ab a ab a ab ab ab ab ab a ab a ab ab a ab ab a ab ab a ab a ab a a a a ab a a a a
*HyS0001.1555470 D2.15 ab ab a ab ab ab a ab a ab ab a a ab ab a a a ab ab ab a ab a ab ab ab a a a ab a a a a ab a ab ab ab a a ab ab a a ab a ab a a a a ab ab a a ab a ab a ab ab ab ab ab a ab a ab ab a ab ab a ab ab a ab a ab a a a a ab a a a a
*HyS0001.1575706 D2.15 a a ab a a a ab a ab a a ab ab a a ab ab ab a a a ab a ab a a a ab ab ab a ab ab ab ab a ab a a a ab ab a a ab ab a ab a ab ab ab ab a a ab ab a ab a ab a a a a a ab a ab a a ab a a ab a a ab a ab a ab ab ab ab a ab ab ab ab
*HyS0001.1583533 D2.15 a a ab a a a ab a ab a a ab ab a a ab ab ab a a a ab a ab a a a ab ab ab a ab ab ab ab a ab a a a ab ab a a ab ab a ab a ab ab ab ab a a ab ab a ab a ab a a a a a ab a ab a a ab a a ab a a ab a ab a ab ab ab ab a ab ab ab ab
*HyS0001.1588999 D2.15 a a ab a a a ab a ab a a ab ab a a ab ab ab a a a ab a ab a a a ab ab ab a ab ab ab ab a ab a a a ab ab a a ab ab a ab a ab ab ab ab a a ab ab a ab a ab a a a a a ab a ab a a ab a a ab a a ab a ab a ab ab ab ab a ab ab ab ab
*HyS0001.1594041 D2.15 a a ab a a a ab a ab a a ab ab a a ab ab ab a a a ab a ab a a a ab ab ab a ab ab ab ab a ab a a a ab ab a a ab ab a ab a ab ab ab ab a a ab ab a ab a ab a a a a a ab a ab a a ab a a ab a a ab a ab a ab ab ab ab a ab ab ab ab
*HyS0001.1599566 D2.15 ab ab a ab ab ab a ab a ab ab a a ab ab a a a ab ab ab a ab a ab ab ab a a a ab a a a a ab a ab ab ab a a ab ab a a ab a ab a a a a ab ab a a ab a ab a ab ab ab ab ab a ab a ab ab a ab ab a ab ab a ab a ab a a a a ab a a a a
*HyS0001.1604832 D2.15 ab ab a ab ab ab a ab a ab ab a a ab ab a a a ab ab ab a ab a ab ab ab a a a ab a a a a ab a ab ab ab a a ab ab a a ab a ab a a a a ab ab a a ab a ab a ab ab ab ab ab a ab a ab ab a ab ab a ab ab a ab a ab a a a a ab a a a a
*HyS0001.1609907 D2.15 a a ab a a a ab a ab a a ab ab a a ab ab ab a a a ab a ab a a a ab ab ab a ab ab ab ab a ab a a a ab ab a a ab ab a ab a ab ab ab ab a a ab ab a ab a ab a a a a a ab a ab a a ab a a ab a a ab a ab a ab ab ab ab a ab ab ab ab
*HyS0001.1619619 D2.15 a a ab a a a ab a ab a a ab ab a a ab ab ab a a a ab a ab a a a ab ab ab a ab ab ab ab a ab a a a ab ab a a ab ab a ab a ab ab ab ab a a ab ab a ab a ab a a a a a ab a ab a a ab a a ab a a ab a ab a ab ab ab ab a ab ab ab ab
*HyS0001.1624759 D2.15 ab ab a ab ab ab a ab a ab ab a a ab ab a a a ab ab ab a ab a ab ab ab a a a ab a a a a ab a ab ab ab a a ab ab a a ab a ab a a a a ab ab a a ab a ab a ab ab ab ab ab a ab a ab ab a ab ab a ab ab a ab a ab a a a a ab a a a a
*HyS0001.1629830 D2.15 a a ab a a a ab a ab a a ab ab a a ab ab ab a a a ab a ab a a a ab ab ab a ab ab ab ab a ab a a a ab ab a a ab ab a ab a ab ab ab ab a a ab ab a ab a ab a a a a a ab a ab a a ab a a ab a a ab a ab a ab ab ab ab a ab ab ab ab
*HyS0001.1636310 D2.15 ab ab a ab ab ab a ab a ab ab a a ab ab a a a ab ab ab a ab a ab ab ab a a a ab a a a a ab a ab ab ab a a ab ab a a ab a ab a a a a ab ab a a ab a ab a ab ab ab ab ab a ab a ab ab a ab ab a ab ab a ab a ab a a a a ab a a a a
*HyS0001.1641382 D2.15 a a ab a a a ab a ab a a ab ab a a ab ab ab a a a ab a ab a a a ab ab ab a ab ab ab ab a ab a a a ab ab a a ab ab a ab a ab ab ab ab a a ab ab a ab a ab a a a a a ab a ab a a ab a a ab a a ab a ab a ab ab ab ab a ab ab ab ab
*HyS0001.1652610 D2.15 ab ab a ab ab ab a ab a ab ab a a ab ab a a a ab ab ab a ab a ab ab ab a a a ab a a a a ab a ab ab ab a a ab ab a a ab a ab a a a a ab ab a a ab a ab a ab ab ab ab ab a ab a ab ab a ab ab a ab ab a ab a ab a a a a ab a a a a
*HyS0001.1681025 D2.15 ab ab a ab ab ab a ab a ab ab a a ab ab a a a ab ab ab a ab a ab ab ab a a a ab a a a a ab a ab ab ab a a ab ab a a ab a ab a a a a ab ab a a ab a ab a ab ab ab ab ab a ab a ab ab a ab ab a ab ab a ab a ab a a a a ab a a a a
*HyS0001.1694232 D2.15 ab ab a ab ab ab a ab a ab ab a a ab ab a a a ab ab ab a ab a ab ab ab a a a ab a a a a ab a ab ab ab a a ab ab a a ab a ab a a a a ab ab a a ab a ab a ab ab ab ab ab a ab a ab ab a ab ab a ab ab a ab a ab a a a a ab a a a a
*HyS0001.1748313 D2.15 ab ab a ab ab ab a ab a ab ab a a ab ab a a a ab ab ab a ab a ab ab ab a a a ab a a a a ab a ab ab ab a a ab ab a a ab a ab a a a a ab ab a a ab a ab a ab ab ab ab ab a ab a ab ab a ab ab a ab ab a ab a ab a a a a ab a a a a
*HyS0001.1753474 D2.15 ab ab a ab ab ab a ab a ab ab a a ab ab a a a ab ab ab a ab a ab ab ab a a a ab a a a a ab a ab ab ab a a ab ab a a ab a ab a a a a ab ab a a ab a ab a ab ab ab ab ab a ab a ab ab a ab ab a ab ab a ab a ab a a a a ab a a a a
*HyS0001.1762684 D2.15 ab ab a ab ab ab a ab a ab ab a a ab ab a a a ab ab ab a ab a ab ab ab a a a ab a a a a ab a ab ab ab a a ab ab a a ab a ab a a a a ab ab a a ab a ab a ab ab ab ab ab a ab a ab ab a ab ab a ab ab a ab a ab a a a a ab a a a a
*HyS0001.1767775 D2.15 ab ab a ab ab ab a ab a ab ab a a ab ab a a a ab ab ab a ab a ab ab ab a a a ab a a a a ab a ab ab ab a a ab ab a a ab a ab a a a a ab ab a a ab a ab a ab ab ab ab ab a ab a ab ab a ab ab a ab ab a ab a ab a a a a ab a a a a
*HyS0001.1772786 D2.15 ab ab a ab ab ab a ab a ab ab a a ab ab a a a ab ab ab a ab a ab ab ab a a a ab a a a a ab a ab ab ab a a ab ab a a ab a ab a a a a ab ab a a ab a ab a ab ab ab ab ab a ab a ab ab a ab ab a ab ab a ab a ab a a a a ab a a a a
*HyS0001.1778695 D2.15 ab ab a ab ab ab a ab a ab ab a a ab ab a a a ab ab ab a ab a ab ab ab a a a ab a a a a ab a ab ab ab a a ab ab a a ab a ab a a a a ab ab a a ab a ab a ab ab ab ab ab a ab a ab ab a ab ab a ab ab a ab a ab a a a a ab a a a a
*HyS0001.1783821 D2.15 ab ab a ab ab ab a ab a ab ab a a ab ab a a a ab ab ab a ab a ab ab ab a a a ab a a a a ab a ab ab ab a a ab ab a a ab a ab a a a a ab ab a a ab a ab a ab ab ab ab ab a ab a ab ab a ab ab a ab ab a ab a ab a a a a ab a a a a
*HyS0001.1789932 D2.15 a a ab a a a ab a ab a a ab ab a a ab ab ab a a a ab a ab a a a ab ab ab a ab ab ab ab a ab a a a ab ab a a ab ab a ab a ab ab ab ab a a ab ab a ab a ab a a a a a ab a ab a a ab a a ab a a ab a ab a ab ab ab ab a ab ab ab ab
*HyS0001.1795120 D2.15 a a ab a a a ab a ab a a ab ab a a ab ab ab a a a ab a ab a a a ab ab ab a ab ab ab ab a ab a a a ab ab a a ab ab a ab a ab ab ab ab a a ab ab a ab a ab a a a a a ab a ab a a ab a a ab a a ab a ab a ab ab ab ab a ab ab ab ab
*HyS0001.1801574 D2.15 ab ab a ab ab ab a ab a ab ab a a ab ab a a a ab ab ab a ab a ab ab ab a a a ab a a a a ab a ab ab ab a a ab ab a a ab a ab a a a a ab ab a a ab a ab a ab ab ab ab ab a ab a ab ab a ab ab a ab ab a ab a ab a a a a ab a a a a
*HyS0001.1807098 D2.15 ab ab a ab ab ab a ab a ab ab a a ab ab a a a ab ab ab a ab a ab ab ab a a a ab a a a a ab a ab ab ab a a ab ab a a ab a ab a a a a ab ab a a ab a ab a ab ab ab ab ab a ab a ab ab a ab ab a ab ab a ab a ab a a a a ab a a a a
*HyS0001.1812432 D2.15 ab ab a ab ab ab a ab a ab ab a a ab ab a a a ab ab ab a ab a ab ab ab a a a ab a a a a ab a ab ab ab a a ab ab a a ab a ab a a a a ab ab a a ab a ab a ab ab ab ab ab a ab a ab ab a ab ab a ab ab a ab a ab a a a a ab a a a a
*HyS0001.1817858 D2.15 a a ab a a a ab a ab a a ab ab a a ab ab ab a a a ab a ab a a a ab ab ab a ab ab ab ab a ab a a a ab ab a a ab ab a ab a ab ab ab ab a a ab ab a ab a ab a a a a a ab a ab a a ab a a ab a a ab a ab a ab ab ab ab a ab ab ab ab
*HyS0001.1823761 D2.15 ab ab a ab ab ab a ab a ab ab a a ab ab a a a ab ab ab a ab a ab ab ab a a a ab a a a a ab a ab ab ab a a ab ab a a ab a ab a a a a ab ab a a ab a ab a ab ab ab ab ab a ab a ab ab a ab ab a ab ab a ab a ab a a a a ab a a a a
*HyS0001.1831681 D2.15 ab ab a ab ab ab a ab a ab ab a a ab ab a a a ab ab ab a ab a ab ab ab a a a ab a a a a ab a ab ab ab a a ab ab a a ab a ab a a a a ab ab a a ab a ab a ab ab ab ab ab a ab a ab ab a ab ab a ab ab a ab a ab a a a a ab a a a a
*HyS0001.1837054 D2.15 ab ab a ab ab ab a ab a ab ab a a ab ab a a a ab ab ab a ab a ab ab ab a a a ab a a a a ab a ab ab ab a a ab ab a a ab a ab a a a a ab ab a a ab a ab a ab ab ab ab ab a ab a ab ab a ab ab a ab ab a ab a ab a a a a ab a a a a
*HyS0001.1847291 D2.15 a a ab a a a ab a ab a a ab ab a a ab ab ab a a a ab a ab a a a ab ab ab a ab ab ab ab a ab a a a ab ab a a ab ab a ab a ab ab ab ab a a ab ab a ab a ab a a a a a ab a ab a a ab a a ab a a ab a ab a ab ab ab ab a ab ab ab ab
*HyS0001.1854103 D2.15 ab ab a ab ab ab a ab a ab ab a a ab ab a a a ab ab ab a ab a ab ab ab a a a ab a a a a ab a ab ab ab a a ab ab a a ab a ab a a a a ab ab a a ab a ab a ab ab ab ab ab a ab a ab ab a ab ab a ab ab a ab a ab a a a a ab a a a a
*HyS0001.1868869 D2.15 a a ab a a a ab a ab a a ab ab a a ab ab ab a a a ab a ab a a a ab ab ab a ab ab ab ab a ab a a a ab ab a a ab ab a ab a ab ab ab ab a a ab ab a ab a ab a a a a a ab a ab a a ab a a ab a a ab a ab a ab ab ab ab a ab ab ab ab
*HyS0001.1874626 D2.15 ab ab a ab ab ab a ab a ab ab a a ab ab a a a ab ab ab a ab a ab ab ab a a a ab a a a a ab a ab ab ab a a ab ab a a ab a ab a a a a ab ab a a ab a ab a ab ab ab ab ab a ab a ab ab a ab ab a ab ab a ab a ab a a a a ab a a a a
*HyS0001.1880739 D2.15 ab ab a ab ab ab a ab a ab ab a a ab ab a a a ab ab ab a ab a ab ab ab a a a ab a a a a ab a ab ab ab a a ab ab a a ab a ab a a a a ab ab a a ab a ab a ab ab ab ab ab a ab a ab ab a ab ab a ab ab a ab a ab a a a a ab a a a a
*HyS0001.1887158 D2.15 ab ab a ab ab ab a ab a ab ab a a ab ab a a a ab ab ab a ab a ab ab ab a a a ab a a a a ab a ab ab ab a a ab ab a a ab a ab a a a a ab ab a a ab a ab a ab ab ab ab ab a ab a ab ab a ab ab a ab ab a ab a ab a a a a ab a a a a
*HyS0001.1893965 D2.15 ab ab a ab ab ab a ab a ab ab a a ab ab a a a ab ab ab a ab a ab ab ab a a a ab a a a a ab a ab ab ab a a ab ab a a ab a ab a a a a ab ab a a ab a ab a ab ab ab ab ab a ab a ab ab a ab ab a ab ab a ab a ab a a a a ab a a a a
*HyS0001.1899066 D2.15 ab ab a ab ab ab a ab a ab ab a a ab ab a a a ab ab ab a ab a ab ab ab a a a ab a a a a ab a ab ab ab a a ab ab a a ab a ab a a a a ab ab a a ab a ab a ab ab ab ab ab a ab a ab ab a ab ab a ab ab a ab a ab a a a a ab a a a a
*HyS0001.1904074 D2.15 a a ab a a a ab a ab a a ab ab a a ab ab ab a a a ab a ab a a a ab ab ab a ab ab ab ab a ab a a a ab ab a a ab ab a ab a ab ab ab ab a a ab ab a ab a ab a a a a a ab a ab a a ab a a ab a a ab a ab a ab ab ab ab a ab ab ab ab
*HyS0001.1909562 D2.15 ab ab a ab ab ab a ab a ab ab a a ab ab a a a ab ab ab a ab a ab ab ab a a a ab a a a a ab a ab ab ab a a ab ab a a ab a ab a a a a ab ab a a ab a ab a ab ab ab ab ab a ab a ab ab a ab ab a ab ab a ab a a a a a a ab a a a a
*HyS0001.1915673 D2.15 ab ab a ab ab ab a ab a ab ab a a ab ab a a a ab ab ab a ab a ab ab ab a a a ab a a a a ab a ab ab ab a a ab ab a a ab a ab a a a a ab ab a a ab a ab a ab ab ab ab ab a ab a ab ab a ab ab a ab ab a ab a a a a a a ab a a a a
*HyS0001.1922661 D2.15 ab ab a ab ab ab a ab a ab ab a a ab ab a a a ab ab ab a ab a ab ab ab a a a ab a a a a ab a ab ab ab a a ab ab a a ab a ab a a a a ab ab a a ab a ab a ab ab ab ab ab a ab a ab ab a ab ab a ab ab a ab a a a a a a ab a a a a
*HyS0001.1932944 D2.15 ab ab a ab ab ab a ab a ab ab a a ab ab a a a ab ab ab a ab a ab ab ab a a a ab a a a a ab a ab ab ab a a ab ab a a ab a ab a a a a ab ab a a ab a ab a ab ab ab ab ab a ab a ab ab a ab ab a ab ab a ab a a a a a a ab a a a a
*HyS0001.1942425 D2.15 a a ab a a a ab a ab a a ab ab a a ab ab ab a a a ab a ab a a a ab ab ab a ab ab ab ab a ab a a a ab ab a a ab ab a ab a ab ab ab ab a a ab ab a ab a ab a a a a a ab a ab a a ab a a ab a a ab a ab ab ab ab ab ab a ab ab ab ab
*HyS0001.1947857 D2.15 ab ab a ab ab ab a ab a ab ab a a ab ab a a a ab ab ab a ab a ab ab ab a a a ab a a a a ab a ab ab ab a a ab ab a a ab a ab a a a a ab ab a a ab a ab a ab ab ab ab ab a ab a ab ab a ab ab a ab ab a ab a a a a a a ab a a a a
*HyS0001.1953828 D2.15 ab ab a ab ab ab a ab a ab ab a a ab ab a a a ab ab ab a ab a ab ab ab a a a ab a a a a ab a ab ab ab a a ab ab a a ab a ab a a a a ab ab a a ab a ab a ab ab ab ab ab a ab a ab ab a ab ab a ab ab a ab a a a a a a ab a a a a
*HyS0001.1961428 D2.15 ab ab a ab ab ab a ab a ab ab a a ab ab a a a ab ab ab a ab a ab ab ab a a a ab a a a a ab a ab ab ab a a ab ab a a ab a ab a a a a ab ab a a ab a ab a ab ab ab ab ab a ab a ab ab a ab ab a ab ab a ab a a a a a a ab a a a a
*HyS0001.1969934 D2.15 ab ab a ab ab ab a ab a ab ab a a ab ab a a a ab ab ab a ab a ab ab ab a a a ab a a a a ab a ab ab ab a a ab ab a a ab a ab a a a a ab ab a a ab a ab a ab ab ab ab ab a ab a ab ab a ab ab a ab ab a ab a a a a a a ab a a a a
*HyS0001.1976856 D2.15 ab ab a ab ab ab a ab a ab ab a a ab ab a a a ab ab ab a ab a ab ab ab a a a ab a a a a ab a ab ab ab a a ab ab a a ab a ab a a a a ab ab a a ab a ab a ab ab ab ab ab a ab a ab ab a ab ab a ab ab a ab a a a a a a ab a a a a
*HyS0001.1982943 D2.15 ab ab a ab ab ab a ab a ab ab a a ab ab a a a ab ab ab a ab a ab ab ab a a a ab a a a a ab a ab ab ab a a ab ab a a ab a ab a a a a ab ab a a ab a ab a ab ab ab ab ab a ab a ab ab a ab ab a ab ab a ab a a a a a a ab a a a a
*HyS0001.1988098 D2.15 a a ab a a a ab a ab a a ab ab a a ab ab ab a a a ab a ab a a a ab ab ab a ab ab ab ab a ab a a a ab ab a a ab ab a ab a ab ab ab ab a a ab ab a ab a ab a a a a a ab a ab a a ab a a ab a a ab a ab ab ab ab ab ab a ab ab ab ab
*HyS0001.1993161 D2.15 a a ab a a a ab a ab a a ab ab a a ab ab ab a a a ab a ab a a a ab ab ab a ab ab ab ab a ab a a a ab ab a a ab ab a ab a ab ab ab ab a a ab ab a ab a ab a a a a a ab a ab a a ab a a ab a a ab a ab ab ab ab ab ab a ab ab ab ab
*HyS0001.1998758 D2.15 ab ab a ab ab ab a ab a ab ab a a ab ab a a a ab ab ab a ab a ab ab ab a a a ab a a a a ab a ab ab ab a a ab ab a a ab a ab a a a a ab ab a a ab a ab a ab ab ab ab ab a ab a ab ab a ab ab a ab ab a ab a a a a a a ab a a a a
*HyS0001.2004048 D2.15 a a ab a a a ab a ab a a ab ab a a ab ab ab a a a ab a ab a a a ab ab ab a ab ab ab ab a ab a a a ab ab a a ab ab a ab a ab ab ab ab a a ab ab a ab a ab a a a a a ab a ab a a ab a a ab a a ab a ab ab ab ab ab ab a ab ab ab ab
*HyS0001.2009127 D2.15 a a ab a a a ab a ab a a ab ab a a ab ab ab a a a ab a ab a a a ab ab ab a ab ab ab ab a ab a a a ab ab a a ab ab a ab a ab ab ab ab a a ab ab a ab a ab a a a a a ab a ab a a ab a a ab a a ab a ab ab ab ab ab ab a ab ab ab ab
*HyS0001.2014141 D2.15 a a ab a a a ab a ab a a ab ab a a ab ab ab a a a ab a ab a a a ab ab ab a ab ab ab ab a ab a a a ab ab a a ab ab a ab a ab ab ab ab a a ab ab a ab a ab a a a a a ab a ab a a ab a a ab a a ab a ab ab ab ab ab ab a ab ab ab ab
*HyS0001.2019195 D2.15 a a ab a a a ab a ab a a ab ab a a ab ab ab a a a ab a ab a a a ab ab ab a ab ab ab ab a ab a a a ab ab a a ab ab a ab a ab ab ab ab a a ab ab a ab a ab a a a a a ab a ab a a ab a a ab a a ab a ab ab ab ab ab ab a ab ab ab ab
*HyS0001.2024571 D2.15 a a ab a a a ab a ab a a ab ab a a ab ab ab a a a ab a ab a a a ab ab ab a ab ab ab ab a ab a a a ab ab a a ab ab a ab a ab ab ab ab a a ab ab a ab a ab a a a a a ab a ab a a ab a a ab a a ab a ab ab ab ab ab ab a ab ab ab ab
*HyS0001.2030113 D2.15 a a ab a a a ab a ab a a ab ab a a ab ab ab a a a ab a ab a a a ab ab ab a ab ab ab ab a ab a a a ab ab a a ab ab a ab a ab ab ab ab a a ab ab a ab a ab a a a a a ab a ab a a ab a a ab a a ab a ab ab ab ab ab ab a ab ab ab ab
*HyS0001.2035445 D2.15 a a ab a a a ab a ab a a ab ab a a ab ab ab a a a ab a ab a a a ab ab ab a ab ab ab ab a ab a a a ab ab a a ab ab a ab a ab ab ab ab a a ab ab a ab a ab a a a a a ab a ab a a ab a a ab a a ab a ab ab ab ab ab ab a ab ab ab ab
*HyS0001.2041115 D2.15 a a ab a a a ab a ab a a ab ab a a ab ab ab a a a ab a ab a a a ab ab ab a ab ab ab ab a ab a a a ab ab a a ab ab a ab a ab ab ab ab a a ab ab a ab a ab a a a a a ab a ab a a ab a a ab a a ab a ab ab ab ab ab ab a ab ab ab ab
*HyS0001.2046696 D2.15 a a ab a a a ab a ab a a ab ab a a ab ab ab a a a ab a ab a a a ab ab ab a ab ab ab ab a ab a a a ab ab a a ab ab a ab a ab ab ab ab a a ab ab a ab a ab a a a a a ab a ab a a ab a a ab a a ab a ab ab ab ab ab ab a ab ab ab ab
*HyS0001.2051696 D2.15 a a ab a a a ab a ab a a ab ab a a ab ab ab a a a ab a ab a a a ab ab ab a ab ab ab ab a ab a a a ab ab a a ab ab a ab a ab ab ab ab a a ab ab a ab a ab a a a a a ab a ab a a ab a a ab a a ab a ab ab ab ab ab ab a ab ab ab ab
*HyS0001.2056708 D2.15 a a ab a a a ab a ab a a ab ab a a ab ab ab a a a ab a ab a a a ab ab ab a ab ab ab ab a ab a a a ab ab a a ab ab a ab a ab ab ab ab a a ab ab a ab a ab a a a a a ab a ab a a ab a a ab a a ab a ab ab ab ab ab ab a ab ab ab ab
*HyS0001.2062344 D2.15 a a ab a a a ab a ab a a ab ab a a ab ab ab a a a ab a ab a a a ab ab ab a ab ab ab ab a ab a a a ab ab a a ab ab a ab a ab ab ab ab a a ab ab a ab a ab a a a a a ab a ab a a ab a a ab a a ab a ab ab ab ab ab ab a ab ab ab ab
*HyS0001.2078137 D2.15 a a ab a a a ab a ab a a ab ab a a ab ab ab a a a ab a ab a a a ab ab ab a ab ab ab ab a ab a a a ab ab a a ab ab a ab a ab ab ab ab a a ab ab a ab a ab a a a a a ab a ab a a ab a a ab a a ab a ab ab ab ab ab ab a ab ab ab ab
*HyS0001.2083865 D2.15 a a ab a a a ab a ab a a ab ab a a ab ab ab a a a ab a ab a a a ab ab ab a ab ab ab ab a ab a a a ab ab a a ab ab a ab a ab ab ab ab a a ab ab a ab a ab a a a a a ab a ab a a ab a a ab a a ab a ab ab ab ab ab ab a ab ab ab ab
*HyS0001.2090159 D2.15 a a ab a a a ab a ab a a ab ab a a ab ab ab a a a ab a ab a a a ab ab ab a ab ab ab ab a ab a a a ab ab a a ab ab a ab a ab ab ab ab a a ab ab a ab a ab a a a a a ab a ab a a ab a a ab a a ab a ab ab ab ab ab ab a ab ab ab ab
*HyS0001.2095249 D2.15 ab ab a ab ab ab a ab a ab ab a a ab ab a a a ab ab ab a ab a ab ab ab a a a ab a a a a ab a ab ab ab a a ab ab a a ab a ab a a a a ab ab a a ab a ab a ab ab ab ab ab a ab a ab ab a ab ab a ab ab a ab a a a a a a ab a a a a
*HyS0001.2100295 D2.15 a a ab a a a ab a ab a a ab ab a a ab ab ab a a a ab a ab a a a ab ab ab a ab ab ab ab a ab a a a ab ab a a ab ab a ab a ab ab ab ab a a ab ab a ab a ab a a a a a ab a ab a a ab a a ab a a ab a ab ab ab ab ab ab a ab ab ab ab
*HyS0001.2105431 D2.15 a a ab a a a ab a ab a a ab ab a a ab ab ab a a a ab a ab a a a ab ab ab a ab ab ab ab a ab a a a ab ab a a ab ab a ab a ab ab ab ab a a ab ab a ab a ab a a a a a ab a ab a a ab a a ab a a ab a ab ab ab ab ab ab a ab ab ab ab
*HyS0001.2119312 D2.15 a a ab a a a ab a ab a a ab ab a a ab ab ab a a a ab a ab a a a ab ab ab a ab ab ab ab a ab a a a ab ab a a ab ab a ab a ab ab ab ab a a ab ab a ab a ab a a a a a ab a ab a a ab a a ab a a ab a ab ab ab ab ab ab a ab ab ab ab
*HyS0001.2126179 D2.15 a a ab a a a ab a ab a a ab ab a a ab ab ab a a a ab a ab a a a ab ab ab a ab ab ab ab a ab a a a ab ab a a ab ab a ab a ab ab ab ab a a ab ab a ab a ab a a a a a ab a ab a a ab a a ab a a ab a ab ab ab ab ab ab a ab ab ab ab
*HyS0001.2135016 D2.15 a a ab a a a ab a ab a a ab ab a a - ab - a a a - a ab a a a ab ab ab a ab ab ab - a ab a a a ab ab a a ab ab a ab a ab ab - ab a a ab ab a ab a ab a a a a a ab a ab a a ab a a ab a a ab a ab ab ab ab ab ab a ab ab ab ab
*HyS0001.2140540 D2.15 a a ab a a a ab a ab a a ab ab a a ab ab ab a a a ab a ab a a a ab ab ab a ab ab ab ab a ab a a a ab ab a a ab ab a ab a ab ab ab ab a a ab ab a ab a ab a a a a a ab a ab a a ab a a ab a a ab a ab ab ab ab ab ab a ab ab ab ab
*HyS0001.2146789 D2.15 a a ab a a a ab a ab a a ab ab a a ab ab ab a a a ab a ab a a a ab ab ab a ab ab ab ab a ab a a a ab ab a a ab ab a ab a ab ab ab ab a a ab ab a ab a ab a a a a a ab a ab a a ab a a ab a a ab a ab ab ab ab ab ab a ab ab ab ab
*HyS0001.2165019 D2.15 a a ab a a a ab a ab a a ab ab a a ab ab ab a a a ab a ab a a a ab ab ab a ab ab ab ab a ab a a a ab ab a a ab ab a ab a ab ab ab ab a a ab ab a ab a ab a a a a a ab a ab a a ab a a ab a a ab a ab ab ab ab ab ab a ab ab ab ab
*HyS0001.2170530 D2.15 ab ab a ab ab ab a ab a ab ab a a ab ab a a a ab ab ab a ab a ab ab ab a a a ab a a a a ab a ab ab ab a a ab ab a a ab a ab a a a a ab ab a a ab a ab a ab ab ab ab ab a ab a ab ab a ab ab a ab ab a ab a a a a a a ab a a a a
*HyS0001.2177724 D2.15 a a ab a a a ab a ab a a ab ab a a ab ab ab a a a ab a ab a a a ab ab ab a ab ab ab ab a ab a a a ab ab a a ab ab a ab a ab ab ab ab a a ab ab a ab a ab a a a a a ab a ab a a ab a a ab a a ab a ab ab ab ab ab ab a ab ab ab ab
*HyS0001.2182904 D2.15 a a ab a a a ab a ab a a ab ab a a ab ab ab a a a ab a ab a a a ab ab ab a ab ab ab ab a ab a a a ab ab a a ab ab a ab a ab ab ab ab a a ab ab a ab a ab a a a a a ab a ab a a ab a a ab a a ab a ab ab ab ab ab ab a ab ab ab ab
*HyS0001.2188856 D2.15 a a ab a a a ab a ab a a ab ab a a ab ab ab a a a ab a ab a a a ab ab ab a ab ab ab ab a ab a a a ab ab a a ab ab a ab a ab ab ab ab a a ab ab a ab a ab a a a a a ab a ab a a ab a a ab a a ab a ab ab ab ab ab ab a ab ab ab ab
*HyS0001.2199839 D2.15 ab ab a ab ab ab a ab a ab ab a a ab ab a a a ab ab ab a ab a ab ab ab a a a ab a a a a ab a ab ab ab a a ab ab a a ab a ab a a a a ab ab a a ab a ab a ab ab ab ab ab a ab a ab ab a ab ab a ab ab a ab a a a a a a ab a a a a
*HyS0001.2204846 D2.15 a a ab a a a ab a ab a a ab ab a a ab ab ab a a a ab a ab a a a ab ab ab a ab ab ab ab a ab a a a ab ab a a ab ab a ab a ab ab ab ab a a ab ab a ab a ab a a a a a ab a ab a a ab a a ab a a ab a ab ab ab ab ab ab a ab ab ab ab
*HyS0001.2210136 D2.15 ab ab a ab ab ab a ab a ab ab a a ab ab a a a ab ab ab a ab a ab ab ab a a a ab a a a a ab a ab ab ab a a ab ab a a ab a ab a a a a ab ab a a ab a ab a ab ab ab ab ab a ab a ab ab a ab ab a ab ab a ab a a a a a a ab a a a a
*HyS0001.2215439 D2.15 ab ab a ab ab ab a ab a ab ab a a ab ab a a a ab ab ab a ab a ab ab ab a a a ab a a a a ab a ab ab ab a a ab ab a a ab a ab a a a a ab ab a a ab a ab a ab ab ab ab ab a ab a ab ab a ab ab a ab ab a ab a a a a a a ab a a a a
*HyS0001.2221482 D2.15 ab ab a ab ab ab a ab a ab ab a a ab ab a a a ab ab ab a ab a ab ab ab a a a ab a a a a ab a ab ab ab a a ab ab a a ab a ab a a a a ab ab a a ab a ab a ab ab ab ab ab a ab a ab ab a ab ab a ab ab a ab a a a a a a ab a a a a
*HyS0001.2226989 D2.15 ab ab a ab ab ab a ab a ab ab a a ab ab a a a ab ab ab a ab a ab ab ab a a a ab a a a a ab a ab ab ab a a ab ab a a ab a ab a a a a ab ab a a ab a ab a ab ab ab ab ab a ab a ab ab a ab ab a ab ab a ab a a a a a a ab a a a a
*HyS0001.2232169 D2.15 ab ab a ab ab ab a ab a ab ab a a ab ab a a a ab ab ab a ab a ab ab ab a a a ab a a a a ab a ab ab ab a a ab ab a a ab a ab a a a a ab ab a a ab a ab a ab ab ab ab ab a ab a ab ab a ab ab a ab ab a ab a a a a a a ab a a a a
*HyS0001.2237322 D2.15 a a ab a a a ab a ab a a ab ab a a ab ab ab a a a ab a ab a a a ab ab ab a ab ab ab ab a ab a a a ab ab a a ab ab a ab a ab ab ab ab a a ab ab a ab a ab a a a a a ab a ab a a ab a a ab a a ab a ab ab ab ab ab ab a ab ab ab ab
*HyS0001.2243613 D2.15 ab ab a ab ab ab a ab a ab ab a a ab ab a a a ab ab ab a ab a ab ab ab a a a ab a a a a ab a ab ab ab a a ab ab a a ab a ab a a a a ab ab a a ab a ab a ab ab ab ab ab a ab a ab ab a ab ab a ab ab a ab a a a a a a ab a a a a
*HyS0001.2249382 D2.15 a a ab a a a ab a ab a a ab ab a a ab ab ab a a a ab a ab a a a ab ab ab a ab ab ab ab a ab a a a ab ab a a ab ab a ab a ab ab ab ab a a ab ab a ab a ab a a a a a ab a ab a a ab a a ab a a ab a ab ab ab ab ab ab a ab ab ab ab
*HyS0001.2254510 D2.15 a a ab a a a ab a ab a a ab ab a a ab ab ab a a a ab a ab a a a ab ab ab a ab ab ab ab a ab a a a ab ab a a ab ab a ab a ab ab ab ab a a ab ab a ab a ab a a a a a ab a ab a a ab a a ab a a ab a ab ab ab ab ab ab a ab ab ab ab
*HyS0001.2264298 D2.15 ab ab a ab ab ab a ab a ab ab a a ab ab a a a ab ab ab a ab a ab ab ab a a a ab a a a a ab a ab ab ab a a ab ab a a ab a ab a a a a ab ab a a ab a ab a ab ab ab ab ab a ab a ab ab a ab ab a ab ab a ab a a a a a a ab a a a a
*HyS0001.2271392 D2.15 a a ab a a a ab a ab a a ab ab a a ab ab ab a a a ab a ab a a a ab ab ab a ab ab ab ab a ab a a a ab ab a a ab ab a ab a ab ab ab ab a a ab ab a ab a ab a a a a a ab a ab a a ab a a ab a a ab a ab ab ab ab ab ab a ab ab ab ab
*HyS0001.2277562 D2.15 a a ab a a a ab a ab a a ab ab a a ab ab ab a a a ab a ab a a a ab ab ab a ab ab ab ab a ab a a a ab ab a a ab ab a ab a ab ab ab ab a a ab ab a ab a ab a a a a a ab a ab a a ab a a ab a a ab a ab ab ab ab ab ab a ab ab ab ab
*HyS0001.2282882 D2.15 ab ab a ab ab ab a ab a ab ab a a ab ab a a a ab ab ab a ab a ab ab ab a a a ab a a a a ab a ab ab ab a a ab ab a a ab a ab a a a a ab ab a a ab a ab a ab ab ab ab ab a ab a ab ab a ab ab a ab ab a ab a a a a a a ab a a a a
*HyS0001.2288354 D2.15 a a ab a a a ab a ab a a ab ab a a ab ab ab a a a ab a ab a a a ab ab ab a ab ab ab ab a ab a a a ab ab a a ab ab a ab a ab ab ab ab a a ab ab a ab a ab a a a a a ab a ab a a ab a a ab a a ab a ab ab ab ab ab ab a ab ab ab ab
*HyS0001.2293618 D2.15 ab ab a ab ab ab a ab a ab ab a a ab ab a a a ab ab ab a ab a ab ab ab a a a ab a a a a ab a ab ab ab a a ab ab a a ab a ab a a a a ab ab a a ab a ab a ab ab ab ab ab a ab a ab ab a ab ab a ab ab a ab a a a a a a ab a a a a
*HyS0001.2299242 D2.15 ab ab a ab ab ab a ab a ab ab a a ab ab a a a ab ab ab a ab a ab ab ab a a a ab a a a a ab a ab ab ab a a ab ab a a ab a ab a a a a ab ab a a ab a ab a ab ab ab ab ab a ab a ab ab a ab ab a ab ab a ab a a a a a a ab a a a a
*HyS0001.2326037 D2.15 ab ab a ab ab ab a ab a ab ab a a ab ab a a a ab ab ab a ab a ab ab ab a a a ab a a a a ab a ab ab ab a a ab ab a a ab a ab a a a a ab ab a a ab a ab a ab ab ab ab ab a ab a ab ab a ab ab a ab ab a ab a a a a a a ab a a a a
*HyS0001.2331349 D2.15 ab ab a ab ab ab a ab a ab ab a a ab ab a a a ab ab ab a ab a ab ab ab a a a ab a a a a ab a ab ab ab a a ab ab a a ab a ab a a a a ab ab a a ab a ab a ab ab ab ab ab a ab a ab ab a ab ab a ab ab a ab a a a a a a ab a a a a
*HyS0001.2336504 D2.15 a a ab a a a ab a ab a a ab ab a a ab ab ab a a a ab a ab a a a ab ab ab a ab ab ab ab a ab a a a ab ab a a ab ab a ab a ab ab ab ab a a ab ab a ab a ab a a a a a ab a ab a a ab a a ab a a ab a ab ab ab ab ab ab a ab ab ab ab
*HyS0001.2341637 D2.15 a a ab a a a ab a ab a a ab ab a a ab ab ab a a a ab a ab a a a ab ab ab a ab ab ab ab a ab a a a ab ab a a ab ab a ab a ab ab ab ab a a ab ab a ab a ab a a a a a ab a ab a a ab a a ab a a ab a ab ab ab ab ab ab a ab ab ab ab
*HyS0001.2346676 D2.15 ab ab a ab ab ab a ab a ab ab a a ab ab a a a ab ab ab a ab a ab ab ab a a a ab a a a a ab a ab ab ab a a ab ab a a ab a ab a a a a ab ab a a ab a ab a ab ab ab ab ab a ab a ab ab a ab ab a ab ab a ab a a a a a a ab a a a a
*HyS0001.2352830 D2.15 ab ab a ab ab ab a ab a ab ab a a ab ab a a a ab ab ab a ab a ab ab ab a a a ab a a a a ab a ab ab ab a a ab ab a a ab a ab a a a a ab ab a a ab a ab a ab ab ab ab ab a ab a ab ab a ab ab a ab ab a ab a a a a a a ab a a a a
*HyS0001.2358143 D2.15 a a ab a a a ab a ab a a ab ab a a ab ab ab a a a ab a ab a a a ab ab ab a ab ab ab ab a ab a a a ab ab a a ab ab a ab a ab ab ab ab a a ab ab a ab a ab a a a a a ab a ab a a ab a a ab a a ab a ab ab ab ab ab ab a ab ab ab ab
*HyS0001.2371870 D2.15 ab ab a ab ab ab a ab a ab ab a a ab ab a a a ab ab ab a ab a ab ab ab a a a ab a a a a ab a ab ab ab a a ab ab a a ab a ab a a a a ab ab a a ab a ab a ab ab ab ab ab a ab a ab ab a ab ab a ab ab a ab a a a a a a ab a a a a
*HyS0001.2376978 D2.15 ab ab a ab ab ab a ab a ab ab a a ab ab a a a ab ab ab a ab a ab ab ab a a a ab a a a a ab a ab ab ab a a ab ab a a ab a ab a a a a ab ab a a ab a ab a ab ab ab ab ab a ab a ab ab a ab ab a ab ab a ab a a a a a a ab a a a a
*HyS0001.2383192 D2.15 ab ab a ab ab ab a ab a ab ab a a ab ab a a a ab ab ab a ab a ab ab ab a a a ab a a a a ab a ab ab ab a a ab ab a a ab a ab a a a a ab ab a a ab a ab a ab ab ab ab ab a ab a ab ab a ab ab a ab ab a ab a a a a a a ab a a a a
*HyS0001.2388242 D2.15 ab ab a ab ab ab a ab a ab ab a a ab ab a a a ab ab ab a ab a ab ab ab a a a ab a a a a ab a ab ab ab a a ab ab a a ab a ab a a a a ab ab a a ab a ab a ab ab ab ab ab a ab a ab ab a ab ab a ab ab a ab a a a a a a ab a a a a
*HyS0001.2393841 D2.15 ab ab a ab ab ab a ab a ab ab a a ab ab a a a ab ab ab a ab a ab ab ab a a a ab a a a a ab a ab ab ab a a ab ab a a ab a ab a a a a ab ab a a ab a ab a ab ab ab ab ab a ab a ab ab a ab ab a ab ab a ab a a a a a a ab a a a a
*HyS0001.2402293 D2.15 ab ab a ab ab ab a ab a ab ab a a ab ab a a a ab ab ab a ab a ab ab ab a a a ab a a a a ab a ab ab ab a a ab ab a a ab a ab a a a a ab ab a a ab a ab a ab ab ab ab ab a ab a ab ab a ab ab a ab ab a ab a a a a a a ab a a a a
*HyS0001.2408410 D2.15 ab ab a ab ab ab a ab a ab ab a a ab ab a a a ab ab ab a ab a ab ab ab a a a ab a a a a ab a ab ab ab a a ab ab a a ab a ab a a a a ab ab a a ab a ab a ab ab ab ab ab a ab a ab ab a ab ab a ab ab a ab a a a a a a ab a a a a
*HyS0001.2415059 D2.15 a a ab a a a ab a ab a a ab ab a a ab ab ab a a a ab a ab a a a ab ab ab a ab ab ab ab a ab a a a ab ab a a ab ab a ab a ab ab ab ab a a ab ab a ab a ab a a a a a ab a ab a a ab a a ab a a ab a ab ab ab ab ab ab a ab ab ab ab
*HyS0001.2423666 D2.15 ab ab a ab ab ab a ab a ab ab a a ab ab a a a ab ab ab a ab a ab ab ab a a a ab a a a a ab a ab ab ab a a ab ab a a ab a ab a a a a ab ab a a ab a ab a ab ab ab ab ab a ab a ab ab a ab ab a ab ab a ab a a a a a a ab a a a a
*HyS0001.2432278 D2.15 a a ab a a a ab a ab a a ab ab a a ab ab ab a a a ab a ab a a a ab ab ab a ab ab ab ab a ab a a a ab ab a a ab ab a ab a ab ab ab ab a a ab ab a ab a ab a a a a a ab a ab a a ab a a ab a a ab a ab ab ab ab ab ab a ab ab ab ab
*HyS0001.2437410 D2.15 ab ab a ab ab ab a ab a ab ab a a ab ab a a a ab ab ab a ab a ab ab ab a a a ab a a a a ab a ab ab ab a a ab ab a a ab a ab a a a a ab ab a a ab a ab a ab ab ab ab ab a ab a ab ab a ab ab a ab ab a ab a a a a a a ab a a a a
*HyS0001.2442412 D2.15 ab ab a ab ab ab a ab a ab ab a a ab ab a a a ab ab ab a ab a ab ab ab a a a ab a a a a ab a ab ab ab a a ab ab a a ab a ab a a a a ab ab a a ab a ab a ab ab ab ab ab a ab a ab ab a ab ab a ab ab a ab a a a a a a ab a a a a
*HyS0001.2447471 D2.15 ab ab a ab ab ab a ab a ab ab a a ab ab a a a ab ab ab a ab a ab ab ab a a a ab a a a a ab a ab ab ab a a ab ab a a ab a ab a a a a ab ab a a ab a ab a ab ab ab ab ab a ab a ab ab a ab ab a ab ab a ab a a a a a a ab a a a a
*HyS0001.2452479 D2.15 ab ab a ab ab ab a ab a ab ab a a ab ab a a a ab ab ab a ab a ab ab ab a a a ab a a a a ab a ab ab ab a a ab ab a a ab a ab a a a a ab ab a a ab a ab a ab ab ab ab ab a ab a ab ab a ab ab a ab ab a ab a a a a a a ab a a a a
*HyS0001.2457738 D2.15 a a ab a a a ab a ab a a ab ab a a ab ab ab a a a ab a ab a a a ab ab ab a ab ab ab ab a ab a a a ab ab a a ab ab a ab a ab ab ab ab a a ab ab a ab a ab a a a a a ab a ab a a ab a a ab a a ab a ab ab ab ab ab ab a ab ab ab ab
*HyS0001.2465788 D2.15 ab ab a ab ab ab a ab a ab ab a a ab ab a a a ab ab ab a ab a ab ab ab a a a ab a a a a ab a ab ab ab a a ab ab a a ab a ab a a a a ab ab a a ab a ab a ab ab ab ab ab a ab a ab ab a ab ab a ab ab a ab a a a a a a ab a a a a
*HyS0001.2471008 D2.15 ab ab a ab ab ab a ab a ab ab a a ab ab a a a ab ab ab a ab a ab ab ab a a a ab a a a a ab a ab ab ab a a ab ab a a ab a ab a a a a ab ab a a ab a ab a ab ab ab ab ab a ab a ab ab a ab ab a ab ab a ab a a a a a a ab a a a a
*HyS0001.2482067 D2.15 a a ab a a a ab a ab a a ab ab a a ab ab ab a a a ab a ab a a a ab ab ab a ab ab ab ab a ab a a a ab ab a a ab ab a ab a ab ab ab ab a a ab ab a ab a ab a a a a a ab a ab a a ab a a ab a a ab a ab ab ab ab ab ab a ab ab ab ab
*HyS0001.2490774 D2.15 ab ab a ab ab ab a ab a ab ab a a ab ab a a a ab ab ab a ab a ab ab ab a a a ab a a a a ab a ab ab ab a a ab ab a a ab a ab a a a a ab ab a a ab a ab a ab ab ab ab ab a ab a ab ab a ab ab a ab ab a ab a a a a a a ab a a a a
*HyS0001.2496350 D2.15 a a ab a a a ab a ab a a ab ab a a ab ab a a a a ab a ab a a a ab ab ab a ab ab ab ab a ab a a a ab ab a a ab ab a ab a a ab ab ab a a ab ab a ab a ab a a a a a ab a ab a a ab a a ab a a ab a ab ab ab ab ab ab a ab ab ab ab
*HyS0001.2501728 D2.15 ab ab a ab ab ab a ab a ab ab a a ab ab a a ab ab ab ab a ab a ab ab ab a a a ab a a a a ab a ab ab ab a a ab ab a a ab a ab ab a a a ab ab a a ab a ab a ab ab ab ab ab a ab a ab ab a ab ab a ab ab a ab a a a a a a ab a a a a
*HyS0001.2506728 D2.15 ab ab a ab ab ab a ab a ab ab a a ab ab a a ab ab ab ab a ab a ab ab ab a a a ab a a a a ab a ab ab ab a a ab ab a a ab a ab ab a a a ab ab a a ab a ab a ab ab ab ab ab a ab a ab ab a ab ab a ab ab a ab a a a a a a ab a a a a
*HyS0001.2511835 D2.15 ab ab a ab ab ab a ab a ab ab a a ab ab a a ab ab ab ab a ab a ab ab ab a a a ab a a a a ab a ab ab ab a a ab ab a a ab a ab ab a a a ab ab a a ab a ab a ab ab ab ab ab a ab a ab ab a ab ab a ab ab a ab a a a a a a ab a a a a
*HyS0001.2516988 D2.15 a a ab a a a ab a ab a a ab ab a a ab ab a a a a ab a ab a a a ab ab ab a ab ab ab ab a ab a a a ab ab a a ab ab a ab a a ab ab ab a a ab ab a ab a ab a a a a a ab a ab a a ab a a ab a a ab a ab ab ab ab ab ab a ab ab ab ab
*HyS0001.2524885 D2.15 ab ab a ab ab ab a ab a ab ab a a ab ab a a ab ab ab ab a ab a ab ab ab a a a ab a a a a ab a ab ab ab a a ab ab a a ab a ab ab a a a ab ab a a ab a ab a ab ab ab ab ab a ab a ab ab a ab ab a ab ab a ab a a a a a a ab a a a a
*HyS0001.2532068 D2.15 ab ab a ab ab ab a ab a ab ab a a ab ab a a ab ab ab ab a ab a ab ab ab a a a ab a a a a ab a ab ab ab a a ab ab a a ab a ab ab a a a ab ab a a ab a ab a ab ab ab ab ab a ab a ab ab a ab ab a ab ab a ab a a a a a a ab a a a a
*HyS0001.2541980 D2.15 ab ab a ab ab ab a ab a ab ab a a ab ab a a ab ab ab ab a ab a ab ab ab a a a ab a a a a ab a ab ab ab a a ab ab a a ab a ab ab a a a ab ab a a ab a ab a ab ab ab ab ab a ab a ab ab a ab ab a ab ab a ab a a a a a a ab a a a a
*HyS0001.2550755 D2.15 ab ab a ab ab ab a ab a ab ab a a ab ab a a ab ab ab ab a ab a ab ab ab a a a ab a a a a ab a ab ab ab a a ab ab a a ab a ab ab a a a ab ab a a ab a ab a ab ab ab ab ab a ab a ab ab a ab ab a ab ab a ab a a a a a a ab a a a a
*HyS0001.2556722 D2.15 ab ab a ab ab ab a ab a ab ab a a ab ab a a ab ab ab ab a ab a ab ab ab a a a ab a a a a ab a ab ab ab a a ab ab a a ab a ab ab a a a ab ab a a ab a ab a ab ab ab ab ab a ab a ab ab a ab ab a ab ab a ab a a a a a a ab a a a a
*HyS0001.2562794 D2.15 ab ab a ab ab ab a ab a ab ab a a ab ab a a ab ab ab ab a ab a ab ab ab a a a ab a a a a ab a ab ab ab a a ab ab a a ab a ab ab a a a ab ab a a ab a ab a ab ab ab ab ab a ab a ab ab a ab ab a ab ab a ab a a a a a a ab a a a a
*HyS0001.2575574 D2.15 ab ab a ab ab ab a ab a ab ab a a ab ab a a ab ab ab ab a ab a ab ab ab a a a ab a a a a ab a ab ab ab a a ab ab a a ab a ab ab a a a ab ab a a ab a ab a ab ab ab ab ab a ab a ab ab a ab ab a ab ab a ab a a a a a a ab a a a a
*HyS0001.2591907 D2.15 a a ab a a a ab a ab a a ab ab a a ab ab a a a a ab a ab a a a ab ab ab a ab ab ab ab a ab a a a ab ab a a ab ab a ab a a ab ab ab a a ab ab a ab a ab a a a a a ab a ab a a ab a a ab a a ab a ab ab ab ab ab ab a ab ab ab ab
*HyS0001.2597022 D2.15 ab ab a ab ab ab a ab a ab ab a a ab ab a a ab ab ab ab a ab a ab ab ab a a a ab a a a a ab a ab ab ab a a ab ab a a ab a ab ab a a a ab ab a a ab a ab a ab ab ab ab ab a ab a ab ab a ab ab a ab ab a ab a a a a a a ab a a a a
*HyS0001.2602047 D2.15 a a ab a a a ab a ab a a ab ab a a ab ab a a a a ab a ab a a a ab ab ab a ab ab ab ab a ab a a a ab ab a a ab ab a ab a a ab ab ab a a ab ab a ab a ab a a a a a ab a ab a a ab a a ab a a ab a ab ab ab ab ab ab a ab ab ab ab
*HyS0001.2610204 D2.15 a a ab a a a ab a ab a a ab ab a a ab ab a a a a ab a ab a a a ab ab ab a ab ab ab ab a ab a a a ab ab a a ab ab a ab a a ab ab ab a a ab ab a ab a ab a a a a a ab a ab a a ab a a ab a a ab a ab ab ab ab ab ab a ab ab ab ab
*HyS0001.2615275 D2.15 ab ab a ab ab ab a ab a ab ab a a ab ab a a ab ab ab ab a ab a ab ab ab a a a ab a a a a ab a ab ab ab a a ab ab a a ab a ab ab a a a ab ab a a ab a ab a ab ab ab ab ab a ab a ab ab a ab ab a ab ab a ab a a a a a a ab a a a a
*HyS0001.2628300 D2.15 ab ab a ab ab ab a ab a ab ab a a ab ab a a ab ab ab ab a ab a ab ab ab a a a ab a a a a ab a ab ab ab a a ab ab a a ab a ab ab a a a ab ab a a ab a ab a ab ab ab ab ab a ab a ab ab a ab ab a ab ab a ab a a a a a a ab a a a a
*HyS0001.2634466 D2.15 a a ab a a a ab a ab a a ab ab a a ab ab a a a a ab a ab a a a ab ab ab a ab ab ab ab a ab a a a ab ab a a ab ab a ab a a ab ab ab a a ab ab a ab a ab a a a a a ab a ab a a ab a a ab a a ab a ab ab ab ab ab ab a ab ab ab ab
*HyS0001.2641709 D2.15 ab ab a ab ab ab a ab a ab ab a a ab ab a a ab ab ab ab a ab a ab ab ab a a a ab a a a a ab a ab ab ab a a ab ab a a ab a ab ab a a a ab ab a a ab a ab a ab ab ab ab ab a ab a ab ab a ab ab a ab ab a ab a a a a a a ab a a a a
*HyS0001.2647753 D2.15 a a ab a a a ab a ab a a ab ab a a ab ab a a a a ab a ab a a a ab ab ab a ab ab ab ab a ab a a a ab ab a a ab ab a ab a a ab ab ab a a ab ab a ab a ab a a a a a ab a ab a a ab a a ab a a ab a ab ab ab ab ab ab a ab ab ab ab
*HyS0001.2652816 D2.15 a a ab a a a ab a ab a a ab ab a a ab ab a a a a ab a ab a a a ab ab ab a ab ab ab ab a ab a a a ab ab a a ab ab a ab a a ab ab ab a a ab ab a ab a ab a a a a a ab a ab a a ab a a ab a a ab a ab ab ab ab ab ab a ab ab ab ab
*HyS0001.2661691 D2.15 a a ab a a a ab a ab a a ab ab a a ab ab a a a a ab a ab a a a ab ab ab a ab ab ab ab a ab a a a ab ab a a ab ab a ab a a ab ab ab a a ab ab a ab a ab a a a a a ab a ab a a ab a a ab a a ab a ab ab ab ab ab ab a ab ab ab ab
*HyS0001.2666718 D2.15 a a ab a a a ab a ab a a ab ab a a ab ab a a a a ab a ab a a a ab ab ab a ab ab ab ab a ab a a a ab ab a a ab ab a ab a a ab ab ab a a ab ab a ab a ab a a a a a ab a ab a a ab a a ab a a ab a ab ab ab ab ab ab a ab ab ab ab
*HyS0001.2675123 D2.15 a a ab a a a ab a ab a a ab ab a a ab ab a a a a ab a ab a a a ab ab ab a ab ab ab ab a ab a a a ab ab a a ab ab a ab a a ab ab ab a a ab ab a ab a ab a a a a a ab a ab a a ab a a ab a a ab a ab ab ab ab ab ab a ab ab ab ab
*HyS0001.2682029 D2.15 a a ab a a a ab a ab a a ab ab a a ab ab a a a a ab a ab a a a ab ab ab a ab ab ab ab a ab a a a ab ab a a ab ab a ab a a ab ab ab a a ab ab a ab a ab a a a a a ab a ab a a ab a a ab a a ab a ab ab ab ab ab ab a ab ab ab ab
*HyS0001.2688429 D2.15 a a ab a a a ab a ab a a ab ab a a ab ab a a a a ab a ab a a a ab ab ab a ab ab ab ab a ab a a a ab ab a a ab ab a ab a a ab ab ab a a ab ab a ab a ab a a a a a ab a ab a a ab a a ab a a ab a ab ab ab ab ab ab a ab ab ab ab
*HyS0001.2693482 D2.15 ab ab a ab ab ab a ab a ab ab a a ab ab a a ab ab ab ab a ab a ab ab ab a a a ab a a a a ab a ab ab ab a a ab ab a a ab a ab ab a a a ab ab a a ab a ab a ab ab ab ab ab a ab a ab ab a ab ab a ab ab a ab a a a a a a ab a a a a
*HyS0001.2699216 D2.15 ab ab a ab ab ab a ab a ab ab a a ab ab a a ab ab ab ab a ab a ab ab ab a a a ab a a a a ab a ab ab ab a a ab ab a a ab a ab ab a a a ab ab a a ab a ab a ab ab ab ab ab a ab a ab ab a ab ab a ab ab a ab a a a a a a ab a a a a
*HyS0001.2706027 D2.15 ab ab a ab ab ab a ab a ab ab a a ab ab a a ab ab ab ab a ab a ab ab ab a a a ab a a a a ab a ab ab ab a a ab ab a a ab a ab ab a a a ab ab a a ab a ab a ab ab ab ab ab a ab a ab ab a ab ab a ab ab a ab a a a a a a ab a a a a
*HyS0001.2715231 D2.15 ab ab a ab ab ab a ab a ab ab a a ab ab a a ab ab ab ab a ab a ab ab ab a a a ab a a a a ab a ab ab ab a a ab ab a a ab a ab ab a a a ab ab a a ab a ab a ab ab ab ab ab a ab a ab ab a ab ab a ab ab a ab a a a a a a ab a a a a
*HyS0001.2729856 D2.15 a a ab a a a ab a ab a a ab ab a a ab ab a a a a ab a ab a a a ab ab ab a ab ab ab ab a ab a a a ab ab a a ab ab a ab a a ab ab ab a a ab ab a ab a ab a a a a a ab a ab a a ab a a ab a a ab a ab ab ab ab ab ab a ab ab ab ab
*HyS0001.2735400 D2.15 a a ab a a a ab a ab a a ab ab a a ab ab a a a a ab a ab a a a ab ab ab a ab ab ab ab a ab a a a ab ab a a ab ab a ab a a ab ab ab a a ab ab a ab a ab a a a a a ab a ab a a ab a a ab a a ab a ab ab ab ab ab ab a ab ab ab ab
*HyS0001.2740744 D2.15 a a ab a a a ab a ab a a ab ab a a ab ab a a a a ab a ab a a a ab ab ab a ab ab ab ab a ab a a a ab ab a a ab ab a ab a a ab ab ab a a ab ab a ab a ab a a a a a ab a ab a a ab a a ab a a ab a ab ab ab ab ab ab a ab ab ab ab
*HyS0001.2745758 D2.15 a a ab a a a ab a ab a a ab ab a a ab ab a a a a ab a ab a a a ab ab ab a ab ab ab ab a ab a a a ab ab a a ab ab a ab a a ab ab ab a a ab ab a ab a ab a a a a a ab a ab a a ab a a ab a a ab a ab ab ab ab ab ab a ab ab ab ab
*HyS0001.2751030 D2.15 ab ab a ab ab ab a ab a ab ab a a ab ab a a ab ab ab ab a ab a ab ab ab a a a ab a a a a ab a ab ab ab a a ab ab a a ab a ab ab a a a ab ab a a ab a ab a ab ab ab ab ab a ab a ab ab a ab ab a ab ab a ab a a a a a a ab a a a a
*HyS0001.2756150 D2.15 ab ab a ab ab ab a ab a ab ab a a ab ab a a ab ab ab ab a ab a ab ab ab a a a ab a a a a ab a ab ab ab a a ab ab a a ab a ab ab a a a ab ab a a ab a ab a ab ab ab ab ab a ab a ab ab a ab ab a ab ab a ab a a a a a a ab a a a a
*HyS0001.2761786 D2.15 a a ab a a a ab a ab a a ab ab a a ab ab a a a a ab a ab a a a ab ab ab a ab ab ab ab a ab a a a ab ab a a ab ab a ab a a ab ab ab a a ab ab a ab a ab a a a a a ab a ab a a ab a a ab a a ab a ab ab ab ab ab ab a ab ab ab ab
*HyS0001.2767476 D2.15 ab ab a ab ab ab a ab a ab ab a a ab ab a a ab ab ab ab a ab a ab ab ab a a a ab a a a a ab a ab ab ab a a ab ab a a ab a ab ab a a a ab ab a a ab a ab a ab ab ab ab ab a ab a ab ab a ab ab a ab ab a ab a a a a a a ab a a a a
*HyS0001.2774166 D2.15 ab ab a ab ab ab a ab a ab ab a a ab ab a a ab ab ab ab a ab a ab ab ab a a a ab a a a a ab a ab ab ab a a ab ab a a ab a ab ab a a a ab ab a a ab a ab a ab ab ab ab ab a ab a ab ab a ab ab a ab ab a ab a a a a a a ab a a a a
*HyS0001.2779207 D2.15 a a ab a a a ab a ab a a ab ab a a ab ab a a a a ab a ab a a a ab ab ab a ab ab ab ab a ab a a a ab ab a a ab ab a ab a a ab ab ab a a ab ab a ab a ab a a a a a ab a ab a a ab a a ab a a ab a ab ab ab ab ab ab a ab ab ab ab
*HyS0001.2784451 D2.15 ab ab a ab ab ab a ab a ab ab a a ab ab a a ab ab ab ab a ab a ab ab ab a a a ab a a a a ab a ab ab ab a a ab ab a a ab a ab ab a a a ab ab a a ab a ab a ab ab ab ab ab a ab a ab ab a ab ab a ab ab a ab a a a a a a ab a a a a
*HyS0001.2791497 D2.15 a a ab a a a ab a ab a a ab ab a a ab ab a a a a ab a ab a a a ab ab ab a ab ab ab ab a ab a a a ab ab a a ab ab a ab a a ab ab ab a a ab ab a ab a ab a a a a a ab a ab a a ab a a ab a a ab a ab ab ab ab ab ab a ab ab ab ab
*HyS0001.2797491 D2.15 ab ab a ab ab ab a ab a ab ab a a ab ab a a ab ab ab ab a ab a ab ab ab a a a ab a a a a ab a ab ab ab a a ab ab a a ab a ab ab a a a ab ab a a ab a ab a ab ab ab ab ab a ab a ab ab a ab ab a ab ab a ab a a a a a a ab a a a a
*HyS0001.2803051 D2.15 a a ab a a a ab a ab a a ab ab a a ab ab a a a a ab a ab a a a ab ab ab a ab ab ab ab a ab a a a ab ab a a ab ab a ab a a ab ab ab a a ab ab a ab a ab a a a a a ab a ab a a ab a a ab a a ab a ab ab ab ab ab ab a ab ab ab ab
*HyS0001.2808429 D2.15 a a ab a a a ab a ab a a ab ab a a ab ab a a a a ab a ab a a a ab ab ab a ab ab ab ab a ab a a a ab ab a a ab ab a ab a a ab ab ab a a ab ab a ab a ab a a a a a ab a ab a a ab a a ab a a ab a ab ab ab ab ab ab a ab ab ab ab
*HyS0001.2813453 D2.15 ab ab a ab ab ab a ab a ab ab a a ab ab a a ab ab ab ab a ab a ab ab ab a a a ab a a a a ab a ab ab ab a a ab ab a a ab a ab ab a a a ab ab a a ab a ab a ab ab ab ab ab a ab a ab ab a ab ab a ab ab a ab a a a a a a ab a a a a
*HyS0001.2818499 D2.15 a a ab a a a ab a ab a a ab ab a a ab ab a a a a ab a ab a a a ab ab ab a ab ab ab ab a ab a a a ab ab a a ab ab a ab a a ab ab ab a a ab ab a ab a ab a a a a a ab a ab a a ab a a ab a a ab a ab ab ab ab ab ab a ab ab ab ab
*HyS0001.2825844 D2.15 a a ab a a a ab a ab a a ab ab a a ab ab a a a a ab a ab a a a ab ab ab a ab ab ab ab a ab a a a ab ab a a ab ab a ab a a ab ab ab a a ab ab a ab a ab a a a a a ab a ab a a ab a a ab a a ab a ab ab ab ab ab ab a ab ab ab ab
*HyS0001.2830851 D2.15 a a ab a a a ab a ab a a ab ab a a ab ab a a a a ab a ab a a a ab ab ab a ab ab ab ab a ab a a a ab ab a a ab ab a ab a a ab ab ab a a ab ab a ab a ab a a a a a ab a ab a a ab a a ab a a ab a ab ab ab ab ab ab a ab ab ab ab
*HyS0001.2840239 D2.15 ab ab a ab ab ab a ab a ab ab a a ab ab a a ab ab ab ab a ab a ab ab ab a a a ab a a a a ab a ab ab ab a a ab ab a a ab a ab ab a a a ab ab a a ab a ab a ab ab ab ab ab a ab a ab ab a ab ab a ab ab a ab a a a a a a ab a a a a
*HyS0001.2846454 D2.15 ab ab a ab ab ab a ab a ab ab a a ab ab a a ab ab ab ab a ab a ab ab ab a a a ab a a a a ab a ab ab ab a a ab ab a a ab a ab ab a a a ab ab a a ab a ab a ab ab ab ab ab a ab a ab ab a ab ab a ab ab a ab a a a a a a ab a a a a
*HyS0001.2852744 D2.15 ab ab a ab ab ab a ab a ab ab a a ab ab a a ab ab ab ab a ab a ab ab ab a a a ab a a a a ab a ab ab ab a a ab ab a a ab a ab ab a a a ab ab a a ab a ab a ab ab ab ab ab a ab a ab ab a ab ab a ab ab a ab a a a a a a ab a a a a
*HyS0001.2858371 D2.15 a a ab a a a ab a ab a a ab ab a a ab ab a a a a ab a ab a a a ab ab ab a ab ab ab ab a ab a a a ab ab a a ab ab a ab a a ab ab ab a a ab ab a ab a ab a a a a a ab a ab a a ab a a ab a a ab a ab ab ab ab ab ab a ab ab ab ab
*HyS0001.2863865 D2.15 ab ab a ab ab ab a ab a ab ab a a ab ab a a ab ab ab ab a ab a ab ab ab a a a ab a a a a ab a ab ab ab a a ab ab a a ab a ab ab a a a ab ab a a ab a ab a ab ab ab ab ab a ab a ab ab a ab ab a ab ab a ab a a a a a a ab a a a a
*HyS0001.2868885 D2.15 a a ab a a a ab a ab a a ab ab a a ab ab a a a a ab a ab a a a ab ab ab a ab ab ab ab a ab a a a ab ab a a ab ab a ab a a ab ab ab a a ab ab a ab a ab a a a a a ab a ab a a ab a a ab a a ab a ab ab ab ab ab ab a ab ab ab ab
*HyS0001.2880769 D2.15 a a ab a a a ab a ab a a ab ab a a ab ab a a a a ab a ab a a a ab ab ab a ab ab ab ab a ab a a a ab ab a a ab ab a ab a a ab ab ab a a ab ab a ab a ab a a a a a ab a ab a a ab a a ab a a ab a ab ab ab ab ab ab a ab ab ab ab
*HyS0001.2887454 D2.15 a a ab a a a ab a ab a a ab ab a a ab ab a a a a ab a ab a a a ab ab ab a ab ab ab ab a ab a a a ab ab a a ab ab a ab a a ab ab ab a a ab ab a ab a ab a a a a a ab a ab a a ab a a ab a a ab a ab ab ab ab ab ab a ab ab ab ab
*HyS0001.2892637 D2.15 a a ab a a a ab a ab a a ab ab a a ab ab a a a a ab a ab a a a ab ab ab a ab ab ab ab a ab a a a ab ab a a ab ab a ab a a ab ab ab a a ab - a ab a ab a a a a a ab a ab a a ab a a ab a a ab a ab ab ab ab ab ab a ab ab ab ab
*HyS0001.2898134 D2.15 ab ab a ab ab ab a ab a ab ab a a ab ab a a ab ab ab ab a ab a ab ab ab a a a ab a a a a ab a ab ab ab a a ab ab a a ab a ab ab a a a ab ab a a ab a ab a ab ab ab ab ab a ab a ab ab a ab ab a ab ab a ab a a a a a a ab a a a a
*HyS0001.2912337 D2.15 ab ab a ab ab ab a ab a ab ab a a ab ab a a ab ab ab ab a ab a ab ab ab a a a ab a a a a ab a ab ab ab a a ab ab a a ab a ab ab a a a ab ab a a ab a ab a ab ab ab ab ab a ab a ab ab a ab ab a ab ab a ab a a a a a a ab a a a a
*HyS0001.2927667 D2.15 a a ab a a a a a ab a a ab - a a ab ab a a a a ab a ab a a a ab ab ab a - ab a ab a ab a a a ab ab a a ab ab a ab a a ab a ab a a ab - a ab a ab a a a a a a a ab a a ab a a ab a a ab a ab ab - ab ab - a - ab ab a
*HyS0001.2959099 D2.15 a a ab a a a ab a ab a a ab ab a a ab ab a a a a ab a ab a a a ab ab ab a ab ab ab ab a ab a a a ab ab a a ab ab a ab a a ab ab ab a a ab ab a ab a ab a a a a a ab a ab a a ab a a ab a a ab a ab ab ab ab ab ab a ab ab ab ab
*HyS0001.2971952 D2.15 a a ab a a a ab a ab a a ab ab a a ab ab a a a a ab a ab a a a ab ab ab a ab ab ab ab a ab a a a ab ab a a ab ab a ab a a ab ab ab a a ab ab a ab a ab a a a a a ab a ab a a ab a a ab a a ab a ab ab ab ab ab ab a ab ab ab ab
*HyS0001.3021342 D2.15 a a ab a a a ab a ab a a ab ab a a ab ab a a a a ab a ab a a a ab ab ab a ab ab ab ab a ab a a a ab ab a a ab ab a ab a a ab ab ab a a ab ab a ab a ab a a a a a ab a ab a a ab a a ab a a ab a ab ab ab ab ab ab a ab ab ab ab
*HyS0001.3037146 D2.15 a a ab a a a ab a ab a a ab ab a a ab ab a a a a ab a ab a a a ab ab ab a ab ab ab ab a ab a a a ab ab a a ab ab a ab a a ab ab ab a a ab ab a ab a ab a a a a a ab a ab a a ab a a ab a a ab a ab ab ab ab ab ab a ab ab ab ab
*HyS0001.3042905 D2.15 a a ab a a a ab a ab a a ab ab a a ab ab a a a a ab a ab a a a ab ab ab a ab ab ab ab a ab a a a ab ab a a ab ab a ab a a ab ab ab a a ab ab a ab a ab a a a a a ab a ab a a ab a a ab a a ab a ab ab ab ab ab ab a ab ab ab ab
*HyS0001.3047931 D2.15 a a ab a a a ab a ab a a ab ab a a ab ab a a a a ab a ab a a a ab ab ab a ab ab ab ab a ab a a a ab ab a a ab ab a ab a a ab ab ab a a ab ab a ab a ab a a a a a ab a ab a a ab a a ab a a ab a ab ab ab ab ab ab a ab ab ab ab
*HyS0001.3055711 D2.15 a a ab a a a ab a ab a a ab ab a a ab ab a a a a ab a ab a a a ab ab ab a ab ab ab ab a ab a a a ab ab a a ab ab a ab a a ab ab ab a a ab ab a ab a ab a a a a a ab a ab a a ab a a ab a a ab a ab ab ab ab ab ab a ab ab ab ab
*HyS0001.3061348 D2.15 ab ab a ab ab ab a ab a ab ab a a ab ab a a ab ab ab ab a ab a ab ab ab a a a ab a a a a ab a ab ab ab a a ab ab a a ab a ab ab a a a ab ab a a ab a ab a ab ab ab ab ab a ab a ab ab a ab ab a ab ab a ab a a a a a a ab a a a a
*HyS0001.3066930 D2.15 ab ab a ab ab ab a ab a ab ab a a ab ab a a ab ab ab ab a ab a ab ab ab a a a ab a a a a ab a ab ab ab a a ab ab a a ab a ab ab a a a ab ab a a ab a ab a ab ab ab ab ab a ab a ab ab a ab ab a ab ab a ab a a a a a a ab a a a a
*HyS0001.3073765 D2.15 ab ab a ab ab ab a ab a ab ab a a ab ab a a ab ab ab ab a ab a ab ab ab a a a ab a a a a ab a ab ab ab a a ab ab a a ab a ab ab a a a ab ab a a ab a ab a ab ab ab ab ab a ab a ab ab a ab ab a ab ab a ab a a a a a a ab a a a a
*HyS0001.3078817 D2.15 a a ab a a a ab a ab a a ab ab a a ab ab a a a a ab a ab a a a ab ab ab a ab ab ab ab a ab a a a ab ab a a ab ab a ab a a ab ab ab a a ab ab a ab a ab a a a a a ab a ab a a ab a a ab a a ab a ab ab ab ab ab ab a ab ab ab ab
*HyS0001.3084127 D2.15 ab ab a ab ab ab a ab a ab ab a a ab ab a a ab ab ab ab a ab a ab ab ab a a a ab a a a a ab a ab ab ab a a ab ab a a ab a ab ab a a a ab ab a a ab a ab a ab ab ab ab ab a ab a ab ab a ab ab a ab ab a ab a a a a a a ab a a a a
*HyS0001.3089315 D2.15 a a ab a a a ab a ab a a ab ab a a ab ab a a a a ab a ab a a a ab ab ab a ab ab ab ab a ab a a a ab ab a a ab ab a ab a a ab ab ab a a ab ab a ab a ab a a a a a ab a ab a a ab a a ab a a ab a ab ab ab ab ab ab a ab ab ab ab
*HyS0001.3094633 D2.15 a a ab a a a ab a ab a a ab ab a a ab ab a a a a ab a ab a a a ab ab ab a ab ab ab ab a ab a a a ab ab a a ab ab a ab a a ab ab ab a a ab ab a ab a ab a a a a a ab a ab a a ab a a ab a a ab a ab ab ab ab ab ab a ab ab ab ab
*HyS0001.3099849 D2.15 ab ab a ab ab ab a ab a ab ab a a ab ab a a ab ab ab ab a ab a ab ab ab a a a ab a a a a ab a ab ab ab a a ab ab a a ab a ab ab a a a ab ab a a ab a ab a ab ab ab ab ab a ab a ab ab a ab ab a ab ab a ab a a a a a a ab a a a a
*HyS0001.3105467 D2.15 ab - a ab ab - a ab a ab ab a a ab ab a a ab ab ab ab a ab a - ab ab a a a ab a a a a ab a ab ab ab a a ab ab a a ab a ab ab a a a - ab a a ab a ab a - ab ab ab ab a ab a ab ab a ab ab a - ab a ab a a a a a a - a a a a
*HyS0001.3113196 D2.15 ab ab a ab ab ab a ab a ab ab a a ab ab a a ab ab ab ab a ab a ab ab ab a a a ab a a a a ab a ab ab ab a a ab ab a a ab a ab ab a a a ab ab a a ab a ab a ab ab ab ab ab a ab a ab ab a ab ab a ab ab a ab a a a a a a ab a a a a
*HyS0001.3118446 D2.15 ab ab a ab ab ab a ab a ab ab a a ab ab a a ab ab ab ab a ab a ab ab ab a a a ab a a a a ab a ab ab ab a a ab ab a a ab a ab ab a a a ab ab a a ab a ab a ab ab ab ab ab a ab a ab ab a ab ab a ab ab a ab a a a a a a ab a a a a
*HyS0001.3128505 D2.15 ab ab a ab ab ab a ab a ab ab a a ab ab a a ab ab ab ab a ab a ab ab ab a a a ab a a a a ab a ab ab ab a a ab ab a a ab a ab ab a a a ab ab a a ab a ab a ab ab ab ab ab a ab a ab ab a ab ab a ab ab a ab a a a a a a ab a a a a
*HyS0001.3135625 D2.15 ab ab a ab ab ab a ab a ab ab a a ab ab a a ab ab ab ab a ab a ab ab ab a a a ab a a a a ab a ab ab ab a a ab ab a a ab a ab ab a a a ab ab a a ab a ab a ab ab ab ab ab a ab a ab ab a ab ab a ab ab a ab a a a a a a ab a a a a
*HyS0001.3158715 D2.15 ab ab a ab ab ab a ab a ab ab a a ab ab a a ab ab ab ab a ab a ab ab ab a a a ab a a a a ab a ab ab ab a a ab ab a a ab a ab ab a a a ab ab a a ab a ab a ab ab ab ab ab a ab a ab ab a ab ab a ab ab a ab a a a a a a ab a a a a
*HyS0001.3163906 D2.15 a a ab a a a ab a ab a a ab ab a a ab ab a a a a ab a ab a a a ab ab ab a ab ab ab ab a ab a a a ab ab a a ab ab a ab a a ab ab ab a a ab ab a ab a ab a a a a a ab a ab a a ab a a ab a a ab a ab ab ab ab ab ab a ab ab ab ab
*HyS0001.3170101 D2.15 ab ab a ab ab ab a ab a ab ab a a ab ab a a ab ab ab ab a ab a ab ab ab a a a ab a a a a ab a ab ab ab a a ab ab a a ab a ab ab a a a ab ab a a ab a ab a ab ab ab ab ab a ab a ab ab a ab ab a ab ab a ab a a a a a a ab a a a a
*HyS0001.3183195 D2.15 a a ab a a a ab a ab a a ab ab a a ab ab a a a a ab a ab a a a ab ab ab a ab ab ab ab a ab a a a ab ab a a ab ab a ab a a ab ab ab a a ab ab a ab a ab a a a a a ab a ab a a ab a a ab a a ab a ab ab ab ab ab ab a ab ab ab ab
*HyS0001.3188289 D2.15 ab ab a ab ab ab a ab a ab ab a a ab ab a a ab ab ab ab a ab a ab ab ab a a a ab a a a a ab a ab ab ab a a ab ab a a ab a ab ab a a a ab ab a a ab a ab a ab ab ab ab ab a ab a ab ab a ab ab a ab ab a ab a a a a a a ab a a a a
*HyS0001.3193640 D2.15 a a ab a a a ab a ab a a ab ab a a ab ab a a a a ab a ab a a a ab ab ab a ab ab ab ab a ab a a a ab ab a a ab ab a ab a a ab ab ab a a ab ab a ab a ab a a a a a ab a ab a a ab a a ab a a ab a ab ab ab ab ab ab a ab ab ab ab
*HyS0001.3198684 D2.15 a a ab a a a ab a ab a a ab ab a a ab ab a a a a ab a ab a a a ab ab ab a ab ab ab ab a ab a a a ab ab a a ab ab a ab a a ab ab ab a a ab ab a ab a ab a a a a a ab a ab a a ab a a ab a a ab a ab ab ab ab ab ab a ab ab ab ab
*HyS0001.3206821 D2.15 ab ab a ab ab ab a ab a ab ab a a ab ab a a ab ab ab ab a ab a ab ab ab a a a ab a a a a ab a ab ab ab a a ab ab a a ab a ab ab a a a ab ab a a ab a ab a ab ab ab ab ab a ab a ab ab a ab ab a ab ab a ab a a a a a a ab a a a a
*HyS0001.3211894 D2.15 ab ab a ab ab ab a ab a ab ab a a ab ab a a ab ab ab ab a ab a ab ab ab a a a ab a a a a ab a ab ab ab a a ab ab a a ab a ab ab a a a ab ab a a ab a ab a ab ab ab ab ab a ab a ab ab a ab ab a ab ab a ab a a a a a a ab a a a a
*HyS0001.3243101 D2.15 ab ab a ab ab ab a ab a ab ab a a ab ab a a ab ab ab ab a ab a ab ab ab a a a ab a a a a ab a ab ab ab a a ab ab a a ab a ab ab a a a ab ab a a ab a ab a ab ab ab ab ab a ab a ab ab a ab ab a ab ab a ab a a a a a a ab a a a a
*HyS0001.3248467 D2.15 a a ab a a a ab a ab a a ab ab a a ab ab a a a a ab a ab a a a ab ab ab a ab ab ab ab a ab a a a ab ab a a ab ab a ab a a ab ab ab a a ab ab a ab a ab a a a a a ab a ab a a ab a a ab a a ab a ab ab ab ab ab ab a ab ab ab ab
*HyS0001.3257419 D2.15 a a ab a a a ab a ab a a ab ab a a ab ab a a a a ab a ab a a a ab ab ab a ab ab ab ab a ab a a a ab a a a ab ab a ab a a ab ab a a a ab a a ab a ab a a a a a ab a ab a a ab a a ab a a ab a ab ab ab ab ab ab a ab ab ab ab
*HyS0001.3262423 D2.15 a a ab a a a ab a ab a a ab ab a a ab ab a a a a ab a ab a a a ab ab ab a ab ab ab ab a ab a a a ab a a a ab ab a ab a a ab ab a a a ab a a ab a ab a a a a a ab a ab a a ab a a ab a a ab a ab ab ab ab ab ab a ab ab ab ab
*HyS0001.3268720 D2.15 ab ab a ab ab ab a ab a ab ab a a ab ab a a ab ab ab ab a ab a ab ab ab a a a ab a a a a ab a ab ab ab a ab ab ab a a ab a ab ab a a ab ab ab a ab ab a ab a ab ab ab ab ab a ab a ab ab a ab ab a ab ab a ab a a a a a a ab a a a a
*HyS0001.3274866 D2.15 ab ab a ab ab ab a ab a ab ab a a ab ab a a ab ab ab ab a ab a ab ab ab a a a ab a a a a ab a ab ab ab a ab ab ab a a ab a ab ab a a ab ab ab a ab ab a ab a ab ab ab ab ab a ab a ab ab a ab ab a ab ab a ab a a a a a a ab a a a a
*HyS0001.3280181 D2.15 ab ab a ab ab ab a ab a ab ab a a ab ab a a ab ab ab ab a ab a ab ab ab a a a ab a a a a ab a ab ab ab a ab ab ab a a ab a ab ab a a ab ab ab a ab ab a ab a ab ab ab ab ab a ab a ab ab a ab ab a ab ab a ab a a a a a a ab a a a a
*HyS0001.3285899 D2.15 a a ab a a a ab a ab a a ab ab a a ab ab a a a a ab a ab a a a ab ab ab a ab ab ab ab a ab a a a ab a a a ab ab a ab a a ab ab a a a ab a a ab a ab a a a a a ab a ab a a ab a a ab a a ab a ab ab ab ab ab ab a ab ab ab ab
*HyS0001.3291325 D2.15 a a ab a a a ab a ab a a ab ab a a ab ab a a a a ab a ab a a a ab ab ab a ab ab ab ab a ab a a a ab a a a ab ab a ab a a ab ab a a a ab a a ab a ab a a a a a ab a ab a a ab a a ab a a ab a ab ab ab ab ab ab a ab ab ab ab
*HyS0001.3296820 D2.15 a a ab a a a ab a ab a a ab ab a a ab ab a a a a ab a ab a a a ab ab ab a ab ab ab ab a ab a a a ab a a a ab ab a ab a a ab ab a a a ab a a ab a ab a a a a a ab a ab a a ab a a ab a a ab a ab ab ab ab ab ab a ab ab ab ab
*HyS0001.3379665 D2.15 ab ab a ab ab ab a ab a ab ab a a ab ab a a ab ab ab ab a ab a ab ab ab a a a ab a a a a ab a ab ab ab a ab ab ab a a ab a ab ab a a ab ab ab a ab ab a ab a ab ab ab ab ab a ab a ab ab a ab ab a ab ab a ab a a a a a a ab a a a a
*HyS0001.3437785 D2.15 a a ab a a a ab a ab a a ab ab a a ab ab a a a a ab a ab a a a ab ab ab a ab ab ab ab a ab a a a ab a a a ab ab a ab a a ab ab a a a ab a a ab a ab a a a a a ab a ab a a ab a a ab a a ab a ab ab ab ab ab ab a ab ab ab ab
*HyS0001.3454508 D2.15 a a ab a a a ab a ab a a ab ab a a ab ab a a a a ab a ab a a a ab ab ab a ab ab ab ab a ab a a a ab a a a ab ab a ab a a ab ab a a a ab a a ab a ab a a a a a ab a ab a a ab a a ab a a ab a ab ab ab ab ab ab a ab ab ab ab
*HyS0001.3473062 D2.15 ab ab a ab ab ab a ab a ab ab a a ab ab a a ab ab ab ab a ab a ab ab ab a a a ab a a a a ab a ab ab ab a ab ab ab a a ab a ab ab a a ab ab ab a ab ab a ab a ab ab ab ab ab a ab a ab ab a ab ab a ab ab a ab a a a a a a ab a a a a
*HyS0001.3500282 D2.15 a a ab a a a ab a ab a a ab ab a a ab ab a a a a ab a ab a a a ab ab ab a ab ab ab ab a ab a a a ab a a a ab ab a ab a a ab ab a a a ab a a ab a ab a a a a a ab a ab a a ab a a ab a a ab a ab ab ab ab ab ab a ab ab ab ab
*HyS0001.3506265 D2.15 ab ab a ab ab ab a ab a ab ab a a ab ab a a ab ab ab ab a ab a ab ab ab a a a ab a a a a ab a ab ab ab a ab ab ab a a ab a ab ab a a ab ab ab a ab ab a ab a ab ab ab ab ab a ab a ab ab a ab ab a ab ab a ab a a a a a a ab a a a a
*HyS0001.3511265 D2.15 a a ab a a a ab a ab a a ab ab a a ab ab a a a a ab a ab a a a ab ab ab a ab ab ab ab a ab a a a ab a a a ab ab a ab a a ab ab a a a ab a a ab a ab a a a a a ab a ab a a ab a a ab a a ab a ab ab ab ab ab ab a ab ab ab ab
*HyS0001.3518607 D2.15 ab ab a ab ab ab a ab a ab ab a a ab ab a a ab ab ab ab a ab a ab ab ab a a a ab a a a a ab a ab ab ab a ab ab ab a a ab a ab ab a a ab ab ab a ab ab a ab a ab ab ab ab ab a ab a ab ab a ab ab a ab ab a ab a a a a a a ab a a a a
*HyS0001.3525402 D2.15 ab ab a ab ab ab a ab a ab ab a a ab ab a a ab ab ab ab a ab a ab ab ab a a a ab a a a a ab a ab ab ab a ab ab ab a a ab a ab ab a a ab ab ab a ab ab a ab a ab ab ab ab ab a ab a ab ab a ab ab a ab ab a ab a a a a a a ab a a a a
*HyS0001.3530585 D2.15 ab ab a ab ab ab a ab a ab ab a a ab ab a a ab ab ab ab a ab a ab ab ab a a a ab a a a a ab a ab ab ab a ab ab ab a a ab a ab ab a a ab ab ab a ab ab a ab a ab ab ab ab ab a ab a ab ab a ab ab a ab ab a ab a a a a a a ab a a a a
*HyS0001.3556164 D2.15 a a ab a a a ab a ab a a ab ab a a ab ab a a a a ab a ab a a a ab ab ab a ab ab ab ab a ab a a a ab a a a ab ab a ab a a ab ab a a a ab a a ab a ab a a a a a ab a ab a a ab a a ab a a ab a ab ab ab ab ab ab a ab ab ab ab
*HyS0001.3563254 D2.15 ab ab a ab ab ab a ab a ab ab a a ab ab a a ab ab ab ab a ab a ab ab ab a a a ab a a a a ab a ab ab ab a ab ab ab a a ab a ab ab a a ab ab ab a ab ab a ab a ab ab ab ab ab a ab a ab ab a ab ab a ab ab a ab a a a a a a ab a a a a
*HyS0001.3575698 D2.15 ab ab a ab ab ab a ab a ab ab a a ab ab a a ab ab ab ab a ab a ab ab ab a a a ab a a a a ab a ab ab ab a ab ab ab a a ab a ab ab a a ab ab ab a ab ab a ab a ab ab ab ab ab a ab a ab ab a ab ab a ab ab a ab a a a a a a ab a a a a
*HyS0001.3586919 D2.15 ab ab a ab ab ab a ab a ab ab a a ab ab a a ab ab ab ab a ab a ab ab ab a a a ab a a a a ab a ab ab ab a ab ab ab a a ab a ab ab a a ab ab ab a ab ab a ab a ab ab ab ab ab a ab a ab ab a ab ab a ab ab a ab a a a a a a ab a a a a
*HyS0001.3592028 D2.15 ab ab a ab ab ab a ab a ab ab a a ab ab a a ab ab ab ab a ab a ab ab ab a a a ab a a a a ab a ab ab ab a ab ab ab a a ab a ab ab a a ab ab ab a ab ab a ab a ab ab ab ab ab a ab a ab ab a ab ab a ab ab a ab a a a a a a ab a a a a
*HyS0001.3597872 D2.15 ab ab a ab ab ab a ab a ab ab a a ab ab a a ab ab ab ab a ab a ab ab ab a a a ab a a a a ab a ab ab ab a ab ab ab a a ab a ab ab a a ab ab ab a ab ab a ab a ab ab ab ab ab a ab a ab ab a ab ab a ab ab a ab a a a a a a ab a a a a
*HyS0001.3608270 D2.15 a a ab a a a ab a ab a a ab ab a a ab ab a a a a ab a ab a a a ab ab ab a ab ab ab ab a ab a a a ab a a a ab ab a ab a a ab ab a a a ab a a ab a ab a a a a a ab a ab a a ab a a ab a a ab a ab ab ab ab ab ab a ab ab ab ab
*HyS0001.3616554 D2.15 a a ab a a a ab a ab a a ab ab a a ab ab a a a a ab a ab a a a ab ab ab a ab ab ab ab a ab a a a ab a a a ab ab a ab a a ab ab a a a ab a a ab a ab a a a a a ab a ab a a ab a a ab a a ab a ab ab ab ab ab ab a ab ab ab ab
*HyS0001.3621611 D2.15 a a ab a a a ab a ab a a ab ab a a ab ab a a a a ab a ab a a a ab ab ab a ab ab ab ab a ab a a a ab a a a ab ab a ab a a ab ab a a a ab a a ab a ab a a a a a ab a ab a a ab a a ab a a ab a ab ab ab ab ab ab a ab ab ab ab
*HyS0001.3628317 D2.15 a a ab a a a ab a ab a a ab ab a a ab ab a a a a ab a ab a a a ab ab ab a ab ab ab ab a ab a a a ab a a a ab ab a ab a a ab ab a a a ab a a ab a ab a a a a a ab a ab a a ab a a ab a a ab a ab ab ab ab ab ab a ab ab ab ab
*HyS0001.3639742 D2.15 a a ab a a a ab a ab a a ab ab a a ab ab a a a a ab a ab a a a ab ab ab a ab ab ab ab a ab a a a ab a a a ab ab a ab a a ab ab a a a ab a a ab a ab a a a a a ab a ab a a ab a a ab a a ab a ab ab ab ab ab ab a ab ab ab ab
*HyS0001.3647527 D2.15 ab ab a ab ab ab a ab a ab ab a a ab ab a a ab ab ab ab a ab a ab ab ab a a a ab a a a a ab a ab ab ab a ab ab ab a a ab a ab ab a a ab ab ab a ab ab a ab a ab ab ab ab ab a ab a ab ab a ab ab a ab ab a ab a a a a a a ab a a a a
*HyS0001.3653871 D2.15 ab ab a ab ab ab a ab a ab ab a a ab ab a a ab ab ab ab a ab a ab ab ab a a a ab a a a a ab a ab ab ab a ab ab ab a a ab a ab ab a a ab ab ab a ab ab a ab a ab ab ab ab ab a ab a ab ab a ab ab a ab ab a ab a a a a a a ab a a a a
*HyS0001.3658872 D2.15 ab ab a ab ab ab a ab a ab ab a a ab ab a a ab ab ab ab a ab a ab ab ab a a a ab a a a a ab a ab ab ab a ab ab ab a a ab a ab ab a a ab ab ab a ab ab a ab a ab ab ab ab ab a ab a ab ab a ab ab a ab ab a ab a a a a a a ab a a a a
*HyS0001.3663920 D2.15 ab ab a ab ab ab a ab a ab ab a a ab ab a a ab ab ab ab a ab a ab ab ab a a a ab a a a a ab a ab ab ab a ab ab ab a a ab a ab ab a a ab ab ab a ab ab a ab a ab ab ab ab ab a ab a ab ab a ab ab a ab ab a ab a a a a a a ab a a a a
*HyS0001.3668940 D2.15 ab ab a ab ab ab a ab a ab ab a a ab ab a a ab ab ab ab a ab a ab ab ab a a a ab a a a a ab a ab ab ab a ab ab ab a a ab a ab ab a a ab ab ab a ab ab a ab a ab ab ab ab ab a ab a ab ab a ab ab a ab ab a ab a a a a a a ab a a a a
*HyS0001.3674885 D2.15 a a ab a a a ab a ab a a ab ab a a ab ab a a a a ab a ab a a a ab ab ab a ab ab ab ab a ab a a a ab a a a ab ab a ab a a ab ab a a a ab a a ab a ab a a a a a ab a ab a a ab a a ab a a ab a ab ab ab ab ab ab a ab ab ab ab
*HyS0001.3681454 D2.15 ab ab a ab ab ab a ab a ab ab a a ab ab a a ab ab ab ab a ab a ab ab ab a a a ab a a ab a ab a ab ab ab a ab ab ab a a ab a ab ab a a ab ab ab a ab ab a ab a ab ab ab ab ab a ab a ab ab a ab ab a ab ab a ab a a a a a a ab a a a a
*HyS0001.3686499 D2.15 ab ab a ab ab ab a ab a ab ab a a ab ab a a ab ab ab ab a ab a ab ab ab a a a ab a a ab a ab a ab ab ab a ab ab ab a a ab a ab ab a a ab ab ab a ab ab a ab a ab ab ab ab ab a ab a ab ab a ab ab a ab ab a ab a a a a a a ab a a a a
*HyS0001.3691503 D2.15 ab ab a ab ab ab a ab a ab ab a a ab ab a a ab ab ab ab a ab a ab ab ab a a a ab a a ab a ab a ab ab ab a ab ab ab a a ab a ab ab a a ab ab ab a ab ab a ab a ab ab ab ab ab a ab a ab ab a ab ab a ab ab a ab a a a a a a ab a a a a
*HyS0001.3699958 D2.15 ab ab a ab ab ab a ab a ab ab a a ab ab a a ab ab ab ab a ab a ab ab ab a a a ab a a ab a ab a ab ab ab a ab ab ab a a ab a ab ab a a ab ab ab a ab ab a ab a ab ab ab ab ab a ab a ab ab a ab ab a ab ab a ab a a a a a a ab a a a a
*HyS0001.3709687 D2.15 ab ab a ab ab ab a ab a ab ab a a ab ab a a ab ab ab ab a ab a ab ab ab a a a ab a a ab a ab a ab ab ab a ab ab ab a a ab a ab ab a a ab ab ab a ab ab a ab a ab ab ab ab ab a ab a ab ab a ab ab a ab ab a ab a a a a a a ab a a a a
*HyS0001.3716001 D2.15 a a ab a a a ab a ab a a ab ab a a ab ab a a a a ab a ab a a a ab ab ab a ab ab a ab a ab a a a ab a a a ab ab a ab a a ab ab a a a ab a a ab a ab a a a a a ab a ab a a ab a a ab a a ab a ab ab ab ab ab ab a ab ab ab ab
*HyS0001.3721148 D2.15 a a ab a a a ab a ab a a ab ab a a ab ab a a a a ab a ab a a a ab ab ab a ab ab a ab a ab a a a ab a a a ab ab a ab a a ab ab a a a ab a a ab a ab a a a a a ab a ab a a ab a a ab a a ab a ab ab ab ab ab ab a ab ab ab ab
*HyS0001.3727026 D2.15 a a ab a a a ab a ab a a ab ab a a ab ab a a a a ab a ab a a a ab ab ab a ab ab a ab a ab a a a ab a a a ab ab a ab a a ab ab a a a ab a a ab a ab a a a a a ab a ab a a ab a a ab a a ab a ab ab ab ab ab ab a ab ab ab ab
*HyS0001.3732166 D2.15 a a ab a a a ab a ab a a ab ab a a ab ab a a a a ab a ab a a a ab ab ab a ab ab a ab a ab a a a ab a a a ab ab a ab a a ab ab a a a ab a a ab a ab a a a a a ab a ab a a ab a a ab a a ab a ab ab ab ab ab ab a ab ab ab ab
*HyS0001.3737699 D2.15 a a ab a a a ab a ab a a ab ab a a ab ab a a a a ab a ab a a a ab ab ab a ab ab a ab a ab a a a ab a a a ab ab a ab a a ab ab a a a ab a a ab a ab a a a a a ab a ab a a ab a a ab a a ab a ab ab ab ab ab ab a ab ab ab ab
*HyS0001.3742701 D2.15 a a ab a a a ab a ab a a ab ab a a ab ab a a a a ab a ab a a a ab ab ab a ab ab a ab a ab a a a ab a a a ab ab a ab a a ab ab a a a ab a a ab a ab a a a a a ab a ab a a ab a a ab a a ab a ab ab ab ab ab ab a ab ab ab ab
*HyS0001.3752059 D2.15 ab ab a ab ab ab a ab a ab ab a a ab ab a a ab ab ab ab a ab a ab ab ab a a a ab a a ab a ab a ab ab ab a ab ab ab a a ab a ab ab a a ab ab ab a ab ab a ab a ab ab ab ab ab a ab a ab ab a ab ab a ab ab a ab a a a a a a ab a a a a
*HyS0001.3757431 D2.15 a a ab a a a ab a ab a a ab ab a a ab ab a a a a ab a ab a a a ab ab ab a ab ab a ab a ab a a a ab a a a ab ab a ab a a ab ab a a a ab a a ab a ab a a a a a ab a ab a a ab a a ab a a ab a ab ab ab ab ab ab a ab ab ab ab
*HyS0001.3762990 D2.15 a a ab a a a ab a ab a a ab ab a a ab ab a a a a ab a ab a a a ab ab ab a ab ab a ab a ab a a a ab a a a ab ab a ab a a ab ab a a a ab a a ab a ab a a a a a ab a ab a a ab a a ab a a ab a ab ab ab ab ab ab a ab ab ab ab
*HyS0001.3768866 D2.15 a a ab a a a ab a ab a a ab ab a a ab ab a a a a ab a ab a a a ab ab ab a ab ab a ab a ab a a a ab a a a ab ab a ab a a ab ab a a a ab a a ab a ab a a a a a ab a ab a a ab a a ab a a ab a ab ab ab ab ab ab a ab ab ab ab
*HyS0001.3778185 D2.15 ab ab a ab ab ab a ab a ab ab a a ab ab a a ab ab ab ab a ab a ab ab ab a a a ab a a ab a ab a ab ab ab a ab ab ab a a ab a ab ab a a ab ab ab a ab ab a ab a ab ab ab ab ab a ab a ab ab a ab ab a ab ab a ab a a a a a a ab a a a a
*HyS0001.3783210 D2.15 ab ab a ab ab ab a ab a ab ab a a ab ab a a ab ab ab ab a ab a ab ab ab a a a ab a a ab a ab a ab ab ab a ab ab ab a a ab a ab ab a a ab ab ab a ab ab a ab a ab ab ab ab ab a ab a ab ab a ab ab a ab ab a ab a a a a a a ab a a a a
*HyS0001.3788502 D2.15 a a ab a a a ab a ab a a ab ab a a ab ab a a a a ab a ab a a a ab ab ab a ab ab a ab a ab a a a ab a a a ab ab a ab a a ab ab a a a ab a a ab a ab a a a a a ab a ab a a ab a a ab a a ab a ab ab ab ab ab ab a ab ab ab ab
*HyS0001.3793693 D2.15 a a ab a a a ab a ab a a ab ab a a ab ab a a a a ab a ab a a a ab ab ab a ab ab a ab a ab a a a ab a a a ab ab a ab a a ab ab a a a ab a a ab a ab a a a a a ab a ab a a ab a a ab a a ab a ab ab ab ab ab ab a ab ab ab ab
*HyS0001.3805240 D2.15 a a ab a a a ab a ab a a ab ab a a ab ab a a a a ab a ab a a a ab ab ab a ab ab a ab a ab a a a ab a a a ab ab a ab a a ab ab a a a ab a a ab a ab a a a a a ab a ab a a ab a a ab a a ab a ab ab ab ab ab ab a ab ab ab ab
*HyS0001.3810536 D2.15 a a ab a a a ab a ab a a ab ab a a ab ab a a a a ab a ab a a a ab ab ab a ab ab a ab a ab a a a ab a a a ab ab a ab a a ab ab a a a ab a a ab a ab a a a a a ab a ab a a ab a a ab a a ab a ab ab ab ab ab ab a ab ab ab ab
*HyS0001.3815688 D2.15 ab ab a ab ab ab a ab a ab ab a a ab ab a a ab ab ab ab a ab a ab ab ab a a a ab a a ab a ab a ab ab ab a ab ab ab a a ab a ab ab a a ab ab ab a ab ab a ab a ab ab ab ab ab a ab a ab ab a ab ab a ab ab a ab a a a a a a ab a a a a
*HyS0001.3820802 D2.15 a a ab a a a ab a ab a a ab ab a a ab ab a a a a ab a ab a a a ab ab ab a ab ab a ab a ab a a a ab a a a ab ab a ab a a ab ab a a a ab a a ab a ab a a a a a ab a ab a a ab a a ab a a ab a ab ab ab ab ab ab a ab ab ab ab
*HyS0001.3827009 D2.15 ab ab a ab ab ab a ab a ab ab a a ab ab a a ab ab ab ab a ab a ab ab ab a a a ab a a ab a ab a ab ab ab a ab ab ab a a ab a ab ab a a ab ab ab a ab ab a ab a ab ab ab ab ab a ab a ab ab a ab ab a ab ab a ab a a a a a a ab a a a a
*HyS0001.3835221 D2.15 a a ab a a a ab a ab a a ab ab a a ab ab a a a a ab a ab a a a ab ab ab a ab ab a ab a ab a a a ab a a a ab ab a ab a a ab ab a a a ab a a ab a ab a a a a a ab a ab a a ab a a ab a a ab a ab ab ab ab ab ab a ab ab ab ab
*HyS0001.3847785 D2.15 a a ab a a a ab a ab a a ab ab a a ab ab a a a a ab a ab a a a ab ab ab a ab ab a ab a ab a a a ab a a a ab ab a ab a a ab ab a a a ab a a ab a ab a a a a a ab a ab a a ab a a ab a a ab a ab ab ab ab ab ab a ab ab ab ab
*HyS0001.3852854 D2.15 a a ab a a a ab a ab a a ab ab a a ab ab a a a a ab a ab a a a ab ab ab a ab ab a ab a ab a a a ab a a a ab ab a ab a a ab ab a a a ab a a ab a ab a a a a a ab a ab a a ab a a ab a a ab a ab ab ab ab ab ab a ab ab ab ab
*HyS0001.3857918 D2.15 ab ab a ab ab ab a ab a ab ab a a ab ab a a ab ab ab ab a ab a ab ab ab a a a ab a a ab a ab a ab ab ab a ab ab ab a a ab a ab ab a a ab ab ab a ab ab a ab a ab ab ab ab ab a ab a ab ab a ab ab a ab ab a ab a a a a a a ab a a a a
*HyS0001.3863291 D2.15 a a ab a a a ab a ab a a ab ab a a ab ab a a a a ab a ab a a a ab ab ab a ab ab a ab a ab a a a ab a a a ab ab a ab a a ab ab a a a ab a a ab a ab a a a a a ab a ab a a ab a a ab a a ab a ab ab ab ab ab ab a ab ab ab ab
*HyS0001.3869910 D2.15 a a ab a a a ab a ab a a ab ab a a ab ab a a a a ab a ab a a a ab ab ab a ab ab a ab a ab a a a ab a a a ab ab a ab a a ab ab a a a ab a a ab a ab a a a a a ab a ab a a ab a a ab a a ab a ab ab ab ab ab ab a ab ab ab ab
*HyS0001.3875372 D2.15 ab ab a ab ab ab a ab a ab ab a a ab ab a a ab ab ab ab a ab a ab ab ab a a a ab a a ab a ab a ab ab ab a ab ab ab a a ab a ab ab a a ab ab ab a ab ab a ab a ab ab ab ab ab a ab a ab ab a ab ab a ab ab a ab a a a a a a ab a a a a
*HyS0001.3886695 D2.15 ab ab a ab ab ab a ab a ab ab a a ab ab a a ab ab ab ab a ab a ab ab ab a a a ab a a ab a ab a ab ab ab a ab ab ab a a ab a ab ab a a ab ab ab a ab ab a ab a ab ab ab ab ab a ab a ab ab a ab ab a ab ab a ab a a a a a a ab a a a a
*HyS0001.3894624 D2.15 ab ab a ab ab ab a ab a ab ab a a ab ab a a ab ab ab ab a ab a ab ab ab a a a ab a a ab a ab a ab ab ab a ab ab ab a a ab a ab ab a a ab ab ab a ab ab a ab a ab ab ab ab ab a ab a ab ab a ab ab a ab ab a ab a a a a a a ab a a a a
*HyS0001.3910293 D2.15 ab ab a ab ab ab a ab a ab ab a a ab ab a a ab ab ab ab a ab a ab ab ab a a a ab a a ab a ab a ab ab ab a ab ab ab a a ab a ab ab a a ab ab ab a ab ab a ab a ab ab ab ab ab a ab a ab ab a ab ab a ab ab a ab a a a a a a ab a a a a
*HyS0001.3920378 D2.15 ab ab a ab ab ab a ab a ab ab a a ab ab a a ab ab ab ab a ab a ab ab ab a a a ab a a ab a ab a ab ab ab a ab ab ab a a ab a ab ab a a ab ab ab a ab ab a ab a ab ab ab ab ab a ab a ab ab a ab ab a ab ab a ab a a a a a a ab a a a a
*HyS0001.3926200 D2.15 ab ab a ab ab ab a ab a ab ab a a ab ab a a ab ab ab ab a ab a ab ab ab a a a ab a a ab a ab a ab ab ab a ab ab ab a a ab a ab ab a a ab ab ab a ab ab a ab a ab ab ab ab ab a ab a ab ab a ab ab a ab ab a ab a a a a a a ab a a a a
*HyS0001.3931571 D2.15 ab ab a ab ab ab a ab a ab ab a a ab ab a a ab ab ab ab a ab a ab ab ab a a a ab a a ab a ab a ab ab ab a ab ab ab a a ab a ab ab a a ab ab ab a ab ab a ab a ab ab ab ab ab a ab a ab ab a ab ab a ab ab a ab a a a a a a ab a a a a
*HyS0001.3936937 D2.15 ab ab a ab ab ab a ab a ab ab a a ab ab a a ab ab ab ab a ab a ab ab ab a a a ab a a ab a ab a ab ab ab a ab ab ab a a ab a ab ab a a ab ab ab a ab ab a ab a ab ab ab ab ab a ab a ab ab a ab ab a ab ab a ab a a a a a a ab a a a a
*HyS0001.3942421 D2.15 ab ab a ab ab ab a ab a ab ab a a ab ab a a ab ab ab ab a ab a ab ab ab a a a ab a a ab a ab a ab ab ab a ab ab ab a a ab a ab ab a a ab ab ab a ab ab a ab a ab ab ab ab ab a ab a ab ab a ab ab a ab ab a ab a a a a a a ab a a a a
*HyS0001.3948143 D2.15 ab ab a ab ab ab a ab a ab ab a a ab ab a a ab ab ab ab a ab a ab ab ab a a a ab a a ab a ab a ab ab ab a ab ab ab a a ab a ab ab a a ab ab ab a ab ab a ab a ab ab ab ab ab a ab a ab ab a ab ab a ab ab a ab a a a a a a ab a a a a
*HyS0001.3953370 D2.15 a a ab a a a ab a ab a a ab ab a a ab ab a a a a ab a ab a a a ab ab ab a ab ab a ab a ab a a a ab a a a ab ab a ab a a ab ab a a a ab a a ab a ab a a a a a ab a ab a a ab a a ab a a ab a ab ab ab ab ab ab a ab ab ab ab
*HyS0001.3962516 D2.15 a a ab a a a ab a ab a a ab ab a a ab ab a a a a ab a ab a a a ab ab ab a ab ab a ab a ab a a a ab a a a ab ab a ab a a ab ab a a a ab a a ab a ab a a a a a ab a ab a a ab a a ab a a ab a ab ab ab ab ab ab a ab ab ab ab
*HyS0001.3969743 D2.15 a a ab a a a ab a ab a a ab ab a a ab ab a a a a ab a ab a a a ab ab ab a ab ab a ab a ab a a a ab a a a ab ab a ab a a ab ab a a a ab a a ab a ab a a a a a ab a ab a a ab a a ab a a ab a ab ab ab ab ab ab a ab ab ab ab
*HyS0001.3974942 D2.15 a a ab a a a ab a ab a a ab ab a a ab ab a a a a ab a ab a a a ab ab ab a ab ab a ab a ab a a a ab a a a ab ab a ab a a ab ab a a a ab a a ab a ab a a a a a ab a ab a a ab a a ab a a ab a ab ab ab ab ab ab a ab ab ab ab
*HyS0001.3979989 D2.15 a a ab a a a ab a ab a a ab ab a a ab ab a a a a ab a ab a a a ab ab ab a ab ab a ab a ab a a a ab a a a ab ab a ab a a ab ab a a a ab a a ab a ab a a a a a ab a ab a a ab a a ab a a ab a ab ab ab ab ab ab a ab ab ab ab
*HyS0001.4074008 D2.15 a a ab a a a ab a ab a a ab ab a a ab ab a a a a ab a ab a a a ab ab ab a ab ab a ab a ab a a a ab a a a ab ab ab ab a a ab ab a a a ab a a ab a ab a a a a a ab a ab a a ab a a ab a a ab a ab ab ab ab ab ab a ab ab ab ab
*HyS0001.4079665 D2.15 a a ab a a a ab a ab a a ab ab a a ab ab a a a a ab a ab a a a ab ab ab a ab ab a ab a ab a a a ab a a a ab ab ab ab a a ab ab a a a ab a a ab a ab a a a a a ab a ab a a ab a a ab a a ab a ab ab ab ab ab ab a ab ab ab ab
*HyS0001.4086364 D2.15 ab ab a ab ab ab a ab a ab ab a a ab ab a a ab ab ab ab a ab a ab ab ab a a a ab a a ab a ab a ab ab ab a ab ab ab a a a a ab ab a a ab ab ab a ab ab a ab a ab ab ab ab ab a ab a ab ab a ab ab a ab ab a ab a a a a a a ab a a a a
*HyS0001.4091507 D2.15 a a ab a a a ab a ab a a ab ab a a ab ab a a a a ab a ab a a a ab ab ab a ab ab a ab a ab a a a ab a a a ab ab ab ab a a ab ab a a a ab a a ab a ab a a a a a ab a ab a a ab a a ab a a ab a ab ab ab ab ab ab a ab ab ab ab
*HyS0001.4096516 D2.15 ab ab a ab ab ab a ab a ab ab a a ab ab a a ab ab ab ab a ab a ab ab ab a a a ab a a ab a ab a ab ab ab a ab ab ab a a a a ab ab a a ab ab ab a ab ab a ab a ab ab ab ab ab a ab a ab ab a ab ab a ab ab a ab a a a a a a ab a a a a
*HyS0001.4101544 D2.15 ab ab a ab ab ab a ab a ab ab a a ab ab a a ab ab ab ab a ab a ab ab ab a a a ab a a ab a ab a ab ab ab a ab ab ab a a a a ab ab a a ab ab ab a ab ab a ab a ab ab ab ab ab a ab a ab ab a ab ab a ab ab a ab a a a a a a ab a a a a
*HyS0001.4107097 D2.15 a a ab a a a ab a ab a a ab ab a a ab ab a a a a ab a ab a a a ab ab ab a ab ab a ab a ab a a a ab a a a ab ab ab ab a a ab ab a a a ab a a ab a ab a a a a a ab a ab a a ab a a ab a a ab a ab ab ab ab ab ab a ab ab ab ab
*HyS0001.4112194 D2.15 a a ab a a a ab a ab a a ab ab a a ab ab a a a a ab a ab a a a ab ab ab a ab ab a ab a ab a a a ab a a a ab ab ab ab a a ab ab a a a ab a a ab a ab a a a a a ab a ab a a ab a a ab a a ab a ab ab ab ab ab ab a ab ab ab ab
*HyS0001.4119450 D2.15 ab ab a ab ab ab a ab a ab ab a a ab ab a a ab ab ab ab a ab a ab ab ab a a a ab a a ab a ab a ab ab ab a ab ab ab a a a a ab ab a a ab ab ab a ab ab a ab a ab ab ab ab ab a ab a ab ab a ab ab a ab ab a ab a a a a a a ab a a a a
*HyS0001.4124518 D2.15 ab ab a ab ab ab a ab a ab ab a a ab ab a a ab ab ab ab a ab a ab ab ab a a a ab a a ab a ab a ab ab ab a ab ab ab a a a a ab ab a a ab ab ab a ab ab a ab a ab ab ab ab ab a ab a ab ab a ab ab a ab ab a ab a a a a a a ab a a a a
*HyS0001.4129600 D2.15 a a ab a a a ab a ab a a ab ab a a ab ab a a a a ab a ab a a a ab ab ab a ab ab a ab a ab a a a ab a a a ab ab ab ab a a ab ab a a a ab a a ab a ab a a a a a ab a ab a a ab a a ab a a ab a ab ab ab ab ab ab a ab ab ab ab
*HyS0001.4135380 D2.15 ab ab a ab ab ab a ab a ab ab a a ab ab a a ab ab ab ab a ab a ab ab ab a a a ab a a ab a ab a ab ab ab a ab ab ab a a a a ab ab a a ab ab ab a ab ab a ab a ab ab ab ab ab a ab a ab ab a ab ab a ab ab a ab a a a a a a ab a a a a
*HyS0001.4140401 D2.15 ab ab a ab ab ab a ab a ab ab a a ab ab a a ab ab ab ab a ab a ab ab ab a a a ab a a ab a ab a ab ab ab a ab ab ab a a a a ab ab a a ab ab ab a ab ab a ab a ab ab ab ab ab a ab a ab ab a ab ab a ab ab a ab a a a a a a ab a a a a
*HyS0001.4148233 D2.15 ab ab a ab ab ab a ab a ab ab a a ab ab a a ab ab ab ab a ab a ab ab ab a a a ab a a ab a ab a ab ab ab a ab ab ab a a a a ab ab a a ab ab ab a ab ab a ab a ab ab ab ab ab a ab a ab ab a ab ab a ab ab a ab a a a a a a ab a a a a
*HyS0001.4154713 D2.15 a a ab a a a ab a ab a a ab ab a a ab ab a a a a ab a ab a a a ab ab ab a ab ab a ab a ab a a a ab a a a ab ab ab ab a a ab ab a a a ab a a ab a ab a a a a a ab a ab a a ab a a ab a a ab a ab ab ab ab ab ab a ab ab ab ab
*HyS0001.4161715 D2.15 a a ab a a a ab a ab a a ab ab a a ab ab a a a a ab a ab a a a ab ab ab a ab ab a ab a ab a a a ab a a a ab ab ab ab a a ab ab a a a ab a a ab a ab a a a a a ab a ab a a ab a a ab a a ab a ab ab ab ab ab ab a ab ab ab ab
*HyS0001.4169209 D2.15 a a ab a a a ab a ab a a ab ab a a ab ab a a a a ab a ab a a a ab ab ab a ab ab a ab a ab a a a ab a a a ab ab ab ab a a ab ab a a a ab a a ab a ab a a a a a ab a ab a a ab a a ab a a ab a ab ab ab ab ab ab a ab ab ab ab
*HyS0001.4174966 D2.15 a a ab a a a ab a ab a a ab ab a a ab ab a a a a ab a ab a a a ab ab ab a ab ab a ab a ab a a a ab a a a ab ab ab ab a a ab ab a a a ab a a ab a ab a a a a a ab a ab a a ab a a ab a a ab a ab ab ab ab ab ab a ab ab ab ab
*HyS0001.4180624 D2.15 ab ab a ab ab ab a ab a ab ab a a ab ab a a ab ab ab ab a ab a ab ab ab a a a ab a a ab a ab a ab ab ab a ab ab ab a a a a ab ab a a ab ab ab a ab ab a ab a ab ab ab ab ab a ab a ab ab a ab ab a ab ab a ab a a a a a a ab a a a a
*HyS0001.4188263 D2.15 ab ab a ab ab ab a ab a ab ab a a ab ab a a ab ab ab ab a ab a ab ab ab a a a ab a a ab a ab a ab ab ab a ab ab ab a a a a ab ab a a ab ab ab a ab ab a ab a ab ab ab ab ab a ab a ab ab a ab ab a ab ab a ab a a a a a a ab a a a a
*HyS0001.4211468 D2.15 ab ab a ab ab ab a ab a ab ab a a ab ab a a ab ab ab ab a ab a ab ab ab a a a ab a a ab a ab a ab ab ab a ab ab ab a a a a ab ab a a ab ab ab a ab ab a ab a ab ab ab ab ab a ab a ab ab a ab ab a ab ab a ab a a a a a a ab a a a a
*HyS0001.4219267 D2.15 a a ab a a a ab a ab a a ab ab a a ab ab a a a a ab a ab a a a ab ab ab a ab ab a ab a ab a a a ab a a a ab ab ab ab a a ab ab a a a ab a a ab a ab a a a a a ab a ab a a ab a a ab a a ab a ab ab ab ab ab ab a ab ab ab ab
*HyS0001.4224295 D2.15 ab ab a ab ab ab a ab a ab ab a a ab ab a a ab ab ab ab a ab a ab ab ab a a a ab a a ab a ab a ab ab ab a ab ab ab a a a a ab ab a a ab ab ab a ab ab a ab a ab ab ab ab ab a ab a ab ab a ab ab a ab ab a ab a a a a a a ab a a a a
*HyS0001.4229402 D2.15 a a ab a a a ab a ab a a ab ab a a ab ab a a a a ab a ab a a a ab ab ab a ab ab a ab a ab a a a ab a a a ab ab ab ab a a ab ab a a a ab a a ab a ab a a a a a ab a ab a a ab a a ab a a ab a ab ab ab ab ab ab a ab ab ab ab
*HyS0001.4235546 D2.15 ab ab a ab ab ab a ab a ab ab a a ab ab a a ab ab ab ab a ab a ab ab ab a a a ab a a ab a ab a ab ab ab a ab ab ab a a a a ab ab a a ab ab ab a ab ab a ab a ab ab ab ab ab a ab a ab ab a ab ab a ab ab a ab a a a a a a ab a a a a
*HyS0001.4241363 D2.15 a a ab a a a ab a ab a a ab ab a a ab ab a a a a ab a ab a a a ab ab ab a ab ab a ab a ab a a a ab a a a ab ab ab ab a a ab ab a a a ab a a ab a ab a a a a a ab a ab a a ab a a ab a a ab a ab ab ab ab ab ab a ab ab ab ab
*HyS0001.4263952 D2.15 a a ab a a a ab a ab a a ab ab a a ab ab a a a a ab a ab a a a ab ab ab a ab ab a ab a ab a a a ab a a a ab ab ab ab a a ab ab a a a ab a a ab a ab a a a a a ab a ab a a ab a a ab a a ab a ab ab ab ab ab ab a ab ab ab ab
*HyS0001.4269112 D2.15 ab ab a ab ab ab a ab a ab ab a a ab ab a a ab ab ab ab a ab a ab ab ab a a a ab a a ab a ab a ab ab ab a ab ab ab a a a a ab ab a a ab ab ab a ab ab a ab a ab ab ab ab ab a ab a ab ab a ab ab a ab ab a ab a a a a a a ab a a a a
*HyS0001.4276642 D2.15 a a ab a a a ab a ab a a ab ab a a ab ab a a a a ab a ab a a a ab ab ab a ab ab a ab a ab a a a ab a a a ab ab ab ab a a ab ab a a a ab a a ab a ab a a a a a ab a ab a a ab a a ab a a ab a ab ab ab ab ab ab a ab ab ab ab
*HyS0001.4281803 D2.15 ab ab a ab ab ab a ab a ab ab a a ab ab a a ab ab ab ab a ab a ab ab ab a a a ab a a ab a ab a ab ab ab a ab ab ab a a a a ab ab a a ab ab ab a ab ab a ab a ab ab ab ab ab a ab a ab ab a ab ab a ab ab a ab a a a a a a ab a a a a
*HyS0001.4287037 D2.15 a a ab a a a ab a ab a a ab ab a a ab ab a a a a ab a ab a a a ab ab ab a ab ab a ab a ab a a a ab a a a ab ab ab ab a a ab ab a a a ab a a ab a ab a a a a a ab a ab a a ab a a ab a a ab a ab ab ab ab ab ab a ab ab ab ab
*HyS0001.4292349 D2.15 ab ab a ab ab ab a ab a ab ab a a ab ab a a ab ab ab ab a ab a ab ab ab a a a ab a a ab a ab a ab ab ab a ab ab ab a a a a ab ab a a ab ab ab a ab ab a ab a ab ab ab ab ab a ab a ab ab a ab ab a ab ab a ab a a a a a a ab a a a a
*HyS0001.4299416 D2.15 ab ab a ab ab ab a ab a ab ab a a ab ab a a ab ab ab ab a ab a ab ab ab a a a ab a a ab a ab a ab ab ab a ab ab ab a a a a ab ab a a ab ab ab a ab ab a ab a ab ab ab ab ab a ab a ab ab a ab ab a ab ab a ab a a a a a a ab a a a a
*HyS0001.4304441 D2.15 ab ab a ab ab ab a ab a ab ab a a ab ab a a ab ab ab ab a ab a ab ab ab a a a ab a a ab a ab a ab ab ab a ab ab ab a a a a ab ab a a ab ab ab a ab ab a ab a ab ab ab ab ab a ab a ab ab a ab ab a ab ab a ab a a a a a a ab a a a a
*HyS0001.4309454 D2.15 a a ab a a a ab a ab a a ab ab a a ab ab a a a a ab a ab a a a ab ab ab a ab ab a ab a ab a a a ab a a a ab ab ab ab a a ab ab a a a ab a a ab a ab a a a a a ab a ab a a ab a a ab a a ab a ab ab ab ab ab ab a ab ab ab ab
*HyS0001.4314486 D2.15 ab ab a ab ab ab a ab a ab ab a a ab ab a a ab ab ab ab a ab a ab ab ab a a a ab a a ab a ab a ab ab ab a ab ab ab a a a a ab ab a a ab ab ab a ab ab a ab a ab ab ab ab ab a ab a ab ab a ab ab a ab ab a ab a a a a a a ab a a a a
*HyS0001.4321330 D2.15 ab ab a ab ab ab a ab a ab ab a a ab ab a a ab ab ab ab a ab a ab ab ab a a a ab a a ab a ab a ab ab ab a ab ab ab a a a a ab ab a a ab ab ab a ab ab a ab a ab ab ab ab ab a ab a ab ab a ab ab a ab ab a ab a a a a a a ab a a a a
*HyS0001.4328068 D2.15 a a ab a a a ab a ab a a ab ab a a ab ab a a a a ab a ab a a a ab ab ab a ab ab a ab a ab a a a ab a a a ab ab ab ab a a ab ab a a a ab a a ab a ab a a a a a ab a ab a a ab a a ab a a ab a ab ab ab ab ab ab a ab ab ab ab
*HyS0001.4334473 D2.15 ab ab a ab ab ab a ab a ab ab a a ab ab a a ab ab ab ab a ab a ab ab ab a a a ab a a ab a ab a ab ab ab a ab ab ab a a a a ab ab a a ab ab ab a ab ab a ab a ab ab ab ab ab a ab a ab ab a ab ab a ab ab a ab a a a a a a ab a a a a
*HyS0001.4341765 D2.15 a a ab a a a ab a ab a a ab ab a a ab ab a a a a ab a ab a a a ab ab ab a ab ab a ab a ab a a a ab a a a ab ab ab ab a a ab ab a a a ab a a ab a ab a a a a a ab a ab a a ab a a ab a a ab a ab ab ab ab ab ab a ab ab ab ab
*HyS0001.4347468 D2.15 ab ab a ab ab ab a ab a ab ab a a ab ab a a ab ab ab ab a ab a ab ab ab a a a ab a a ab a ab a ab ab ab a ab ab ab a a a a ab ab a a ab ab ab a ab ab a ab a ab ab ab ab ab a ab a ab ab a ab ab a ab ab a ab a a a a a a ab a a a a
*HyS0001.4357578 D2.15 ab ab a ab ab ab a ab a ab ab a a ab ab a a ab ab ab ab a ab a ab ab ab a a a ab a a ab a ab a ab ab ab a ab ab ab a a a a ab ab a a ab ab ab a ab ab a ab a ab ab ab ab ab a ab a ab ab a ab ab a ab ab a ab a a a a a a ab a a a a
*HyS0001.4363030 D2.15 a a ab a a a ab a ab a a ab ab a a ab ab a a a a ab a ab a a a ab ab ab a ab ab a ab a ab a a a ab a a a ab ab ab ab a a ab ab a a a ab a a ab a ab a a a a a ab a ab a a ab a a ab a a ab a ab ab ab ab ab ab a ab ab ab ab
*HyS0001.4368046 D2.15 a a ab a a a ab a ab a a ab ab a a ab ab a a a a ab a ab a a a ab ab ab a ab ab a ab a ab a a a ab a a a ab ab ab ab a a ab ab a a a ab a a ab a ab a a a a a ab a ab a a ab a a ab a a ab a ab ab ab ab ab ab a ab ab ab ab
*HyS0001.4373231 D2.15 a a ab a a a ab a ab a a ab ab a a ab ab a a a a ab a ab a a a ab ab ab a ab ab a ab a ab a a a ab a a a ab ab ab ab a a ab ab a a a ab a a ab a ab a a a a a ab a ab a a ab a a ab a a ab a ab ab ab ab ab ab a ab ab ab ab
*HyS0001.4378399 D2.15 a a ab a a a ab a ab a a ab ab a a ab ab a a a a ab a ab a a a ab ab ab a ab ab a ab a ab a a a ab a a a ab ab ab ab a a ab ab a a a ab a a ab a ab a a a a a ab a ab a a ab a a ab a a ab a ab ab ab ab ab ab a ab ab ab ab
*HyS0001.4383522 D2.15 ab ab a ab ab ab a ab a ab ab a a ab ab a a ab ab ab ab a ab a ab ab ab a a a ab a a ab a ab a ab ab ab a ab ab ab a a a a ab ab a a ab ab ab a ab ab a ab a ab ab ab ab ab a ab a ab ab a ab ab a ab ab a ab a a a a a a ab a a a a
*HyS0001.4389059 D2.15 a a ab a a a ab a ab a a ab ab a a ab ab a a a a ab a ab a a a ab ab ab a ab ab a ab a ab a a a ab a a a ab ab ab ab a a ab ab a a a ab a a ab a ab a a a a a ab a ab a a ab a a ab a a ab a ab ab ab ab ab ab a ab ab ab ab
*HyS0001.4402218 D2.15 a a ab a a a ab a ab a a ab ab a a ab ab a a a a ab a ab a a a ab ab ab a ab ab a ab a ab a a a ab a a a ab ab ab ab a a ab ab a a a ab a a ab a ab a a a a a ab a ab a a ab a a ab a a ab a ab ab ab ab ab ab a ab ab ab ab
*HyS0001.4412074 D2.15 a a ab a a a ab a ab a a ab ab a a ab ab a a a a ab a ab a a a ab ab ab a ab ab a ab a ab a a a ab a a a ab ab ab ab a a ab ab a a a ab a a ab a ab a a a a a ab a ab a a ab a a ab a a ab a ab ab ab ab ab ab a ab ab ab ab
*HyS0001.4418892 D2.15 ab ab a ab ab ab a ab a ab ab a a ab ab a a ab ab ab ab a ab a ab ab ab a a a ab a a ab a ab a ab ab ab a ab ab ab a a a a ab ab a a ab ab ab a ab ab a ab a ab ab ab ab ab a ab a ab ab a ab ab a ab ab a ab a a a a a a ab a a a a
*HyS0001.4426868 D2.15 ab ab a ab ab ab a ab a ab ab a a ab ab a a ab ab ab ab a ab a ab ab ab a a a ab a a ab a ab a ab ab ab a ab ab ab a a a a ab ab a a ab ab ab a ab ab a ab a ab ab ab ab ab a ab a ab ab a ab ab a ab ab a ab a a a a a a ab a a a a
*HyS0001.4440359 D2.15 a a ab a a a ab a ab a a ab ab a a ab ab a a a a ab a ab a a a ab ab ab a ab ab a ab a ab a a a ab a a a ab ab ab ab a a ab ab a a a ab a a ab a ab a a a a a ab a ab a a ab a a ab a a ab a ab ab ab ab ab ab a ab ab ab ab
*HyS0001.4446329 D2.15 ab ab a ab ab ab a ab a ab ab a a ab ab a a ab ab ab ab a ab a ab ab ab a a a ab a a ab a ab a ab ab ab a ab ab ab a a a a ab ab a a ab ab ab a ab ab a ab a ab ab ab ab ab a ab a ab ab a ab ab a ab ab a ab a a a a a a ab a a a a
*HyS0001.4452302 D2.15 ab ab a ab ab ab a ab a ab ab a a ab ab a a ab ab ab ab a ab a ab ab ab a a a ab a a ab a ab a ab ab ab a ab ab ab a a a a ab ab a a ab ab ab a ab ab a ab a ab ab ab ab ab a ab a ab ab a ab ab a ab ab a ab a a a a a a ab a a a a
*HyS0001.4457507 D2.15 ab ab a ab ab ab a ab a ab ab a a ab ab a a ab ab ab ab a ab a ab ab ab a a a ab a a ab a ab a ab ab ab a ab ab ab a a a a ab ab a a ab ab ab a ab ab a ab a ab ab ab ab ab a ab a ab ab a ab ab a ab ab a ab a a a a a a ab a a a a
*HyS0001.4463226 D2.15 a a ab a a a ab a ab a a ab ab a a ab ab a a a a ab a ab a a a ab ab ab a ab ab a ab a ab a a a ab a a a ab ab ab ab a a ab ab a a a ab a a ab a ab a a a a a ab a ab a a ab a a ab a a ab a ab ab ab ab ab ab a ab ab ab ab
*HyS0001.4468302 D2.15 a a ab a a a ab a ab a a ab ab a a ab ab a a a a ab a ab a a a ab ab ab a ab ab a ab a ab a a a ab a a a ab ab ab ab a a ab ab a a a ab a a ab a ab a a a a a ab a ab a a ab a a ab a a ab a ab ab ab ab ab ab a ab ab ab ab
*HyS0001.4473312 D2.15 ab ab a ab ab ab a ab a ab ab a a ab ab a a ab ab ab ab a ab a ab ab ab a a a ab a a ab a ab a ab ab ab a ab ab ab a a a a ab ab a a ab ab ab a ab ab a ab a ab ab ab ab ab a ab a ab ab a ab ab a ab ab a ab a a a a a a ab a a a a
*HyS0001.4483840 D2.15 a a ab a a a ab a ab a a ab ab a a ab ab a a a a ab a ab a a a ab ab ab a ab ab a ab a ab a a a ab a a a ab ab ab ab a a ab ab a a a ab a a ab a ab a a a a a ab a ab a a ab a a ab a a ab a ab ab ab ab ab ab a ab ab ab ab
*HyS0001.4488977 D2.15 a a ab a a a ab a ab a a ab ab a a ab ab a a a a ab a ab a a a ab ab ab a ab ab a ab a ab a a a ab a a a ab ab ab ab a a ab ab a a a ab a a ab a ab a a a a a ab a ab a a ab a a ab a a ab a ab ab ab ab ab ab a ab ab ab ab
*HyS0001.4495192 D2.15 ab ab a ab ab ab a ab a ab ab a a ab ab a a ab ab ab ab a ab a ab ab ab a a a ab a a ab a ab a ab ab ab a ab ab ab a a a a ab ab a a ab ab ab a ab ab a ab a ab ab ab ab ab a ab a ab ab a ab ab a ab ab a ab a a a a a a ab a a a a
*HyS0001.4500854 D2.15 a a ab a a a ab a ab a a ab ab a a ab ab a a a a ab a ab a a a ab ab ab a ab ab a ab a ab a a a ab a a a ab ab ab ab a a ab ab a a a ab a a ab a ab a a a a a ab a ab a a ab a a ab a a ab a ab ab ab ab ab ab a ab ab ab ab
*HyS0001.4507047 D2.15 a a ab a a a ab a ab a a ab ab a a ab ab a a a a ab a ab a a a ab ab ab a ab ab a ab a ab a a a ab a a a ab ab ab ab a a ab ab a a a ab a a ab a ab a a a a a ab a ab a a ab a a ab a a ab a ab ab ab ab ab ab a ab ab ab ab
*HyS0001.4512112 D2.15 ab ab a ab ab ab a ab a ab ab a a ab ab a a ab ab ab ab a ab a ab ab ab a a a ab a a ab a ab a ab ab ab a ab ab ab a a a a ab ab a a ab ab ab a ab ab a ab a ab ab ab ab ab a ab a ab ab a ab ab a ab ab a ab a a a a a a ab a a a a
*HyS0001.4517273 D2.15 a a ab a a a ab a ab a a ab ab a a ab ab a a a a ab a ab a a a ab ab ab a ab ab a ab a ab a a a ab a a a ab ab ab ab a a ab ab a a a ab a a ab a ab a a a a a ab a ab a a ab a a ab a a ab a ab ab ab ab ab ab a ab ab ab ab
*HyS0001.4536294 D2.15 a a ab a a a ab a ab a a ab ab a a ab ab a a a a ab a ab a a a ab ab ab a ab ab a ab a ab a a a ab a a a ab ab ab ab a a ab ab a a a ab a a ab a ab a a a a a ab a ab a a ab a a ab a a ab a ab ab ab ab ab ab a ab ab ab ab
*HyS0001.4542597 D2.15 a a ab a a a ab a ab a a ab ab a a ab ab a a a a ab a ab a a a ab ab ab a ab ab a ab a ab a a a ab a a a ab ab ab ab a a ab ab a a a ab a a ab a ab a a a a a ab a ab a a ab a a ab a a ab a ab ab ab ab ab ab a ab ab ab ab
*HyS0001.4631331 D2.15 a ab ab a ab a a a a ab a ab a a ab a ab a a a ab a a ab ab ab ab a ab ab a a a a ab ab ab a a a ab ab a a ab ab ab ab ab a ab ab ab ab ab a ab ab ab a a ab ab ab a a ab ab ab a ab a a a a a ab ab ab a ab ab a a ab ab ab a ab a
*HyS0001.4650801 D2.15 a ab ab a ab a a a a ab a ab a a ab a ab a a a ab a a ab ab ab ab a ab ab a a a a ab ab ab a a a ab ab a a ab ab ab ab ab a ab ab ab ab ab a ab ab ab a a ab ab ab a a ab ab ab a ab a a a a a ab ab ab a ab ab a a ab ab ab a ab a
*HyS0001.4655806 D2.15 ab a a ab a ab ab ab ab a ab a ab ab a ab a ab ab ab a ab ab a a a a ab a a ab ab ab ab a a a ab ab ab a a ab ab a a a a a ab a a a a a ab a a a ab ab a a a ab ab a a a ab a ab ab ab ab ab a a a ab a a ab ab a a a ab a ab
*HyS0001.4661088 D2.15 ab a a ab a ab ab ab ab a ab a ab ab a ab a ab ab ab a ab ab a a a a ab a a ab ab ab ab a a a ab ab ab a a ab ab a a a a a ab a a a a a ab a a a ab ab a a a ab ab a a a ab a ab ab ab ab ab a a a ab a a ab ab a a a ab a ab
*HyS0001.4666552 D2.15 ab a a ab a ab ab ab ab a ab a ab ab a ab a ab ab ab a ab ab a a a a ab a a ab ab ab ab a a a ab ab ab a a ab ab a a a a a ab a a a a a ab a a a ab ab a a a ab ab a a a ab a ab ab ab ab ab a a a ab a a ab ab a a a ab a ab
*HyS0001.4671571 D2.15 ab a a ab a ab ab ab ab a ab a ab ab a ab a ab ab ab a ab ab a a a a ab a a ab ab ab ab a a a ab ab ab a a ab ab a a a a a ab a a a a a ab a a a ab ab a a a ab ab a a a ab a ab ab ab ab ab a a a ab a a ab ab a a a ab a ab
*HyS0001.4680728 D2.15 ab a a ab a ab ab ab ab a ab a ab ab a ab a ab ab ab a ab ab a a a a ab a a ab ab ab ab a a a ab ab ab a a ab ab a a a a a ab a a a a a ab a a a ab ab a a a ab ab a a a ab a ab ab ab ab ab a a a ab a a ab ab a a a ab a ab
*HyS0001.4685972 D2.15 ab a a ab a ab ab ab ab a ab a ab ab a ab a ab ab ab a ab ab a a a a ab a a ab ab ab ab a a a ab ab ab a a ab ab a a a a a ab a a a a a ab a a a ab ab a a a ab ab a a a ab a ab ab ab ab ab a a a ab a a ab ab a a a ab a ab
*HyS0001.4694631 D2.15 a ab ab a ab a a a a ab a ab a a ab a ab a a a ab a a ab ab ab ab a ab ab a a a a ab ab ab a a a ab ab a a ab ab ab ab ab a ab ab ab ab ab a ab ab ab a a ab ab ab a a ab ab ab a ab a a a a a ab ab ab a ab ab a a ab ab ab a ab a
*HyS0001.4710053 D2.15 a ab ab a ab a a a a ab a ab a a ab a ab a a a ab a a ab ab ab ab a ab ab a a a a ab ab ab a a a ab ab a a ab ab ab ab ab a ab ab ab ab ab a ab ab ab a a ab ab ab a a ab ab ab a ab a a a a a ab ab ab a ab ab a a ab ab ab a ab a
*HyS0001.4715205 D2.15 ab a a ab a ab ab ab ab a ab a ab ab a ab a ab ab ab a ab ab a a a a ab a a ab ab ab ab a a a ab ab ab a a ab ab a a a a a ab a a a a a ab a a a ab ab a a a ab ab a a a ab a ab ab ab ab ab a a a ab a a ab ab a a a ab a ab
*HyS0001.4720273 D2.15 ab a a ab a ab ab ab ab a ab a ab ab a ab a ab ab ab a ab ab a a a a ab a a ab ab ab ab a a a ab ab ab a a ab ab a a a a a ab a a a a a ab a a a ab ab a a a ab ab a a a ab a ab ab ab ab ab a a a ab a a ab ab a a a ab a ab
*HyS0001.4725566 D2.15 ab a a ab a ab ab ab ab a ab a ab ab a ab a ab ab ab a ab ab a a a a ab a a ab ab ab ab a a a ab ab ab a a ab ab a a a a a ab a a a a a ab a a a ab ab a a a ab ab a a a ab a ab ab ab ab ab a a a ab a a ab ab a a a ab a ab
*HyS0001.4730681 D2.15 a ab ab a ab a a a a ab a ab a a ab a ab a a a ab a a ab ab ab ab a ab ab a a a a ab ab ab a a a ab ab a a ab ab ab ab ab a ab ab ab ab ab a ab ab ab a a ab ab ab a a ab ab ab a ab a a a a a ab ab ab a ab ab a a ab ab ab a ab a
*HyS0001.4736018 D2.15 ab a a ab a ab ab ab ab a ab a ab ab a ab a ab ab ab a ab ab a a a a ab a a ab ab ab ab a a a ab ab ab a a ab ab a a a a a ab a a a a a ab a a a ab ab a a a ab ab a a a ab a ab ab ab ab ab a a a ab a a ab ab a a a ab a ab
*HyS0001.4741037 D2.15 ab a a ab a ab ab ab ab a ab a ab ab a ab a ab ab ab a ab ab a a a a ab a a ab ab ab ab a a a ab ab ab a a ab ab a a a a a ab a a a a a ab a a a ab ab a a a ab ab a a a ab a ab ab ab ab ab a a a ab a a ab ab a a a ab a ab
*HyS0001.4755415 D2.15 a ab ab a ab a a a a ab a ab a a ab a ab a a a ab a a ab ab ab ab a ab ab a a a a ab ab ab a a a ab ab a a ab ab ab ab ab a ab ab ab ab ab a ab ab ab a a ab ab ab a a ab ab ab a ab a a a a a ab ab ab a ab ab a a ab ab ab a ab a
*HyS0001.4769447 D2.15 a ab ab a ab a a a a ab a ab a a ab a ab a a a ab a a ab ab ab ab a ab ab a a a a ab ab ab a a a ab ab a a ab ab ab ab ab a ab ab ab ab ab a ab ab ab a a ab ab ab a a ab ab ab a ab a a a a a ab ab ab a ab ab a a ab ab ab a ab a
*HyS0001.4776000 D2.15 a ab ab a ab a a a a ab a ab a a ab a ab a a a ab a a ab ab ab ab a ab ab a a a a ab ab ab a a a ab ab a a ab ab ab ab ab a ab ab ab ab ab a ab ab ab a a ab ab ab a a ab ab ab a ab a a a a a ab ab ab a ab ab a a ab ab ab a ab a
*HyS0001.4783581 D2.15 a ab ab a ab a a a a ab a ab a a ab a ab a a a ab a a ab ab ab ab a ab ab a a a a ab ab ab a a a ab ab a a ab ab ab ab ab a ab ab ab ab ab a ab ab ab a a ab ab ab a a ab ab ab a ab a a a a a ab ab ab a ab ab a a ab ab ab a ab a
*HyS0001.4789136 D2.15 a ab ab a ab a a a a ab a ab a a ab a ab a a a ab a a ab ab ab ab a ab ab a a a a ab ab ab a a a ab ab a a ab ab ab ab ab a ab ab ab ab ab a ab ab ab a a ab ab ab a a ab ab ab a ab a a a a a ab ab ab a ab ab a a ab ab ab a ab a
*HyS0001.4802612 D2.15 ab a a ab a ab ab ab ab a ab a ab ab a ab a ab ab ab a ab ab a a a a ab a a ab ab ab ab a a a ab ab ab a a ab ab a a a a a ab a a a a a ab a a a ab ab a a a ab ab a a a ab a ab ab ab ab ab a a a ab a a ab ab a a a ab a ab
*HyS0001.4807874 D2.15 a ab ab a ab a a a a ab a ab a a ab a ab a a a ab a a ab ab ab ab a ab ab a a a a ab ab ab a a a ab ab a a ab ab ab ab ab a ab ab ab ab ab a ab ab ab a a ab ab ab a a ab ab ab a ab a a a a a ab ab ab a ab ab a a ab ab ab a ab a
*HyS0001.4819318 D2.15 a ab ab a ab a a a a ab a ab a a ab a ab a a a ab a a ab ab ab ab a ab ab a a a a ab ab ab a a a ab ab a a ab ab ab ab ab a ab ab ab ab ab a ab ab ab a a ab ab ab a a ab ab ab a ab a a a a a ab ab ab a ab ab a a ab ab ab a ab a
*HyS0001.4841746 D2.15 a ab ab a ab a a a a ab a ab a a ab a ab a a a ab a a ab ab ab ab a ab ab a a a a ab ab ab a a a ab ab a a ab ab ab ab ab a ab ab ab ab ab a ab ab ab a a ab ab ab a a ab ab ab a ab a a a a a ab ab ab a ab ab a a ab ab ab a ab a
*HyS0001.4846874 D2.15 a ab ab a ab a a a a ab a ab a a ab a ab a a a ab a a ab ab ab ab a ab ab a a a a ab ab ab a a a ab ab a a ab ab ab ab ab a ab ab ab ab ab a ab ab ab a a ab ab ab a a ab ab ab a ab a a a a a ab ab ab a ab ab a a ab ab ab a ab a
*HyS0001.4856576 D2.15 a ab ab a ab a a a a ab a ab a a ab a ab a a a ab a a ab ab ab ab a ab ab a a a a ab ab ab a a a ab ab a a ab ab ab ab ab a ab ab ab ab ab a ab ab ab a a ab ab ab a a ab ab ab a ab a a a a a ab ab ab a ab ab a a ab ab ab a ab a
*HyS0001.4861664 D2.15 a ab ab a ab a a a a ab a ab a a ab a ab a a a ab a a ab ab ab ab a ab ab a a a a ab ab ab a a a ab ab a a ab ab ab ab ab a ab ab ab ab ab a ab ab ab a a ab ab ab a a ab ab ab a ab a a a a a ab ab ab a ab ab a a ab ab ab a ab a
*HyS0001.4866852 D2.15 ab a a ab a ab ab ab ab a ab a ab ab a ab a ab ab ab a ab ab a a a a ab a a ab ab ab ab a a a ab ab ab a a ab ab a a a a a ab a a a a a ab a a a ab ab a a a ab ab a a a ab a ab ab ab ab ab a a a ab a a ab ab a a a ab a ab
*HyS0001.4872168 D2.15 ab a a ab a ab ab ab ab a ab a ab ab a ab a ab ab ab a ab ab a a a a ab a a ab ab ab ab a a a ab ab ab a a ab ab a a a a a ab a a a a a ab a a a ab ab a a a ab ab a a a ab a ab ab ab ab ab a a a ab a a ab ab a a a ab a ab
*HyS0001.4880152 D2.15 a ab ab a ab a a a a ab a ab a a ab a ab a a a ab a a ab ab ab ab a ab ab a a a a ab ab ab a a a ab ab a a ab ab ab ab ab a ab ab ab ab ab a ab ab ab a a ab ab ab a a ab ab ab a ab a a a a a ab ab ab a ab ab a a ab ab ab a ab a
*HyS0001.4885268 D2.15 ab a a ab a ab ab ab ab a ab a ab ab a ab a ab ab ab a ab ab a a a a ab a a ab ab ab ab a a a ab ab ab a a ab ab a a a a a ab a a a a a ab a a a ab ab a a a ab ab a a a ab a ab ab ab ab ab a a a ab a a ab ab a a a ab a ab
*HyS0001.4890720 D2.15 ab a a ab a ab ab ab ab a ab a ab ab a ab a ab ab ab a ab ab a a a a ab a a ab ab ab ab a a a ab ab ab a a ab ab a a a a a ab a a a a a ab a a a ab ab a a a ab ab a a a ab a ab ab ab ab ab a a a ab a a ab ab a a a ab a ab
*HyS0001.4920974 D2.15 ab a a ab a ab ab ab ab a ab a ab ab a ab a ab ab ab a ab ab a a a a ab a a ab ab ab ab a a a ab ab ab a a ab ab a a a a a ab a a a a a ab a a a ab ab a a a ab ab a a a ab a ab ab ab ab ab a a a ab a a ab ab a a a ab a ab
*HyS0001.4932809 D2.15 a ab ab a ab a a a a ab a ab a a ab a ab a a a ab a a ab ab ab ab a ab ab a a a a ab ab ab a a a ab ab a a ab ab ab ab ab a ab ab ab ab ab a ab ab ab a a ab ab ab a a ab ab ab a ab a a a a a ab ab ab a ab ab a a ab ab ab a ab a
*HyS0001.4941564 D2.15 a ab ab a ab a ab a a ab a ab a a ab a ab a a a ab a a ab ab ab ab a ab ab a a a a ab ab ab a a a ab ab a a ab ab ab ab ab a ab ab ab ab ab a ab ab ab a a ab ab ab a a ab ab ab a ab a a a a a ab ab ab a ab ab a a ab ab ab a ab a
*HyS0001.4947049 D2.15 ab a a ab a ab a ab ab a ab a ab ab a ab a ab ab ab a ab ab a a a a ab a a ab ab ab ab a a a ab ab ab a a ab ab a a a a a ab a a a a a ab a a a ab ab a a a ab ab a a a ab a ab ab ab ab ab a a a ab a a ab ab a a a ab a ab
*HyS0001.4956404 D2.15 ab a a ab a ab a ab ab a ab a ab ab a ab a ab ab ab a ab ab a a a a ab a a ab ab ab ab a a a ab ab ab a a ab ab a a a a a ab a a a a a ab a a a ab ab a a a ab ab a a a ab a ab ab ab ab ab a a a ab a a ab ab a a a ab a ab
*HyS0001.4966792 D2.15 ab a a ab a ab a ab ab a ab a ab ab a ab a ab ab ab a ab ab a a a a ab a a ab ab ab ab a a a ab ab ab a a ab ab a a a a a ab a a a a a ab a a a ab ab a a a ab ab a a a ab a ab ab ab ab ab a a a ab a a ab ab a a a ab a ab
*HyS0001.4985265 D2.15 a ab ab a ab a ab a a ab a ab a a ab a ab a a a ab a a ab ab ab ab a ab ab a a a a ab ab ab a a a ab ab a a ab ab ab ab ab a ab ab ab ab ab a ab ab ab a a ab ab ab a a ab ab ab a ab a a a a a ab ab ab a ab ab a a ab ab ab a ab a
*HyS0001.4996556 D2.15 a ab ab a ab a ab a a ab a ab a a ab a ab a a a ab a a ab ab ab ab a ab ab a a a a ab ab ab a a a ab ab a a ab ab ab ab ab a ab ab ab ab ab a ab ab ab a a ab ab ab a a ab ab ab a ab a a a a a ab ab ab a ab ab a a ab ab ab a ab a
*HyS0001.5001661 D2.15 ab a a ab a ab a ab ab a ab a ab ab a ab a ab ab ab a ab ab a a a a ab a a ab ab ab ab a a a ab ab ab a a ab ab a a a a a ab a a a a a ab a a a ab ab a a a ab ab a a a ab a ab ab ab ab ab a a a ab a a ab ab a a a ab a ab
*HyS0001.5006758 D2.15 a ab ab a ab a ab a a ab a ab a a ab a ab a a a ab a a ab ab ab ab a ab ab a a a a ab ab ab a a a ab ab a a ab ab ab ab ab a ab ab ab ab ab a ab ab ab a a ab ab ab a a ab ab ab a ab a a a a a ab ab ab a ab ab a a ab ab ab a ab a
*HyS0001.5014892 D2.15 ab a a ab a ab a ab ab a ab a ab ab a ab a ab ab ab a ab ab a a a a ab a a ab ab ab ab a a a ab ab ab a a ab ab a a a a a ab a a a a a ab a a a ab ab a a a ab ab a a a ab a ab ab ab ab ab a a a ab a a ab ab a a a ab a ab
*HyS0001.5019917 D2.15 a ab ab a ab a ab a a ab a ab a a ab a ab a a a ab a a ab ab ab ab a ab ab a a a a ab ab ab a a a ab ab a a ab ab ab ab ab a ab ab ab ab ab a ab ab ab a a ab ab ab a a ab ab ab a ab a a a a a ab ab ab a ab ab a a ab ab ab a ab a
*HyS0001.5029135 D2.15 a ab ab a ab a ab a a ab a ab a a ab a ab a a a ab a a ab ab ab ab a ab ab a a a a ab ab ab a a a ab ab a a ab ab ab ab ab a ab ab ab ab ab a ab ab ab a a ab ab ab a a ab ab ab a ab a a a a a ab ab ab a ab ab a a ab ab ab a ab a
*HyS0001.5034748 D2.15 ab a a ab a ab a ab ab a ab a ab ab a ab a ab ab ab a ab ab a a a a ab a a ab ab ab ab a a a ab ab ab a a ab ab a a a a a ab a a a a a ab a a a ab ab a a a ab ab a a a ab a ab ab ab ab ab a a a ab a a ab ab a a a ab a ab
*HyS0001.5040027 D2.15 ab a a ab a ab a ab ab a ab a ab ab a ab a ab ab ab a ab ab a a a a ab a a ab ab ab ab a a a ab ab ab a a ab ab a a a a a ab a a a a a ab a a a ab ab a a a ab ab a a a ab a ab ab ab ab ab a a a ab a a ab ab a a a ab a ab
*HyS0001.5045470 D2.15 ab a a ab a ab a ab ab a ab a ab ab a ab a ab ab ab a ab ab a a a a ab a a ab ab ab ab a a a ab ab ab a a ab ab a a a a a ab a a a a a ab a a a ab ab a a a ab ab a a a ab a ab ab ab ab ab a a a ab a a ab ab a a a ab a ab
*HyS0001.5053017 D2.15 ab a a ab a ab a ab ab a ab a ab ab a ab a ab ab ab a ab ab a a a a ab a a ab ab ab ab a a a ab ab ab a a ab ab a a a a a ab a a a a a ab a a a ab ab a a a ab ab a a a ab a ab ab ab ab ab a a a ab a a ab ab a a a ab a ab
*HyS0001.5058052 D2.15 a ab ab a ab a ab a a ab a ab a a ab a ab a a a ab a a ab ab ab ab a ab ab a a a a ab ab ab a a a ab ab a a ab ab ab ab ab a ab ab ab ab ab a ab ab ab a a ab ab ab a a ab ab ab a ab a a a a a ab ab ab a ab ab a a ab ab ab a ab a
*HyS0001.5069324 D2.15 ab a a ab a ab a ab ab a ab a ab ab a ab a ab ab ab a ab ab a a a a ab a a ab ab ab ab a a a ab ab ab a a ab ab a a a a a ab a a a a a ab a a a ab ab a a a ab ab a a a ab a ab ab ab ab ab a a a ab a a ab ab a a a ab a ab
*HyS0001.5074981 D2.15 a ab ab a ab a ab a a ab a ab a a ab a ab a a a ab a a ab ab ab ab a ab ab a a a a ab ab ab a a a ab ab a a ab ab ab ab ab a ab ab ab ab ab a ab ab ab a a ab ab ab a a ab ab ab a ab a a a a a ab ab ab a ab ab a a ab ab ab a ab a
*HyS0001.5091171 D2.15 ab a a ab a ab a ab ab a ab a ab ab a ab a ab ab ab a ab ab a a a a ab a a ab ab ab ab a a a ab ab ab a a ab ab a a a a a ab a a a a a ab a a a ab ab a a a ab ab a a a ab a ab ab ab ab ab a a a ab a a ab ab a a a ab a ab
*HyS0001.5096207 D2.15 a ab ab a ab a ab a a ab a ab a a ab a ab a a a ab a a ab ab ab ab a ab ab a a a a ab ab ab a a a ab ab a a ab ab ab ab ab a ab ab ab ab ab a ab ab ab a a ab ab ab a a ab ab ab a ab a a a a a ab ab ab a ab ab a a ab ab ab a ab a
*HyS0001.5112463 D2.15 a ab ab a ab a ab a a ab a ab a a ab a ab a a a ab a a ab ab ab ab a ab ab a a a a ab ab ab a a a ab ab a a ab ab ab ab ab a ab ab ab ab ab a ab ab ab a a ab ab ab a a ab ab ab a ab a a a a a ab ab ab a ab ab a a ab ab ab a ab a
*HyS0001.5118179 D2.15 a ab ab a ab a ab a a ab a ab a a ab a ab a a a ab a a ab ab ab ab a ab ab a a a a ab ab ab a a a ab ab a a ab ab ab ab ab a ab ab ab ab ab a ab ab ab a a ab ab ab a a ab ab ab a ab a a a a a ab ab ab a ab ab a a ab ab ab a ab a
*HyS0001.5129664 D2.15 a ab ab a ab a ab a a ab a ab a a ab a ab a a a ab a a ab ab ab ab a ab ab a a a a ab ab ab a a a ab ab a a ab ab ab ab ab a ab ab ab ab ab a ab ab ab a a ab ab ab a a ab ab ab a ab a a a a a ab ab ab a ab ab a a ab ab ab a ab a
*HyS0001.5137830 D2.15 a ab ab a ab a ab a a ab a ab a a ab a ab a a a ab a a ab ab ab ab a ab ab a a a a ab ab ab a a a ab ab a a ab ab ab ab ab a ab ab ab ab ab a ab ab ab a a ab ab ab a a ab ab ab a ab a a a a a ab ab ab a ab ab a a ab ab ab a ab a
*HyS0001.5145909 D2.15 ab a a ab a ab a ab ab a ab a ab ab a ab a ab ab ab a ab ab a a a a ab a a ab ab ab ab a a a ab ab ab a a ab ab a a a a a ab a a a a a ab a a a ab ab a a a ab ab a a a ab a ab ab ab ab ab a a a ab a a ab ab a a a ab a ab
*HyS0001.5151505 D2.15 ab a a ab a ab a ab ab a ab a ab ab a ab a ab ab ab a ab ab a a a a ab a a ab ab ab ab a a a ab ab ab a a ab ab a a a a a ab a a a a a ab a a a ab ab a a a ab ab a a a ab a ab ab ab ab ab a a a ab a a ab ab a a a ab a ab
*HyS0001.5157562 D2.15 ab a a ab a ab a ab ab a ab a ab ab a ab a ab ab ab a ab ab a a a a ab a a ab ab ab ab a a a ab ab ab a a ab ab a a a a a ab a a a a a ab a a a ab ab a a a ab ab a a a ab a ab ab ab ab ab a a a ab a a ab ab a a a ab a ab
*HyS0001.5162608 D2.15 ab a a ab a ab a ab ab a ab a ab ab a ab a ab ab ab a ab ab a a a a ab a a ab ab ab ab a a a ab ab ab a a ab ab a a a a a ab a a a a a ab a a a ab ab a a a ab ab a a a ab a ab ab ab ab ab a a a ab a a ab ab a a a ab a ab
*HyS0001.5175417 D2.15 ab a a ab a ab a ab ab a ab a ab ab a ab a ab ab ab a ab ab a a a a ab a a ab ab ab ab a a a ab ab ab a a ab ab a a a a a ab a a a a a ab a a a ab ab a a a ab ab a a a ab a ab ab ab ab ab a a a ab a a ab ab a a a ab a ab
*HyS0001.5180626 D2.15 ab a a ab a ab a ab ab a ab a ab ab a ab a ab ab ab a ab ab a a a a ab a a ab ab ab ab a a a ab ab ab a a ab ab a a a a a ab a a a a a ab a a a ab ab a a a ab ab a a a ab a ab ab ab ab ab a a a ab a a ab ab a a a ab a ab
*HyS0001.5185816 D2.15 a ab ab a ab a ab a a ab a ab a a ab a ab a a a ab a a ab ab ab ab a ab ab a a a a ab ab ab a a a ab ab a a ab ab ab ab ab a ab ab ab ab ab a ab ab ab a a ab ab ab a a ab ab ab a ab a a a a a ab ab ab a ab ab a a ab ab ab a ab a
*HyS0001.5216552 D2.15 ab a a ab a ab a ab ab a ab a ab ab a ab a ab ab ab a ab ab a a a a ab a a ab ab ab ab a a a ab ab ab a a ab ab a a a a a ab a a a a a ab a a a ab ab a a a ab ab a a a ab a ab ab ab ab ab a a a ab a a ab ab a a a ab a ab
*HyS0001.5222306 D2.15 a ab ab a ab a ab a a ab a ab a a ab a ab a a a ab a a ab ab ab ab a ab ab a a a a ab ab ab a a a ab ab a a ab ab ab ab ab a ab ab ab ab ab a ab ab ab a a ab ab ab a a ab ab ab a ab a a a a a ab ab ab a ab ab a a ab ab ab a ab a
*HyS0001.5228911 D2.15 a ab ab a ab a ab a a ab a ab a a ab a ab a a a ab a a ab ab ab ab a ab ab a a a a ab ab ab a a a ab ab a a ab ab ab ab ab a ab ab ab ab ab a ab ab ab a a ab ab ab a a ab ab ab a ab a a a a a ab ab ab a ab ab a a ab ab ab a ab a
*HyS0001.5234300 D2.15 a ab ab a ab a ab a a ab a ab a a ab a ab a a a ab a a ab ab ab ab a ab ab a a a a ab ab ab a a a ab ab a a ab ab ab ab ab a ab ab ab ab ab a ab ab ab a a ab ab ab a a ab ab ab a ab a a a a a ab ab ab a ab ab a a ab ab ab a ab a
*HyS0001.5241611 D2.15 a ab ab a ab a ab a a ab a ab a a ab a ab a a a ab a a ab ab ab ab a ab ab a a a a ab ab ab a a a ab ab a a ab ab ab ab ab a ab ab ab ab ab a ab ab ab a a ab ab ab a a ab ab ab a ab a a a a a ab ab ab a ab ab a a ab ab ab a ab a
*HyS0001.5269063 D2.15 ab a a ab a ab a ab ab a ab a ab ab a ab a ab ab ab a ab ab a a a a ab a a ab ab ab ab a a a ab ab ab a a ab ab a a a a a ab a a a a a ab a a a ab ab a a a ab ab a a a ab a ab ab ab ab ab a a a ab a a ab ab a a a ab a ab
*HyS0001.5274282 D2.15 a ab ab a ab a ab a a ab a ab a a ab a ab a a a ab a a ab ab ab ab a ab ab a a a a ab ab ab a a a ab ab a a ab ab ab ab ab a ab ab ab ab ab a ab ab ab a a ab ab ab a a ab ab ab a ab a a a a a ab ab ab a ab ab a a ab ab ab a ab a
*HyS0001.5279387 D2.15 ab a a ab a ab a ab ab a ab a ab ab a ab a ab ab ab a ab ab a a a a ab a a ab ab ab ab a a a ab ab ab a a ab ab a a a a a ab a a a a a ab a a a ab ab a a a ab ab a a a ab a ab ab ab ab ab a a a ab a a ab ab a a a ab a ab
*HyS0001.5286688 D2.15 ab a a ab a ab a ab ab a ab a ab ab a ab a ab ab ab a ab ab a a a a ab a a ab ab ab ab a a a ab ab ab a a ab ab a a a a a ab a a a a a ab a a a ab ab a a a ab ab a a a ab a ab ab ab ab ab a a a ab a a ab ab a a a ab a ab
*HyS0001.5294442 D2.15 a ab ab a ab a ab a a ab a ab a a ab a ab a a a ab a a ab ab ab ab a ab ab a a a a ab ab ab a a a ab ab a a ab ab ab ab ab a ab ab ab ab ab a ab ab ab a a ab ab ab a a ab ab ab a ab a a a a a ab ab ab a ab ab a a ab ab ab a ab a
*HyS0001.5300225 D2.15 a ab ab a ab a ab a a ab a ab a a ab a ab a a a ab a a ab ab ab ab a ab ab a a a a ab ab ab a a a ab ab a a ab ab ab ab ab a ab ab ab ab ab a ab ab ab a a ab ab ab a a ab ab ab a ab a a a a a ab ab ab a ab ab a a ab ab ab a ab a
*HyS0001.5306224 D2.15 a ab ab a ab a ab a a ab a ab a a ab a ab a a a ab a a ab ab ab ab a ab ab a a a a ab ab ab a a a ab ab a a ab ab ab ab ab a ab ab ab ab ab a ab ab ab a a ab ab ab a a ab ab ab a ab a a a a a ab ab ab a ab ab a a ab ab ab a ab a
*HyS0001.5311432 D2.15 a ab ab a ab a ab a a ab a ab a a ab a ab a a a ab a a ab ab ab ab a ab ab a a a a ab ab ab a a a ab ab a a ab ab ab ab ab a ab ab ab ab ab a ab ab ab a a ab ab ab a a ab ab ab a ab a a a a a ab ab ab a ab ab a a ab ab ab a ab a
*HyS0001.5317233 D2.15 ab a a ab a ab a ab ab a ab a ab ab a ab a ab ab ab a ab ab a a a a ab a a ab ab ab ab a a a ab ab ab a a ab ab a a a a a ab a a a a a ab a a a ab ab a a a ab ab a a a ab a ab ab ab ab ab a a a ab a a ab ab a a a ab a ab
*HyS0001.5322555 D2.15 ab a a ab a ab a ab ab a ab a ab ab a ab a ab ab ab a ab ab a a a a ab a a ab ab ab ab a a a ab ab ab a a ab ab a a a a a ab a a a a a ab a ab a ab ab a a a ab ab a a a ab a ab ab ab ab ab a a a ab a a ab ab a a a ab a ab
*HyS0001.5327630 D2.15 a ab ab a ab a ab a a ab a ab a a ab a ab a a a ab a a ab ab ab ab a ab ab a a a a ab ab ab a a a ab ab a a ab ab ab ab ab a ab ab ab ab ab a ab a ab a a ab ab ab a a ab ab ab a ab a a a a a ab ab ab a ab ab a a ab ab ab a ab a
*HyS0001.5332814 D2.15 ab a a ab a ab a ab ab a ab a ab ab a ab a ab ab ab a ab ab a a a a ab a a ab ab ab ab a a a ab ab ab a a ab ab a a a a a ab a a a a a ab a ab a ab ab a a a ab ab a a a ab a ab ab ab ab ab a a a ab a a ab ab a a a ab a ab
*HyS0001.5339693 D2.15 ab a a ab a ab a ab ab a ab a ab ab a ab a ab ab ab a ab ab a a a a ab a a ab ab ab ab a a a ab ab ab a a ab ab a a a a a ab a a a a a ab a ab a ab ab a a a ab ab a a a ab a ab ab ab ab ab a a a ab a a ab ab a a a ab a ab
*HyS0001.5346170 D2.15 ab a a ab a ab a ab ab a ab a ab ab a ab a ab ab ab a ab ab a a a a ab a a ab ab ab ab a a a ab ab ab a a ab ab a a a a a ab a a a a a ab a ab a ab ab a a a ab ab a a a ab a ab ab ab ab ab a a a ab a a ab ab a a a ab a ab
*HyS0001.5351313 D2.15 ab a a ab a ab a ab ab a ab a ab ab a ab a ab ab ab a ab ab a a a a ab a a ab ab ab ab a a a ab ab ab a a ab ab a a a a a ab a a a a a ab a ab a ab ab a a a ab ab a a a ab a ab ab ab ab ab a a a ab a a ab ab a a a ab a ab
*HyS0001.5356919 D2.15 ab a a ab a ab a ab ab a ab a ab ab a ab a ab ab ab a ab ab a a a a ab a a ab ab ab ab a a a ab ab ab a a ab ab a a a a a ab a a a a a ab a ab a ab ab a a a ab ab a a a ab a ab ab ab ab ab a a a ab a a ab ab a a a ab a ab
*HyS0001.5361959 D2.15 ab a a ab a ab a ab ab a ab a ab ab a ab a ab ab ab a ab ab a a a a ab a a ab ab ab ab a a a ab ab ab a a ab ab a a a a a ab a a a a a ab a ab a ab ab a a a ab ab a a a ab a ab ab ab ab ab a a a ab a a ab ab a a a ab a ab
*HyS0001.5367250 D2.15 ab a a ab a ab a ab ab a ab a ab ab a ab a ab ab ab a ab ab a a a a ab a a ab ab ab ab a a a ab ab ab a a ab ab a a a a a ab a a a a a ab a ab a ab ab a a a ab ab a a a ab a ab ab ab ab ab a a a ab a a ab ab a a a ab a ab
*HyS0001.5372680 D2.15 ab a a ab a ab a ab ab a ab a ab ab a ab a ab ab ab a ab ab a a a a ab a a ab ab ab ab a a a ab ab ab a a ab ab a a a a a ab a a a a a ab a ab a ab ab a a a ab ab a a a ab a ab ab ab ab ab ab a a ab a a ab ab a a a ab a ab
*HyS0001.5377813 D2.15 ab a a ab a ab a ab ab a ab a ab ab a ab a ab ab ab a ab ab a a a a ab a a ab ab ab ab a a a ab ab ab a a ab ab a a a a a ab a a a a a ab a ab a ab ab a a a ab ab a a a ab a ab ab ab ab ab ab a a ab a a ab ab a a a ab a ab
*HyS0001.5384625 D2.15 ab a a ab a ab a ab ab a ab a ab ab a ab a ab ab ab a ab ab a a a a ab a a ab ab ab ab a a a ab ab ab a a ab ab a a a a a ab a a a a a ab a ab a ab ab a a a ab ab a a a ab a ab ab ab ab ab ab a a ab a a ab ab a a a ab a ab
*HyS0001.5390578 D2.15 ab a a ab a ab a ab ab a ab a ab ab a ab a ab ab ab a ab ab a a a a ab a a ab ab ab ab a a a ab ab ab a a ab ab a a a a a ab a a a a a ab a ab a ab ab a a a ab ab a a a ab a ab ab ab ab ab ab a a ab a a ab ab a a a ab a ab
*HyS0001.5396057 D2.15 ab a a ab a ab a ab ab a ab a ab ab a ab a ab ab ab a ab ab a a a a ab a a ab ab ab ab a a a ab ab ab a a ab ab a a a a a ab a a a a a ab a ab a ab ab a a a ab ab a a a ab a ab ab ab ab ab ab a a ab a a ab ab a a a ab a ab
*HyS0001.5417162 D2.15 ab a a ab a ab a ab ab a ab a ab ab a ab a ab ab ab a ab ab a a a a ab a a ab ab ab ab a a a ab ab ab a a ab ab a a a a a ab a a a a a ab a ab a ab ab a a a ab ab a a a ab a ab ab ab ab ab ab a a ab a a ab ab a a a ab a ab
*HyS0001.5424598 D2.15 a ab ab a ab a ab a a ab a ab a a ab a ab a a a ab a a ab ab ab ab a ab ab a a a a ab ab ab a a a ab ab a a ab ab ab ab ab a ab ab ab ab ab a ab a ab a a ab ab ab a a ab ab ab a ab a a a a a a ab ab a ab ab a a ab ab ab a ab a
*HyS0001.5429781 D2.15 a ab ab a ab a ab a a ab a ab a a ab a ab a a a ab a a ab ab ab ab a ab ab a a a a ab ab ab a a a ab ab a a ab ab ab ab ab a ab ab ab ab ab a ab a ab a a ab ab ab a a ab ab ab a ab a a a a a a ab ab a ab ab a a ab ab ab a ab a
*HyS0001.5436907 D2.15 a ab ab a ab a ab a a ab a ab a a ab a ab a a a ab a a ab ab ab ab a ab ab a a a a ab ab ab a a a ab ab a a ab ab ab ab ab a ab ab ab ab ab a ab a ab a a ab ab ab a a ab ab ab a ab a a a a a a ab ab a ab ab a a ab ab ab a ab a
*HyS0001.5443326 D2.15 ab a a ab a ab a ab ab a ab a ab ab a ab a ab ab ab a ab ab a a a a ab a a ab ab ab ab a a a ab ab ab a a ab ab a a a a a ab a a a a a ab a ab a ab ab a a a ab ab a a a ab a ab ab ab ab ab ab a a ab a a ab ab a a a ab a ab
*HyS0001.5448463 D2.15 a ab ab a ab a ab a a ab a ab a a ab a ab a a a ab a a ab ab ab ab a ab ab a a a a ab ab ab a a a ab ab a a ab ab ab ab ab a ab ab ab ab ab a ab a ab a a ab ab ab a a ab ab ab a ab a a a a a a ab ab a ab ab a a ab ab ab a ab a
*HyS0001.5457356 D2.15 ab a a ab a ab a ab ab a ab a ab ab a ab a ab ab ab a ab ab a a a a ab a a ab ab ab ab a a a ab ab ab a a ab ab a a a a a ab a a a a a ab a ab a ab ab a a a ab ab a a a ab a ab ab ab ab ab ab a a ab a a ab ab a a a ab a ab
*HyS0001.5464242 D2.15 a ab ab a ab a ab a a ab a ab a a ab a ab a a a ab a a ab ab ab ab a ab ab a a a a ab ab ab a a a ab ab a a ab ab ab ab ab a ab ab ab ab ab a ab a ab a a ab ab ab a a ab ab ab a ab a a a a a a ab ab a ab ab a a ab ab ab a ab a
*HyS0001.5469598 D2.15 a ab ab a ab a ab a a ab a ab a a ab a ab a a a ab a a ab ab ab ab a ab ab a a a a ab ab ab a a a ab ab a a ab ab ab ab ab a ab ab ab ab ab a ab a ab a a ab ab ab a a ab ab ab a ab a a a a a a ab ab a ab ab a a ab ab ab a ab a
*HyS0001.5475276 D2.15 a ab ab a ab a ab a a ab a ab a a ab a ab a a a ab a a ab ab ab ab a ab ab a a a a ab ab ab a a a ab ab a a ab ab ab ab ab a ab ab ab ab ab a ab a ab a a ab ab ab a a ab ab ab a ab a a a a a a ab ab a ab ab a a ab ab ab a ab a
*HyS0001.5483399 D2.15 a ab ab a ab a ab a a ab a ab a a ab a ab a a a ab a a ab ab ab ab a ab ab a a a a ab ab ab a a a ab ab a a ab ab ab ab ab a ab ab ab ab ab a ab a ab a a ab ab ab a a ab ab ab a ab a a a a a a ab ab a ab ab a a ab ab ab a ab a
*HyS0001.5550914 D2.15 a ab ab a ab a ab a a ab a ab a a ab a ab a a a ab a a ab ab ab ab a ab ab a a a a ab ab ab a a a ab ab a a ab ab ab ab ab a ab ab ab ab ab a ab a ab a a ab ab ab a a ab ab ab a ab a a a a a a ab ab a ab ab a a ab ab ab a ab a
*HyS0001.5560558 D2.15 ab a a ab a ab a ab ab a ab a ab ab a ab a ab ab ab a ab ab a a a a ab a a ab ab ab ab a a a ab ab ab a a ab ab a a a a a ab a a a a a ab a ab a ab ab a a a ab ab a a a ab a ab ab ab ab ab ab a a ab a a ab ab a a a ab a ab
*HyS0001.5566718 D2.15 ab a a ab a ab a ab ab a ab a ab ab a ab a ab ab ab a ab ab a a a a ab a a ab ab ab ab a a a ab ab ab a a ab ab a a a a a ab a a a a a ab a ab a ab ab a a a ab ab a a a ab a ab ab ab ab ab ab a a ab a a ab ab a a a ab a ab
*HyS0001.5631827 D2.15 a ab ab a ab a ab a a ab a ab a a ab a a a a a ab a a ab ab ab ab a ab a a a a a a ab ab a a a ab ab a a ab ab ab ab a a ab ab ab a ab a ab a ab a a ab ab ab a ab ab ab ab a ab a a a a a a a ab a ab ab a a ab ab ab a ab a
*HyS0001.5637185 D2.15 a ab ab a ab a ab a a ab a ab a a ab a a a a a ab a a ab ab ab ab a ab a a a a a a ab ab a a a ab ab a a ab ab ab ab a a ab ab ab a ab a ab a ab a a ab ab ab a ab ab ab ab a ab a a a a a a a ab a ab ab a a ab ab ab a ab a
*HyS0001.5644753 D2.15 a ab ab a ab a ab a a ab a ab a a ab a a a a a ab a a ab ab ab ab a ab a a a a a a ab ab a a a ab ab a a ab ab ab ab a a ab ab ab a ab a ab a ab a a ab ab ab a ab ab ab ab a ab a a a a a a a ab a ab ab a a ab ab ab a ab a
*HyS0001.5650255 D2.15 a ab ab a ab a ab a a ab a ab a a ab a a a a a ab a a ab ab ab ab a ab a a a a a a ab ab a a a ab ab a a ab ab ab ab a a ab ab ab a ab a ab a ab a a ab ab ab a ab ab ab ab a ab a a a a a a a ab a ab ab a a ab ab ab a ab a
*HyS0001.5655573 D2.15 ab a a ab a ab a ab ab a ab a ab ab a ab ab ab ab ab a ab ab a a a a ab a ab ab ab ab ab ab a a ab ab ab a a ab ab a a a a ab ab a a a ab a ab a ab a ab ab a a a ab a a a a ab a ab ab ab ab ab ab ab a ab a a ab ab a a a ab a ab
*HyS0001.5661032 D2.15 ab a a ab a ab a ab ab a ab a ab ab a ab ab ab ab ab a ab ab a a a a ab a ab ab ab ab ab ab a a ab ab ab a a ab ab a a a a ab ab a a a ab a ab a ab a ab ab a a a ab a a a a ab a ab ab ab ab ab ab ab a ab a a ab ab a a a ab a ab
*HyS0001.5666180 D2.15 a ab ab a ab a ab a a ab a ab a a ab a a a a a ab a a ab ab ab ab a ab a a a a a a ab ab a a a ab ab a a ab ab ab ab a a ab ab ab a ab a ab a ab a a ab ab ab a ab ab ab ab a ab a a a a a a a ab a ab ab a a ab ab ab a ab a
*HyS0001.5671463 D2.15 ab a a ab a ab a ab ab a ab a ab ab a ab ab ab ab ab a ab ab a a a a ab a ab ab ab ab ab ab a a ab ab ab a a ab ab a a a a ab ab a a a ab a ab a ab a ab ab a a a ab a a a a ab a ab ab ab ab ab ab ab a ab a a ab ab a a a ab a ab
*HyS0001.5677410 D2.15 a ab ab a ab a ab a a ab a ab a a ab a a a a a ab a a ab ab ab ab a ab a a a a a a ab ab a a a ab ab a a ab ab ab ab a a ab ab ab a ab a ab a ab a a ab ab ab a ab ab ab ab a ab a a a a a a a ab a ab ab a a ab ab ab a ab a
*HyS0001.5686319 D2.15 a ab ab a ab a ab a a ab a ab a a ab a a a a a ab a a ab ab ab ab a ab a a a a a a ab ab a a a ab ab a a ab ab ab ab a a ab ab ab a ab a ab a ab a a ab ab ab a ab ab ab ab a ab a a a a a a a ab a ab ab a a ab ab ab a ab a
*HyS0001.5691814 D2.15 a ab ab a ab a ab a a ab a ab a a ab a a a a a ab a a ab ab ab ab a ab a a a a a a ab ab a a a ab ab a a ab ab ab ab a a ab ab ab a ab a ab a ab a a ab ab ab a ab ab ab ab a ab a a a a a a a ab a ab ab a a ab ab ab a ab a
*HyS0001.5697430 D2.15 ab a a ab a ab a ab ab a ab a ab ab a ab ab ab ab ab a ab ab a a a a ab a ab ab ab ab ab ab a a ab ab ab a a ab ab a a a a ab ab a a a ab a ab a ab a ab ab a a a ab a a a a ab a ab ab ab ab ab ab ab a ab a a ab ab a a a ab a ab
*HyS0001.5702897 D2.15 ab a a ab a ab a ab ab a ab a ab ab a ab ab ab ab ab a ab ab a a a a ab a ab ab ab ab ab ab a a ab ab ab a a ab ab a a a a ab ab a a a ab a ab a ab a ab ab a a a ab a a a a ab a ab ab ab ab ab ab ab a ab a a ab ab a a a ab a ab
*HyS0001.5707983 D2.15 a ab ab a ab a ab a a ab a ab a a ab a a a a a ab a a ab ab ab ab a ab a a a a a a ab ab a a a ab ab a a ab ab ab ab a a ab ab ab a ab a ab a ab a a ab ab ab a ab ab ab ab a ab a a a a a a a ab a ab ab a a ab ab ab a ab a
*HyS0001.5713003 D2.15 ab a a ab a ab a ab ab a ab a ab ab a ab ab ab ab ab a ab ab a a a a ab a ab ab ab ab ab ab a a ab ab ab a a ab ab a a a a ab ab a a a ab a ab a ab a ab ab a a a ab a a a a ab a ab ab ab ab ab ab ab a ab a a ab ab a a a ab a ab
*HyS0001.5720064 D2.15 a ab ab a ab a ab a a ab a ab a a ab a a a a a ab a a ab ab ab ab a ab a a a a a a ab ab a a a ab ab a a ab ab ab ab a a ab ab ab a ab a ab a ab a a ab ab ab a ab ab ab ab a ab a a a a a a a ab a ab ab a a ab ab ab a ab a
*HyS0001.5725653 D2.15 a ab ab a ab a ab a a ab a ab a a ab a a a a a ab a a ab ab ab ab a ab a a a a a a ab ab a a a ab ab a a ab ab ab ab a a ab ab ab a ab a ab a ab a a ab ab ab a ab ab ab ab a ab a a a a a a a ab a ab ab a a ab ab ab a ab a
*HyS0001.5735108 D2.15 a ab ab a ab a ab a a ab a ab a a ab a a a a a ab a a ab ab ab ab a ab a a a a a a ab ab a a a ab ab a a ab ab ab ab a a ab ab ab a ab a ab a ab a a ab ab ab a ab ab ab ab a ab a a a a a a a ab a ab ab a a ab ab ab a ab a
*HyS0001.5740289 D2.15 a ab ab a ab a ab a a ab a ab a a ab a a a a a ab a a ab ab ab ab a ab a a a a a a ab ab a a a ab ab a a ab ab ab ab a a ab ab ab a ab a ab a ab a a ab ab ab a ab ab ab ab a ab a a a a a a a ab a ab ab a a ab ab ab a ab a
*HyS0001.5745386 D2.15 a ab ab a ab a ab a a ab a ab a a ab a a a a a ab a a ab ab ab ab a ab a a a a a a ab ab a a a ab ab a a ab ab ab ab a a ab ab ab a ab a ab a ab a a ab ab ab a ab ab ab ab a ab a a a a a a a ab a ab ab a a ab ab ab a ab a
*HyS0001.5752555 D2.15 a ab ab a ab a ab a a ab a ab a a ab a a a a a ab a a ab ab ab ab a ab a a a a a a ab ab a a a ab ab a a ab ab ab ab a a ab ab ab a ab a ab a ab a a ab ab ab a ab ab ab ab a ab a a a a a a a ab a ab ab a a ab ab ab a ab a
*HyS0001.5765766 D2.15 ab a a ab a ab a ab ab a ab a ab ab a ab ab ab ab ab a ab ab a a a a ab a ab ab ab ab ab ab a a ab ab ab a a ab ab a a a a ab ab a a a ab a ab a ab a ab ab a a a ab a a a a ab a ab ab ab ab ab ab ab a ab a a ab ab a a a ab a ab
*HyS0001.5772631 D2.15 a ab ab a ab a ab a a ab a ab a a ab a a a a a ab a a ab ab ab ab a ab a a a a a a ab ab a a a ab ab a a ab ab ab ab a a ab ab ab a ab a ab a ab a a ab ab ab a ab ab ab ab a ab a a a a a a a ab a ab ab a a ab ab ab a ab a
*HyS0001.5778849 D2.15 a ab ab a ab a ab a a ab a ab a a ab a a a a a ab a a ab ab ab ab a ab a a a a a a ab ab a a a ab ab a a ab ab ab ab a a ab ab ab a ab a ab a ab a a ab ab ab a ab ab ab ab a ab a a a a a a a ab a ab ab a a ab ab ab a ab a
*HyS0001.5800406 D2.15 ab a a ab a ab a ab ab a ab a ab ab a ab ab ab ab ab a ab ab a a a a ab a ab ab ab ab ab ab a a ab ab ab a a ab ab a a a a ab ab a a a ab a ab a ab a ab ab a a a ab a a a a ab a ab ab ab ab ab ab ab a ab a a ab ab a a a ab a ab
*HyS0001.5812196 D2.15 ab a a ab a ab a ab ab a ab a ab ab a ab ab ab ab ab a ab ab a a a a ab a ab ab ab ab ab ab a a ab ab ab a a ab ab a a a a ab ab a a a ab a ab a ab a ab ab a a a ab a a a a ab a ab ab ab ab ab ab ab a ab a a ab ab a a a ab a ab
*HyS0001.5817240 D2.15 a ab ab a ab a ab a a ab a ab a a ab a a a a a ab a a ab ab ab ab a ab a a a a a a ab ab a a a ab ab a a ab ab ab ab a a ab ab ab a ab a ab a ab a a ab ab ab a ab ab ab ab a ab a a a a a a a ab a ab ab a a ab ab ab a ab a
*HyS0001.5822249 D2.15 a ab ab a ab a ab a a ab a ab a a ab a a a a a ab a a ab ab ab ab a ab a a a a a a ab ab a a a ab ab a a ab ab ab ab a a ab ab ab a ab a ab a ab a a ab ab ab a ab ab ab ab a ab a a a a a a a ab a ab ab a a ab ab ab a ab a
*HyS0001.5827256 D2.15 a ab ab a ab a ab a a ab a ab a a ab a a a a a ab a a ab ab ab ab a ab a a a a a a ab ab a a a ab ab a a ab ab ab ab a a ab ab ab a ab a ab a ab a a ab ab ab a ab ab ab ab a ab a a a a a a a ab a ab ab a a ab ab ab a ab a
*HyS0001.5832320 D2.15 a ab ab a ab a ab a a ab a ab a a ab a a a a a ab a a ab ab ab ab a ab a a a a a a ab ab a a a ab ab a a ab ab ab ab a a ab ab ab a ab a ab a ab a a ab ab ab a ab ab ab ab a ab a a a a a a a ab a ab ab a a ab ab ab a ab a
*HyS0001.5839441 D2.15 a ab ab a ab a ab a a ab a ab a a ab a a a a a ab a a ab ab ab ab a ab a a a a a a ab ab a a a ab ab a a ab ab ab ab a a ab ab ab a ab a ab a ab a a ab ab ab a ab ab ab ab a ab a a a a a a a ab a ab ab a a ab ab ab a ab a
*HyS0001.5847055 D2.15 a ab ab a ab a ab a a ab a ab a a ab a a a a a ab a a ab ab ab ab a ab a a a a a a ab ab a a a ab ab a a ab ab ab ab a a ab ab ab a ab a ab a ab a a ab ab ab a ab ab ab ab a ab a a a a a a a ab a ab ab a a ab ab ab a ab a
*HyS0001.5852072 D2.15 a ab ab a ab a ab a a ab a ab a a ab a a a a a ab a a ab ab ab ab a ab a a a a a a ab ab a a a ab ab a a ab ab ab ab a a ab ab ab a ab a ab a ab a a ab ab ab a ab ab ab ab a ab a a a a a a a ab a ab ab a a ab ab ab a ab a
*HyS0001.5882441 D2.15 a ab ab a ab a ab a a ab a ab a a ab a a a a a ab a a ab ab ab ab a ab a a a a a a ab ab a a a ab ab a a ab ab ab ab a a ab ab ab a ab a ab a ab a a ab ab ab a ab ab ab ab a ab a a a a a a a ab a ab ab a a ab ab ab a ab a
*HyS0001.5887530 D2.15 a ab ab a ab a ab a a ab a ab a a ab a a a a a ab a a ab ab ab ab a ab a a a a a a ab ab a a a ab ab a a ab ab ab ab a a ab ab ab a ab a ab a ab a a ab ab ab a ab ab ab ab a ab a a a a a a a ab a ab ab a a ab ab ab a ab a
*HyS0001.5895331 D2.15 a ab ab a ab a ab a a ab a ab a a ab a a a a a ab a a ab ab ab ab a ab a a a a a a ab ab a a a ab ab a a ab ab ab ab a a ab ab ab a ab a ab a ab a a ab ab ab a ab ab ab ab a ab a a a a a a a ab a ab ab a a ab ab ab a ab a
*HyS0001.5902667 D2.15 a ab ab a ab a ab a a ab a ab a a ab a a a a a ab a a ab ab ab ab a ab a a a a a a ab ab a a a ab ab a a ab ab ab ab a a ab ab ab a ab a ab a ab a a ab ab ab a ab ab ab ab a ab a a a a a a a ab a ab ab a a ab ab ab a ab a
*HyS0001.5907959 D2.15 a ab ab a ab a ab a a ab a ab a a ab a a a a a ab a a ab ab ab ab a ab a a a a a a ab ab a a a ab ab a a ab ab ab ab a a ab ab ab a ab a ab a ab a a ab ab ab a ab ab ab ab a ab a a a a a a a ab a ab ab a a ab ab ab a ab a
*HyS0001.5914835 D2.15 a ab ab a ab a ab a a ab a ab a a ab a a a a a ab a a ab ab ab ab a ab a a a a a a ab ab a a a ab ab a a ab ab ab ab a a ab ab ab a ab a ab a ab a a ab ab ab a ab ab ab ab a ab a a a a a a a ab a ab ab a a ab ab ab a ab a
*HyS0001.5921264 D2.15 a ab ab a ab a ab a a ab a ab a a ab a a a a a ab a a ab ab ab ab a ab a a a a a a ab ab a a a ab ab a a ab ab ab ab a a ab ab ab a ab a ab a ab a a ab ab ab a ab ab ab ab a ab a a a a a a a ab a ab ab a a ab ab ab a ab a
*HyS0001.5930078 D2.15 a ab ab a ab a ab a a ab a ab a a ab a a a a a ab a a ab ab ab ab a ab a a a a a a ab ab a a a ab ab a a ab ab ab ab a a ab ab ab a ab a ab a ab a a ab ab ab a ab ab ab ab a ab a a a a a a a ab a ab ab a a ab ab ab a ab a
*HyS0001.5948528 D2.15 ab a a ab a ab a ab ab a ab a ab ab a ab ab ab ab ab a ab ab a a a a ab a ab ab ab ab ab ab a a ab ab ab a a ab ab a a a a ab ab a a a ab a ab a ab a ab ab a a a ab a a a a ab a ab ab ab ab ab ab ab a ab a a ab ab a a a ab a ab
*HyS0001.5954249 D2.15 a ab ab a ab a ab a a ab a ab a a ab a a a a a ab a a ab ab ab ab a ab a a a a a a ab ab a a a ab ab a a ab ab ab ab a a ab ab ab a ab a ab a ab a a ab ab ab a ab ab ab ab a ab a a a a a a a ab a ab ab a a ab ab ab a ab a
*HyS0001.5959318 D2.15 ab a a ab a ab a ab ab a ab a ab ab a ab ab ab ab ab a ab ab a a a a ab a ab ab ab ab ab ab a a ab ab ab a a ab ab a a a a ab ab a a a ab a ab a ab a ab ab a a a ab a a a a ab a ab ab ab ab ab ab ab a ab a a ab ab a a a ab a ab
*HyS0001.5964709 D2.15 a ab ab a ab a ab a a ab a ab a a ab a a a a a ab a a ab ab ab ab a ab a a a a a a ab ab a a a ab ab a a ab ab ab ab a a ab ab ab a ab a ab a ab a a ab ab ab a ab ab ab ab a ab a a a a a a a ab a ab ab a a ab ab ab a ab a
*HyS0001.5970036 D2.15 ab a a ab a ab a ab ab a ab a ab ab a ab ab ab ab ab a ab ab a a a a ab a ab ab ab ab ab ab a a ab ab ab a a ab ab a a a a ab ab a a a ab a ab a ab a ab ab a a a ab a a a a ab a ab ab ab ab ab ab ab a ab a a ab ab a a a ab a ab
*HyS0001.5977978 D2.15 ab a a ab a ab a ab ab a ab a ab ab a ab ab ab ab ab a ab ab a a a a ab a ab ab ab ab ab ab a a ab ab ab a a ab ab a a a a ab ab a a a ab a ab a ab a ab ab a a a ab a a a a ab a ab ab ab ab ab ab ab a ab a a ab ab a a a ab a ab
*HyS0001.5991445 D2.15 a ab ab a ab a ab a a ab a ab a a ab a a a a a ab a a ab ab ab ab a ab a a a a a a ab ab a a a ab ab a a ab ab ab ab a a ab ab ab a ab a ab a ab a a ab ab ab a ab ab ab ab a ab a a a a a a a ab a ab ab a a ab ab ab a ab a
*HyS0001.5999231 D2.15 a ab ab a ab a ab a a ab a ab a a ab a a a a a ab a a ab ab ab ab a ab a a a a a a ab ab a a a ab ab a a ab ab ab ab a a ab ab ab a ab a ab a ab a a ab ab ab a ab ab ab ab a ab a a a a a a a ab a ab ab a a ab ab ab a ab a
*HyS0001.6006651 D2.15 ab a a ab a ab a ab ab a ab a ab ab a ab ab ab ab ab a ab ab a a a a ab a ab ab ab ab ab ab a a ab ab ab a a ab ab a a a a ab ab a a a ab a ab a ab a ab ab a a a ab a a a a ab a ab ab ab ab ab ab ab a ab a a ab ab a a a ab a ab
*HyS0001.6011808 D2.15 ab a a ab a ab a ab ab a ab a ab ab a ab ab ab ab ab a ab ab a a a a ab a ab ab ab ab ab ab a a ab ab ab a a ab ab a a a a ab ab a a a ab a ab a ab a ab ab a a a ab a a a a ab a ab ab ab ab ab ab ab a ab a a ab ab a a a ab a ab
*HyS0001.6017217 D2.15 a ab ab a ab a ab a a ab a ab a a ab a a a a a ab a a ab ab ab ab a ab a a a a a a ab ab a a a ab ab a a ab ab ab ab a a ab ab ab a ab a ab a ab a a ab ab ab a ab ab ab ab a ab a a a a a a a ab a ab ab a a ab ab ab a ab a
*HyS0001.6025649 D2.15 ab a a ab a ab a ab ab a ab a ab ab a ab ab ab ab ab a ab ab a a a a ab a ab ab ab ab ab ab a a ab ab ab a a ab ab a a a a ab ab a a a ab a ab a ab a ab ab a a a ab a a a a ab a ab ab ab ab ab ab ab a ab a a ab ab a a a ab a ab
*HyS0001.6031938 D2.15 a ab ab a ab a ab a a ab a ab a a ab a a a a a ab a a ab ab ab ab a ab a a a a a a ab ab a a a ab ab a a ab ab ab ab a a ab ab ab a ab a ab a ab a a ab ab ab a ab ab ab ab a ab a a a a a a a ab a ab ab a a ab ab ab a ab a
*HyS0001.6039216 D2.15 ab a a ab a ab a ab ab a ab a ab ab a ab ab ab ab ab a ab ab a a a a ab a ab ab ab ab ab ab a a ab ab ab a a ab ab a a a a ab ab a a a ab a ab a ab a ab ab a a a ab a a a a ab a ab ab ab ab ab ab ab a ab a a ab ab a a a ab a ab
*HyS0001.6046668 D2.15 a ab ab a ab a ab a a ab a ab a a ab a a a a a ab a a ab ab ab ab a ab a a a a a a ab ab a a a ab ab a a ab ab ab ab a a ab ab ab a ab a ab a ab a a ab ab ab a ab ab ab ab a ab a a a a a a a ab a ab ab a a ab ab ab a ab a
*HyS0001.6053505 D2.15 ab a a ab a ab a ab ab a ab a ab ab a ab ab ab ab ab a ab ab a a a a ab a ab ab ab ab ab ab a a ab ab ab a a ab ab a a a a ab ab a a a ab a ab a ab a ab ab a a a ab a a a a ab a ab ab ab ab ab ab ab a ab a a ab ab a a a ab a ab
*HyS0001.6059072 D2.15 ab a a ab a ab a ab ab a ab a ab ab a ab ab ab ab ab a ab ab a a a a ab a ab ab ab ab ab ab a a ab ab ab a a ab ab a a a a ab ab a a a ab a ab a ab a ab ab a a a ab a a a a ab a ab ab ab ab ab ab ab a ab a a ab ab a a a ab a ab
*HyS0001.6064946 D2.15 a ab ab a ab a ab a a ab a ab a a ab a a a a a ab a a ab ab ab ab a ab a a a a a a ab ab a a a ab ab a a ab ab ab ab a a ab ab ab a ab a ab a ab a a ab ab ab a ab ab ab ab a ab a a a a a a a ab a ab ab a a ab ab ab a ab a
*HyS0001.6070352 D2.15 a ab ab a ab a ab a a ab a ab a a ab a a a a a ab a a ab ab ab ab a ab a a a a a a ab ab a a a ab ab a a ab ab ab ab a a ab ab ab a ab a ab a ab a a ab ab ab ab ab ab ab ab a ab a a a a a a a ab a ab ab a a ab ab ab a ab a
*HyS0001.6075436 D2.15 a ab ab a ab a ab a a ab a ab a a ab a a a a a ab a a ab ab ab ab a ab a a a a a a ab ab a a a ab ab a a ab ab ab ab a a ab ab ab a ab a ab a ab a a ab ab ab ab ab ab ab ab a ab a a a a a a a ab a ab ab a a ab ab ab a ab a
*HyS0001.6080972 D2.15 ab a a ab a ab a ab ab a ab a ab ab a ab ab ab ab ab a ab ab a a a a ab a ab ab ab ab ab ab a a ab ab ab a a ab ab a a a a ab ab a a a ab a ab a ab a ab ab a a a a a a a a ab a ab ab ab ab ab ab ab a ab a a ab ab a a a ab a ab
*HyS0001.6085986 D2.15 ab a a ab a ab a ab ab a ab a ab ab a ab ab ab ab ab a ab ab a a a a ab a ab ab ab ab ab ab a a ab ab ab a a ab ab a a a a ab ab a a a ab a ab a ab a ab ab a a a a a a a a ab a ab ab ab ab ab ab ab a ab a a ab ab a a a ab a ab
*HyS0001.6094858 D2.15 ab a a ab a ab a ab ab a ab a ab ab a ab ab ab ab ab a ab ab a a a a ab a ab ab ab ab ab ab a a ab ab ab a a ab ab a a a a ab ab a a a ab a ab a ab a ab ab a a a a a a a a ab a ab ab ab ab ab ab ab a ab a a ab ab a a a ab a ab
*HyS0001.6100257 D2.15 ab a a ab a ab a ab ab a ab a ab ab a ab ab ab ab ab a ab ab a ab a a ab a ab ab ab ab ab ab a a ab ab ab a a ab ab a a a a ab ab a a a ab a ab a ab a ab ab a a a a a a a a ab a ab ab ab ab ab ab ab a ab a a ab ab a a a ab a ab
*HyS0001.6106169 D2.15 ab a a ab a ab a ab ab a ab a ab ab a ab ab ab ab ab a ab ab a ab a a ab a ab ab ab ab ab ab a a ab ab ab a a ab ab a a a a ab ab a a a ab a ab a ab a ab ab a a a a a a a a ab a ab ab ab ab ab ab ab a ab a a ab ab a a a ab a ab
*HyS0001.6111470 D2.15 ab a a ab a ab a ab ab a ab a ab ab a ab ab ab ab ab a ab ab a ab a a ab a ab ab ab ab ab ab a a ab ab ab a a ab ab a a a a ab ab a a a ab a ab a ab a ab ab a a a a a a a a ab a ab ab ab ab ab ab ab a ab a a ab ab a a a ab a ab
*HyS0001.6117605 D2.15 ab a a ab a ab a ab ab a ab a ab ab a ab ab ab ab ab a ab ab a ab a a ab a ab ab ab ab ab ab a a ab ab ab a a ab ab a a a a ab ab a a a ab a ab a ab a ab ab a a a a a a a a ab a ab ab ab ab ab ab ab a ab a a ab ab a a a ab a ab
*HyS0001.6128225 D2.15 a ab ab a ab a ab a a ab a ab a a ab a a a a a ab a a ab a ab ab a ab a a a a a a ab ab a a a ab ab a a ab ab ab ab a a ab ab ab a ab a ab a ab a a ab ab ab ab ab ab ab ab a ab a a a a a a a ab a ab ab a a ab ab ab a ab a
*HyS0001.6135925 D2.15 ab a a ab a ab a ab ab a ab a ab ab a ab ab ab ab ab a ab ab a ab a a ab a ab ab ab ab ab ab a a ab ab ab a a ab ab a a a a ab ab a a a ab a ab a ab a ab ab a a a a a a a a ab a ab ab ab ab ab ab ab a ab a a ab ab a a a ab a ab
*HyS0001.6143072 D2.15 ab a a ab a ab a ab ab a ab a ab ab a ab ab ab ab ab a ab ab a ab a a ab a ab ab ab ab ab ab a a ab ab ab a a ab ab a a a a ab ab a a a ab a ab a ab a ab ab a a a a a a a a ab a ab ab ab ab ab ab ab a ab a a ab ab a a a ab a ab
*HyS0001.6149715 D2.15 ab a a ab a ab a ab ab a ab a ab ab a ab ab ab ab ab a ab ab a ab a a ab a ab ab ab ab ab ab a a ab ab ab a a ab ab a a a a ab ab a a a ab a ab a ab a ab ab a a a a a a a a ab a ab ab ab ab ab ab ab a ab a a ab ab a a a ab a ab
*HyS0001.6154965 D2.15 ab a a ab a ab a ab ab a ab a ab ab a ab ab ab ab ab a ab ab a ab a a ab a ab ab ab ab ab ab a a ab ab ab a a ab ab a a a a ab ab a a a ab a ab a ab a ab ab a a a a a a a a ab a ab ab ab ab ab ab ab a ab a a ab ab a a a ab a ab
*HyS0001.6162113 D2.15 ab a a ab a ab a ab ab a ab a ab ab a ab ab ab ab ab a ab ab a ab a a ab a ab ab ab ab ab ab a a ab ab ab a a ab ab a a a a ab ab a a a ab a ab a ab a ab ab a a a a a a a a ab a ab ab ab ab ab ab ab a ab a a ab ab a a a ab a ab
*HyS0001.6182460 D2.15 a ab ab a ab a ab a a ab a ab a a ab a a a a a ab a a ab a ab ab a ab a a a a a a ab ab a a a ab ab a a ab ab ab ab a a ab ab ab a ab a ab a ab a a ab ab ab ab ab ab ab ab a ab a a a a a a a ab a ab ab a a ab ab ab a ab a
*HyS0001.6189838 D2.15 ab a a ab a ab a ab ab a ab a ab ab a ab ab ab ab ab a ab ab a ab a a ab a ab ab ab ab ab ab a a ab ab ab a a ab ab a a a a ab ab a a a ab a ab a ab a ab ab a a a a a a a a ab a ab ab ab ab ab ab ab a ab a a ab ab a a a ab a ab
*HyS0001.6196188 D2.15 ab a a ab a ab a ab ab a ab a ab ab a ab ab ab ab ab a ab ab a ab a a ab a ab ab ab ab ab ab a a ab ab ab a a ab ab a a a a ab ab a a a ab a ab a ab a ab ab a a a a a a a a ab a ab ab ab ab ab ab ab a ab a a ab ab a a a ab a ab
*HyS0001.6202574 D2.15 a ab ab a ab a ab a a ab a ab a a ab a a a a a ab a a ab a ab ab a ab a a a a a a ab ab a a a ab ab a a ab ab ab ab a a ab ab ab a ab a ab a ab a a ab ab ab ab ab ab ab ab a ab a a a a a a a ab a ab ab a a ab ab ab a ab a
*HyS0001.6207663 D2.15 a ab ab a ab a ab a a ab a ab a a ab a a a a a ab a a ab a ab ab a ab a a a a a a ab ab a a a ab ab a a ab ab ab ab a a ab ab ab a ab a ab a ab a a ab ab ab ab ab ab ab ab a ab a a a a a a a ab a ab ab a a ab ab ab a ab a
*HyS0001.6212673 D2.15 a ab ab a ab a ab a a ab a ab a a ab a a a a a ab a a ab a ab ab a ab a a a a a a ab ab a a a ab ab a a ab ab ab ab a a ab ab ab a ab a ab a ab a a ab ab ab ab ab ab ab ab a ab a a a a a a a ab a ab ab a a ab ab ab a ab a
*HyS0001.6218068 D2.15 a ab ab a ab a ab a a ab a ab a a ab a a a a a ab a a ab a ab ab a ab a a a a a a ab ab a a a ab ab a a ab ab ab ab a a ab ab ab a ab a ab a ab a a ab ab ab ab ab ab ab ab a ab a a a a a a a ab a ab ab a a ab ab ab a ab a
*HyS0001.6223129 D2.15 a ab ab a ab a ab a a ab a ab a a ab a a a a a ab a a ab a ab ab a ab a a a a a a ab ab a a a ab ab a a ab ab ab ab a a ab ab ab a ab a ab a ab a a ab ab ab ab ab ab ab ab a ab a a a a a a a ab a ab ab a a ab ab ab a ab a
*HyS0001.6228235 D2.15 a ab ab a ab a ab a a ab a ab a a ab a a a a a ab a a ab a ab ab a ab a a a a a a ab ab a a a ab ab a a ab ab ab ab a a ab ab ab a ab a ab a ab a a ab ab ab ab ab ab ab ab a ab a a a a a a a ab a ab ab a a ab ab ab a ab a
*HyS0001.6233243 D2.15 a ab ab a ab a ab a a ab a ab a a ab a a a a a ab a a ab a ab ab a ab a a a a a a ab ab a a a ab ab a a ab ab ab ab a a ab ab ab a ab a ab a ab a a ab ab ab ab ab ab ab ab a ab a a a a a a a ab a ab ab a a ab ab ab a ab a
*HyS0001.6238495 D2.15 a ab ab a ab a ab a a ab a ab a a ab a a a a a ab a a ab a ab ab a ab a a a a a a ab ab a a a ab ab a a ab ab ab ab a a ab ab ab a ab a ab a ab a a ab ab ab ab ab ab ab ab a ab a a a a a a a ab a ab ab a a ab ab ab a ab a
*HyS0001.6243501 D2.15 a ab ab a ab a ab a a ab a ab a a ab a a a a a ab a a ab a ab ab a ab a a a a a a ab ab a a a ab ab a a ab ab ab ab a a ab ab ab a ab a ab a ab a a ab ab ab ab ab ab ab ab a ab a a a a a a a ab a ab ab a a ab ab ab a ab a
*HyS0001.6248566 D2.15 a ab ab a ab a ab a a ab a ab a a ab a a a a a ab a a ab a ab ab a ab a a a a a a ab ab a a a ab ab a a ab ab ab ab a a ab ab ab a ab a ab a ab a a ab ab ab ab ab ab ab ab a ab a a a a a a a ab a ab ab a a ab ab ab a ab a
*HyS0001.6257570 D2.15 a ab ab a ab a ab a a ab a ab a a ab a a a a a ab a a ab a ab ab a ab a a a a a a ab ab a a a ab ab a a ab ab ab ab a a ab ab ab a ab a ab a ab a a ab ab ab ab ab ab ab ab a ab a a a a a a a ab a ab ab a a ab ab ab a ab a
*HyS0001.6266059 D2.15 a ab ab a ab a ab a a ab a ab a a ab a a a a a ab a a ab a ab ab a ab a a a a a a ab ab a a a ab ab a a ab ab ab ab a a ab ab ab a ab a ab a ab a a ab ab ab ab ab ab ab ab a ab a a a a a a a ab a ab ab a a ab ab ab a ab a
*HyS0001.6271080 D2.15 a ab ab a ab a ab a a ab a ab a a ab a a a a a ab a a ab a ab ab a ab a a a a a a ab ab a a a ab ab a a ab ab ab ab a a ab ab ab a ab a ab a ab a a ab ab ab ab ab ab ab ab a ab a a a a a a a ab a ab ab a a ab ab ab a ab a
*HyS0001.6276105 D2.15 a ab ab a ab a ab a a ab a ab a a ab a a a a a ab a a ab a ab ab a ab a a a a a a ab ab a a a ab ab a a ab ab ab ab a a ab ab ab a ab a ab a ab a a ab ab ab ab ab ab ab ab a ab a a a a a a a ab a ab ab a a ab ab ab a ab a
*HyS0001.6281442 D2.15 ab a a ab a ab a ab ab a ab a ab ab a ab ab ab ab ab a ab ab a ab a a ab a ab ab ab ab ab ab a a ab ab ab a a ab ab a a a a ab ab a a a ab a ab a ab a ab ab a a a a a a a a ab a ab ab ab ab ab ab ab a ab a a ab ab a a a ab a ab
*HyS0001.6288791 D2.15 ab a a ab a ab a ab ab a ab a ab ab a ab ab ab ab ab a ab ab a ab a a ab a ab ab ab ab ab ab a a ab ab ab a a ab ab a a a a ab ab a a a ab a ab a ab a ab ab a a a a a a a a ab a ab ab ab ab ab ab ab a ab a a ab ab a a a ab a ab
*HyS0001.6296414 D2.15 ab a a ab a ab a ab ab a ab a ab ab a ab ab ab ab ab a ab ab a ab a a ab a ab ab ab ab ab ab a a ab ab ab a a ab ab a a a a ab ab a a a ab a ab a ab a ab ab a a a a a a a a ab a ab ab ab ab ab ab ab a ab a a ab ab a a a ab a ab
*HyS0001.6303972 D2.15 a ab ab a ab a ab a a ab a ab a a ab a a a a a ab a a ab a ab ab a ab a a a a a a ab ab a a a ab ab a a ab ab ab ab a a ab ab ab a ab a ab a ab a a ab ab ab ab ab ab ab ab a ab a a a a a a a ab a ab ab a a ab ab ab a ab a
*HyS0001.6309142 D2.15 ab a a ab a ab a ab ab a ab a ab ab a ab ab ab ab ab a ab ab a ab a a ab a ab ab ab ab ab ab a a ab ab ab a a ab ab a a a a ab ab a a a ab a ab a ab a ab ab a a a a a a a a ab a ab ab ab ab ab ab ab a ab a a ab ab a a a ab a ab
*HyS0001.6314212 D2.15 a ab ab a ab a ab a a ab a ab a a ab a a a a a ab a a ab a ab ab a ab a a a a a a ab ab a a a ab ab a a ab ab ab ab a a ab ab ab a ab a ab a ab a a ab ab ab ab ab ab ab ab a ab a a a a a a a ab a ab ab a a ab ab ab a ab a
*HyS0001.6319554 D2.15 a ab ab a ab a ab a a ab a ab a a ab a a a a a ab a a ab a ab ab a ab a a a a a a ab ab a a a ab ab a a ab ab ab ab a a ab ab ab a ab a ab a ab a a ab ab ab ab ab ab ab ab a ab a a a a a a a ab a ab ab a a ab ab ab a ab a
*HyS0001.6325804 D2.15 ab a a ab a ab a ab ab a ab a ab ab a ab ab ab ab ab a ab ab a ab a a ab a ab ab ab ab ab ab a a ab ab ab a a ab ab a a a a ab ab a a a ab a ab a ab a ab ab a a a a a a a a ab a ab ab ab ab ab ab ab a ab a a ab ab a a a ab a ab
*HyS0001.6336324 D2.15 a ab ab a ab a ab a a ab a ab a a ab a a a a a ab a a ab a ab ab a ab a a a a a a ab ab a a a ab ab a a ab ab ab ab a a ab ab ab a ab a ab a ab a a ab ab ab ab ab ab ab ab a ab a a a a a a a ab a ab ab a a ab ab ab a ab a
*HyS0001.6342923 D2.15 a ab ab a ab a ab a a ab a ab a a ab a a a a a ab a a ab a ab ab a ab a a a a a a ab ab a a a ab ab a a ab ab ab ab a a ab ab ab a ab a ab a ab a a ab ab ab ab ab ab ab ab a ab a a a a a a a ab a ab ab a a ab ab ab a ab a
*HyS0001.6348715 D2.15 a ab ab a ab a ab a a ab a ab a a ab a a a a a ab a a ab a ab ab a ab a a a a a a ab ab a a a ab ab a a ab ab ab ab a a ab ab ab a ab a ab a ab a a ab ab ab ab ab ab ab ab a ab a a a a a a a ab a ab ab a a ab ab ab a ab a
*HyS0001.6354725 D2.15 ab a a ab a ab a ab ab a ab a ab ab a ab ab ab ab ab a ab ab a ab a a ab a ab ab ab ab ab ab a a ab ab ab a a ab ab a a a a ab ab a a a ab a ab a ab a ab ab a a a a a a a a ab a ab ab ab ab ab ab ab a ab a a ab ab a a a ab a ab
*HyS0001.6364621 D2.15 ab a a ab a ab a ab ab a ab a ab ab a ab ab ab ab ab a ab ab a ab a a ab a ab ab ab ab ab ab a a ab ab ab a a ab ab a a a a ab ab a a a ab a ab a ab a ab ab a a a a a a a a ab a ab ab ab ab ab ab ab a ab a a ab ab a a a ab a ab
*HyS0001.6370055 D2.15 ab a a ab a ab a ab ab a ab a ab ab a ab ab ab ab ab a ab ab a ab a a ab a ab ab ab ab ab ab a a ab ab ab a a ab ab a a a a ab ab a a a ab a ab a ab a ab ab a a a a a a a a ab a ab ab ab ab ab ab ab a ab a a ab ab a a a ab a ab
*HyS0001.6377532 D2.15 ab a a ab a ab a ab ab a ab a ab ab a ab ab ab ab ab a ab ab a ab a a ab a ab ab ab ab ab ab a a ab ab ab a a ab ab a a a a ab ab a a a ab a ab a ab a ab ab a a a a a a a a ab a ab ab ab ab ab ab ab a ab a a ab ab a a a ab a ab
*HyS0001.6387307 D2.15 a ab ab a ab a ab a a ab a ab a a ab a a a a a ab a a ab a ab ab a ab a a a a a a ab ab a a a ab ab a a ab ab ab ab a a ab ab ab a ab a ab a ab a a ab ab ab ab ab ab ab ab a ab a a a a a a a ab a ab ab a a ab ab ab a ab a
*HyS0001.6392798 D2.15 ab a a ab a ab a ab ab a ab a ab ab a ab ab ab ab ab a ab ab a ab a a ab a ab ab ab ab ab ab a a ab ab ab a a ab ab a a a a ab ab a a a ab a ab a ab a ab ab a a a a a a a a ab a ab ab ab ab ab ab ab a ab a a ab ab a a a ab a ab
*HyS0001.6398718 D2.15 ab a a ab a ab a ab ab a ab a ab ab a ab ab ab ab ab a ab ab a ab a a ab a ab ab ab ab ab ab a a ab ab ab a a ab ab a a a a ab ab a a a ab a ab a ab a ab ab a a a a a a a a ab a ab ab ab ab ab ab ab a ab a a ab ab a a a ab a ab
*HyS0001.6403889 D2.15 ab a a ab a ab a ab ab a ab a ab ab a ab ab ab ab ab a ab ab a ab a a ab a ab ab ab ab ab ab a a ab ab ab a a ab ab a a a a ab ab a a a ab a ab a ab a ab ab a a a a a a a a ab a ab ab ab ab ab ab ab a ab a a ab ab a a a ab a ab
*HyS0001.6409271 D2.15 ab a a ab a ab a ab ab a ab a ab ab a ab ab ab ab ab a ab ab a ab a a ab a ab ab ab ab ab ab a a ab ab ab a a ab ab a a a a ab ab a a a ab a ab a ab a ab ab a a a a a a a a ab a ab ab ab ab ab ab ab a ab a a ab ab a a a ab a ab
*HyS0001.6415680 D2.15 ab a a ab a ab a ab ab a ab a ab ab a ab ab ab ab ab a ab ab a ab a a ab a ab ab ab ab ab ab a a ab ab ab a a ab ab a a a a ab ab a a a ab a ab a ab a ab ab a a a a a a a a ab a ab ab ab ab ab ab ab a ab a a ab ab a a a ab a ab
*HyS0001.6420697 D2.15 ab a a ab a ab a ab ab a ab a ab ab a ab ab ab ab ab a ab ab a ab a a ab a ab ab ab ab ab ab a a ab ab ab a a ab ab a a a a ab ab a a a ab a ab a ab a ab ab a a a a a a a a ab a ab ab ab ab ab ab ab a ab a a ab ab a a a ab a ab
*HyS0001.6425803 D2.15 ab a a ab a ab a ab ab a ab a ab ab a ab ab ab ab ab a ab ab a ab a a ab a ab ab ab ab ab ab a a ab ab ab a a ab ab a a a a ab ab a a a ab a ab a ab a ab ab a a a a a a a a ab a ab ab ab ab ab ab ab a ab a a ab ab a a a ab a ab
*HyS0001.6433889 D2.15 ab a a ab a ab a ab ab a ab a ab ab a ab ab ab ab ab a ab ab a ab a a ab a ab ab ab ab ab ab a a ab ab ab a a ab ab a a a a ab ab a a a ab a ab a ab a ab ab a a a a a a a a ab a ab ab ab ab ab ab ab a ab a a ab ab a a a ab a ab
*HyS0001.6439106 D2.15 a ab ab a ab a ab a a ab a ab a a ab a a a a a ab a a ab a ab ab a ab a a a a a a ab ab a a a ab ab a a ab ab ab ab a a ab ab ab a ab a ab a ab a a ab ab ab ab ab ab ab ab a ab a a a a a a a ab a ab ab a a ab ab ab a ab a
*HyS0001.6452374 D2.15 a ab ab a ab a ab a a ab a ab a a ab a a a a a ab a a ab a ab ab a ab a a a a a a ab ab a a a ab ab a a ab ab ab ab a a ab ab ab a ab a ab a ab a a ab ab ab ab ab ab ab ab a ab a a a a a a a ab a ab ab a a ab ab ab a ab a
*HyS0001.6458639 D2.15 a ab ab a ab a ab a a ab a ab a a ab a a a a a ab a a ab a ab ab a ab a a a a a a ab ab a a a ab ab a a ab ab ab ab a a ab ab ab a ab a ab a ab a a ab ab ab ab ab ab ab ab a ab a a a a a a a ab a ab ab a a ab ab ab a ab a
*HyS0001.6468206 D2.15 a ab ab a ab a ab a a ab a ab a a ab a a a a a ab a a ab a ab ab a ab a a a a a a ab ab a a a ab ab a a ab ab ab ab a a ab ab ab a ab a ab a ab a a ab ab ab ab ab ab ab ab a ab a a a a a a a ab a ab ab a a ab ab ab a ab a
*HyS0001.6473401 D2.15 a ab ab a ab a ab a a ab a ab a a ab a a a a a ab a a ab a ab ab a ab a a a a a a ab ab a a a ab ab a a ab ab ab ab a a ab ab ab a ab a ab a ab a a ab ab ab ab ab ab ab ab a ab a a a a a a a ab a ab ab a a ab ab ab a ab a
*HyS0001.6478516 D2.15 ab a a ab a ab a ab ab a ab a ab ab a ab ab ab ab ab a ab ab a ab a a ab a ab ab ab ab ab ab a a ab ab ab a a ab ab a a a a ab ab a a a ab a ab a ab a ab ab a a a a a a a a ab a ab ab ab ab ab ab ab a ab a a ab ab a a a ab a ab
*HyS0001.6484432 D2.15 a ab ab a ab a ab a a ab a ab a a ab a a a a a ab a a ab a ab ab a ab a a a a a a ab ab a a a ab ab a a ab ab ab ab a a ab ab ab a ab a ab a ab a a ab ab ab ab ab ab ab ab a ab a a a a a a a ab a ab ab a a ab ab ab a ab a
*HyS0001.6511721 D2.15 ab a a ab a ab a ab ab a ab a ab ab a ab ab ab ab ab a ab ab a ab a a ab a ab ab ab ab ab ab a a ab ab ab a a ab ab a a a a ab ab a a a ab a ab a ab a ab ab a a a a a a a a ab a ab ab ab ab ab ab ab a ab a a ab ab a a a ab a ab
*HyS0001.6523179 D2.15 ab a a ab a ab a ab ab a ab a ab ab a ab ab ab ab ab a ab ab a ab a a ab a ab ab ab ab ab ab a a ab ab ab a a ab ab a a a a ab ab a a a ab a ab a ab a ab ab a a a a a a a a ab a ab ab ab ab ab ab ab a ab a a ab ab a a a ab a ab
*HyS0001.6554357 D2.15 a ab ab a ab a ab a a ab a ab a a ab a a a a a ab a a ab a ab ab a ab a a a a a a ab ab a a a ab ab a a ab ab ab ab a a ab ab ab a ab a ab a ab a a ab ab ab ab ab ab ab ab a ab a a a a a a a ab a ab ab a a ab ab ab a ab a
*HyS0001.6562887 D2.15 a ab ab a ab a ab a a ab a ab a a ab a a a a a ab a a ab a ab ab a ab a a a a a a ab ab a a a ab ab a a ab ab ab ab a a ab ab ab a ab a ab a ab a a ab ab ab ab ab ab ab ab a ab a a a a a a a ab a ab ab a a ab ab ab a ab a
*HyS0001.6568293 D2.15 a ab ab a ab a ab a a ab a ab a a ab a a a a a ab a a ab a ab ab a ab a a a a a a ab ab a a a ab ab a a ab ab ab ab a a ab ab ab a ab a ab a ab a a ab ab ab ab ab ab ab ab a ab a a a a a a a ab a ab ab a a ab ab ab a ab a
*HyS0001.6573527 D2.15 a ab ab a ab a ab a a ab a ab a a ab a a a a a ab a a ab a ab ab a ab a a a a a a ab ab a a a ab ab a a ab ab ab ab a a ab ab ab a ab a ab a ab a a ab ab ab ab ab ab ab ab a ab a a a a a a a ab a ab ab a a ab ab ab a ab a
*HyS0001.6578595 D2.15 ab a a ab a ab a ab ab a ab a ab ab a ab ab ab ab ab a ab ab a ab a a ab a ab ab ab ab ab ab a a ab ab ab a a ab ab a a a a ab ab a a a ab a ab a ab a ab ab a a a a a a a a ab a ab ab ab ab ab ab ab a ab a a ab ab a a a ab a ab
*HyS0001.6583819 D2.15 ab a a ab a ab a ab ab a ab a ab ab a ab ab ab ab ab a ab ab a ab a a ab a ab ab ab ab ab ab a a ab ab ab a a ab ab a a a a ab ab a a a ab a ab a ab a ab ab a a a a a a a a ab a ab ab ab ab ab ab ab a ab a a ab ab a a a ab a ab
*HyS0001.6592111 D2.15 ab a a ab a ab a ab ab a ab a ab ab a ab ab ab ab ab a ab ab a ab a a ab a ab ab ab ab ab ab a a ab ab ab a a ab ab a a a a ab ab a a a ab a ab a ab a ab ab a a a a a a a a ab a ab ab ab ab ab ab ab a ab a a ab ab a a a ab a ab
*HyS0001.6597121 D2.15 ab a a ab a ab a ab ab a ab a ab ab a ab ab ab ab ab a ab ab a ab a a ab a ab ab ab ab ab ab a a ab ab ab a a ab ab a a a a ab ab a a a ab a ab a ab a ab ab a a a a a a a a ab a ab ab ab ab ab ab ab a ab a a ab ab a a a ab a ab
*HyS0001.6608208 D2.15 ab a a ab a ab a ab ab a ab a ab ab a ab ab ab ab ab a ab ab a ab a a ab a ab ab ab ab ab ab a a ab ab ab a a ab ab a a a a ab ab a a a ab a ab a ab a ab ab a a a a a a a a ab a ab ab ab ab ab ab ab a ab a a ab ab a a a ab a ab
*HyS0001.6615453 D2.15 a ab ab a ab a ab a a ab a ab a a ab a a a a a ab a a ab a ab ab a ab a a a a a a ab ab a a a ab ab a a ab ab ab ab a a ab ab ab a ab a ab a ab a a ab ab ab ab ab ab ab ab a ab a a a a a a a ab a ab ab a a ab ab ab a ab a
*HyS0001.6620821 D2.15 ab a a ab a ab a ab ab a ab a ab ab a ab ab ab ab ab a ab ab a ab a a ab a ab ab ab ab ab ab a a ab ab ab a a ab ab a a a a ab ab a a a ab a ab a ab a ab ab a a a a a a a a ab a ab ab ab ab ab ab ab a ab a a ab ab a a a ab a ab
*HyS0001.6626624 D2.15 a ab ab a ab a ab a a ab a ab a a ab a a a a a ab a a ab a ab ab a ab a a a a a a ab ab a a a ab ab a a ab ab ab ab a a ab ab ab a ab a ab a ab a a ab ab ab ab ab ab ab ab a ab a a a a a a a ab a ab ab a a ab ab ab a ab a
*HyS0001.6632945 D2.15 a ab ab a ab a ab a a ab a ab a a ab a a a a a ab a a ab a ab ab a ab a a a a a a ab ab a a a ab ab a a ab ab ab ab a a ab ab ab a ab a ab a ab a a ab ab ab ab ab ab ab ab a ab a a a a a a a ab a ab ab a a ab ab ab a ab a
*HyS0001.6637970 D2.15 a ab ab a ab a ab a a ab a ab a a ab a a a a a ab a a ab a ab ab a ab a a a a a a ab ab a a a ab ab a a ab ab ab ab a a ab ab ab a ab a ab a ab a a ab ab ab ab ab ab ab ab a ab a a a a a a a ab a ab ab a a ab ab ab a ab a
*HyS0001.6643443 D2.15 ab a a ab a ab a ab ab a ab a ab ab a ab ab ab ab ab a ab ab a - a a ab a - ab ab ab - ab a a - ab ab a a ab ab a a a a ab ab a a a ab a - a ab a ab ab a a a a a a a a ab a ab ab ab ab - ab ab a ab a a ab ab a a a ab a ab
*HyS0001.6657872 D2.15 a ab ab a ab a ab a a ab a ab a a ab a a a a a ab a a ab a ab ab a ab a a a a a a ab ab a a a ab ab a a ab ab ab ab a a ab ab ab a ab a ab a ab a a ab ab ab ab ab ab ab ab a ab a a a a a a a ab a ab ab a a ab ab ab a ab a
*HyS0001.6705599 D2.15 ab a a ab a ab a ab ab a ab a ab ab a ab ab ab ab ab a ab ab a ab a a ab a ab ab ab ab ab ab a a ab ab ab a a ab ab a a a a ab ab a a a ab a ab a ab a ab ab a a a a a a a a ab a ab ab ab ab ab ab ab a ab a a ab ab a a a ab a ab
*HyS0001.6715267 D2.15 ab a a ab a ab a ab ab a ab a ab ab a ab ab ab ab ab a ab ab a ab a a ab a ab ab ab ab ab ab a a ab ab ab a a ab ab a a a a ab ab a a a ab a ab a ab a ab ab a a a a a a a a ab a ab ab ab ab ab ab ab a ab a a ab ab a a a ab a ab
*HyS0001.6721418 D2.15 a ab ab a ab a ab a a ab a ab a a ab a a a a a ab a a ab a ab ab a ab a a a a a a ab ab a a a ab ab a a ab ab ab ab a a ab ab ab a ab a ab a ab a a ab ab ab ab ab ab ab ab a ab a a a a a a a ab a ab ab a a ab ab ab a ab a
*HyS0001.6732174 D2.15 ab a a ab a ab a ab ab a ab a ab ab a ab ab ab ab ab a ab ab a ab a a ab a ab ab ab ab ab ab a a ab ab ab a a ab ab a a a a ab ab a a a ab a ab a ab a ab ab a a a a a a a a ab a ab ab ab ab ab ab ab a ab a a ab ab a a a ab a ab
*HyS0001.6738406 D2.15 a ab ab a ab a ab a a ab a ab a a ab a a a a a ab a a ab a ab ab a ab a a a a a a ab ab a a a ab ab a a ab ab ab ab a a ab ab ab a ab a ab a ab a a ab ab ab ab ab ab ab ab a ab a a a a a a a ab a ab ab a a ab ab ab a ab a
*HyS0001.6743459 D2.15 ab a a ab a ab a ab ab a ab a ab ab a ab ab ab ab ab a ab ab a ab a a ab a ab ab ab ab ab ab a a ab ab ab a a ab ab a a a a ab ab a a a ab a ab a ab a ab ab a a a a a a a a ab a ab ab ab ab ab ab ab a ab a a ab ab a a a ab a ab
*HyS0001.6751559 D2.15 a ab ab a ab a ab a a ab a ab a a ab a a a a a ab a a ab a ab ab a ab a a a a a a ab ab a a a ab ab a a ab ab ab ab a a ab ab ab a ab a ab a ab a a ab ab ab ab ab ab ab ab a ab a a a a a a a ab a ab ab a a ab ab ab a ab a
*HyS0001.6756762 D2.15 a ab ab a ab a ab a a ab a ab a a ab a a a a a ab a a ab a ab ab a ab a a a a a a ab ab a a a ab ab a a ab ab ab ab a a ab ab ab a ab a ab a ab a a ab ab ab ab ab ab ab ab a ab a a a a a a a ab a ab ab a a ab ab ab a ab a
*HyS0001.6768843 D2.15 ab a a ab a ab a ab ab a ab a ab ab a ab ab ab ab ab a ab ab a ab a a ab a ab ab ab ab ab ab a a ab ab ab a a ab ab a a a a ab ab a a a ab a ab a ab a ab ab a a a a a a a a ab a ab ab ab ab ab ab ab a ab a a ab ab a a a ab a ab
*HyS0001.6776041 D2.15 ab a a ab a ab a ab ab a ab a ab ab a ab ab ab ab ab a ab ab a ab a a ab a ab ab ab ab ab ab a a ab ab ab a a ab ab a a a a ab ab a a a ab a ab a ab a ab ab a a a a a a a a ab a ab ab ab ab ab ab ab a ab a a ab ab a a a ab a ab
*HyS0001.6781096 D2.15 a ab ab a ab a ab a a ab a ab a a ab a a a a a ab a a ab a ab ab a ab a a a a a a ab ab a a a ab ab a a ab ab ab ab a a ab ab ab a ab a ab a ab a a ab ab ab ab ab ab ab ab a ab a a a a a a a ab a ab ab a a ab ab ab a ab a
*HyS0001.6786368 D2.15 ab a a ab a ab a ab ab a ab a ab ab a ab ab ab ab ab a ab ab a ab a a ab a ab ab ab ab ab ab a a ab ab ab a a ab ab a a a a ab ab a a a ab a ab a ab a ab ab a a a a a a a a ab a ab ab ab ab ab ab ab a ab a a ab ab a a a ab a ab
*HyS0001.6791538 D2.15 a ab ab a ab a ab a a ab a ab a a ab a a a a a ab a a ab a ab ab a ab a a a a a a ab ab a a a ab ab a a ab ab ab ab a a ab ab ab a ab a ab a ab a a ab ab ab ab ab ab ab ab a ab a a a a a a a ab a ab ab a a ab ab ab a ab a
*HyS0001.6796681 D2.15 a ab ab a ab a ab a a ab a ab a a ab a a a a a ab a a ab a ab ab a ab a a a a a a ab ab a a a ab ab a a ab ab ab ab a a ab ab ab a ab a ab a ab a a ab ab ab ab ab ab ab ab a ab a a a a a a a ab a ab ab a a ab ab ab a ab a
*HyS0001.6802501 D2.15 a ab ab a ab a ab a a ab a ab a a ab a a a a a ab a a ab a ab ab a ab a a a a a a ab ab a a a ab ab a a ab ab ab ab a a ab ab ab a ab a ab a ab a a ab ab ab ab ab ab ab ab a ab a a a a a a a ab a ab ab a a ab ab ab a ab a
*HyS0001.6820972 D2.15 a ab ab a ab a ab a a ab a ab a a ab a a a a a ab a a ab a ab ab a ab a a a a a a ab ab a a a ab ab a a ab ab ab ab a a ab ab ab a ab a ab a ab a a ab ab ab ab ab ab ab ab a ab a a a a a a a ab a ab ab a a ab ab ab a ab a
*HyS0001.6826227 D2.15 a ab ab a ab a ab a a ab a ab a a ab a a a a a ab a a ab a ab ab a ab a a a a a a ab ab a a a ab ab a a ab ab ab ab a a ab ab ab a ab a ab a ab a a ab ab ab ab ab ab ab ab a ab a a a a a a a ab a ab ab a a ab ab ab a ab a
*HyS0001.6833896 D2.15 a ab ab a ab a ab a a ab a ab a a ab a a a a a ab a a ab a ab ab a ab a a a a a a ab ab a a a ab ab a a ab ab ab ab a a ab ab ab a ab a ab a ab a a ab ab ab ab ab ab ab ab a ab a a a a a a a ab a ab ab a a ab ab ab a ab a
*HyS0001.6842818 D2.15 a ab ab a ab a ab a a ab a ab a a ab a a a a a ab a a ab a ab ab a ab a a a a a a ab ab a a a ab ab a a ab ab ab ab a a ab ab ab a ab a ab a ab a a ab ab ab ab ab ab ab ab a ab a a a a a a a ab a ab ab a a ab ab ab a ab a
*HyS0001.6848436 D2.15 ab a a ab a ab a ab ab a ab a ab ab a ab ab ab ab ab a ab ab a ab a a ab a ab ab ab ab ab ab a a ab ab ab a a ab ab a a a a ab ab a a a ab a ab a ab a ab ab a a a a a a a a ab a ab ab ab ab ab ab ab a ab a a ab ab a a a ab a ab
*HyS0001.6856003 D2.15 ab a a ab a ab a ab ab a ab a ab ab a ab ab ab ab ab a ab ab a ab a a ab a ab ab ab ab ab ab a a ab ab ab a a ab ab a a a a ab ab a a a ab a ab a ab a ab ab a a a a a a a a ab a ab ab ab ab ab ab ab a ab a a ab ab a a a ab a ab
*HyS0001.6861407 D2.15 ab a a ab a ab a ab ab a ab a ab ab a ab ab ab ab ab a ab ab a ab a a ab a ab ab ab ab ab ab a a ab ab ab a a ab ab a a a a ab ab a a a ab a ab a ab a ab ab a a a a a a a a ab a ab ab ab ab ab ab ab a ab a a ab ab a a a ab a ab
*HyS0001.6867473 D2.15 ab a a ab a ab a ab ab a ab a ab ab a ab ab ab ab ab a ab ab a ab a a ab a ab ab ab ab ab ab a a ab ab ab a a ab ab a a a a ab ab a a a ab a ab a ab a ab ab a a a a a a a a ab a ab ab ab ab ab ab ab a ab a a ab ab a a a ab a ab
*HyS0001.6872756 D2.15 ab a a ab a ab a ab ab a ab a ab ab a ab ab ab ab ab a ab ab a ab a a ab a ab ab ab ab ab ab a a ab ab ab a a ab ab a a a a ab ab a a a ab a ab a ab a ab ab a a a a a a a a ab a ab ab ab ab ab ab ab a ab a a ab ab a a a ab a ab
*HyS0001.6877854 D2.15 ab a a ab a ab a ab ab a ab a ab ab a ab ab ab ab ab a ab ab a ab a a ab a ab ab ab ab ab ab a a ab ab ab a a ab ab a a a a ab ab a a a ab a ab a ab a ab ab a a a a a a a a ab a ab ab ab ab ab ab ab a ab a a ab ab a a a ab a ab
*HyS0001.6882885 D2.15 ab a a ab a ab a ab ab a ab a ab ab a ab ab ab ab ab a ab ab a ab a a ab a ab ab ab ab ab ab a a ab ab ab a a ab ab a a a a ab ab a a a ab a ab a ab a ab ab a a a a a a a a ab a ab ab ab ab ab ab ab a ab a a ab ab a a a ab a ab
*HyS0001.6890796 D2.15 ab a a ab a ab a ab ab a ab a ab ab a ab ab ab ab ab a ab ab a ab a a ab a ab ab ab ab ab ab a a ab ab ab a a ab ab a a a a ab ab a a a ab a ab a ab a ab ab a a a a a a a a ab a ab ab ab ab ab ab ab a ab a a ab ab a a a ab a ab
*HyS0001.6895820 D2.15 ab a a ab a ab a ab ab a ab a ab ab a ab ab ab ab ab a ab ab a ab a a ab a ab ab ab ab ab ab a a ab ab ab a a ab ab a a a a ab ab a a a ab a ab a ab a ab ab a a a a a a a a ab a ab ab ab ab ab ab ab a ab a a ab ab a a a ab a ab
*HyS0001.6908206 D2.15 ab a a ab a ab a ab ab a ab a ab ab a ab ab ab ab ab a ab ab a ab a a ab a ab ab ab ab ab ab a a ab ab ab a a ab ab a a a a ab ab a a a ab a ab a ab a ab ab a a a a a a a a ab a ab ab ab ab ab ab ab a ab a a ab ab a a a ab a ab
*HyS0001.7053199 D2.15 a ab ab a ab a ab a a ab a ab a a ab a a a a a ab a a ab a ab ab a ab a a a a a a ab ab a a a ab ab a a ab ab ab ab a a ab ab ab a ab a ab a ab a a ab ab ab ab ab ab ab ab a ab a a a a a a a ab a ab ab a a ab ab ab a ab a
*HyS0001.7058658 D2.15 a ab ab a ab a ab a a ab a ab a a ab a a a a a ab a a ab a ab ab a ab a a a a a a ab ab a a a ab ab a a ab ab ab ab a a ab ab ab a ab a ab a ab a a ab ab ab ab ab ab ab ab a ab a a a a a a a ab a ab ab a a ab ab ab a ab a
*HyS0001.7063843 D2.15 a ab ab a ab a ab a a ab a ab a a ab a a a a a ab a a ab a ab ab a ab a a a a a a ab ab a a a ab ab a a ab ab ab ab a a ab ab ab a ab a ab a ab a a ab ab ab ab ab ab ab ab a ab a a a a a a a ab a ab ab a a ab ab ab a ab a
*HyS0001.7069699 D2.15 a ab ab a ab a ab a a ab a ab a a ab a a a a a ab a a ab a ab ab a ab a a a a a a ab ab a a a ab ab a a ab ab ab ab a a ab ab ab a ab a ab a ab a a ab ab ab ab ab ab ab ab a ab a a a a a a a ab a ab ab a a ab ab ab a ab a
*HyS0001.7075736 D2.15 a ab ab a ab a ab a a ab a ab a a ab a a a a a ab a a ab a ab ab a ab a a a a a a ab ab a a a ab ab a a ab ab ab ab a a ab ab ab a ab a ab a ab a a ab ab ab ab ab ab ab ab a ab a a a a a a a ab a ab ab a a ab ab ab a ab a
*HyS0001.7080967 D2.15 a ab ab a ab a ab a a ab a ab a a ab a a a a a ab a a ab a ab ab a ab a a a a a a ab ab a a a ab ab a a ab ab ab ab a a ab ab ab a ab a ab a ab a a ab ab ab ab ab ab ab ab a ab a a a a a a a ab a ab ab a a ab ab ab a ab a
*HyS0001.7086111 D2.15 a ab ab a ab a ab a a ab a ab a a ab a a a a a ab a a ab a ab ab a ab a a a a a a ab ab a a a ab ab a a ab ab ab ab a a ab ab ab a ab a ab a ab a a ab ab ab ab ab ab ab ab a ab a a a a a a a ab a ab ab a a ab ab ab a ab a
*HyS0001.7092051 D2.15 a ab ab a ab a ab a a ab a ab a a ab a a a a a ab a a ab a ab ab a ab a a a a a a ab ab a a a ab ab a a ab ab ab ab a a ab ab ab a ab a ab a ab a a ab ab ab ab ab ab ab ab a ab a a a a a a a ab a ab ab a a ab ab ab a ab a
*HyS0001.7097323 D2.15 a ab ab a ab a ab a a ab a ab a a ab a a a a a ab a a ab a ab ab a ab a a a a a a ab ab a a a ab ab a a ab ab ab ab a a ab ab ab a ab a ab a ab a a ab ab ab ab ab ab ab ab a ab a a a a a a a ab a ab ab a a ab ab ab a ab a
*HyS0001.7102331 D2.15 a ab ab a ab a ab a a ab a ab a a ab a a a a a ab a a ab a ab ab a ab a a a a a a ab ab a a a ab ab a a ab ab ab ab a a ab ab ab a ab a ab a ab a a ab ab ab ab ab ab ab ab a ab a a a a a a a ab a ab ab a a ab ab ab a ab a
*HyS0001.7108125 D2.15 ab a a ab a ab a ab ab a ab a ab ab a ab ab ab ab ab a ab ab a ab a a ab a ab ab ab ab ab ab a a ab ab ab a a ab ab a a a a ab ab a a a ab a ab a ab a ab ab a a a a a a a a ab a ab ab ab ab ab ab ab a ab a a ab ab a a a ab a ab
*HyS0001.7114761 D2.15 a ab ab a ab a ab a a ab a ab a a ab a a a a a ab a a ab a ab ab a ab a a a a a a ab ab a a a ab ab a a ab ab ab ab a a ab ab ab a ab a ab a ab a a ab ab ab ab ab ab ab ab a ab a a a a a a a ab a ab ab a a ab ab ab a ab a
*HyS0001.7123315 D2.15 a ab ab a ab a ab a a ab a ab a a ab a a a a a ab a a ab a ab ab a ab a a a a a a ab ab a a a ab ab a a ab ab ab ab a a ab ab ab a ab a ab a ab a a ab ab ab ab ab ab ab ab a ab a a a a a a a ab a ab ab a a ab ab ab a ab a
*HyS0001.7140282 D2.15 a ab ab a ab a ab a a ab a ab a a ab a a a a a ab a a ab a ab ab a ab a a a a a a ab ab a a a ab ab a a ab ab ab ab a a ab ab ab a ab a ab a ab a a ab ab ab ab ab ab ab ab a ab a a a a a a a ab a ab ab a a ab ab ab a ab a
*HyS0001.7145835 D2.15 ab a a ab a ab a ab ab a ab a ab ab a ab ab ab ab ab a ab ab a ab a a ab a ab ab ab ab ab ab a a ab ab ab a a ab ab a a a a ab ab a a a ab a ab a ab a ab ab a a a a a a a a ab a ab ab ab ab ab ab ab a ab a a ab ab a a a ab a ab
*HyS0001.7150909 D2.15 a ab ab a ab a ab a a ab a ab a a ab a a a a a ab a a ab a ab ab a ab a a a a a a ab ab a a a ab ab a a ab ab ab ab a a ab ab ab a ab a ab a ab a a ab ab ab ab ab ab ab ab a ab a a a a a a a ab a ab ab a a ab ab ab a ab a
*HyS0001.7158309 D2.15 a ab ab a ab a ab a a ab a ab a a ab a a a a a ab a a ab a ab ab a ab a a a a a a ab ab a a a ab ab a a ab ab ab ab a a ab ab ab a ab a ab a ab a a ab ab ab ab ab ab ab ab a ab a a a a a a a ab a ab ab a a ab ab ab a ab a
*HyS0001.7165565 D2.15 ab a a ab a ab a ab ab a ab a ab ab a ab ab ab ab ab a ab ab a ab a a ab a ab ab ab ab ab ab a a ab ab ab a a ab ab a a a a ab ab a a a ab a ab a ab a ab ab a a a a a a a a ab a ab ab ab ab ab ab ab a ab a a ab ab a a a ab a ab
*HyS0001.7184465 D2.15 a ab ab a ab a ab a a ab a ab a a ab a a a a a ab a a ab a ab ab a ab a a a a a a ab ab a a a ab ab a a ab ab ab ab a a ab ab ab a ab a ab a ab a a ab ab ab ab ab ab ab ab a ab a a a a a a a ab a ab ab a a ab ab ab a ab a
*HyS0001.7190375 D2.15 a ab ab a ab a ab a a ab a ab a a ab a a a a a ab a a ab a ab ab a ab a a a a a a ab ab a a a ab ab a a ab ab ab ab a a ab ab ab a ab a ab a ab a a ab ab ab ab ab ab ab ab a ab a a a a a a a ab a ab ab a a ab ab ab a ab a
*HyS0001.7197627 D2.15 ab a a ab a ab a ab ab a ab a ab ab a ab ab ab ab ab a ab ab a ab a a ab a ab ab ab ab ab ab a a ab ab ab a a ab ab a a a a ab ab a a a ab a ab a ab a ab ab a a a a a a a a ab a ab ab ab ab ab ab ab a ab a a ab ab a a a ab a ab
*HyS0001.7209511 D2.15 ab a a ab a ab a ab ab a ab a ab ab a ab ab ab ab ab a ab ab a ab a a ab a ab ab ab ab ab ab a a ab ab ab a a ab ab a a a a ab ab a a a ab a ab a ab a ab ab a a a a a a a a ab a ab ab ab ab ab ab ab a ab a a ab ab a a a ab a ab
*HyS0001.7218239 D2.15 ab a a ab a ab a ab ab a ab a ab ab a ab ab ab ab ab a ab ab a ab a a ab a ab ab ab ab ab ab a a ab ab ab a a ab ab a a a a ab ab a a a ab a ab a ab a ab ab a a a a a a a a ab a a ab ab ab ab ab ab a ab a a ab ab a a a ab a ab
*HyS0001.7253878 D2.15 a ab ab a ab a ab a a ab a ab a a ab a a a a a ab a a ab a ab ab a ab a a a a a a ab ab a a a ab ab a a ab ab ab ab a a ab ab ab a ab a ab a ab a a ab ab ab ab ab ab ab ab a ab a a a a a a a ab a ab ab a a ab ab ab a ab a
*HyS0001.7269975 D2.15 ab a a ab a ab a ab ab a ab a ab ab a ab ab ab ab ab a ab ab a ab a a ab a ab ab ab ab ab ab a a ab ab ab a a ab ab a a a a ab ab a a a ab a ab a ab a ab ab a a a a a a a a ab a ab ab ab ab ab ab ab a ab a a ab ab a a a ab a ab
*HyS0001.7275101 D2.15 a ab ab a ab a ab a a ab a ab a a ab a a a a a ab a a ab a ab ab a ab a a a a a a ab ab a a a ab ab a a ab ab ab ab a a ab ab ab a ab a ab a ab a a ab ab ab ab ab ab ab ab a ab a a a a a a a ab a ab ab a a ab ab ab a ab a
*HyS0001.7281885 D2.15 a ab ab a ab a ab a a ab a ab a a ab a a a a a ab a a ab a ab ab a ab a a a a a a ab ab a a a ab ab a a ab ab ab ab a a ab ab ab a ab a ab a ab a a ab ab ab ab ab ab ab ab a ab a a a a a a a ab a ab ab a a ab ab ab a ab a
*HyS0001.7287050 D2.15 a ab ab a ab a ab a a ab a ab a a ab a a a a a ab a a ab a ab ab a ab a a a a a a ab ab a a a ab ab a a ab ab ab ab a a ab ab ab a ab a ab a ab a a ab ab ab ab ab ab ab ab a ab a a a a a a a ab a ab ab a a ab ab ab a ab a
*HyS0001.7292869 D2.15 a ab ab a ab a ab a a ab a ab a a ab a a a a a ab a a ab a ab ab a ab a a a a a a ab ab a a a ab ab a a ab ab ab ab a a ab ab ab a ab a ab a ab a a ab ab ab ab ab ab ab ab a ab a a a a a a a ab a ab ab a a ab ab ab a ab a
*HyS0001.7301397 D2.15 a ab ab a ab a ab a a ab a ab a a ab a a a a a ab a a ab a ab ab a ab a a a a a a ab ab a a a ab ab a a ab ab ab ab a a ab ab ab a ab a ab a ab a a ab ab ab ab ab ab ab ab a ab a a a a a a a ab a ab ab a a ab ab ab a ab a
*HyS0001.7319095 D2.15 ab a a ab a ab a ab ab a ab a ab ab a ab ab ab ab ab a ab ab a ab a a ab a ab ab ab ab ab ab a a ab ab ab a a ab ab a a a a ab ab a a a ab a ab a ab a ab ab a a a a a a a a ab a ab ab ab ab ab ab ab a ab a a ab ab a a a ab a ab
*HyS0001.7325842 D2.15 ab a a ab a ab a ab ab a ab a ab ab a ab ab ab ab ab a ab ab a ab a a ab a ab ab ab ab ab ab a a ab ab ab a a ab ab a a a a ab ab a a a ab a ab a ab a ab ab a a a a a a a a ab a ab ab ab ab ab ab ab a ab a a ab ab a a a ab a ab
*HyS0001.7334345 D2.15 a ab ab a ab a ab a a ab a ab a a ab a a a a a ab a a ab a ab ab a ab a a a a a a ab ab a a a ab ab a a ab ab ab ab a a ab ab ab a ab a ab a ab a a ab ab ab ab ab ab ab ab a ab a a a a a a a ab a ab ab a a ab ab ab a ab a
*HyS0001.7339923 D2.15 a ab ab a ab a ab a a ab a ab a a ab a a a a a ab a a ab a ab ab a ab a a a a a a ab ab a a a ab ab a a ab ab ab ab a a ab ab ab a ab a ab a ab a a ab ab ab ab ab ab ab ab a ab a a a a a a a ab a ab ab a a ab ab ab a ab a
*HyS0001.7345144 D2.15 a ab ab a ab a ab a a ab a ab a a ab a a a a a ab a a ab a ab ab a ab a a a a a a ab ab a a a ab ab a a ab ab ab ab a a ab ab ab a ab a ab a ab a a ab ab ab ab ab ab ab ab a ab a a a a a a a ab a ab ab a a ab ab ab a ab a
*HyS0001.7350256 D2.15 a ab ab a ab a ab a a ab a ab a a ab a a a a a ab a a ab a ab ab a ab a a a a a a ab ab a a a ab ab a a ab ab ab ab a a ab ab ab a ab a ab a ab a a ab ab ab ab ab ab ab ab a ab a a a a a a a ab a ab ab a a ab ab ab a ab a
*HyS0001.7355626 D2.15 a ab ab a ab a ab a a ab a ab a a ab a a a a a ab a a ab a ab ab a ab a a a a a a ab ab a a a ab ab a a ab ab ab ab a a ab ab ab a ab a ab a ab a a ab ab ab ab ab ab ab ab a ab a a a a a a a ab a ab ab a a ab ab ab a ab a
*HyS0001.7360636 D2.15 a ab ab a ab a ab a a ab a ab a a ab a a a a a ab a a ab a ab ab a ab a a a a a a ab ab a a a ab ab a a ab ab ab ab a a ab ab ab a ab a ab a ab a a ab ab ab ab ab ab ab ab a ab a a a a a a a ab a ab ab a a ab ab ab a ab a
*HyS0001.7366533 D2.15 a ab ab a ab a ab a a ab a ab a a ab a a a a a ab a a ab a ab ab a ab a a a a a a ab ab a a a ab ab a a ab ab ab ab a a ab ab ab a ab a ab a ab a a ab ab ab ab ab ab ab ab a ab a a a a a a a ab a ab ab a a ab ab ab a ab a
*HyS0001.7371603 D2.15 a ab ab a ab a ab a a ab a ab a a ab a a a a a ab a a ab a ab ab a ab a a a a a a ab ab a a a ab ab a a ab ab ab ab a a ab ab ab a ab a ab a ab a a ab ab ab ab ab ab ab ab a ab a a a a a a a ab a ab ab a a ab ab ab a ab a
*HyS0001.7376735 D2.15 a ab ab a ab a ab a a ab a ab a a ab a a a a a ab a a ab a ab ab a ab a a a a a a ab ab a a a ab ab a a ab ab ab ab a a ab ab ab a ab a ab a ab a a ab ab ab ab ab ab ab ab a ab a a a a a a a ab a ab ab a a ab ab ab a ab a
*HyS0001.7382429 D2.15 a ab ab a ab a ab a a ab a ab a a ab a a a a a ab a a ab a ab ab a ab a a a a a a ab ab a a a ab ab a a ab ab ab ab a a ab ab ab a ab a ab a ab a a ab ab ab ab ab ab ab ab a ab a a a a a a a ab a ab ab a a ab ab ab a ab a
*HyS0001.7387471 D2.15 ab a a ab a ab a ab ab a ab a ab ab a ab ab ab ab ab a ab ab a ab a a ab a ab ab ab ab ab ab a a ab ab ab a a ab ab a a a a ab ab a a a ab a ab a ab a ab ab a a a a a a a a ab a ab ab ab ab ab ab ab a ab a a ab ab a a a ab a ab
*HyS0001.7392680 D2.15 a ab ab a ab a ab a a ab a ab a a ab a a a a a ab a a ab a ab ab a ab a a a a a a ab ab a a a ab ab a a ab ab ab ab a a ab ab ab a ab a ab a ab a a ab ab ab ab ab ab ab ab a ab a a a a a a a ab a ab ab a a ab ab ab a ab a
*HyS0001.7397819 D2.15 a ab ab a ab a ab a a ab a ab a a ab a a a a a ab a a ab a ab ab a ab a a a a a a ab ab a a a ab ab a a ab ab ab ab a a ab ab ab a ab a ab a ab a a ab ab ab ab ab ab ab ab a ab a a a a a a a ab a ab ab a a ab ab ab a ab a
*HyS0001.7403641 D2.15 ab a a ab a ab a ab ab a ab a ab ab a ab ab ab ab ab a ab ab a ab a a ab a ab ab ab ab ab ab a a ab ab ab a a ab ab a a a a ab ab a a a ab a ab a ab a ab ab a a a a a a a a ab a ab ab ab ab ab ab ab a ab a a ab ab a a a ab a ab
*HyS0001.7408984 D2.15 ab a a ab a ab a ab ab a ab a ab ab a ab ab ab ab ab a ab ab a ab a a ab a ab ab ab ab ab ab a a ab ab ab a a ab ab a a a a ab ab a a a ab a ab a ab a ab ab a a a a a a a a ab a ab ab ab ab ab ab ab a ab a a ab ab a a a ab a ab
*HyS0001.7416595 D2.15 ab a a ab a ab a ab ab a ab a ab ab a ab ab ab ab ab a ab ab a ab a a ab a ab ab ab ab ab ab a a ab ab ab a a ab ab a a a a ab ab a a a ab a ab a ab a ab ab a a a a a a a a ab a ab ab ab ab ab ab ab a ab a a ab ab a a a ab a ab
*HyS0001.7423092 D2.15 ab a a ab a ab a ab ab a ab a ab ab a ab ab ab ab ab a ab ab a ab a a ab a ab ab ab ab ab ab a a ab ab ab a a ab ab a a a a ab ab a a a ab a ab a ab a ab ab a a a a a a a a ab a ab ab ab ab ab ab ab a ab a a ab ab a a a ab a ab
*HyS0001.7428420 D2.15 ab a a ab a ab a ab ab a ab a ab ab a ab ab ab ab ab a ab ab a ab a a ab a ab ab ab ab ab ab a a ab ab ab a a ab ab a a a a ab ab a a a ab a ab a ab a ab ab a a a a a a a a ab a ab ab ab ab ab ab ab a ab a a ab ab a a a ab a ab
*HyS0001.7440813 D2.15 a ab ab a ab a ab a a ab a ab a a ab a a a a a ab a a ab a ab ab a ab a a a a a a ab ab a a a ab ab a a ab ab ab ab a a ab ab ab a ab a ab a ab a a ab ab ab ab ab ab ab ab a ab a a a a a a a ab a ab ab a a ab ab ab a ab a
*HyS0001.7446360 D2.15 ab a a ab a ab a ab ab a ab a ab ab a ab ab ab ab ab a ab ab a ab a a ab a ab ab ab ab ab ab a a ab ab ab a a ab ab a a a a ab ab a a a ab a ab a ab a ab ab a a a a a a a a ab a ab ab ab ab ab ab ab a ab a a ab ab a a a ab a ab
*HyS0001.7456141 D2.15 ab a a ab a ab a ab ab a ab a ab ab a ab ab ab ab ab a ab ab a ab a a ab a ab ab ab ab ab ab a a ab ab ab a a ab ab a a a a ab ab a a a ab a ab a ab a ab ab a a a a a a a a ab a ab ab ab ab ab ab ab a ab a a ab ab a a a ab a ab
*HyS0001.7461558 D2.15 a ab ab a ab a ab a a ab a ab a a ab a a a a a ab a a ab a ab ab a ab a a a a a a ab ab a a a ab ab a a ab ab ab ab a a ab ab ab a ab a ab a ab a a ab ab ab ab ab ab ab ab a ab a a a a a a a ab a ab ab a a ab ab ab a ab a
*HyS0001.7473773 D2.15 ab a a ab a ab a ab ab a ab a ab ab a ab ab ab ab ab a ab ab a ab a a ab a ab ab ab ab ab ab a a ab ab ab a a ab ab a a a a ab ab a a a ab a ab a ab a ab ab a a a a a a a a ab a ab ab ab ab ab ab ab a ab a a ab ab a a a ab a ab
*HyS0001.7486213 D2.15 ab a a ab a ab a ab ab a ab a ab ab a ab ab ab ab ab a ab ab a ab a a ab a ab ab ab ab ab ab a a ab ab ab a a ab ab a a a a ab ab a a a ab a ab a ab a ab ab a a a a a a a a ab a ab ab ab ab ab ab ab a ab a a ab ab a a a ab a ab
*HyS0001.7491534 D2.15 ab a a ab a ab a ab ab a ab a ab ab a ab ab ab ab ab a ab ab a ab a a ab a ab ab ab ab ab ab a a ab ab ab a a ab ab a a a a ab ab a a a ab a ab a ab a ab ab a a a a a a a a ab a ab ab ab ab ab ab ab a ab a a ab ab a a a ab a ab
*HyS0001.7527210 D2.15 a ab ab a ab a ab a a ab a ab a a ab a a a a a ab a a ab a ab ab a ab a a a a a a ab ab a a a ab ab a a ab ab ab ab a a ab ab ab a ab a ab a ab a a ab ab ab ab ab ab ab ab a ab a a a a a a a ab a ab ab a a ab ab ab a ab a
*HyS0001.7532235 D2.15 a ab ab a ab a ab a a ab a ab a a ab a a a a a ab a a ab a ab ab a ab a a a a a a ab ab a a a ab ab a a ab ab ab ab a a ab ab ab a ab a ab a ab a a ab ab ab ab ab ab ab ab a ab a a a a a a a ab a ab ab a a ab ab ab a ab a
*HyS0001.7537470 D2.15 ab a a ab a ab a ab ab a ab a ab ab a ab ab ab ab ab a ab ab a ab a a ab a ab ab ab ab ab ab a a ab ab ab a a ab ab a a a a ab ab a a a ab a ab a ab a ab ab a a a a a a a a ab a ab ab ab ab ab ab ab a ab a a ab ab a a a ab a ab
*HyS0001.7543765 D2.15 a ab ab a ab a ab a a ab a ab a a ab a a a a a ab a a ab a ab ab a ab a a a a a a ab ab a a a ab ab a a ab ab ab ab a a ab ab ab a ab a ab a ab a a ab ab ab ab ab ab ab ab a ab a a a a a a a ab a ab ab a a ab ab ab a ab a
*HyS0001.7549050 D2.15 ab a a ab a ab a ab ab a ab a ab ab a ab ab ab ab ab a ab ab a ab a a ab a ab ab ab ab ab ab a a ab ab ab a a ab ab a a a a ab ab a a a ab a ab a ab a ab ab a a a a a a a a ab a ab ab ab ab ab ab ab a ab a a ab ab a a a ab a ab
*HyS0001.7554068 D2.15 ab a a ab a ab a ab ab a ab a ab ab a ab ab ab ab ab a ab ab a ab a a ab a ab ab ab ab ab ab a a ab ab ab a a ab ab a a a a ab ab a a a ab a ab a ab a ab ab a a a a a a a a ab a ab ab ab ab ab ab ab a ab a a ab ab a a a ab a ab
*HyS0001.7559074 D2.15 ab a a ab a ab a ab ab a ab a ab ab a ab ab ab ab ab a ab ab a ab a a ab a ab ab ab ab ab ab a a ab ab ab a a ab ab a a a a ab ab a a a ab a ab a ab a ab ab a a a a a a a a ab a ab ab ab ab ab ab ab a ab a a ab ab a a a ab a ab
*HyS0001.7564761 D2.15 ab a a ab a ab a ab ab a ab a ab ab a ab ab ab ab ab a ab ab a ab a a ab a ab ab ab ab ab ab a a ab ab ab a a ab ab a a a a ab ab a a a ab a ab a ab a ab ab a a a a a a a a ab a ab ab ab ab ab ab ab a ab a a ab ab a a a ab a ab
*HyS0001.7570921 D2.15 a ab ab a ab a ab a a ab a ab a a ab a a a a a ab a a ab a ab ab a ab a a a a a a ab ab a a a ab ab a a ab ab ab ab a a ab ab ab a ab a ab a ab a a ab ab ab ab ab ab ab ab a ab a a a a a a a ab a ab ab a a ab ab ab a ab a
*HyS0001.7586945 D2.15 a ab ab a ab a ab a a ab a ab a a ab a a a a a ab a a ab a ab ab a ab a a a a a a ab ab a a a ab ab a a ab ab ab ab a a ab ab ab a ab a ab a ab a a ab ab ab ab ab ab ab ab a ab a a a a a a a ab a ab ab a a ab ab ab a ab a
*HyS0001.7592688 D2.15 a ab ab a ab a ab a a ab a ab a a ab a a a a a ab a a ab a ab ab a ab a a a a a a ab ab a a a ab ab a a ab ab ab ab a a ab ab ab a ab a ab a ab a a ab ab ab ab ab ab ab ab a ab a a a a a a a ab a ab ab a a ab ab ab a ab a
*HyS0001.7609076 D2.15 a ab ab a ab a ab a a ab a ab a a ab a a a a a ab a a ab a ab ab a ab a a a a a a ab ab a a a ab ab a a ab ab ab ab a a ab ab ab a ab a ab a ab a a ab ab ab ab ab ab ab ab a ab a a a a a a a ab a ab ab a a ab ab ab a ab a
*HyS0001.7614171 D2.15 ab a a ab a ab a ab ab a ab a ab ab a ab ab ab ab ab a ab ab a ab a a ab a ab ab ab ab ab ab a a ab ab ab a a ab ab a a a a ab ab a a a ab a ab a ab a ab ab a a a a a a a a ab a ab ab ab ab ab ab ab a ab a a ab ab a a a ab a ab
*HyS0001.7619252 D2.15 ab a a ab a ab a ab ab a ab a ab ab a ab ab ab ab ab a ab ab a ab a a ab a ab ab ab ab ab ab a a ab ab ab a a ab ab a a a a ab ab a a a ab a ab a ab a ab ab a a a a a a a a ab a ab ab ab ab ab ab ab a ab a a ab ab a a a ab a ab
*HyS0001.7625553 D2.15 ab a a ab a ab a ab ab a ab a ab ab a ab ab ab ab ab a ab ab a ab a a ab a ab ab ab ab ab ab a a ab ab ab a a ab ab a a a a ab ab a a a ab a ab a ab a ab ab a a a a a a a a ab a ab ab ab ab ab ab ab a ab a a ab ab a a a ab a ab
*HyS0001.7630694 D2.15 ab a a ab a ab a ab ab a ab a ab ab a ab ab ab ab ab a ab ab a ab a a ab a ab ab ab ab ab ab a a ab ab ab a a ab ab a a a a ab ab a a a ab a ab a ab a ab ab a a a a a a a a ab a ab ab ab ab ab ab ab a ab a a ab ab a a a ab a ab
*HyS0001.7648619 D2.15 ab a a ab a ab a ab ab a ab a ab ab a ab ab ab ab ab a ab ab a ab a a ab a ab ab ab ab ab ab a a ab ab ab a a ab ab a a a a ab ab a a a ab a ab a ab a ab ab a a a a a a a a ab a ab ab ab ab ab ab ab a ab a a ab ab a a a ab a ab
*HyS0001.7660058 D2.15 ab a a ab a ab a ab ab a ab a ab ab a ab ab ab ab ab a ab ab a ab a a ab a ab ab ab ab ab ab a a ab ab ab a a ab ab a a a a ab ab a a a ab a ab a ab a ab ab a a a a a a a a ab a ab ab ab ab ab ab ab a ab a a ab ab a a a ab a ab
*HyS0001.7665251 D2.15 a ab ab a ab a ab a a ab a ab a a ab a a a a a ab a a ab a ab ab a ab a a a a a a ab ab a a a ab ab a a ab ab ab ab a a ab ab ab a ab a ab a ab a a ab ab ab ab ab ab ab ab a ab a a a a a a a ab a ab ab a a ab ab ab a ab a
*HyS0001.7671778 D2.15 a ab ab a ab a ab a a ab a ab a a ab a a a a a ab a a ab a ab ab a ab a a a a a a ab ab a a a ab ab a a ab ab ab ab a a ab ab ab a ab a ab a ab a a ab ab ab ab ab ab ab ab a ab a a a a a a a ab a ab ab a a ab ab ab a ab a
*HyS0001.7677214 D2.15 a ab ab a ab a ab a a ab a ab a a ab a a a a a ab a a ab a ab ab a ab a a a a a a ab ab a a a ab ab a a ab ab ab ab a a ab ab ab a ab a ab a ab a a ab ab ab ab ab ab ab ab a ab a a a a a a a ab a ab ab a a ab ab ab a ab a
*HyS0001.7687383 D2.15 ab a a ab a ab a ab ab a ab a ab ab a ab ab ab ab ab a ab ab a ab a a ab a ab ab ab ab ab ab a a ab ab ab a a ab ab a a a a ab ab a a a ab a ab a ab a ab ab a a a a a a a a ab a ab ab ab ab ab ab ab a ab a a ab ab a a a ab a ab
*HyS0001.7704131 D2.15 a ab ab a ab a ab a a ab a ab a a ab a a a a a ab a a ab a ab ab a ab a a a a a a ab ab a a a ab ab a a ab ab ab ab a a ab ab ab a ab a ab a ab a a ab ab ab ab ab ab ab ab a ab a a a a a a a ab a ab ab a a ab ab ab a ab a
*HyS0001.7782241 D2.15 a ab ab a ab a ab a a ab a ab a a ab a a a a a ab a a ab a ab ab a ab a a a a a a ab ab a a a ab ab a a ab ab ab ab a a ab ab ab a ab a ab a ab a a ab ab ab ab ab ab ab ab a ab a a a a a a a ab a ab ab a a ab ab ab a ab a
*HyS0001.7787309 D2.15 a ab ab a ab a ab a a ab a ab a a ab a a a a a ab a a ab a ab ab a ab a a a a a a ab ab a a a ab ab a a ab ab ab ab a a ab ab ab a ab a ab a ab a a ab ab ab ab ab ab ab ab a ab a a a a a a a ab a ab ab a a ab ab ab a ab a
*HyS0001.7796465 D2.15 a ab ab a ab a ab a a ab a ab a a ab a a a a a ab a a ab a ab ab a ab a a a a a a ab ab a a a ab ab a a ab ab ab ab a a ab ab ab a ab a ab a ab a a ab ab ab ab ab ab ab ab a ab a a a a a a a ab a ab ab a a ab ab ab a ab a
*HyS0001.7803771 D2.15 ab a a ab a ab a ab ab a ab a ab ab a ab ab ab ab ab a ab ab a ab a a ab a ab ab ab ab ab ab a a ab ab ab a a ab ab a a a a ab ab a a a ab a ab a ab a ab ab a a a a a a a a ab a ab ab ab ab ab ab ab a ab a a ab ab a a a ab a ab
*HyS0001.7809781 D2.15 a ab ab a ab a ab a a ab a ab a a ab a a a a a ab a a ab a ab ab a ab a a a a a a ab ab a a a ab ab a a ab ab ab ab a a ab ab ab a ab a ab a ab a a ab ab ab ab ab ab ab ab a ab a a a a a a a ab a ab ab a a ab ab ab a ab a
*HyS0001.7819032 D2.15 a ab ab a ab a ab a a ab a ab a a ab a a a a a ab a a ab a ab ab a ab a a a a a a ab ab a a a ab ab a a ab ab ab ab a a ab ab ab a ab a ab a ab a a ab ab ab ab ab ab ab ab a ab a a a a a a a ab a ab ab a a ab ab ab a ab a
*HyS0001.7824381 D2.15 a ab ab a ab a ab a a ab a ab a a ab a a a a a ab a a ab a ab ab a ab a a a a a a ab ab a a a ab ab a a ab ab ab ab a a ab ab ab a ab a ab a ab a a ab ab ab ab ab ab ab ab a ab a a a a a a a ab a ab ab a a ab ab ab a ab a
*HyS0001.7829684 D2.15 ab a a ab a ab a ab ab a ab a ab ab a ab ab ab ab ab a ab ab a ab a a ab a ab ab ab ab ab ab a a ab ab ab a a ab ab a a a a ab ab a a a ab a ab a ab a ab ab a a a a a a a a ab a ab ab ab ab ab ab ab a ab a a ab ab a a a ab a ab
*HyS0001.7835415 D2.15 a ab ab a ab a ab a a ab a ab a a ab a a a a a ab a a ab a ab ab a ab a a a a a a ab ab a a a ab ab a a ab ab ab ab a a ab ab ab a ab a ab a ab a a ab ab ab ab ab ab ab ab a ab a a a a a a a ab a ab ab a a ab ab ab a ab a
*HyS0001.7841470 D2.15 a ab ab a ab a ab a a ab a ab a a ab a a a a a ab a a ab a ab ab a ab a a a a a a ab ab a a a ab ab a a ab ab ab ab a a ab ab ab a ab a ab a ab a a ab ab ab ab ab ab ab ab a ab a a a a a a a ab a ab ab a a ab ab ab a ab a
*HyS0001.7849923 D2.15 a ab ab a ab a ab a a ab a ab a a ab a a a a a ab a a ab a ab ab a ab a a a a a a ab ab a a a ab ab a a ab ab ab ab a a ab ab ab a ab a ab a ab a a ab ab ab ab ab ab ab ab a ab a a a a a a a ab a ab ab a a ab ab ab a ab a
*HyS0001.7858785 D2.15 ab a a ab a ab a ab ab a ab a ab ab a ab ab ab ab ab a ab ab a ab a a ab a ab ab ab ab ab ab a a ab ab ab a a ab ab a a a a ab ab a a a ab a ab a ab a ab ab a a a a a a a a ab a ab ab ab ab ab ab ab a ab a a ab ab a a a ab a ab
*HyS0001.7865057 D2.15 ab a a ab a ab a ab ab a ab a ab ab a ab ab ab ab ab a ab ab a ab a a ab a ab ab ab ab ab ab a a ab ab ab a a ab ab a a a a ab ab a a a ab a ab a ab a ab ab a a a a a a a a ab a ab ab ab ab ab ab ab a ab a a ab ab a a a ab a ab
*HyS0001.7877356 D2.15 a ab ab a ab a ab a a ab a ab a a ab a a a a a ab a a ab a ab ab a ab a a a a a a ab ab a a a ab ab a a ab ab ab ab a a ab ab ab a ab a ab a ab a a ab ab ab ab ab ab ab ab a ab a a a a a a a ab a ab ab a a ab ab ab a ab a
*HyS0001.7882538 D2.15 a ab ab a ab a ab a a ab a ab a a ab a a a a a ab a a ab a ab ab a ab a a a a a a ab ab a a a ab ab a a ab ab ab ab a a ab ab ab a ab a ab a ab a a ab ab ab ab ab ab ab ab a ab a a a a a a a ab a ab ab a a ab ab ab a ab a
*HyS0001.7888223 D2.15 a ab ab a ab a ab a a ab a ab a a ab a a a a a ab a a ab a ab ab a ab a a a a a a ab ab a a a ab ab a a ab ab ab ab a a ab ab ab a ab a ab a ab a a ab ab ab ab ab ab ab ab a ab a a a a a a a ab a ab ab a a ab ab ab a ab a
*HyS0001.7893260 D2.15 ab a a ab a ab a ab ab a ab a ab ab a ab ab ab ab ab a ab ab a ab a a ab a ab ab ab ab ab ab a a ab ab ab a a ab ab a a a a ab ab a a a ab a ab a ab a ab ab a a a a a a a a ab a ab ab ab ab ab ab ab a ab a a ab ab a a a ab a ab
*HyS0001.7900733 D2.15 a ab ab a ab a ab a a ab a ab a a ab a a a a a ab a a ab a ab ab a ab a a a a a a ab ab a a a ab ab a a ab ab ab ab a a ab ab ab a ab a ab a ab a a ab ab ab ab ab ab ab ab a ab a a a a a a a ab a ab ab a a ab ab ab a ab a
*HyS0001.7906483 D2.15 a ab ab a ab a ab a a ab a ab a a ab a a a a a ab a a ab a ab ab a ab a a a a a a ab ab a a a ab ab a a ab ab ab ab a a ab ab ab a ab a ab a ab a a ab ab ab ab ab ab ab ab a ab a a a a a a a ab a ab ab a a ab ab ab a ab a
*HyS0001.7928176 D2.15 ab a a ab a ab a ab ab a ab a ab ab a ab ab ab ab ab a ab ab a ab a a ab a ab ab ab ab ab ab a a ab ab ab a a ab ab a a a a ab ab a a a ab a ab a ab a ab ab a a a a a a a a ab a ab ab ab ab ab ab ab a ab a a ab ab a a a ab a ab
*HyS0001.7933421 D2.15 ab a a ab a ab a ab ab a ab a ab ab a ab ab ab ab ab a ab ab a ab a a ab a ab ab ab ab ab ab a a ab ab ab a a ab ab a a a a ab ab a a a ab a ab a ab a ab ab a a a a a a a a ab a ab ab ab ab ab ab ab a ab a a ab ab a a a ab a ab
*HyS0001.7939092 D2.15 a ab ab a ab a ab a a ab a ab a a ab a a a a a ab a a ab a ab ab a ab a a a a a a ab ab a a a ab ab a a ab ab ab ab a a ab ab ab a ab a ab a ab a a ab ab ab ab ab ab ab ab a ab a a a a a a a ab a ab ab a a ab ab ab a ab a
*HyS0001.7945973 D2.15 a ab ab a ab a ab a a ab a ab a a ab a a a a a ab a a ab a ab ab a ab a a a a a a ab ab a a a ab ab a a ab ab ab ab a a ab ab ab a ab a ab a ab a a ab ab ab ab ab ab ab ab a ab a a a a a a a ab a ab ab a a ab ab ab a ab a
*HyS0001.7951518 D2.15 a ab ab a ab a ab a a ab a ab a a ab a a a a a ab a a ab a ab ab a ab a a a a a a ab ab a a a ab ab a a ab ab ab ab a a ab ab ab a ab a ab a ab a a ab ab ab ab ab ab ab ab a ab a a a a a a a ab a ab ab a a ab ab ab a ab a
*HyS0001.7956938 D2.15 a ab ab a ab a ab a a ab a ab a a ab a a a a a ab a a ab a ab ab a ab a a a a a a ab ab a a a ab ab a a ab ab ab ab a a ab ab ab a ab a ab a ab a a ab ab ab ab ab ab ab ab a ab a a a a a a a ab a ab ab a a ab ab ab a ab a
*HyS0001.7974501 D2.15 a ab ab a ab a ab a a ab a ab a a ab a a a a a ab a a ab a ab ab a ab a a a a a a ab ab a a a ab ab a a ab ab ab ab a a ab ab ab a ab a ab a ab a a ab ab ab ab ab ab ab ab a ab a a a a a a a ab a ab ab a a ab ab ab a ab a
*HyS0001.7982344 D2.15 ab a a ab a ab a ab ab a ab a ab ab a ab ab ab ab ab a ab ab a ab a a ab a ab ab ab ab ab ab a a ab ab ab a a ab ab a a a a ab ab a a a ab a ab a ab a ab ab a a a a a a a a ab a ab ab ab ab ab ab ab a ab a a ab ab a a a ab a ab
*HyS0001.7993764 D2.15 ab a a ab a ab a ab ab a ab a ab ab a ab ab ab ab ab a ab ab a ab a a ab a ab ab ab ab ab ab a a ab ab ab a a ab ab a a a a ab ab a a a ab a ab a ab a ab ab a a a a a a a a ab a ab ab ab ab ab ab ab a ab a a ab ab a a a ab a ab
*HyS0001.8000994 D2.15 a ab ab a ab a ab a a ab a ab a a ab a a a a a ab a a ab a ab ab a ab a a a a a a ab ab a a a ab ab a a ab ab ab ab a a ab ab ab a ab a ab a ab a a ab ab ab ab ab ab ab ab a ab a a a a a a a ab a ab ab a a ab ab ab a ab a
*HyS0001.8020341 D2.15 a ab ab a ab a ab a a ab a ab a a ab a a a a a ab a a ab a ab ab a ab a a a a a a ab ab a a a ab ab a a ab ab ab ab a a ab ab ab a ab a ab a ab a a ab ab ab ab ab ab ab ab a ab a a a a a a a ab a ab ab a a ab ab ab a ab a
*HyS0001.8025404 D2.15 a ab ab a ab a ab a a ab a ab a a ab a a a a a ab a a ab a ab ab a ab a a a a a a ab ab a a a ab ab a a ab ab ab ab a a ab ab ab a ab a ab a ab a a ab ab ab ab ab ab ab ab a ab a a a a a a a ab a ab ab a a ab ab ab a ab a
*HyS0001.8031368 D2.15 ab a a ab a ab a ab ab a ab a ab ab a ab ab ab ab ab a ab ab a ab a a ab a ab ab ab ab ab ab a a ab ab ab a a ab ab a a a a ab ab a a a ab a ab a ab a ab ab a a a a a a a a ab a ab ab ab ab ab ab ab a ab a a ab ab a a a ab a ab
*HyS0001.8038907 D2.15 ab a a ab a ab a ab ab a ab a ab ab a ab ab ab ab ab a ab ab a ab a a ab a ab ab ab ab ab ab a a ab ab ab a a ab ab a a a a ab ab a a a ab a ab a ab a ab ab a a a a a a a a ab a ab ab ab ab ab ab ab a ab a a ab ab a a a ab a ab
*HyS0001.8044544 D2.15 ab a a ab a ab a ab ab a ab a ab ab a ab ab ab ab ab a ab ab a ab a a ab a ab ab ab ab ab ab a a ab ab ab a a ab ab a a a a ab ab a a a ab a ab a ab a ab ab a a a a a a a a ab a ab ab ab ab ab ab ab a ab a a ab ab a a a ab a ab
*HyS0001.8054117 D2.15 ab a a ab a ab a ab ab a ab a ab ab a ab ab ab ab ab a ab ab a ab a a ab a ab ab ab ab ab ab a a ab ab ab a a ab ab a a a a ab ab a a a ab a ab a ab a ab ab a a a a a a a a ab a ab ab ab ab ab ab ab a ab a a ab ab a a a ab a ab
*HyS0001.8059684 D2.15 a ab ab a ab a ab a a ab a ab a a ab a a a a a ab a a ab a ab ab a ab a a a a a a ab ab a a a ab ab a a ab ab ab ab a a ab ab ab a ab a ab a ab a a ab ab ab ab ab ab ab ab a ab a a a a a a a ab a ab ab a a ab ab ab a ab a
*HyS0001.8065541 D2.15 ab a a ab a ab a ab ab a ab a ab ab a ab ab ab ab ab a ab ab a ab a a ab a ab ab ab ab ab ab a a ab ab ab a a ab ab a a a a ab ab a a a ab a ab a ab a ab ab a a a a a a a a ab a ab ab ab ab ab ab ab a ab a a ab ab a a a ab a ab
*HyS0001.8079101 D2.15 a ab ab a ab a ab a a ab a ab a a ab a a a a a ab a a ab a ab ab a ab a a a a a a ab ab a a a ab ab a a ab ab ab ab a a ab ab ab a ab a ab a ab a a ab ab ab ab ab ab ab ab a ab a a a a a a a ab a ab ab a a ab ab ab a ab a
*HyS0001.8091497 D2.15 a ab ab a ab a ab a a ab a ab a a ab a a a a a ab a a ab a ab ab a ab a a a a a a ab ab a a a ab ab a a ab ab ab ab a a ab ab ab a ab a ab a ab a a ab ab ab ab ab ab ab ab a ab a a a a a a a ab a ab ab a a ab ab ab a ab a
*HyS0001.8100651 D2.15 a ab ab a ab a ab a a ab a ab a a ab a a a a a ab a a ab a ab ab a ab a a a a a a ab ab a a a ab ab a a ab ab ab ab a a ab ab ab a ab a ab a ab a a ab ab ab ab ab ab ab ab a ab a a a a a a a ab a ab ab a a ab ab ab a ab a
*HyS0001.8111980 D2.15 a ab ab a ab a ab a a ab a ab a a ab a a a a a ab a a ab a ab ab a ab a a a a a a ab ab a a a ab ab a a ab ab ab ab a a ab ab ab a ab a ab a ab a a ab ab ab ab ab ab ab ab a ab a a a a a a a ab a ab ab a a ab ab ab a ab a
*HyS0001.8117039 D2.15 a ab ab a ab a ab a a ab a ab a a ab a a a a a ab a a ab a ab ab a ab a a a a a a ab ab a a a ab ab a a ab ab ab ab a a ab ab ab a ab a ab a ab a a ab ab ab ab ab ab ab ab a ab a a a a a a a ab a ab ab a a ab ab ab a ab a
*HyS0001.8124788 D2.15 ab a a ab a ab a ab ab a ab a ab ab a ab ab ab ab ab a ab ab a ab a a ab a ab ab ab ab ab ab a a ab ab ab a a ab ab a a a a ab ab a a a ab a ab a ab a ab ab a a a a a a a a ab a ab ab ab ab ab ab ab a ab a a ab ab a a a ab a ab
*HyS0001.8130596 D2.15 ab a a ab a ab a ab ab a ab a ab ab a ab ab ab ab ab a ab ab a ab a a ab a ab ab ab ab ab ab a a ab ab ab a a ab ab a a a a ab ab a a a ab a ab a ab a ab ab a a a a a a a a ab a ab ab ab ab ab ab ab a ab a a ab ab a a a ab a ab
*HyS0001.8136890 D2.15 a ab ab a ab a ab a a ab a ab a a ab a a a a a ab a a ab a ab ab a ab a a a a a a ab ab a a a ab ab a a ab ab ab ab a a ab ab ab a ab a ab a ab a a ab ab ab ab ab ab ab ab a ab a a a a a a a ab a ab ab a a ab ab ab a ab a
*HyS0001.8142467 D2.15 a ab ab a ab a ab a a ab a ab a a ab a a a a a ab a a ab a ab ab a ab a a a a a a ab ab a a a ab ab a a ab ab ab ab a a ab ab ab a ab a ab a ab a a ab ab ab ab ab ab ab ab a ab a a a a a a a ab a ab ab a a ab ab ab a ab a
*HyS0001.8148984 D2.15 ab a a ab a ab a ab ab a ab a ab ab a ab ab ab ab ab a ab ab a ab a a ab a ab ab ab ab ab ab a a ab ab ab a a ab ab a a a a ab ab a a a ab a ab a ab a ab ab a a a a a a a a ab a ab ab ab ab ab ab ab a ab a a ab ab a a a ab a ab
*HyS0001.8157845 D2.15 a ab ab a ab a ab a a ab a ab a a ab a a a a a ab a a ab a ab ab a ab a a a a a a ab ab a a a ab ab a a ab ab ab ab a a ab ab ab a ab a ab a ab a a ab ab ab ab ab ab ab ab a ab a a a a a a a ab a ab ab a a ab ab ab a ab a
*HyS0001.8163610 D2.15 ab a a ab a ab a ab ab a ab a ab ab a ab ab ab ab ab a ab ab a ab a a ab a ab ab ab ab ab ab a a ab ab ab a a ab ab a a a a ab ab a a a ab a ab a ab a ab ab a a a a a a a a ab a ab ab ab ab ab ab ab a ab a a ab ab a a a ab a ab
*HyS0001.8168971 D2.15 ab a a ab a ab a ab ab a ab a ab ab a ab ab ab ab ab a ab ab a ab a a ab a ab ab ab ab ab ab a a ab ab ab a a ab ab a a a a ab ab a a a ab a ab a ab a ab ab a a a a a a a a ab a ab ab ab ab ab ab ab a ab a a ab ab a a a ab a ab
*HyS0001.8174072 D2.15 ab a a ab a ab a ab ab a ab a ab ab a ab ab ab ab ab a ab ab a ab a a ab a ab ab ab ab ab ab a a ab ab ab a a ab ab a a a a ab ab a a a ab a ab a ab a ab ab a a a a a a a a ab a ab ab ab ab ab ab ab a ab a a ab ab a a a ab a ab
*HyS0001.8180411 D2.15 a ab ab a ab a ab a a ab a ab a a ab a a a a a ab a a ab a ab ab a ab a a a a a a ab ab a a a ab ab a a ab ab ab ab a a ab ab ab a ab a ab a ab a a ab ab ab ab ab ab ab ab a ab a a a a a a a ab a ab ab a a ab ab ab a ab a
*HyS0001.8185431 D2.15 a ab ab a ab a ab a a ab a ab a a ab a a a a a ab a a ab a ab ab a ab a a a a a a ab ab a a a ab ab a a ab ab ab ab a a ab ab ab a ab a ab a ab a a ab ab ab ab ab ab ab ab a ab a a a a a a a ab a ab ab a a ab ab ab a ab a
*HyS0001.8194692 D2.15 a ab ab a ab a ab a a ab a ab a a ab a a a a a ab a a ab a ab ab a ab a a a a a a ab ab a a a ab ab a a ab ab ab ab a a ab ab ab a ab a ab a ab a a ab ab ab ab ab ab ab ab a ab a a a a a a a ab a ab ab a a ab ab ab a ab a
*HyS0001.8204073 D2.15 a ab ab a ab a ab a a ab a ab a a ab a a a a a ab a a ab a ab ab a ab a a a a a a ab ab a a a ab ab a a ab ab ab ab a a ab ab ab a ab a ab a ab a a ab ab ab ab ab ab ab ab a ab a a a a a a a ab a ab ab a a ab ab ab a ab a
*HyS0001.8209669 D2.15 ab a a ab a ab a ab ab a ab a ab ab a ab ab ab ab ab a ab ab a ab a a ab a ab ab ab ab ab ab a a ab ab ab a a ab ab a a a a ab ab a a a ab a ab a ab a ab ab a a a a a a a a ab a ab ab ab ab ab ab ab a ab a a ab ab a a a ab a ab
*HyS0001.8230262 D2.15 a ab ab a ab a ab a a ab a ab a a ab a a a a a ab a a ab a ab ab a ab a a a a a a ab ab a a a ab ab a a ab ab ab ab a a ab ab ab a ab a ab a ab a a ab ab ab ab ab ab ab ab a ab a a a a a a a ab a ab ab a a ab ab ab a ab a
*HyS0001.8235844 D2.15 a ab ab a ab a ab a a ab a ab a a ab a a a a a ab a a ab a ab ab a ab a a a a a a ab ab a a a ab ab a a ab ab ab ab a a ab ab ab a ab a ab a ab a a ab ab ab ab ab ab ab ab a ab a a a a a a a ab a ab ab a a ab ab ab a ab a
*HyS0001.8241243 D2.15 a ab ab a ab a ab a a ab a ab a a ab a a a a a ab a a ab a ab ab a ab a a a a a a ab ab a a a ab ab a a ab ab ab ab a a ab ab ab a ab a ab a ab a a ab ab ab ab ab ab ab ab a ab a a a a a a a ab a ab ab a a ab ab ab a ab a
*HyS0001.8255234 D2.15 a ab ab a ab a ab a a ab a ab a a ab a a a a a ab a a ab a ab ab a ab a a a a a a ab ab a a a ab ab a a ab ab ab ab a a ab ab ab a ab a ab a ab a a ab ab ab ab ab ab ab ab a ab a a a a a a a ab a ab ab a a ab ab ab a ab a
*HyS0001.8261798 D2.15 ab a a ab a ab a ab ab a ab a ab ab a ab ab ab ab ab a ab ab a ab a a ab a ab ab ab ab ab ab a a ab ab ab a a ab ab a a a a ab ab a a a ab a ab a ab a ab ab a a a a a a a a ab a ab ab ab ab ab ab ab a ab a a ab ab a a a ab a ab
*HyS0001.8270887 D2.15 ab a a ab a ab a ab ab a ab a ab ab a ab ab ab ab ab a ab ab a ab a a ab a ab ab ab ab ab ab a a ab ab ab a a ab ab a a a a ab ab a a a ab a ab a ab a ab ab a a a a a a a a ab a ab ab ab ab ab ab ab a ab a a ab ab a a a ab a ab
*HyS0001.8276269 D2.15 ab a a ab a ab a ab ab a ab a ab ab a ab ab ab ab ab a ab ab a ab a a ab a ab ab ab ab ab ab a a ab ab ab a a ab ab a a a a ab ab a a a ab a ab a ab a ab ab a a a a a a a a ab a ab ab ab ab ab ab ab a ab a a ab ab a a a ab a ab
*HyS0001.8281746 D2.15 ab a a ab a ab a ab ab a ab a ab ab a ab ab ab ab ab a ab ab a ab a a ab a ab ab ab ab ab ab a a ab ab ab a a ab ab a a a a ab ab a a a ab a ab a ab a ab ab a a a a a a a a ab a ab ab ab ab ab ab ab a ab a a ab ab a a a ab a ab
*HyS0001.8286907 D2.15 a ab ab a ab a ab a a ab a ab a a ab a a a a a ab a a ab a ab ab a ab a a a a a a ab ab a a a ab ab a a ab ab ab ab a a ab ab ab a ab a ab a ab a a ab ab ab ab ab ab ab ab a ab a a a a a a a ab a ab ab a a ab ab ab a ab a
*HyS0001.8292508 D2.15 ab a a ab a ab a ab ab a ab a ab ab a ab ab ab ab ab a ab ab a ab a a ab a ab ab ab ab ab ab a a ab ab ab a a ab ab a a a a ab ab a a a ab a ab a ab a ab ab a a a a a a a a ab a ab ab ab ab ab ab ab a ab a a ab ab a a a ab a ab
*HyS0001.8297623 D2.15 ab a a ab a ab a ab ab a ab a ab ab a ab ab ab ab ab a ab ab a ab a a ab a ab ab ab ab ab ab a a ab ab ab a a ab ab a a a a ab ab a a a ab a ab a ab a ab ab a a a a a a a a ab a ab ab ab ab ab ab ab a ab a a ab ab a a a ab a ab
*HyS0001.8303072 D2.15 a ab ab a ab a ab a a ab a ab a a ab a a a a a ab a a ab a ab ab a ab a a a a a a ab ab a a a ab ab a a ab ab ab ab a a ab ab ab a ab a ab a ab a a ab ab ab ab ab ab ab ab a ab a a a a a a a ab a ab ab a a ab ab ab a ab a
*HyS0001.8308142 D2.15 a ab ab a ab a ab a a ab a ab a a ab a a a a a ab a a ab a ab ab a ab a a a a a a ab ab a a a ab ab a a ab ab ab ab a a ab ab ab a ab a ab a ab a a ab ab ab ab ab ab ab ab a ab a a a a a a a ab a ab ab a a ab ab ab a ab a
*HyS0001.8315324 D2.15 ab a a ab a ab a ab ab a ab a ab ab a ab ab ab ab ab a ab ab a ab a a ab a ab ab ab ab ab ab a a ab ab ab a a ab ab a a a a ab ab a a a ab a ab a ab a ab ab a a a a a a a a ab a ab ab ab ab ab ab ab a ab a a ab ab a a a ab a ab
*HyS0001.8337759 D2.15 a ab ab a ab a ab a a ab a ab a a ab a a a a a ab a a ab a ab ab a ab a a a a a a ab ab a a a ab ab a a ab ab ab ab a a ab ab ab a ab a ab a ab a a ab ab ab ab ab ab ab ab a ab a a a a a a a ab a ab ab a a ab ab ab a ab a
*HyS0001.8342865 D2.15 a ab ab a ab a ab a a ab a ab a a ab a a a a a ab a a ab a ab ab a ab a a a a a a ab ab a a a ab ab a a ab ab ab ab a a ab ab ab a ab a ab a ab a a ab ab ab ab ab ab ab ab a ab a a a a a a a ab a ab ab a a ab ab ab a ab a
*HyS0001.8348225 D2.15 a ab ab a ab a ab a a ab a ab a a ab a a a a a ab a a ab a ab ab a ab a a a a a a ab ab a a a ab ab a a ab ab ab ab a a ab ab ab a ab a ab a ab a a ab ab ab ab ab ab ab ab a ab a a a a a a a ab a ab ab a a ab ab ab a ab a
*HyS0001.8353707 D2.15 ab a a ab a ab a ab ab a ab a ab ab a ab ab ab ab ab a ab ab a ab a a ab a ab ab ab ab ab ab a a ab ab ab a a ab ab a a a a ab ab a a a ab a ab a ab a ab ab a a a a a a a a ab a ab ab ab ab ab ab ab a ab a a ab ab a a a ab a ab
*HyS0001.8358724 D2.15 a ab ab a ab a ab a a ab a ab a a ab a a a a a ab a a ab a ab ab a ab a a a a a a ab ab a a a ab ab a a ab ab ab ab a a ab ab ab a ab a ab a ab a a ab ab ab ab ab ab ab ab a ab a a a a a a a ab a ab ab a a ab ab ab a ab a
*HyS0001.8365071 D2.15 a ab ab a ab a ab a a ab a ab a a ab a a a a a ab a a ab a ab ab a ab a a a a a a ab ab a a a ab ab a a ab ab ab ab a a ab ab ab a ab a ab a ab a a ab ab ab ab ab ab ab ab a ab a a a a a a a ab a ab ab a a ab ab ab a ab a
*HyS0001.8371695 D2.15 a ab ab a ab a ab a a ab a ab a a ab a a a a a ab a a ab a ab ab a ab a a a a a a ab ab a a a ab ab a a ab ab ab ab a a ab ab ab a ab a ab a ab a a ab ab ab ab ab ab ab ab a ab a a a a a a a ab a ab ab a a ab ab ab a ab a
*HyS0001.8376774 D2.15 ab a a ab a ab a ab ab a ab a ab ab a ab ab ab ab ab a ab ab a ab a a ab a ab ab ab ab ab ab a a ab ab ab a a ab ab a a a a ab ab a a a ab a ab a ab a ab ab a a a a a a a a ab a ab ab ab ab ab ab ab a ab a a ab ab a a a ab a ab
*HyS0001.8381872 D2.15 a ab ab a ab a ab a a ab a ab a a ab a a a a a ab a a ab a ab ab a ab a a a a a a ab ab a a a ab ab a a ab ab ab ab a a ab ab ab a ab a ab a ab a a ab ab ab ab ab ab ab ab a ab a a a a a a a ab a ab ab a a ab ab ab a ab a
*HyS0001.8387806 D2.15 a ab ab a ab a ab a a ab a ab a a ab a a a a a ab a a ab a ab ab a ab a a a a a a ab ab a a a ab ab a a ab ab ab ab a a ab ab ab a ab a ab a ab a a ab ab ab ab ab ab ab ab a ab a a a a a a a ab a ab ab a a ab ab ab a ab a
*HyS0001.8393074 D2.15 ab a a ab a ab a ab ab a ab a ab ab a ab ab ab ab ab a ab ab a ab a a ab a ab ab ab ab ab ab a a ab ab ab a a ab ab a a a a ab ab a a a ab a ab a ab a ab ab a a a a a a a a ab a ab ab ab ab ab ab ab a ab a a ab ab a a a ab a ab
*HyS0001.8398421 D2.15 ab a a ab a ab a ab ab a ab a ab ab a ab ab ab ab ab a ab ab a ab a a ab a ab ab ab ab ab ab a a ab ab ab a a ab ab a a a a ab ab a a a ab a ab a ab a ab ab a a a a a a a a ab a ab ab ab ab ab ab ab a ab a a ab ab a a a ab a ab
*HyS0001.8403558 D2.15 a ab ab a ab a ab a a ab a ab a a ab a a a a a ab a a ab a ab ab a ab a a a a a a ab ab a a a ab ab a a ab ab ab ab a a ab ab ab a ab a ab a ab a a ab ab ab ab ab ab ab ab a ab a a a a a a a ab a ab ab a a ab ab ab a ab a
*HyS0001.8409437 D2.15 a ab ab a ab a ab a a ab a ab a a ab a a a a a ab a a ab a ab ab a ab a a a a a a ab ab a a a ab ab a a ab ab ab ab a a ab ab ab a ab a ab a ab a a ab ab ab ab ab ab ab ab a ab a a a a a a a ab a ab ab a a ab ab ab a ab a
*HyS0001.8414678 D2.15 a ab ab a ab a ab a a ab a ab a a ab a a a a a ab a a ab a ab ab a ab a a a a a a ab ab a a a ab ab a a ab ab ab ab a a ab ab ab a ab a ab a ab a a ab ab ab ab ab ab ab ab a ab a a a a a a a ab a ab ab a a ab ab ab a ab a
*HyS0001.8419732 D2.15 ab a a ab a ab a ab ab a ab a ab ab a ab ab ab ab ab a ab ab a ab a a ab a ab ab ab ab ab ab a a ab ab ab a a ab ab a a a a ab ab a a a ab a ab a ab a ab ab a a a a a a a a ab a ab ab ab ab ab ab ab a ab a a ab ab a a a ab a ab
*HyS0001.8425095 D2.15 ab a a ab a ab a ab ab a ab a ab ab a ab ab ab ab ab a ab ab a ab a a ab a ab ab ab ab ab ab a a ab ab ab a a ab ab a a a a ab ab a a a ab a ab a ab a ab ab a a a a a a a a ab a ab ab ab ab ab ab ab a ab a a ab ab a a a ab a ab
*HyS0001.8467358 D2.15 a ab ab a ab a ab a a ab a ab a a ab a a a a a ab a a ab a ab ab a ab a a a a a a ab ab a a a ab ab a a ab ab ab ab a a ab ab ab a ab a ab a ab a a ab ab ab ab ab ab ab ab a ab a a a a a a a ab a ab ab a a ab ab ab a ab a
*HyS0001.8485151 D2.15 a ab ab a ab a ab a a ab a ab a a ab a a a a a ab a a ab a ab ab a ab a a a a a a ab ab a a a ab ab a a ab ab ab ab a a ab ab ab a ab a ab a ab a a ab ab ab ab ab ab ab ab a ab a a a a a a a ab a ab ab a a ab ab ab a ab a
*HyS0001.8490208 D2.15 a ab ab a ab a ab a a ab a ab a a ab a a a a a ab a a ab a ab ab a ab a a a a a a ab ab a a a ab ab a a ab ab ab ab a a ab ab ab a ab a ab a ab a a ab ab ab ab ab ab ab ab a ab a a a a a a a ab a ab ab a a ab ab ab a ab a
*HyS0001.8496276 D2.15 a ab ab a ab a ab a a ab a ab a a ab a a a a a ab a a ab a ab ab a ab a a a a a a ab ab a a a ab ab a a ab ab ab ab a a ab ab ab a ab a ab a ab a a ab ab ab ab ab ab ab ab a ab a a a a a a a ab a ab ab a a ab ab ab a ab a
*HyS0001.8503056 D2.15 a ab ab a ab a ab a a ab a ab a a ab a a a a a ab a a ab a ab ab a ab a a a a a a ab ab a a a ab ab a a ab ab ab ab a a ab ab ab a ab a ab a ab a a ab ab ab ab ab ab ab ab a ab a a a a a a a ab a ab ab a a ab ab ab a ab a
*HyS0001.8560532 D2.15 a ab ab a ab a ab a a ab a ab a a ab a a a a a ab a a ab a ab ab a ab a a a a a a ab ab a a a ab ab a a ab ab ab ab a a ab ab ab a ab a ab a ab a a ab ab ab ab ab ab ab ab a ab a a a a a a a ab a ab ab a a ab ab ab a ab a
*HyS0001.8569949 D2.15 a ab ab a ab a ab a a ab a ab a a ab a a a a a ab a a ab a ab ab a ab a a a a a a ab ab a a a ab ab a a ab ab ab ab a a ab ab ab a ab a ab a ab a a ab ab ab ab ab ab ab ab a ab a a a a a a a ab a ab ab a a ab ab ab a ab a
*HyS0001.8575603 D2.15 a ab ab a ab a ab a a ab a ab a a ab a a a a a ab a a ab a ab ab a ab a a a a a a ab ab a a a ab ab a a ab ab ab ab a a ab ab ab a ab a ab a ab a a ab ab ab ab ab ab ab ab a ab a a a a a a a ab a ab ab a a ab ab ab a ab a
*HyS0001.8580608 D2.15 a ab ab a ab a ab a a ab a ab a a ab a a a a a ab a a ab a ab ab a ab a a a a a a ab ab a a a ab ab a a ab ab ab ab a a ab ab ab a ab a ab a ab a a ab ab ab ab ab ab ab ab a ab a a a a a a a ab a ab ab a a ab ab ab a ab a
*HyS0001.8586962 D2.15 a ab ab a ab a ab a a ab a ab a a ab a a a a a ab a a ab a ab ab a ab a a a a a a ab ab a a a ab ab a a ab ab ab ab a a ab ab ab a ab a ab a ab a a ab ab ab ab ab ab ab ab a ab a a a a a a a ab a ab ab a a ab ab ab a ab a
*HyS0001.8592781 D2.15 a ab ab a ab a ab a a ab a ab a a ab a a a a a ab a a ab a ab ab a ab a a a a a a ab ab a a a ab ab a a ab ab ab ab a a ab ab ab a ab a ab a ab a a ab ab ab ab ab ab ab ab a ab a a a a a a a ab a ab ab a a ab ab ab a ab a
*HyS0001.8597919 D2.15 ab a a ab a ab a ab ab a ab a ab ab a ab ab ab ab ab a ab ab a ab a a ab a ab ab ab ab ab ab a a ab ab ab a a ab ab a a a a ab ab a a a ab a ab a ab a ab ab a a a a a a a a ab a ab ab ab ab ab ab ab a ab a a ab ab a a a ab a ab
*HyS0001.8603528 D2.15 a ab ab a ab a ab a a ab a ab a a ab a a a a a ab a a ab a ab ab a ab a a a a a a ab ab a a a ab ab a a ab ab ab ab a a ab ab ab a ab a ab a ab a a ab ab ab ab ab ab ab ab a ab a a a a a a a ab a ab ab a a ab ab ab a ab a
*HyS0001.8610462 D2.15 ab a a ab a ab a ab ab a ab a ab ab a ab ab ab ab ab a ab ab a ab a a ab a ab ab ab ab ab ab a a ab ab ab a a ab ab a a a a ab ab a a a ab a ab a ab a ab ab a a a a a a a a ab a ab ab ab ab ab ab ab a ab a a ab ab a a a ab a ab
*HyS0001.8615753 D2.15 a ab ab a ab a ab a a ab a ab a a ab a a a a a ab a a ab a ab ab a ab a a a a a a ab ab a a a ab ab a a ab ab ab ab a a ab ab ab a ab a ab a ab a a ab ab ab ab ab ab ab ab a ab a a a a a a a ab a ab ab a a ab ab ab a ab a
*HyS0001.8623780 D2.15 a ab ab a ab a ab a a ab a ab a a ab a a a a a ab a a ab a ab ab a ab a a a a a a ab ab a a a ab ab a a ab ab ab ab a a ab ab ab a ab a ab a ab a a ab ab ab ab ab ab ab ab a ab a a a a a a a ab a ab ab a a ab ab ab a ab a
*HyS0001.8633105 D2.15 ab a a ab a ab a ab ab a ab a ab ab a ab ab ab ab ab a ab ab a ab a a ab a ab ab ab ab ab ab a a ab ab ab a a ab ab a a a a ab ab a a a ab a ab a ab a ab ab a a a a a a a a ab a ab ab ab ab ab ab ab a ab a a ab ab a a a ab a ab
*HyS0001.8643585 D2.15 ab a a ab a ab a ab ab a ab a ab ab a ab ab ab ab ab a ab ab a ab a a ab a ab ab ab ab ab ab a a ab ab ab a a ab ab a a a a ab ab a a a ab a ab a ab a ab ab a a a a a a a a ab a ab ab ab ab ab ab ab a ab a a ab ab a a a ab a ab
*HyS0001.8655181 D2.15 ab a a ab a ab a ab ab a ab a ab ab a ab ab ab ab ab a ab ab a ab a a ab a ab ab ab ab ab ab a a ab ab ab a a ab ab a a a a ab ab a a a ab a ab a ab a ab ab a a a a a a a a ab a ab ab ab ab ab ab ab a ab a a ab ab a a a ab a ab
*HyS0001.8660515 D2.15 ab a a ab a ab a ab ab a ab a ab ab a ab ab ab ab ab a ab ab a ab a a ab a ab ab ab ab ab ab a a ab ab ab a a ab ab a a a a ab ab a a a ab a ab a ab a ab ab a a a a a a a a ab a ab ab ab ab ab ab ab a ab a a ab ab a a a ab a ab
*HyS0001.8665534 D2.15 a ab ab a ab a ab a a ab a ab a a ab a a a a a ab a a ab a ab ab a ab a a a a a a ab ab a a a ab ab a a ab ab ab ab a a ab ab ab a ab a ab a ab a a ab ab ab ab ab ab ab ab a ab a a a a a a a ab a ab ab a a ab ab ab a ab a
*HyS0001.8670944 D2.15 a ab ab a ab a ab a a ab a ab a a ab a a a a a ab a a ab a ab ab a ab a a a a a a ab ab a a a ab ab a a ab ab ab ab a a ab ab ab a ab a ab a ab a a ab ab ab ab ab ab ab ab a ab a a a a a a a ab a ab ab a a ab ab ab a ab a
*HyS0001.8676052 D2.15 a ab ab a ab a ab a a ab a ab a a ab a a a a a ab a a ab a ab ab a ab a a a a a a ab ab a a a ab ab a a ab ab ab ab a a ab ab ab a ab a ab a ab a a ab ab ab ab ab ab ab ab a ab a a a a a a a ab a ab ab a a ab ab ab a ab a
*HyS0001.8682098 D2.15 ab a a ab a ab a ab ab a ab a ab ab a ab ab ab ab ab a ab ab a ab a a ab a ab ab ab ab ab ab a a ab ab ab a a ab ab a a a a ab ab a a a ab a ab a ab a ab ab a a a a a a a a ab a ab ab ab ab ab ab ab a ab a a ab ab a a a ab a ab
*HyS0001.8687116 D2.15 a ab ab a ab a ab a a ab a ab a a ab a a a a a ab a a ab a ab ab a ab a a a a a a ab ab a a a ab ab a a ab ab ab ab a a ab ab ab a ab a ab a ab a a ab ab ab ab ab ab ab ab a ab a a a a a a a ab a ab ab a a ab ab ab a ab a
*HyS0001.8692296 D2.15 ab a a ab a ab a ab ab a ab a ab ab a ab ab ab ab ab a ab ab a ab a a ab a ab ab ab ab ab ab a a ab ab ab a a ab ab a a a a ab ab a a a ab a ab a ab a ab ab a a a a a a a a ab a ab ab ab ab ab ab ab a ab a a ab ab a a a ab a ab
*HyS0001.8699262 D2.15 ab a a ab a ab a ab ab a ab a ab ab a ab ab ab ab ab a ab ab a ab a a ab a ab ab ab ab ab ab a a ab ab ab a a ab ab a a a a ab ab a a a ab a ab a ab a ab ab a a a a a a a a ab a ab ab ab ab ab ab ab a ab a a ab ab a a a ab a ab
*HyS0001.8704567 D2.15 ab a a ab a ab a ab ab a ab a ab ab a ab ab ab ab ab a ab ab a ab a a ab a ab ab ab ab ab ab a a ab ab ab a a ab ab a a a a ab ab a a a ab a ab a ab a ab ab a a a a a a a a ab a ab ab ab ab ab ab ab a ab a a ab ab a a a ab a ab
*HyS0001.8709597 D2.15 ab a a ab a ab a ab ab a ab a ab ab a ab ab ab ab ab a ab ab a ab a a ab a ab ab ab ab ab ab a a ab ab ab a a ab ab a a a a ab ab a a a ab a ab a ab a ab ab a a a a a a a a ab a ab ab ab ab ab ab ab a ab a a ab ab a a a ab a ab
*HyS0001.8718310 D2.15 a ab ab a ab a ab a a ab a ab a a ab a a a a a ab a a ab a ab ab a ab a a a a a a ab ab a a a ab ab a a ab ab ab ab a a ab ab ab a ab a ab a ab a a ab ab ab ab ab ab ab ab a ab a a a a a a a ab a ab ab a a ab ab ab a ab a
*HyS0001.8723314 D2.15 a ab ab a ab a ab a a ab a ab a a ab a a a a a ab a a ab a ab ab a ab a a a a a a ab ab a a a ab ab a a ab ab ab ab a a ab ab ab a ab a ab a ab a a ab ab ab ab ab ab ab ab a ab a a a a a a a ab a ab ab a a ab ab ab a ab a
*HyS0001.8730110 D2.15 ab a a ab a ab a ab ab a ab a ab ab a ab ab ab ab ab a ab ab a ab a a ab a ab ab ab ab ab ab a a ab ab ab a a ab ab a a a a ab ab a a a ab a ab a ab a ab ab a a a a a a a a ab a ab ab ab ab ab ab ab a ab a a ab ab a a a ab a ab
*HyS0001.8735159 D2.15 ab a a ab a ab a ab ab a ab a ab ab a ab ab ab ab ab a ab ab a ab a a ab a ab ab ab ab ab ab a a ab ab ab a a ab ab a a a a ab ab a a a ab a ab a ab a ab ab a a a a a a a a ab a ab ab ab ab ab ab ab a ab a a ab ab a a a ab a ab
*HyS0001.8742279 D2.15 ab a a ab a ab a ab ab a ab a ab ab a ab ab ab ab ab a ab ab a ab a a ab a ab ab ab ab ab ab a a ab ab ab a a ab ab a a a a ab ab a a a ab a ab a ab a ab ab a a a a a a a a ab a ab ab ab ab ab ab ab a ab a a ab ab a a a ab a ab
*HyS0001.8753241 D2.15 a ab ab a ab a ab a a ab a ab a a ab a a a a a ab a a ab a ab ab a ab a a a a a a ab ab a a a ab ab a a ab ab ab ab a a ab ab ab a ab a ab a ab a a ab ab ab ab ab ab ab ab a ab a a a a a a a ab a ab ab a a ab ab ab a ab a
*HyS0001.8758498 D2.15 a ab ab a ab a ab a a ab a ab a a ab a a a a a ab a a ab a ab ab a ab a a a a a a ab ab a a a ab ab a a ab ab ab ab a a ab ab ab a ab a ab a ab a a ab ab ab ab ab ab ab ab a ab a a a a a a a ab a ab ab a a ab ab ab a ab a
*HyS0001.8764757 D2.15 a ab ab a ab a ab a a ab a ab a a ab a a a a a ab a a ab a ab ab a ab a a a a a a ab ab a a a ab ab a a ab ab ab ab a a ab ab ab a ab a ab a ab a a ab ab ab ab ab ab ab ab a ab a a a a a a a ab a ab ab a a ab ab ab a ab a
*HyS0001.8770022 D2.15 ab a a ab a ab a ab ab a ab a ab ab a ab ab ab ab ab a ab ab a ab a a ab a ab ab ab ab ab ab a a ab ab ab a a ab ab a a a a ab ab a a a ab a ab a ab a ab ab a a a a a a a a ab a ab ab ab ab ab ab ab a ab a a ab ab a a a ab a ab
*HyS0001.8775638 D2.15 a ab ab a ab a ab a a ab a ab a a ab a a a a a ab a a ab a ab ab a ab a a a a a a ab ab a a a ab ab a a ab ab ab ab a a ab ab ab a ab a ab a ab a a ab ab ab ab ab ab ab ab a ab a a a a a a a ab a ab ab a a ab ab ab a ab a
*HyS0001.8781614 D2.15 a ab ab a ab a ab a a ab a ab a a ab a a a a a ab a a ab a ab ab a ab a a a a a a ab ab a a a ab ab a a ab ab ab ab a a ab ab ab a ab a ab a ab a a ab ab ab ab ab ab ab ab a ab a a a a a a a ab a ab ab a a ab ab ab a ab a
*HyS0001.8788640 D2.15 a ab ab a ab a ab a a ab a ab a a ab a a a a a ab a a ab a ab ab a ab a a a a a a ab ab a a a ab ab a a ab ab ab ab a a ab ab ab a ab a ab a ab a a ab ab ab ab ab ab ab ab a ab a a a a a a a ab a ab ab a a ab ab ab a ab a
*HyS0001.8809129 D2.15 a ab ab a ab a ab a a ab a ab a a ab a a a a a ab a a ab a ab ab a ab a a a a a a ab ab a a a ab ab a a ab ab ab ab a a ab ab ab a ab a ab a ab a a ab ab ab ab ab ab ab ab a ab a a a a a a a ab a ab ab a a ab ab ab a ab a
*HyS0001.8814445 D2.15 a ab ab a ab a ab a a ab a ab a a ab a a a a a ab a a ab a ab ab a ab a a a a a a ab ab a a a ab ab a a ab ab ab ab a a ab ab ab a ab a ab a ab a a ab ab ab ab ab ab ab ab a ab a a a a a a a ab a ab ab a a ab ab ab a ab a
*HyS0001.8822387 D2.15 a ab ab a ab a ab a a ab a ab a a ab a a a a a ab a a ab a ab ab a ab a a a a a a ab ab a a a ab ab a a ab ab ab ab a a ab ab ab a ab a ab a ab a a ab ab ab ab ab ab ab ab a ab a a a a a a a ab a ab ab a a ab ab ab a ab a
*HyS0001.8827424 D2.15 ab a a ab a ab a ab ab a ab a ab ab a ab ab ab ab ab a ab ab a ab a a ab a ab ab ab ab ab ab a a ab ab ab a a ab ab a a a a ab ab a a a ab a ab a ab a ab ab a a a a a a a a ab a ab ab ab ab ab ab ab a ab a a ab ab a a a ab a ab
*HyS0001.8833344 D2.15 a ab ab a ab a ab a a ab a ab a a ab a a a a a ab a a ab a ab ab a ab a a a a a a ab ab a a a ab ab a a ab ab ab ab a a ab ab ab a ab a ab a ab a a ab ab ab ab ab ab ab ab a ab a a a a a a a ab a ab ab a a ab ab ab a ab a
*HyS0001.8838504 D2.15 ab a a ab a ab a ab ab a ab a ab ab a ab ab ab ab ab a ab ab a ab a a ab a ab ab ab ab ab ab a a ab ab ab a a ab ab a a a a ab ab a a a ab a ab a ab a ab ab a a a a a a a a ab a ab ab ab ab ab ab ab a ab a a ab ab a a a ab a ab
*HyS0001.8850707 D2.15 ab a a ab a ab a ab ab a ab a ab ab a ab ab ab ab ab a ab ab a ab a a ab a ab ab ab ab ab ab a a ab ab ab a a ab ab a a a a ab ab a a a ab a ab a ab a ab ab a a a a a a a a ab a ab ab ab ab ab ab ab a ab a a ab ab a a a ab a ab
*HyS0001.8856485 D2.15 a ab ab a ab a ab a a ab a ab a a ab a a a a a ab a a ab a ab ab a ab a a a a a a ab ab a a a ab ab a a ab ab ab ab a a ab ab ab a ab a ab a ab a a ab ab ab ab ab ab ab ab a ab a a a a a a a ab a ab ab a a ab ab ab a ab a
*HyS0001.8861860 D2.15 a ab ab a ab a ab a a ab a ab a a ab a a a a a ab a a ab a ab ab a ab a a a a a a ab a ab a a ab ab a a ab ab ab ab a a ab ab ab a ab a ab a ab a a ab ab ab ab ab ab ab ab a ab a a a a a a a ab a ab ab a a ab ab ab a ab a
*HyS0001.8868456 D2.15 ab a a ab a ab a ab ab a ab a ab ab a ab ab ab ab ab a ab ab a ab a a ab a ab ab ab ab ab ab a ab a ab ab a a ab ab a a a a ab ab a a a ab a ab a ab a ab ab a a a a a a a a ab a ab ab ab ab ab ab ab a ab a a ab ab a a a ab a ab
*HyS0001.8873498 D2.15 ab a a ab a ab a ab ab a ab a ab ab a ab ab ab ab ab a ab ab a ab a a ab a ab ab ab ab ab ab a ab a ab ab a a ab ab a a a a ab ab a a a ab a ab a ab a ab ab a a a a a a a a ab a ab ab ab ab ab ab ab a ab a a ab ab a a a ab a ab
*HyS0001.8878553 D2.15 ab a a ab a ab a ab ab a ab a ab ab a ab ab ab ab ab a ab ab a ab a a ab a ab ab ab ab ab ab a ab a ab ab a a ab ab a a a a ab ab a a a ab a ab a ab a ab ab a a a a a a a a ab a ab ab ab ab ab ab ab a ab a a ab ab a a a ab a ab
*HyS0001.8886135 D2.15 ab a a ab a ab a ab ab a ab a ab ab a ab ab ab ab ab a ab ab a ab a a ab a ab ab ab ab ab ab a ab a ab ab a a ab ab a a a a ab ab a a a ab a ab a ab a ab ab a a a a a a a a ab a ab ab ab ab ab ab ab a ab a a ab ab a a a ab a ab
*HyS0001.8899292 D2.15 ab a a ab a ab a ab ab a ab a ab ab a ab ab ab ab ab a ab ab a ab a a ab a ab ab ab ab ab ab a ab a ab ab a a ab ab a a a a ab ab a a a ab a ab a ab a ab ab a a a a a a a a ab a ab ab ab ab ab ab ab a ab a a ab ab a a a ab a ab
*HyS0001.8906205 D2.15 ab a a ab a ab a ab ab a ab a ab ab a ab ab ab ab ab a ab ab a ab a a ab a ab ab ab ab ab ab a ab a ab ab a a ab ab a a a a ab ab a a a ab a ab a ab a ab ab a a a a a a a a ab a ab ab ab ab ab ab ab a ab a a ab ab a a a ab a ab
*HyS0001.8912419 D2.15 a ab ab a ab a ab a a ab a ab a a ab a a a a a ab a a ab a ab ab a ab a a a a a a ab a ab a a ab ab a a ab ab ab ab a a ab ab ab a ab a ab a ab a a ab ab ab ab ab ab ab ab a ab a a a a a a a ab a ab ab a a ab ab ab a ab a
*HyS0001.8921052 D2.15 a ab ab a ab a ab a a ab a ab a a ab a a a a a ab a a ab a ab ab a ab a a a a a a ab a ab a a ab ab a a ab ab ab ab a a ab ab ab a ab a ab a ab a a ab ab ab ab ab ab ab ab a ab a a a a a a a ab a ab ab a a ab ab ab a ab a
*HyS0001.8941350 D2.15 ab a a ab a ab a ab ab a ab a ab ab a ab ab ab ab ab a ab ab a ab a a ab a ab ab ab ab ab ab a ab a ab ab a a ab ab a a a a ab ab a a a ab a ab a ab a ab ab a a a a a a a a ab a ab ab ab ab ab ab ab a ab a a ab ab a a a ab a ab
*HyS0001.8966253 D2.15 a ab ab a ab a ab a a ab a ab a a ab a a a a a ab a a ab a ab ab a ab a a a a a a ab a ab a a ab ab a a ab ab ab ab a a ab ab ab a ab a ab a ab a a ab ab ab ab ab ab ab ab a ab a a a a a a a ab a ab ab a a ab ab ab a ab a
*HyS0001.8974053 D2.15 a ab ab a ab a ab a a ab a ab a a ab a a a a a ab a a ab a ab ab a ab a a a a a a ab a ab a a ab ab a a ab ab ab ab a a ab ab ab a ab a ab a ab a a ab ab ab ab ab ab ab ab a ab a a a a a a a ab a ab ab a a ab ab ab a ab a
*HyS0001.8987122 D2.15 a ab ab a ab a ab a a ab a ab a a ab a a a a a ab a a ab a ab ab a ab a a a a a a ab a ab a a ab ab a a ab ab ab ab a a ab ab ab a ab a ab a ab a a ab ab ab ab ab ab ab ab a ab a a a a a a a ab a ab ab a a ab ab ab a ab a
*HyS0001.8994839 D2.15 ab a a ab a ab a ab ab a ab a ab ab a ab ab ab ab ab a ab ab a ab a a ab a ab ab ab ab ab ab a ab a ab ab a a ab ab a a a a ab ab a a a ab a ab a ab a ab ab a a a a a a a a ab a ab ab ab ab ab ab ab a ab a a ab ab a a a ab a ab
*HyS0001.9001633 D2.15 a ab ab a ab a ab a a ab a ab a a ab a a a a a ab a a ab a ab ab a ab a a a a a a ab a ab a a ab ab a a ab ab ab ab a a ab ab ab a ab a ab a ab a a ab ab ab ab ab ab ab ab a ab a a a a a a a ab a ab ab a a ab ab ab a ab a
*HyS0001.9006641 D2.15 a ab ab a ab a ab a a ab a ab a a ab a a a a a ab a a ab a ab ab a ab a a a a a a ab a ab a a ab ab a a ab ab ab ab a a ab ab ab a ab a ab a ab a a ab ab ab ab ab ab ab ab a ab a a a a a a a ab a ab ab a a ab ab ab a ab a
*HyS0001.9014261 D2.15 a ab ab a ab a ab a a ab a ab a a ab a a a a a ab a a ab a ab ab a ab a a a a a a ab a ab a a ab ab a a ab ab ab ab a a ab ab ab a ab a ab a ab a a ab ab ab ab ab ab ab ab a ab a a a a a a a ab a ab ab a a ab ab ab a ab a
*HyS0001.9023171 D2.15 ab a a ab a ab a ab ab a ab a ab ab a ab ab ab ab ab a ab ab a ab a a ab a ab ab ab ab ab ab a ab a ab ab a a ab ab a a a a ab ab a a a ab a ab a ab a ab ab a a a a a a a a ab a ab ab ab ab ab ab ab a ab a a ab ab a a a ab a ab
*HyS0001.9028508 D2.15 ab a a ab a ab a ab ab a ab a ab ab a ab ab ab ab ab a ab ab a ab a a ab a ab ab ab ab ab ab a ab a ab ab a a ab ab a a a a ab ab a a a ab a ab a ab a ab ab a a a a a a a a ab a ab ab ab ab ab ab ab a ab a a ab ab a a a ab a ab
*HyS0001.9034990 D2.15 a ab ab a ab a ab a a ab a ab a a ab a a a a a ab a a ab a ab ab a ab a a a a a a ab a ab a a ab ab a a ab ab ab ab a a ab ab ab a ab a ab a ab a a ab ab ab ab ab ab ab ab a ab a a a a a a a ab a ab ab a a ab ab ab a ab a
*HyS0001.9041055 D2.15 ab a a ab a ab a ab ab a ab a ab ab a ab ab ab ab ab a ab ab a ab a a ab a ab ab ab ab ab ab a ab a ab ab a a ab ab a a a a ab ab a a a ab a ab a ab a ab ab a a a a a a a a ab a ab ab ab ab ab ab ab a ab a a ab ab a a a ab a ab
*HyS0001.9054327 D2.15 a ab ab a ab a ab a a ab a ab a a ab a a a a a ab a a ab a ab ab a ab a a a a a a ab a ab a a ab ab a a ab ab ab ab a a ab ab ab a ab a ab a ab a a ab ab ab ab ab ab ab ab a ab a a a a a a a ab a ab ab a a ab ab ab a ab a
*HyS0001.9064494 D2.15 a ab ab a ab a ab a a ab a a a a ab a a a a a ab a a ab a ab ab a ab a a a a a a ab a ab a a ab a a a ab ab ab a a a ab ab ab a a a a a ab a a ab a ab a ab ab ab a a ab a a a a a a a ab a ab a a a ab ab ab a ab a
*HyS0001.9078449 D2.15 a ab ab a ab a ab a a ab a ab a a ab a a a a a ab a a ab a ab ab a ab a a a a a a ab a ab a a ab ab a a ab ab ab ab a a ab ab ab a ab a ab a ab a a ab ab ab ab ab ab ab ab a ab a a a a a a a ab a ab ab a a ab ab ab a ab a
*HyS0001.9088542 D2.15 a ab ab a ab a ab a a ab a ab a a ab a a a a a ab a a ab a ab ab a ab a a a a a a ab a ab a a ab ab a a ab ab ab ab a a ab ab ab a ab a ab a ab a a ab ab ab ab ab ab ab ab a ab a a a a a a a ab a ab ab a a ab ab ab a ab a
*HyS0001.9093581 D2.15 a ab ab a ab a ab a a ab a ab a a ab a a a a a ab a a ab a ab ab a ab a a a a a a ab a ab a a ab ab a a ab ab ab ab a a ab ab ab a ab a ab a ab a a ab ab ab ab ab ab ab ab a ab a a a a a a a ab a ab ab a a ab ab ab a ab a
*HyS0001.9110361 D2.15 a ab ab a ab a ab a a ab a ab a a ab a a a a a ab a a ab a ab ab a ab a a a a a a ab a ab a a ab ab a a ab ab ab ab a a ab ab ab a ab a ab a ab a a ab ab ab ab ab ab ab ab a ab a a a a a a a ab a ab ab a a ab ab ab a ab a
*HyS0001.9115383 D2.15 a ab ab a ab a ab a a ab a ab a a ab a a a a a ab a a ab a ab ab a ab a a a a a a ab a ab a a ab ab a a ab ab ab ab a a ab ab ab a ab a ab a ab a a ab ab ab ab ab ab ab ab a ab a a a a a a a ab a ab ab a a ab ab ab a ab a
*HyS0001.9122132 D2.15 a ab ab a ab a ab a a ab a ab a a ab a a a a a ab a a ab a ab ab a ab a a a a a a ab a ab a a ab ab a a ab ab ab ab a a ab ab ab a ab a ab a ab a a ab ab ab ab ab ab ab ab a ab a a a a a a a ab a ab ab a a ab ab ab a ab a
*HyS0001.9128446 D2.15 a ab ab a ab a ab a a ab a ab a a ab a a a a a ab a a ab a ab ab a ab a a a a a a ab a ab a a ab ab a a ab ab ab ab a a ab ab ab a ab a ab a ab a a ab ab ab ab ab ab ab ab a ab a a a a a a a ab a ab ab a a ab ab ab a ab a
*HyS0001.9138295 D2.15 a ab ab a ab a ab a a ab a ab a a ab a a a a a ab a a ab a ab ab a ab a a a a a a ab a ab a a ab ab a a ab ab ab ab a a ab ab ab a ab a ab a ab a a ab ab ab ab ab ab ab ab a ab a a a a a a a ab a ab ab a a ab ab ab a ab a
*HyS0001.9144481 D2.15 ab a a ab a ab a ab ab a ab a ab ab a ab ab ab ab ab a ab ab a ab a a ab a ab ab ab ab ab ab a ab a ab ab a a ab ab a a a a ab ab a a a ab a ab a ab a ab ab a a a a a a a a ab a ab ab ab ab ab ab ab a ab a a ab ab a a a ab a ab
*HyS0001.9153577 D2.15 a ab ab a ab a ab a a ab a ab a a ab a a a a a ab a a ab a ab ab a ab a a a a a a ab a ab a a ab ab a a ab ab ab ab a a ab ab ab a ab a ab a ab a a ab ab ab ab ab ab ab ab a ab a a a a a a a ab a ab ab a a ab ab ab a ab a
*HyS0001.9158914 D2.15 a ab ab a ab a ab a a ab a ab a a ab a a a a a ab a a ab a ab ab a ab a a a a a a ab a ab a a ab ab a a ab ab ab ab a a ab ab ab a ab a ab a ab a a ab ab ab ab ab ab ab ab a ab a a a a a a a ab a ab ab a a ab ab ab a ab a
*HyS0001.9163921 D2.15 a ab ab a ab a ab a a ab a ab a a ab a a a a a ab a a ab a ab ab a ab a a a a a a ab a ab a a ab ab a a ab ab ab ab a a ab ab ab a ab a ab a ab a a ab ab ab ab ab ab ab ab a ab a a a a a a a ab a ab ab a a ab ab ab a ab a
*HyS0001.9173748 D2.15 ab a a ab a ab a ab ab a ab a ab ab a ab ab ab ab ab a ab ab a ab a a ab a ab ab ab ab ab ab a ab a ab ab a a ab ab a a a a ab ab a a a ab a ab a ab a ab ab a a a a a a a a ab a ab ab ab ab ab ab ab a ab a a ab ab a a a ab a ab
*HyS0001.9179619 D2.15 a ab ab a ab a ab a a ab a ab a a ab a a a a a ab a a ab a ab ab a ab a a a a a a ab a ab a a ab ab a a ab ab ab ab a a ab ab ab a ab a ab a ab a a ab ab ab ab ab ab ab ab a ab a a a a a a a ab a ab ab a a ab ab ab a ab a
*HyS0001.9185449 D2.15 a ab ab a ab a ab a a ab a ab a a ab a a a a a ab a a ab a ab ab a ab a a a a a a ab a ab a a ab ab a a ab ab ab ab a a ab ab ab a ab a ab a ab a a ab ab ab ab ab ab ab ab a ab a a a a a a a ab a ab ab a a ab ab ab a ab a
*HyS0001.9194050 D2.15 a ab ab a ab a ab a a ab a ab a a ab a a a a a ab a a ab a ab ab a ab a a a a a a ab a ab a a ab ab a a ab ab ab ab a a ab ab ab a ab a ab a ab a a ab ab ab ab ab ab ab ab a ab a a a a a a a ab a ab ab a a ab ab ab a ab a
*HyS0001.9199143 D2.15 a ab ab a ab a ab a a ab a ab a a ab a a a a a ab a a ab a ab ab a ab a a a a a a ab a ab a a ab ab a a ab ab ab ab a a ab ab ab a ab a ab a ab a a ab ab ab ab ab ab ab ab a ab a a a a a a a ab a ab ab a a ab ab ab a ab a
*HyS0001.9206516 D2.15 a ab ab a ab a ab a a ab a ab a a ab a a a a a ab a a ab a ab ab a ab a a a a a a ab a ab a a ab ab a a ab ab ab ab a a ab ab ab a ab a ab a ab a a ab ab ab ab ab ab ab ab a ab a a a a a a a ab a ab ab a a ab ab ab a ab a
*HyS0001.9212938 D2.15 a ab ab a ab a ab a a ab a ab a a ab a a a a a ab a a ab a ab ab a ab a a a a a a ab a ab a a ab ab a a ab ab ab ab a a ab ab ab a ab a ab a ab a a ab ab ab ab ab ab ab ab a ab a a a a a a a ab a ab ab a a ab ab ab a ab a
*HyS0001.9222718 D2.15 ab a a ab a ab a ab ab a ab a ab ab a ab ab ab ab ab a ab ab a ab a a ab a ab ab ab ab ab ab a ab a ab ab a a ab ab a a a a ab ab a a a ab a ab a ab a ab ab a a a a a a a a ab a ab ab ab ab ab ab ab a ab a a ab ab a a a ab a ab
*HyS0001.9230234 D2.15 a ab ab a ab a ab a a ab a ab a a ab a a a a a ab a a ab a ab ab a ab a a a a a a ab a ab a a ab ab a a ab ab ab ab a a ab ab ab a ab a ab a ab a a ab ab ab ab ab ab ab ab a ab a a a a a a a ab a ab ab a a ab ab ab a ab a
*HyS0001.9236312 D2.15 ab a a ab a ab a ab ab a ab a ab ab a ab ab ab ab ab a ab ab a ab a a ab a ab ab ab ab ab ab a ab a ab ab a a ab ab a a a a ab ab a a a ab a ab a ab a ab ab a a a a a a a a ab a ab ab ab ab ab ab ab a ab a a ab ab a a a ab a ab
*HyS0001.9242896 D2.15 a ab ab a ab a ab a a ab a ab a a ab a a a a a ab a a ab a ab ab a ab a a a a a a ab a ab a a ab ab a a ab ab ab ab a a ab ab ab a ab a ab a ab a a ab ab ab ab ab ab ab ab a ab a a a a a a a ab a ab ab a a ab ab ab a ab a
*HyS0001.9247900 D2.15 a ab ab a ab a ab a a ab a ab a a ab a a a a a ab a a ab a ab ab a ab a a a a a a ab a ab a a ab ab a a ab ab ab ab a a ab ab ab a ab a ab a ab a a ab ab ab ab ab ab ab ab a ab a a a a a a a ab a ab ab a a ab ab ab a ab a
*HyS0001.9257789 D2.15 a ab ab a ab a ab a a ab a ab a a ab a a a a a ab a a ab a ab ab a ab a a a a a a ab a ab a a ab ab a a ab ab ab ab a a ab ab ab a ab a ab a ab a a ab ab ab ab ab ab ab ab a ab a a a a a a a ab a ab ab a a ab ab ab a ab a
*HyS0001.9263352 D2.15 ab a a ab a ab a ab ab a ab a ab ab a ab ab ab ab ab a ab ab a ab a a ab a ab ab ab ab ab ab a ab a ab ab a a ab ab a a a a ab ab a a a ab a ab a ab a ab ab a a a a a a a a ab a ab ab ab ab ab ab ab a ab a a ab ab a a a ab a ab
*HyS0001.9268715 D2.15 a ab ab a ab a ab a a ab a ab a a ab a a a a a ab a a ab a ab ab a ab a a a a a a ab a ab a a ab ab a a ab ab ab ab a a ab ab ab a ab a ab a ab a a ab ab ab ab ab ab ab ab a ab a a a a a a a ab a ab ab a a ab ab ab a ab a
*HyS0001.9274272 D2.15 a ab ab a ab a ab a a ab a ab a a ab a a a a a ab a a ab a ab ab a ab a a a a a a ab a ab a a ab ab a a ab ab ab ab a a ab ab ab a ab a ab a ab a a ab ab ab ab ab ab ab ab a ab a a a a a a a ab a ab ab a a ab ab ab a ab a
*HyS0001.9279642 D2.15 a ab ab a ab a ab a a ab a ab a a ab a a a a a ab a a ab a ab ab a ab a a a a a a ab a ab a a ab ab a a ab ab ab ab a a ab ab ab a ab a ab a ab a a ab ab ab ab ab ab ab ab a ab a a a a a a a ab a ab ab a a ab ab ab a ab a
*HyS0001.9284673 D2.15 a ab ab a ab a ab a a ab a ab a a ab a a a a a ab a a ab a ab ab a ab a a a a a a ab a ab a a ab ab a a ab ab ab ab a a ab ab ab a ab a ab a ab a a ab ab ab ab ab ab ab ab a ab a a a a a a a ab a ab ab a a ab ab ab a ab a
*HyS0001.9302324 D2.15 a ab ab a ab a ab a a ab a ab a a ab a a a a a ab a a ab a ab ab a ab a a a a a a ab a ab a a ab ab a a ab ab ab ab a a ab ab ab a ab a ab a ab a a ab ab ab ab ab ab ab ab a ab a a a a a a a ab a ab ab a a ab ab ab a ab a
*HyS0001.9308049 D2.15 ab a a ab a ab a ab ab a ab a ab ab a ab ab ab ab ab a ab ab a ab a a ab a ab ab ab ab ab ab a ab a ab ab a a ab ab a a a a ab ab a a a ab a ab a ab a ab ab a a a a a a a a ab a ab ab ab ab ab ab ab a ab a a ab ab a a a ab a ab
*HyS0001.9313460 D2.15 a ab ab a ab a ab a a ab a ab a a ab a a a a a ab a a ab a ab ab a ab a a a a a a ab a ab a a ab ab a a ab ab ab ab a a ab ab ab a ab a ab a ab a a ab ab ab ab ab ab ab ab a ab a a a a a a a ab a ab ab a a ab ab ab a ab a
*HyS0001.9319940 D2.15 ab a a ab a ab a ab ab a ab a ab ab a ab ab ab ab ab a ab ab a ab a a ab a ab ab ab ab ab ab a ab a ab ab a a ab ab a a a a ab ab a a a ab a ab a ab a ab ab a a a a a a a a ab a ab ab ab ab ab ab ab a ab a a ab ab a a a ab a ab
*HyS0001.9325173 D2.15 ab a a ab a ab a ab ab a ab a ab ab a ab ab ab ab ab a ab ab a ab a a ab a ab ab ab ab ab ab a ab a ab ab a a ab ab a a a a ab ab a a a ab a ab a ab a ab ab a a a a a a a a ab a ab ab ab ab ab ab ab a ab a a ab ab a a a ab a ab
*HyS0001.9330455 D2.15 ab a a ab a ab a ab ab a ab a ab ab a ab ab ab ab ab a ab ab a ab a a ab a ab ab ab ab ab ab a ab a ab ab a a ab ab a a a a ab ab a a a ab a ab a ab a ab ab a a a a a a a a ab a ab ab ab ab ab ab ab a ab a a ab ab a a a ab a ab
*HyS0001.9338223 D2.15 ab a a ab a ab a ab ab a ab a ab ab a ab ab ab ab ab a ab ab a ab a a ab a ab ab ab ab ab ab a ab a ab ab a a ab ab a a a a ab ab a a a ab a ab a ab a ab ab a a a a a a a a ab a ab ab ab ab ab ab ab a ab a a ab ab a a a ab a ab
*HyS0001.9343299 D2.15 a ab ab a ab a ab a a ab a ab a a ab a a a a a ab a a ab a ab ab a ab a a a a a a ab a ab a a ab ab a a ab ab ab ab a a ab ab ab a ab a ab a ab a a ab ab ab ab ab ab ab ab a ab a a a a a a a ab a ab ab a a ab ab ab a ab a
*HyS0001.9348395 D2.15 a ab ab a ab a ab a a ab a ab a a ab a a a a a ab a a ab a ab ab a ab a a a a a a ab a ab a a ab ab a a ab ab ab ab a a ab ab ab a ab a ab a ab a a ab ab ab ab ab ab ab ab a ab a a a a a a a ab a ab ab a a ab ab ab a ab a
*HyS0001.9363964 D2.15 a ab ab a ab a ab a a ab a ab a a ab a a a a a ab a a ab a ab ab a ab a a a a a a ab a ab a a ab ab a a ab ab ab ab a a ab ab ab a ab a ab a ab a a ab ab ab ab ab ab ab ab a ab a a a a a a a ab a ab ab a a ab ab ab a ab a
*HyS0001.9369173 D2.15 ab a a ab a ab a ab ab a ab a ab ab a ab ab ab ab ab a ab ab a ab a a ab a ab ab ab ab ab ab a ab a ab ab a a ab ab a a a a ab ab a a a ab a ab a ab a ab ab a a a a a a a a ab a ab ab ab ab ab ab ab a ab a a ab ab a a a ab a ab
*HyS0001.9374735 D2.15 a ab ab a ab a ab a a ab a ab a a ab a a a a a ab a a ab a ab ab a ab a a a a a a ab a ab a a ab ab a a ab ab ab ab a a ab ab ab a ab a ab a ab a a ab ab ab ab ab ab ab ab a ab a a a a a a a ab a ab ab a a ab ab ab a ab a
*HyS0001.9379884 D2.15 ab a a ab a ab a ab ab a ab a ab ab a ab ab ab ab ab a ab ab a ab a a ab a ab ab ab ab ab ab a ab a ab ab a a ab ab a a a a ab ab a a a ab a ab a ab a ab ab a a a a a a a a ab a ab ab ab ab ab ab ab a ab a a ab ab a a a ab a ab
*HyS0001.9385245 D2.15 ab a a ab a ab a ab ab a ab a ab ab a ab ab ab ab ab a ab ab a ab a a ab a ab ab ab ab ab ab a ab a ab ab a a ab ab a a a a ab ab a a a ab a ab a ab a ab ab a a a a a a a a ab a ab ab ab ab ab ab ab a ab a a ab ab a a a ab a ab
*HyS0001.9390521 D2.15 ab a a ab a ab a ab ab a ab a ab ab a ab ab ab ab ab a ab ab a ab a a ab a ab ab ab ab ab ab a ab a ab ab a a ab ab a a a a ab ab a a a ab a ab a ab a ab ab a a a a a a a a ab a ab ab ab ab ab ab ab a ab a a ab ab a a a ab a ab
*HyS0001.9400831 D2.15 ab a a ab a ab a ab ab a ab a ab ab a ab ab ab ab ab a ab ab a ab a a ab a ab ab ab ab ab ab a ab a ab ab a a ab ab a a a a ab ab a a a ab a ab a ab a ab ab a a a a a a a a ab a ab ab ab ab ab ab ab a ab a a ab ab a a a ab a ab
*HyS0001.9406588 D2.15 ab a a ab a ab a ab ab a ab a ab ab a ab ab ab ab ab a ab ab a ab a a ab a ab ab ab ab ab ab a ab a ab ab a a ab ab a a a a ab ab a a a ab a ab a ab a ab ab a a a a a a a a ab a ab ab ab ab ab ab ab a ab a a ab ab a a a ab a ab
*HyS0001.9411683 D2.15 a ab ab a ab a ab a a ab a ab a a ab a a a a a ab a a ab a ab ab a ab a a a a a a ab a ab a a ab ab a a ab ab ab ab a a ab ab ab a ab a ab a ab a a ab ab ab ab ab ab ab ab a ab a a a a a a a ab a ab ab a a ab ab ab a ab a
*HyS0001.9416750 D2.15 a ab ab a ab a ab a a ab a ab a a ab a a a a a ab a a ab a ab ab a ab a a a a a a ab a ab a a ab ab a a ab ab ab ab a a ab ab ab a ab a ab a ab a a ab ab ab ab ab ab ab ab a ab a a a a a a a ab a ab ab a a ab ab ab a ab a
*HyS0001.9421929 D2.15 a ab ab a ab a ab a a ab a ab a a ab a a a a a ab a a ab a ab ab a ab a a a a a a ab a ab a a ab ab a a ab ab ab ab a a ab ab ab a ab a ab a ab a a ab ab ab ab ab ab ab ab a ab a a a a a a a ab a ab ab a a ab ab ab a ab a
*HyS0001.9427348 D2.15 a ab ab a ab a ab a a ab a ab a a ab a a a a a ab a a ab a ab ab a ab a a a a a a ab a ab a a ab ab a a ab ab ab ab a a ab ab ab a ab a ab a ab a a ab ab ab ab ab ab ab ab a ab a a a a a a a ab a ab ab a a ab ab ab a ab a
*HyS0001.9432491 D2.15 a ab ab a ab a ab a a ab a ab a a ab a a a a a ab a a ab a ab ab a ab a a a a a a ab a ab a a ab ab a a ab ab ab ab a a ab ab ab a ab a ab a ab a a ab ab ab ab ab ab ab ab a ab a a a a a a a ab a ab ab a a ab ab ab a ab a
*HyS0001.9437598 D2.15 a ab ab a ab a ab a a ab a ab a a ab a a a a a ab a a ab a ab ab a ab a a a a a a ab a ab a a ab ab a a ab ab ab ab a a ab ab ab a ab a ab a ab a a ab ab ab ab ab ab ab ab a ab a a a a a a a ab a ab ab a a ab ab ab a ab a
*HyS0001.9442736 D2.15 a ab ab a ab a ab a a ab a ab a a ab a a a a a ab a a ab a ab ab a ab a a a a a a ab a ab a a ab ab a a ab ab ab ab a a ab ab ab a ab a ab a ab a a ab ab ab ab ab ab ab ab a ab a a a a a a a ab a ab ab a a ab ab ab a ab a
*HyS0001.9447754 D2.15 ab a a ab a ab a ab ab a ab a ab ab a ab ab ab ab ab a ab ab a ab a a ab a ab ab ab ab ab ab a ab a ab ab a a ab ab a a a a ab ab a a a ab a ab a ab a ab ab a a a a a a a a ab a ab ab ab ab ab ab ab a ab a a ab ab a a a ab a ab
*HyS0001.9455208 D2.15 ab a a ab a ab a ab ab a ab a ab ab a ab ab ab ab ab a ab ab a ab a a ab a ab ab ab ab ab ab a ab a ab ab a a ab ab a a a a ab ab a a a ab a ab a ab a ab ab a a a a a a a a ab a ab ab ab ab ab ab ab a ab a a ab ab a a a ab a ab
*HyS0001.9460283 D2.15 ab a a ab a ab a ab ab a ab a ab ab a ab ab ab ab ab a ab ab a ab a a ab a ab ab ab ab ab ab a ab a ab ab a a ab ab a a a a ab ab a a a ab a ab a ab a ab ab a a a a a a a a ab a ab ab ab ab ab ab ab a ab a a ab ab a a a ab a ab
*HyS0001.9466054 D2.15 ab a a ab a ab a ab ab a ab a ab ab a ab ab ab ab ab a ab ab a ab a a ab a ab ab ab ab ab ab a ab a ab ab a a ab ab a a a a ab ab a a a ab a ab a ab a ab ab a a a a a a a a ab a ab ab ab ab ab ab ab a ab a a ab ab a a a ab a ab
*HyS0001.9471056 D2.15 ab a a ab a ab a ab ab a ab a ab ab a ab ab ab ab ab a ab ab a ab a a ab a ab ab ab ab ab ab a ab a ab ab a a ab ab a a a a ab ab a a a ab a ab a ab a ab ab a a a a a a a a ab a ab ab ab ab ab ab ab a ab a a ab ab a a a ab a ab
*HyS0001.9481227 D2.15 ab a a ab a ab a ab ab a ab a ab ab a ab ab ab ab ab a ab ab a ab a a ab a ab ab ab ab ab ab a ab a ab ab a a ab ab a a a a ab ab a a a ab a ab a ab a ab ab a a a a a a a a ab a ab ab ab ab ab ab ab a ab a a ab ab a a a ab a ab
*HyS0001.9487809 D2.15 ab a a ab a ab a ab ab a ab a ab ab a ab ab ab ab ab a ab ab a ab a a ab a ab ab ab ab ab ab a ab a ab ab a a ab ab a a a a ab ab a a a ab a ab a ab a ab ab a a a a a a a a ab a ab ab ab ab ab ab ab a ab a a ab ab a a a ab a ab
*HyS0001.9496480 D2.15 a ab ab a ab a ab a a ab a ab a a ab a a a a a ab a a ab a ab ab a ab a a a a a a ab a ab a a ab ab a a ab ab ab ab a a ab ab ab a ab a ab a ab a a ab ab ab ab ab ab ab ab a ab a a a a a a a ab a ab ab a a ab ab ab a ab a
*HyS0001.9501652 D2.15 a ab ab a ab a ab a a ab a ab a a ab a a a a a ab a a ab a ab ab a ab a a a a a a ab a ab a a ab ab a a ab ab ab ab a a ab ab ab a ab a ab a ab a a ab ab ab ab ab ab ab ab a ab a a a a a a a ab a ab ab a a ab ab ab a ab a
*HyS0001.9506693 D2.15 a ab ab a ab a ab a a ab a ab a a ab a a a a a ab a a ab a ab ab a ab a a a a a a ab a ab a a ab ab a a ab ab ab ab a a ab ab ab a ab a ab a ab a a ab ab ab ab ab ab ab ab a ab a a a a a a a ab a ab ab a a ab ab ab a ab a
*HyS0001.9512325 D2.15 ab a a ab a ab a ab ab a ab a ab ab a ab ab ab ab ab a ab ab a ab a a ab a ab ab ab ab ab ab a ab a ab ab a a ab ab a a a a ab ab a a a ab a ab a ab a ab ab a a a a a a a a ab a ab ab ab ab ab ab ab a ab a a ab ab a a a ab a ab
*HyS0001.9520013 D2.15 ab a a ab a ab a ab ab a ab a ab ab a ab ab ab ab ab a ab ab a ab a a ab a ab ab ab ab ab ab a ab a ab ab a a ab ab a a a a ab ab a a a ab a ab a ab a ab ab a a a a a a a a ab a ab ab ab ab ab ab ab a ab a a ab ab a a a ab a ab
*HyS0001.9526062 D2.15 a ab ab a ab a ab a a ab a ab a a ab a a a a a ab a a ab a ab ab a ab a a a a a a ab a ab a a ab ab a a ab ab ab ab a a ab ab ab a ab a ab a ab a a ab ab ab ab ab ab ab ab a ab a a a a a a a ab a ab ab a a ab ab ab a ab a
*HyS0001.9531415 D2.15 a ab ab a ab a ab a a ab a ab a a ab a a a a a ab a a ab a ab ab a ab a a a a a a ab a ab a a ab ab a a ab ab ab ab a a ab ab ab a ab a ab a ab a a ab ab ab ab ab ab ab ab a ab a a a a a a a ab a ab ab a a ab ab ab a ab a
*HyS0001.9536562 D2.15 ab a a ab a ab a ab ab a ab a ab ab a ab ab ab ab ab a ab ab a ab a a ab a ab ab ab ab ab ab a ab a ab ab a a ab ab a a a a ab ab a a a ab a ab a ab a ab ab a a a a a a a a ab a ab ab ab ab ab ab ab a ab a a ab ab a a a ab a ab
*HyS0001.9541788 D2.15 ab a a ab a ab a ab ab a ab a ab ab a ab ab ab ab ab a ab ab a ab a a ab a ab ab ab ab ab ab a ab a ab ab a a ab ab a a a a ab ab a a a ab a ab a ab a ab ab a a a a a a a a ab a ab ab ab ab ab ab ab a ab a a ab ab a a a ab a ab
*HyS0001.9547308 D2.15 a ab ab a ab a ab a a ab a ab a a ab a a a a a ab a a ab a ab ab a ab a a a a a a ab a ab a a ab ab a a ab ab ab ab a a ab ab ab a ab a ab a ab a a ab ab ab ab ab ab ab ab a ab a a a a a a a ab a ab ab a a ab ab ab a ab a
*HyS0001.9552587 D2.15 a ab ab a ab a ab a a ab a ab a a ab a a a a a ab a a ab a ab ab a ab a a a a a a ab a ab a a ab ab a a ab ab ab ab a a ab ab ab a ab a ab a ab a a ab ab ab ab ab ab ab ab a ab a a a a a a a ab a ab ab a a ab ab ab a ab a
*HyS0001.9557787 D2.15 ab a a ab a ab a ab ab a ab a ab ab a ab ab ab ab ab a ab ab a ab a a ab a ab ab ab ab ab ab a ab a ab ab a a ab ab a a a a ab ab a a a ab a ab a ab a ab ab a a a a a a a a ab a ab ab ab ab ab ab ab a ab a a ab ab a a a ab a ab
*HyS0001.9582552 D2.15 a ab ab a ab a ab a a ab a ab a a ab a a a a a ab a a ab a ab ab a ab a a a a a a ab a ab a a ab ab a a ab ab ab ab a a ab ab ab a ab a ab a ab a a ab ab ab ab ab ab ab ab a ab a a a a a a a ab a ab ab a a ab ab ab a ab a
*HyS0001.9588491 D2.15 a ab ab a ab a ab a a ab a ab a a ab a a a a a ab a a ab a ab ab a ab a a a a a a ab a ab a a ab ab a a ab ab ab ab a a ab ab ab a ab a ab a ab a a ab ab ab ab ab ab ab ab a ab a a a a a a a ab a ab ab a a ab ab ab a ab a
*HyS0001.9594136 D2.15 a ab ab a ab a ab a a ab a ab a a ab a a a a a ab a a ab a ab ab a ab a a a a a a ab a ab a a ab ab a a ab ab ab ab a a ab ab ab a ab a ab a ab a a ab ab ab ab ab ab ab ab a ab a a a a a a a ab a ab ab a a ab ab ab a ab a
*HyS0001.9599402 D2.15 ab a a ab a ab a ab ab a ab a ab ab a ab ab ab ab ab a ab ab a ab a a ab a ab ab ab ab ab ab a ab a ab ab a a ab ab a a a a ab ab a a a ab a ab a ab a ab ab a a a a a a a a ab a ab ab ab ab ab ab ab a ab a a ab ab a a a ab a ab
*HyS0001.9606241 D2.15 a ab ab a ab a ab a a ab a ab a a ab a a a a a ab a a ab a ab ab a ab a a a a a a ab a ab a a ab ab a a ab ab ab ab a a ab ab ab a ab a ab a ab a a ab ab ab ab ab ab ab ab a ab a a a a a a a ab a ab ab a a ab ab ab a ab a
*HyS0001.9615460 D2.15 a ab ab a ab a ab a a ab a ab a a ab a a a a a ab a a ab a ab ab a ab a a a a a a ab a ab a a ab ab a a ab ab ab ab a a ab ab ab a ab a ab a ab a a ab ab ab ab ab ab ab ab a ab a a a a a a a ab a ab ab a a ab ab ab a ab a
*HyS0001.9621987 D2.15 a ab ab a ab a ab a a ab a ab a a ab a a a a a ab a a ab a ab ab a ab a a a a a a ab a ab a a ab ab a a ab ab ab ab a a ab ab ab a ab a ab a ab a a ab ab ab ab ab ab ab ab a ab a a a a a a a ab a ab ab a a ab ab ab a ab a
*HyS0001.9628521 D2.15 a ab ab a ab a ab a a ab a ab a a ab a a a a a ab a a ab a ab ab a ab a a a a a a ab a ab a a ab ab a a ab ab ab ab a a ab ab ab a ab a ab a ab a a ab ab ab ab ab ab ab ab a ab a a a a a a a ab a ab ab a a ab ab ab a ab a
*HyS0001.9638127 D2.15 a ab ab a ab a ab a a ab a ab a a ab a a a a a ab a a ab a ab ab a ab a a a a a a ab a ab a a ab ab a a ab ab ab ab a a ab ab ab a ab a ab a ab a a ab ab ab ab ab ab ab ab a ab a a a a a a a ab a ab ab a a ab ab ab a ab a
*HyS0001.9679507 D2.15 a ab ab a ab a ab a a ab a ab a a ab a a a a a ab a a ab a ab ab a ab a a a a a a ab a ab a a ab ab a a ab ab ab ab a a ab ab ab a ab a ab a ab a a ab ab ab ab ab ab ab ab a ab a a a a a a a ab a ab ab a a ab ab ab a ab a
*HyS0001.9684982 D2.15 a ab ab a ab a ab a a ab a ab a a ab a a a a a ab a a ab a ab ab a ab a a a a a a ab a ab a a ab ab a a ab ab ab ab a a ab ab ab a ab a ab a ab a a ab ab ab ab ab ab ab ab a ab a a a a a a a ab a ab ab a a ab ab ab a ab a
*HyS0001.9691392 D2.15 a ab ab a ab a ab a a ab a ab a a ab a a a a a ab a a ab a ab ab a ab a a a a a a ab a ab a a ab ab a a ab ab ab ab a a ab ab ab a ab a ab a ab a a ab ab ab ab ab ab ab ab a ab a a a a a a a ab a ab ab a a ab ab ab a ab a
*HyS0001.9696672 D2.15 ab a a ab a ab a ab ab a ab a ab ab a ab ab ab ab ab a ab ab a ab a a ab a ab ab ab ab ab ab a ab a ab ab a a ab ab a a a a ab ab a a a ab a ab a ab a ab ab a a a a a a a a ab a ab ab ab ab ab ab ab a ab a a ab ab a a a ab a ab
*HyS0001.9704247 D2.15 a ab ab a ab a ab a a ab a ab a a ab a a a a a ab a a ab a ab ab a ab a a a a a a ab a ab a a ab ab a a ab ab ab ab a a ab ab ab a ab a ab a ab a a ab ab ab ab ab ab ab ab a ab a a a a a a a ab a ab ab a a ab ab ab a ab a
*HyS0001.9709636 D2.15 a ab ab a ab a ab a a ab a ab a a ab a a a a a ab a a ab a ab ab a ab a a a a a a ab a ab a a ab ab a a ab ab ab ab a a ab ab ab a ab a ab a ab a a ab ab ab ab ab ab ab ab a ab a a a a a a a ab a ab ab a a ab ab ab a ab a
*HyS0001.9714730 D2.15 a ab ab a ab a ab a a ab a ab a a ab a a a a a ab a a ab a ab ab a ab a a a a a a ab a ab a a ab ab a a ab ab ab ab a a ab ab ab a ab a ab a ab a a ab ab ab ab ab ab ab ab a ab a a a a a a a ab a ab ab a a ab ab ab a ab a
*HyS0001.9721811 D2.15 ab a a ab a ab a ab ab a ab a ab ab a ab ab ab ab ab a ab ab a ab a a ab a ab ab ab ab ab ab a ab a ab ab a a ab ab a a a a ab ab a a a ab a ab a ab a ab ab a a a a a a a a ab a ab ab ab ab ab ab ab a ab a a ab ab a a a ab a ab
*HyS0001.9727014 D2.15 ab a a ab a ab a ab ab a ab a ab ab a ab ab ab ab ab a ab ab a ab a a ab a ab ab ab ab ab ab a ab a ab ab a a ab ab a a a a ab ab a a a ab a ab a ab a ab ab a a a a a a a a ab a ab ab ab ab ab ab ab a ab a a ab ab a a a ab a ab
*HyS0001.9735971 D2.15 ab a a ab a ab a ab ab a ab a ab ab a ab ab ab ab ab a ab ab a ab a a ab a ab ab ab ab ab ab a ab a ab ab a a ab ab a a a a ab ab a a a ab a ab a ab a ab ab a a a a a a a a ab a ab ab ab ab ab ab ab a ab a a ab ab a a a ab a ab
*HyS0001.9743424 D2.15 a ab ab a ab a ab a a ab a ab a a ab a a a a a ab a a ab a ab ab a ab a a a a a a ab a ab a a ab ab a a ab ab ab ab a a ab ab ab a ab a ab a ab a a ab ab ab ab ab ab ab ab a ab a a a a a a a ab a ab ab a a ab ab ab a ab a
*HyS0001.9750744 D2.15 ab a a ab a ab a ab ab a ab a ab ab a ab ab ab ab ab a ab ab a ab a a ab a ab ab ab ab ab ab a ab a ab ab a a ab ab a a a a ab ab a a a ab a ab a ab a ab ab a a a a a a a a ab a ab ab ab ab ab ab ab a ab a a ab ab a a a ab a ab
*HyS0001.9759189 D2.15 a ab ab a ab a ab a a ab a ab a a ab a a a a a ab a a ab a ab ab a ab a a a a a a ab a ab a a ab ab a a ab ab ab ab a a ab ab ab a ab a ab a ab a a ab ab ab ab ab ab ab ab a ab a a a a a a a ab a ab ab a a ab ab ab a ab a
*HyS0001.9764817 D2.15 a ab ab a ab a ab a a ab a ab a a ab a a a a a ab a a ab a ab ab a ab a a a a a a ab a ab a a ab ab a a ab ab ab ab a a ab ab ab a ab a ab a ab a a ab ab ab ab ab ab ab ab a ab a a a a a a a ab a ab ab a a ab ab ab a ab a
*HyS0001.9770226 D2.15 a ab ab a ab a ab a a ab a ab a a ab a a a a a ab a a ab a ab ab a ab a a a a a a ab a ab a a ab ab a a ab ab ab ab a a ab ab ab a ab a ab a ab a a ab ab ab ab ab ab ab ab a ab a a a a a a a ab a ab ab a a ab ab ab a ab a
*HyS0001.9775248 D2.15 ab a a ab a ab a ab ab a ab a ab ab a ab ab ab ab ab a ab ab a ab a a ab a ab ab ab ab ab ab a ab a ab ab a a ab ab a a a a ab ab a a a ab a ab a ab a ab ab a a a a a a a a ab a ab ab ab ab ab ab ab a ab a a ab ab a a a ab a ab
*HyS0001.9780301 D2.15 a ab ab a ab a ab a a ab a ab a a ab a a a a a ab a a ab a ab ab a ab a a a a a a ab a ab a a ab ab a a ab ab ab ab a a ab ab ab a ab a ab a ab a a ab ab ab ab ab ab ab ab a ab a a a a a a a ab a ab ab a a ab ab ab a ab a
*HyS0001.9787474 D2.15 a ab ab a ab a ab a a ab a ab a a ab a a a a a ab a a ab a ab ab a ab a a a a a a ab a ab a a ab ab a a ab ab ab ab a a ab ab ab a ab a ab a ab a a ab ab ab ab ab ab ab ab a ab a a a a a a a ab a ab ab a a ab ab ab a ab a
*HyS0001.9792482 D2.15 a ab ab a ab a ab a a ab a ab a a ab a a a a a ab a a ab a ab ab a ab a a a a a a ab a ab a a ab ab a a ab ab ab ab a a ab ab ab a ab a ab a ab a a ab ab ab ab ab ab ab ab a ab a a a a a a a ab a ab ab a a ab ab ab a ab a
*HyS0001.9798008 D2.15 a ab ab a ab a ab a a ab a ab a a ab a a a a a ab a a ab a ab ab a ab a a a a a a ab a ab a a ab ab a a ab ab ab ab a a ab ab ab a ab a ab a ab a a ab ab ab ab ab ab ab ab a ab a a a a a a a ab a ab ab a a ab ab ab a ab a
*HyS0001.9807121 D2.15 ab a a ab a ab a ab ab a ab a ab ab a ab ab ab ab ab a ab ab a ab a a ab a ab ab ab ab ab ab a ab a ab ab a a ab ab a a a a ab ab a a a ab a ab a ab a ab ab a a a a a a a a ab a ab ab ab ab ab ab ab a ab a a ab ab a a a ab a ab
*HyS0001.9814047 D2.15 ab a a ab a ab a ab ab a ab a ab ab a ab ab ab ab ab a ab ab a ab a a ab a ab ab ab ab ab ab a ab a ab ab a a ab ab a a a a ab ab a a a ab a ab a ab a ab ab a a a a a a a a ab a ab ab ab ab ab ab ab a ab a a ab ab a a a ab a ab
*HyS0001.9851335 D2.15 a ab ab a ab a ab a a ab a ab a a ab a a a a a ab a a ab a ab ab a ab a a a a a a ab a ab a a ab ab a a ab ab ab ab a a ab ab ab a ab a ab a ab a a ab ab ab ab ab ab ab ab a ab a a a a a a a ab a ab ab a a ab ab ab a ab a
*HyS0001.9906408 D2.15 a ab ab a ab a ab a a ab a ab a a ab a a a a a ab a a ab a ab ab a ab a a a a a a ab a ab a a ab ab a a ab ab ab ab a a ab ab ab a ab a ab a ab a a ab ab ab ab ab ab ab ab a ab a a a a a a a ab a ab ab a a ab ab ab a ab a
*HyS0001.9915193 D2.15 a ab ab a ab a ab a a ab a ab a a ab a a a a a ab a a ab a ab ab a ab a a a a a a ab a ab a a ab ab a a ab ab ab ab a a ab ab ab a ab a ab a ab a a ab ab ab ab ab ab ab ab a ab a a a a a a a ab a ab ab a a ab ab ab a ab a
*HyS0001.9944002 D2.15 ab a a ab a ab a ab ab a ab a ab ab a ab ab ab ab ab a ab ab a ab a a ab a ab ab ab ab ab ab a ab a ab ab a a ab ab a a a a ab ab a a a ab a ab a ab a ab ab a a a a a a a a ab a ab ab ab ab ab ab ab a ab a a ab ab a a a ab a ab
*HyS0001.9953569 D2.15 ab a a ab a ab a ab ab a ab a ab ab a ab ab ab ab ab a ab ab a ab a a ab a ab ab ab ab ab ab a ab a ab ab a a ab ab a a a a ab ab a a a ab a ab a ab a ab ab a a a a a a a a ab a ab ab ab ab ab ab ab a ab a a ab ab a a a ab a ab
*HyS0001.9964788 D2.15 a ab ab a ab a ab a a ab a ab a a ab a a a a a ab a a ab a ab ab a ab a a a a a a ab a ab a a ab ab a a ab ab ab ab a a ab ab ab a ab a ab a ab a a ab ab ab ab ab ab ab ab a ab a a a a a a a ab a ab ab a a ab ab ab a ab a
*HyS0001.9972258 D2.15 a ab ab a ab a ab a a ab a ab a a ab a a a a a ab a a ab a ab ab a ab a a a a a a ab a ab a a ab ab a a ab ab ab ab a a ab ab ab a ab a ab a ab a a ab ab ab ab ab ab ab ab a ab a a a a a a a ab a ab ab a a ab ab ab a ab a
*HyS0001.9977483 D2.15 a ab ab a ab a ab a a ab a ab a a ab a a a a a ab a a ab a ab ab a ab a a a a a a ab a ab a a ab ab a a ab ab ab ab a a ab ab ab a ab a ab a ab a a ab ab ab ab ab ab ab ab a ab a a a a a a a ab a ab ab a a ab ab ab a ab a
*HyS0001.9982746 D2.15 a ab ab a ab a ab a a ab a ab a a ab a a a a a ab a a ab a ab ab a ab a a a a a a ab a ab a a ab ab a a ab ab ab ab a a ab ab ab a ab a ab a ab a a ab ab ab ab ab ab ab ab a ab a a a a a a a ab a ab ab a a ab ab ab a ab a
*HyS0001.9988623 D2.15 ab a a ab a ab a ab ab a ab a ab ab a ab ab ab ab ab a ab ab a ab a a ab a ab ab ab ab ab ab a ab a ab ab a a ab ab a a a a ab ab a a a ab a ab a ab a ab ab a a a a a a a a ab a ab ab ab ab ab ab ab a ab a a ab ab a a a ab a ab
*HyS0001.9994221 D2.15 a ab ab a ab a ab a a ab a ab a a ab a a a a a ab a a ab a ab ab a ab a a a a a a ab a ab a a ab ab a a ab ab ab ab a a ab ab ab a ab a ab a ab a a ab ab ab ab ab ab ab ab a ab a a a a a a a ab a ab ab a a ab ab ab a ab a
*HyS0001.9999603 D2.15 a ab ab a ab a ab a a ab a ab a a ab a a a a a ab a a ab a ab ab a ab a a a a a a ab a ab a a ab ab a a ab ab ab ab a a ab ab ab a ab a ab a ab a a ab ab ab ab ab ab ab ab a ab a a a a a a a ab a ab ab a a ab ab ab a ab a
*HyS0001.10004836 D2.15 a ab ab a ab a ab a a ab a ab a a ab a a a a a ab a a ab a ab ab a ab a a a a a a ab a ab a a ab ab a a ab ab ab ab a a ab ab ab a ab a ab a ab a a ab ab ab ab ab ab ab ab a ab a a a a a a a ab a ab ab a a ab ab ab a ab a
*HyS0001.10010435 D2.15 ab a a ab a ab a ab ab a ab a ab ab a ab ab ab ab ab a ab ab a ab a a ab a ab ab ab ab ab ab a ab a ab ab a a ab ab a a a a ab ab a a a ab a ab a ab a ab ab a a a a a a a a ab a ab ab ab ab ab ab ab a ab a a ab ab a a a ab a ab
*HyS0001.10015911 D2.15 a ab ab a ab a ab a a ab a ab a a ab a a a a a ab a a ab a ab ab a ab a a a a a a ab a ab a a ab ab a a ab ab ab ab a a ab ab ab a ab a ab a ab a a ab ab ab ab ab ab ab ab a ab a a a a a a a ab a ab ab a a ab ab ab a ab a
*HyS0001.10022857 D2.15 a ab ab a ab a ab a a ab a ab a a ab a a a a a ab a a ab a ab ab a ab a a a a a a ab a ab a a ab ab a a ab ab ab ab a a ab ab ab a ab a ab a ab a a ab ab ab ab ab ab ab ab a ab a a a a a a a ab a ab ab a a ab ab ab a ab a
*HyS0001.10050163 D2.15 a ab ab a ab a ab a a ab a ab a a ab a a a a a ab a a ab a ab ab a ab a a a a a a ab a ab a a ab ab a a ab ab ab ab a a ab ab ab a ab a ab a ab a a ab ab ab ab ab ab ab ab a ab a a a a a a a ab a ab ab a a ab ab ab a ab a
*HyS0001.10055291 D2.15 a ab ab a ab a ab a a ab a ab a a ab a a a a a ab a a ab a ab ab a ab a a a a a a ab a ab a a ab ab a a ab ab ab ab a a ab ab ab a ab a ab a ab a a ab ab ab ab ab ab ab ab a ab a a a a a a a ab a ab ab a a ab ab ab a ab a
*HyS0001.10060491 D2.15 ab a a ab a ab a ab ab a ab a ab ab a ab ab ab ab ab a ab ab a ab a a ab a ab ab ab ab ab ab a ab a ab ab a a ab ab a a a a ab ab a a a ab a ab a ab a ab ab a a a a a a a a ab a ab ab ab ab ab ab ab a ab a a ab ab a a a ab a ab
*HyS0001.10065783 D2.15 ab a a ab a ab a ab ab a ab a ab ab a ab ab ab ab ab a ab ab a ab a a ab a ab ab ab ab ab ab a ab a ab ab a a ab ab a a a a ab ab a a a ab a ab a ab a ab ab a a a a a a a a ab a ab ab ab ab ab ab ab a ab a a ab ab a a a ab a ab
*HyS0001.10074529 D2.15 ab a a ab a ab a ab ab a ab a ab ab a ab ab ab ab ab a ab ab a ab a a ab a ab ab ab ab ab ab a ab a ab ab a a ab ab a a a a ab ab a a a ab a ab a ab a ab ab a a a a a a a a ab a ab ab ab ab ab ab ab a ab a a ab ab a a a ab a ab
*HyS0001.10079552 D2.15 ab a a ab a ab a ab ab a ab a ab ab a ab ab ab ab ab a ab ab a ab a a ab a ab ab ab ab ab ab a ab a ab ab a a ab ab a a a a ab ab a a a ab a ab a ab a ab ab a a a a a a a a ab a ab ab ab ab ab ab ab a ab a a ab ab a a a ab a ab
*HyS0001.10084583 D2.15 ab a a ab a ab a ab ab a ab a ab ab a ab ab ab ab ab a ab ab a ab a a ab a ab ab ab ab ab ab a ab a ab ab a a ab ab a a a a ab ab a a a ab a ab a ab a ab ab a a a a a a a a ab a ab ab ab ab ab ab ab a ab a a ab ab a a a ab a ab
*HyS0001.10091627 D2.15 ab a a ab a ab a ab ab a ab a ab ab a ab ab ab ab ab a ab ab a ab a a ab a ab ab ab ab ab ab a ab a ab ab a a ab ab a a a a ab ab a a a ab a ab a ab a ab ab a a a a a a a a ab a ab ab ab ab ab ab ab a ab a a ab ab a a a ab a ab
*HyS0001.10096931 D2.15 ab a a ab a ab a ab ab a ab a ab ab a ab ab ab ab ab a ab ab a ab a a ab a ab ab ab ab ab ab a ab a ab ab a a ab ab a a a a ab ab a a a ab a ab a ab a ab ab a a a a a a a a ab a ab ab ab ab ab ab ab a ab a a ab ab a a a ab a ab
*HyS0001.10102180 D2.15 a ab ab a ab a ab a a ab a ab a a ab a a a a a ab a a ab a ab ab a ab a a a a a a ab a ab a a ab ab a a ab ab ab ab a a ab ab ab a ab a ab a ab a a ab ab ab ab ab ab ab ab a ab a a a a a a a ab a ab ab a a ab ab ab a ab a
*HyS0001.10110443 D2.15 a ab ab a ab a ab a a ab a ab a a ab a a a a a ab a a ab a ab ab a ab a a a a a a ab a ab a a ab ab a a ab ab ab ab a a ab ab ab a ab a ab a ab a a ab ab ab ab ab ab ab ab a ab a a a a a a a ab a ab ab a a ab ab ab a ab a
*HyS0001.10121549 D2.15 ab a a ab a ab a ab ab a ab a ab ab a ab ab ab ab ab a ab ab a ab a a ab a ab ab ab ab ab ab a ab a ab ab a a ab ab a a a a ab ab a a a ab a ab a ab a ab ab a a a a a a a a ab a ab ab ab ab ab ab ab a ab a a ab ab a a a ab a ab
*HyS0001.10127187 D2.15 ab a a ab a ab a ab ab a ab a ab ab a ab ab ab ab ab a ab ab a ab a a ab a ab ab ab ab ab ab a ab a ab ab a a ab ab a a a a ab ab a a a ab a ab a ab a ab ab a a a a a a a a ab a ab ab ab ab ab ab ab a ab a a ab ab a a a ab a ab
*HyS0001.10132311 D2.15 ab a a ab a ab a ab ab a ab a ab ab a ab ab ab ab ab a ab ab a ab a a ab a ab ab ab ab ab ab a ab a ab ab a a ab ab a a a a ab ab a a a ab a ab a ab a ab ab a a a a a a a a ab a ab ab ab ab ab ab ab a ab a a ab ab a a a ab a ab
*HyS0001.10139256 D2.15 ab a a ab a ab a ab ab a ab a ab ab a ab ab ab ab ab a ab ab a ab a a ab a ab ab ab ab ab ab a ab a ab ab a a ab ab a a a a ab ab a a a ab a ab a ab a ab ab a a a a a a a a ab a ab ab ab ab ab ab ab a ab a a ab ab a a a ab a ab
*HyS0001.10144548 D2.15 a ab ab a ab a ab a a ab a ab a a ab a a a a a ab a a ab a ab ab a ab a a a a a a ab a ab a a ab ab a a ab ab ab ab a a ab ab ab a ab a ab a ab a a ab ab ab ab ab ab ab ab a ab a a a a a a a ab a ab ab a a ab ab ab a ab a
*HyS0001.10151275 D2.15 a ab ab a ab a ab a a ab a ab a a ab a a a a a ab a a ab a ab ab a ab a a a a a a ab a ab a a ab ab a a ab ab ab ab a a ab ab ab a ab a ab a ab a a ab ab ab ab ab ab ab ab a ab a a a a a a a ab a ab ab a a ab ab ab a ab a
*HyS0001.10156370 D2.15 ab a a ab a ab a ab ab a ab a ab ab a ab ab ab ab ab a ab ab a ab a a ab a ab ab ab ab ab ab a ab a ab ab a a ab ab a a a a ab ab a a a ab a ab a ab a ab ab a a a a a a a a ab a ab ab ab ab ab ab ab a ab a a ab ab a a a ab a ab
*HyS0001.10161467 D2.15 a ab ab a ab a ab a a ab a ab a a ab a a a a a ab a a ab a ab ab a ab a a a a a a ab a ab a a ab ab a a ab ab ab ab a a ab ab ab a ab a ab a ab a a ab ab ab ab ab ab ab ab a ab a a a a a a a ab a ab ab a a ab ab ab a ab a
*HyS0001.10166852 D2.15 a ab ab a ab a ab a a ab a ab a a ab a a a a a ab a a ab a ab ab a ab a a a a a a ab a ab a a ab ab a a ab ab ab ab a a ab ab ab a ab a ab a ab a a ab ab ab ab ab ab ab ab a ab a a a a a a a ab a ab ab a a ab ab ab a ab a
*HyS0001.10175050 D2.15 a ab ab a ab a ab a a ab a ab a a ab a a a a a ab a a ab a ab ab a ab a a a a a a ab a ab a a ab ab a a ab ab ab ab a a ab ab ab a ab a ab a ab a a ab ab ab ab ab ab ab ab a ab a a a a a a a ab a ab ab a a ab ab ab a ab a
*HyS0001.10184374 D2.15 ab a a ab a ab a ab ab a ab a ab ab a ab ab ab ab ab a ab ab a ab a a ab a ab ab ab ab ab ab a ab a ab ab a a ab ab a a a a ab ab a a a ab a ab a ab a ab ab a a a a a a a a ab a ab ab ab ab ab ab ab a ab a a ab ab a a a ab a ab
*HyS0001.10189388 D2.15 ab a a ab a ab a ab ab a ab a ab ab a ab ab ab ab ab a ab ab a ab a a ab a ab ab ab ab ab ab a ab a ab ab a a ab ab a a a a ab ab a a a ab a ab a ab a ab ab a a a a a a a a ab a ab ab ab ab ab ab ab a ab a a ab ab a a a ab a ab
*HyS0001.10194448 D2.15 ab a a ab a ab a ab ab a ab a ab - a - ab ab - ab a a ab a ab a a ab a a ab ab a ab a a ab a - ab a a ab ab a a a a ab ab a a a - a ab a ab a ab ab a a a a a a a a a a ab a ab ab - ab ab a ab a a ab a a a a ab a ab
*HyS0001.10204112 D2.15 a ab ab a ab a ab a a ab a ab a a ab a a a a a ab a a ab a ab ab a ab a a a a a a ab a ab a a ab ab a a ab ab ab ab a a ab ab ab a ab a ab a ab a a ab ab ab ab ab ab ab ab a ab a a a a a a a ab a ab ab a a ab ab ab a ab a
*HyS0001.10209178 D2.15 ab a a ab a ab a ab ab a ab a ab ab a ab ab ab ab ab a ab ab a ab a a ab a ab ab ab ab ab ab a ab a ab ab a a ab ab a a a a ab ab a a a ab a ab a ab a ab ab a a a a a a a a ab a ab ab ab ab ab ab ab a ab a a ab ab a a a ab a ab
*HyS0001.10214346 D2.15 ab a a ab a ab a ab ab a ab a ab ab a ab ab ab ab ab a ab ab a ab a a ab a ab ab ab ab ab ab a ab a ab ab a a ab ab a a a a ab ab a a a ab a ab a ab a ab ab a a a a a a a a ab a ab ab ab ab ab ab ab a ab a a ab ab a a a ab a ab
*HyS0001.10220370 D2.15 a ab ab a ab a ab a a ab a ab a a ab a a a a a ab a a ab a ab ab a ab a a a a a a ab a ab a a ab ab a a ab ab ab ab a a ab ab ab a ab a ab a ab a a ab ab ab ab ab ab ab ab a ab a a a a a a a ab a ab ab a a ab ab ab a ab a
*HyS0001.10225658 D2.15 ab a a ab a ab a ab ab a ab a ab ab a ab ab ab ab ab a ab ab a ab a a ab a ab ab ab ab ab ab a ab a ab ab a a ab ab a a a a ab ab a a a ab a ab a ab a ab ab a a a a a a a a ab a ab ab ab ab ab ab ab a ab a a ab ab a a a ab a ab
*HyS0001.10232841 D2.15 a ab ab a ab a ab a a ab a ab a a ab a a a a a ab a a ab a ab ab a ab a a a a a a ab a ab a a ab ab a a ab ab ab ab a a ab ab ab a ab a ab a ab a a ab ab ab ab ab ab ab ab a ab a a a a a a a ab a ab ab a a ab ab ab a ab a
*HyS0001.10238873 D2.15 a ab ab a ab a ab a a ab a ab a a ab a a a a a ab a a ab a ab ab a ab a a a a a a ab a ab a a ab ab a a ab ab ab ab a a ab ab ab a ab a ab a ab a a ab ab ab ab ab ab ab ab a ab a a a a a a a ab a ab ab a a ab ab ab a ab a
*HyS0001.10244258 D2.15 a ab ab a ab a ab a a ab a ab a a ab a a a a a ab a a ab a ab ab a ab a a a a a a ab a ab a a ab ab a a ab ab ab ab a a ab ab ab a ab a ab a ab a a ab ab ab ab ab ab ab ab a ab a a a a a a a ab a ab ab a a ab ab ab a ab a
*HyS0001.10258518 D2.15 a ab ab a ab a ab a a ab a ab a a ab a a a a a ab a a ab a ab ab a ab a a a a a a ab a ab a a ab ab a a ab ab ab ab a a ab ab ab a ab a ab a ab a a ab ab ab ab ab ab ab ab a ab a a a a a a a ab a ab ab a a ab ab ab a ab a
*HyS0001.10263602 D2.15 ab a a ab a ab a ab ab a ab a ab ab a ab ab ab ab ab a ab ab a ab a a ab a ab ab ab ab ab ab a ab a ab ab a a ab ab a a a a ab ab a a a ab a ab a ab a ab ab a a a a a a a a ab a ab ab ab ab ab ab ab a ab a a ab ab a a a ab a ab
*HyS0001.10268861 D2.15 a ab ab a ab a ab a a ab a ab a a ab a a a a a ab a a ab a ab ab a ab a a a a a a ab a ab a a ab ab a a ab ab ab ab a a ab ab ab a ab a ab a ab a a ab ab ab ab ab ab ab ab a ab a a a a a a a ab a ab ab a a ab ab ab a ab a
*HyS0001.10274442 D2.15 a ab ab a ab a ab a a ab a ab a a ab a a a a a ab a a ab a ab ab a ab a a a a a a ab a ab a a ab ab a a ab ab ab ab a a ab ab ab a ab a ab a ab a a ab ab ab ab ab ab ab ab a ab a a a a a a a ab a ab ab a a ab ab ab a ab a
*HyS0001.10285728 D2.15 ab a a ab a ab a ab ab a ab a ab ab a ab ab ab ab ab a ab ab a ab a a ab a ab ab ab ab ab ab a ab a ab ab a a ab ab a a a a ab ab a a a ab a ab a ab a ab ab a a a a a a a a ab a ab ab ab ab ab ab ab a ab a a ab ab a a a ab a ab
*HyS0001.10291492 D2.15 a ab ab a ab a ab a a ab a ab a a ab a a a a a ab a a ab a ab ab a ab a a a a a a ab a ab a a ab ab a a ab ab ab ab a a ab ab ab a ab a ab a ab a a ab ab ab ab ab ab ab ab a ab a a a a a a a ab a ab ab a a ab ab ab a ab a
*HyS0001.10297468 D2.15 a ab ab a ab a ab a a ab a ab a a ab a a a a a ab a a ab a ab ab a ab a a a a a a ab a ab a a ab ab a a ab ab ab ab a a ab ab ab a ab a ab a ab a a ab ab ab ab ab ab ab ab a ab a a a a a a a ab a ab ab a a ab ab ab a ab a
*HyS0001.10313211 D2.15 ab a a ab a ab a ab ab a ab a ab ab a ab ab ab ab ab a ab ab a ab a a ab a ab ab ab ab ab ab a ab a ab ab a a ab ab a a a a ab ab a a a ab a ab a ab a ab ab a a a a a a a a ab a ab ab ab ab ab ab ab a ab a a ab ab a a a ab a ab
*HyS0001.10323679 D2.15 ab a a ab a ab a ab ab a ab a ab ab a ab ab ab ab ab a ab ab a ab a a ab a ab ab ab ab ab ab a ab a ab ab a a ab ab a a a a ab ab a a a ab a ab a ab a ab ab a a a a a a a a ab a ab ab ab ab ab ab ab a ab a a ab ab a a a ab a ab
*HyS0001.10330252 D2.15 ab a a ab a ab a ab ab a ab a ab ab a ab ab ab ab ab a ab ab a ab a a ab a ab ab ab ab ab ab a ab a ab ab a a ab ab a a a a ab ab a a a ab a ab a ab a ab ab a a a a a a a a ab a ab ab ab ab ab ab ab a ab a a ab ab a a a ab a ab
*HyS0001.10342003 D2.15 ab a a ab a ab a ab ab a ab a ab ab a ab ab ab ab ab a ab ab a ab a a ab a ab ab ab ab ab ab a ab a ab ab a a ab ab a a a a ab ab a a a ab a ab a ab a ab ab a a a a a a a a ab a ab ab ab ab ab ab ab a ab a a ab ab a a a ab a ab
*HyS0001.10348497 D2.15 ab a a ab a ab a ab ab a ab a ab ab a ab ab ab ab ab a ab ab a ab a a ab a ab ab ab ab ab ab a ab a ab ab a a ab ab a a a a ab ab a a a ab a ab a ab a ab ab a a a a a a a a ab a ab ab ab ab ab ab ab a ab a a ab ab a a a ab a ab
*HyS0001.10359778 D2.15 ab a a ab a ab a ab ab a ab a ab ab a ab ab ab ab ab a ab ab a ab a a ab a ab ab ab ab ab ab a ab a ab ab a a ab ab a a a a ab ab a a a ab a ab a ab a ab ab a a a a a a a a ab a ab ab ab ab ab ab ab a ab a a ab ab a a a ab a ab
*HyS0001.10365401 D2.15 ab a a ab a ab a ab ab a ab a ab ab a ab ab ab ab ab a ab ab a ab a a ab a ab ab ab ab ab ab a ab a ab ab a a ab ab a a a a ab ab a a a ab a ab a ab a ab ab a a a a a a a a ab a ab ab ab ab ab ab ab a ab a a ab ab a a a ab a ab
*HyS0001.10370506 D2.15 ab a a ab a ab a ab ab a ab a ab ab a ab ab ab ab ab a ab ab a ab a a ab a ab ab ab ab ab ab a ab a ab ab a a ab ab a a a a ab ab a a a ab a ab a ab a ab ab a a a a a a a a ab a ab ab ab ab ab ab ab a ab a a ab ab a a a ab a ab
*HyS0001.10376042 D2.15 ab a a ab a ab a ab ab a ab a ab ab a ab ab ab ab ab a ab ab a ab a a ab a ab ab ab ab ab ab a ab a ab ab a a ab ab a a a a ab ab a a a ab a ab a ab a ab ab a a a a a a a a ab a ab ab ab ab ab ab ab a ab a a ab ab a a a ab a ab
*HyS0001.10381661 D2.15 ab a a ab a ab a ab ab a ab a ab ab a ab ab ab ab ab a ab ab a ab a a ab a ab ab ab ab ab ab a ab a ab ab a a ab ab a a a a ab ab a a a ab a ab a ab a ab ab a a a a a a a a ab a ab ab ab ab ab ab ab a ab a a ab ab a a a ab a ab
*HyS0001.10388791 D2.15 ab a a ab a ab a ab ab a ab a ab ab a ab ab ab ab ab a ab ab a ab a a ab a ab ab ab ab ab ab a ab a ab ab a a ab ab a a a a ab ab a a a ab a ab a ab a ab ab a a a a a a a a ab a ab ab ab ab ab ab ab a ab a a ab ab a a a ab a ab
*HyS0001.10459727 D2.15 ab a a ab a ab a ab ab a ab a ab ab a ab ab ab ab ab a ab ab a ab a a ab a ab ab ab ab ab ab a ab a ab ab a a ab ab a a a a ab ab a a a ab a ab a ab a ab ab a a a a a a a a ab a ab ab ab ab ab ab ab a ab a a ab ab a a a ab a ab
*HyS0001.10466667 D2.15 ab a a ab a ab a ab ab a ab a ab ab a ab ab ab ab ab a ab ab a ab a a ab a ab ab ab ab ab ab a ab a ab ab a a ab ab a a a a ab ab a a a ab a ab a ab a ab ab a a a a a a a a ab a ab ab ab ab ab ab ab a ab a a ab ab a a a ab a ab
*HyS0001.10471735 D2.15 ab a a ab a ab a ab ab a ab a ab ab a ab ab ab ab ab a ab ab a ab a a ab a ab ab ab ab ab ab a ab a ab ab a a ab ab a a a a ab ab a a a ab a ab a ab a ab ab a a a a a a a a ab a ab ab ab ab ab ab ab a ab a a ab ab a a a ab a ab
*HyS0001.10476764 D2.15 ab a a ab a ab a ab ab a ab a ab ab a ab ab ab ab ab a ab ab a ab a a ab a ab ab ab ab ab ab a ab a ab ab a a ab ab a a a a ab ab a a a ab a ab a ab a ab ab a a a a a a a a ab a ab ab ab ab ab ab ab a ab a a ab ab a a a ab a ab
*HyS0001.10490447 D2.15 ab a a ab a ab a ab ab a ab a ab ab a ab ab ab ab ab a ab ab a ab a a ab a ab ab ab ab ab ab a ab a ab ab a a ab ab a a a a ab ab a a a ab a ab a ab a ab ab a a a a a a a a ab a ab ab ab ab ab ab ab a ab a a ab ab a a a ab a ab
*HyS0001.10496538 D2.15 ab a a ab a ab a ab ab a ab a ab ab a ab ab ab ab ab a ab ab a ab a a ab a ab ab ab ab ab ab a ab a ab ab a a ab ab a a a a ab ab a a a ab a ab a ab a ab ab a a a a a a a a ab a ab ab ab ab ab ab ab a ab a a ab ab a a a ab a ab
*HyS0001.10501794 D2.15 ab a a ab a ab a ab ab a ab a ab ab a ab ab ab ab ab a ab ab a ab a a ab a ab ab ab ab ab ab a ab a ab ab a a ab ab a a a a ab ab a a a ab a ab a ab a ab ab a a a a a a a a ab a ab ab ab ab ab ab ab a ab a a ab ab a a a ab a ab
*HyS0001.10509782 D2.15 ab a a ab a ab a ab ab a ab a ab ab a ab ab ab ab ab a ab ab a ab a a ab a ab ab ab ab ab ab a ab a ab ab a a ab ab a a a a ab ab a a a ab a ab a ab a ab ab a a a a a a a a ab a ab ab ab ab ab ab ab a ab a a ab ab a a a ab a ab
*HyS0001.10516857 D2.15 ab a a ab a ab a ab ab a ab a ab ab a ab ab ab ab ab a ab ab a ab a a ab a ab ab ab ab ab ab a ab a ab ab a a ab ab a a a a ab ab a a a ab a ab a ab a ab ab a a a a a a a a ab a ab ab ab ab ab ab ab a ab a a ab ab a a a ab a ab
*HyS0001.10522111 D2.15 ab a a ab a ab a ab ab a ab a ab ab a ab ab ab ab ab a ab ab a ab a a ab a ab ab ab ab ab ab a ab a ab ab a a ab ab a a a a ab ab a a a ab a ab a ab a ab ab a a a a a a a a ab a ab ab ab ab ab ab ab a ab a a ab ab a a a ab a ab
*HyS0001.10529533 D2.15 ab a a ab a ab a ab ab a ab a ab ab a ab ab ab ab ab a ab ab a ab a a ab a ab ab ab ab ab ab a ab a ab ab a a ab ab a a a a ab ab a a a ab a ab a ab a ab ab a a a a a a a a ab a ab ab ab ab ab ab ab a ab a a ab ab a a a ab a ab
*HyS0001.10534619 D2.15 ab a a ab a ab a ab ab a ab a ab ab a ab ab ab ab ab a ab ab a ab a a ab a ab ab ab ab ab ab a ab a ab ab a a ab ab a a a a ab ab a a a ab a ab a ab a ab ab a a a a a a a a ab a ab ab ab ab ab ab ab a ab a a ab ab a a a ab a ab
*HyS0001.10539927 D2.15 ab a a ab a ab a ab ab a ab a ab ab a ab ab ab ab ab a ab ab a ab a a ab a ab ab ab ab ab ab a ab a ab ab a a ab ab a a a a ab ab a a a ab a ab a ab a ab ab a a a a a a a a ab a ab ab ab ab ab ab ab a ab a a ab ab a a a ab a ab
*HyS0001.10544977 D2.15 ab a a ab a ab a ab ab a ab a ab ab a ab ab ab ab ab a ab ab a ab a a ab a ab ab ab ab ab ab a ab a ab ab a a ab ab a a a a ab ab a a a ab a ab a ab a ab ab a a a a a a a a ab a ab ab ab ab ab ab ab a ab a a ab ab a a a ab a ab
*HyS0001.10550802 D2.15 ab a a ab a ab a ab ab a ab a ab ab a ab ab ab ab ab a ab ab a ab a a ab a ab ab ab ab ab ab a ab a ab ab a a ab ab a a a a ab ab a a a ab a ab a ab a ab ab a a a a a a a a ab a ab ab ab ab ab ab ab a ab a a ab ab a a a ab a ab
*HyS0001.10556910 D2.15 ab a a ab a ab a ab ab a ab a ab ab a ab ab ab ab ab a ab ab a ab a a ab a ab ab ab ab ab ab a ab a ab ab a a ab ab a a a a ab ab a a a ab a ab a ab a ab ab a a a a a a a a ab a ab ab ab ab ab ab ab a ab a a ab ab a a a ab a ab
*HyS0001.10564258 D2.15 ab a a ab a ab a ab ab a ab a ab ab a ab ab ab ab ab a ab ab a ab a a ab a ab ab ab ab ab ab a ab a ab ab a a ab ab a a a a ab ab a a a ab a ab a ab a ab ab a a a a a a a a ab a ab ab ab ab ab ab ab a ab a a ab ab a a a ab a ab
*HyS0001.10571782 D2.15 ab a a ab a ab a ab ab a ab a ab ab a ab ab ab ab ab a ab ab a ab a a ab a ab ab ab ab ab ab a ab a ab ab a a ab ab a a a a ab ab a a a ab a ab a ab a ab ab a a a a a a a a ab a ab ab ab ab ab ab ab a ab a a ab ab a a a ab a ab
*HyS0001.10577069 D2.15 ab a a ab a ab a ab ab a ab a ab ab a ab ab ab ab ab a ab ab a ab a a ab a ab ab ab ab ab ab a ab a ab ab a a ab ab a a a a ab ab a a a ab a ab a ab a ab ab a a a a a a a a ab a ab ab ab ab ab ab ab a ab a a ab ab a a a ab a ab
*HyS0001.10587285 D2.15 ab a a ab a ab a ab ab a ab a ab ab a ab ab ab ab ab a ab ab a ab a a ab a ab ab ab ab ab ab a ab a ab ab a a ab ab a a a a ab ab a a a ab a ab a ab a ab ab a a a a a a a a ab a ab ab ab ab ab ab ab a ab a a ab ab a a a ab a ab
*HyS0001.10599772 D2.15 ab a a ab a ab a ab ab a ab a ab ab a ab ab ab ab ab a ab ab a ab a a ab a ab ab ab ab ab ab a ab a ab ab a a ab ab a a a a ab ab a a a ab a ab a ab a ab ab a a a a a a a a ab a ab ab ab ab ab ab ab a ab a a ab ab a a a ab a ab
*HyS0001.10605818 D2.15 ab a a ab a ab a ab ab a ab a ab ab a ab ab ab ab ab a ab ab a ab a a ab a ab ab ab ab ab ab a ab a ab ab a a ab ab a a a a ab ab a a a ab a ab a ab a ab ab a a a a a a a a ab a ab ab ab ab ab ab ab a ab a a ab ab a a a ab a ab
*HyS0001.10612430 D2.15 ab a a ab a ab a ab ab a ab a ab ab a ab ab ab ab ab a ab ab a ab a a ab a ab ab ab ab ab ab a ab a ab ab a a ab ab a a a a ab ab a a a ab a ab a ab a ab ab a a a a a a a a ab a ab ab ab ab ab ab ab a ab a a ab ab a a a ab a ab
*HyS0001.10618889 D2.15 ab a a ab a ab a ab ab a ab a ab ab a ab ab ab ab ab a ab ab a ab a a ab a ab ab ab ab ab ab a ab a ab ab a a ab ab a a a a ab ab a a a ab a ab a ab a ab ab a a a a a a a a ab a ab ab ab ab ab ab ab a ab a a ab ab a a a ab a ab
*HyS0001.10626610 D2.15 ab a a ab a ab a ab ab a ab a ab ab a ab ab ab ab ab a ab ab a ab a a ab a ab ab ab ab ab ab a ab a ab ab a a ab ab a a a a ab ab a a a ab a ab a ab a ab ab a a a a a a a a ab a ab ab ab ab ab ab ab a ab a a ab ab a a a ab a ab
*HyS0001.10632115 D2.15 ab a a ab a ab a ab ab a ab a ab ab a ab ab ab ab ab a ab ab a ab a a ab a ab ab ab ab ab ab a ab a ab ab a a ab ab a a a a ab ab a a a ab a ab a ab a ab ab a a a a a a a a ab a ab ab ab ab ab ab ab a ab a a ab ab a a a ab a ab
*HyS0001.10637721 D2.15 ab a a ab a ab a ab ab a ab a ab ab a ab ab ab ab ab a ab ab a ab a a ab a ab ab ab ab ab ab a ab a ab ab a a ab ab a a a a ab ab a a a ab a ab a ab a ab ab a a a a a a a a ab a ab ab ab ab ab ab ab a ab a a ab ab a a a ab a ab
*HyS0001.10642998 D2.15 ab a a ab a ab a ab ab a ab a ab ab a ab ab ab ab ab a ab ab a ab a a ab a ab ab ab ab ab ab a ab a ab ab a a ab ab a a a a ab ab a a a ab a ab a ab a ab ab a a a a a a a a ab a ab ab ab ab ab ab ab a ab a a ab ab a a a ab a ab
*HyS0001.10651792 D2.15 ab a a ab a ab a ab ab a ab a ab ab a ab ab ab ab ab a ab ab a ab a a ab a ab ab ab ab ab ab a ab a ab ab a a ab ab a a a a ab ab a a a ab a ab a ab a ab ab a a a a a a a a ab a ab ab ab ab ab ab ab a ab a a ab ab a a a ab a ab
*HyS0001.10659707 D2.15 ab a a ab a ab a ab ab a ab a ab ab a ab ab ab ab ab a ab ab a ab a a ab a ab ab ab ab ab ab a ab a ab ab a a ab ab a a a a ab ab a a a ab a ab a ab a ab ab a a a a a a a a ab a ab ab ab ab ab ab ab a ab a a ab ab a a a ab a ab
*HyS0001.10666044 D2.15 ab a a ab a ab a ab ab a ab a ab ab a ab ab ab ab ab a ab ab a ab a a ab a ab ab ab ab ab ab a ab a ab ab a a ab ab a a a a ab ab a a a ab a ab a ab a ab ab a a a a a a a a ab a ab ab ab ab ab ab ab a ab a a ab ab a a a ab a ab
*HyS0001.10688683 D2.15 ab a a ab a ab a ab ab a ab a ab ab a ab ab ab ab ab a ab ab a ab a a ab a ab ab ab ab ab ab a ab a ab ab a a ab ab a a a a ab ab a a a ab a ab a ab a ab ab a a a a a a a a ab a ab ab ab ab ab ab ab a ab a a ab ab a a a ab a ab
*HyS0001.10759636 D2.15 ab a a ab a ab a ab ab a ab a ab ab a ab ab ab ab ab a ab ab a ab a a ab a ab ab ab ab ab ab a ab a ab ab a a ab ab a a a a ab ab a a a ab a ab a ab a ab ab a a a a a a a a ab a ab ab ab ab ab ab ab a ab a a ab ab a a a ab a ab
*HyS0001.10766202 D2.15 ab a a ab a ab a ab ab a ab a ab ab a ab ab ab ab ab a ab ab a ab a a ab a ab ab ab ab ab ab a ab a ab ab a a ab ab a a a a ab ab a a a ab a ab a ab a ab ab a a a a a a a a ab a ab ab ab ab ab ab ab a ab a a ab ab a a a ab a ab
*HyS0001.10794424 D2.15 ab a a ab a ab a ab ab a ab a ab ab a ab ab ab ab ab a ab ab a ab a a ab a ab ab ab ab ab ab a ab a ab ab a a ab ab a a a a ab ab a a a ab a ab a ab a ab ab a a a a a a a a ab a ab ab ab ab ab ab ab a ab a a ab ab a a a ab a ab
*HyS0001.10799483 D2.15 ab a a ab a ab a ab ab a ab a ab ab a ab ab ab ab ab a ab ab a ab a a ab a ab ab ab ab ab ab a ab a ab ab a a ab ab a a a a ab ab a a a ab a ab a ab a ab ab a a a a a a a a ab a ab ab ab ab ab ab ab a ab a a ab ab a a a ab a ab
*HyS0001.10804649 D2.15 ab a a ab a ab a ab ab a ab a ab ab a ab ab ab ab ab a ab ab a ab a a ab a ab ab ab ab ab ab a ab a ab ab a a ab ab a a a a ab ab a a a ab a ab a ab a ab ab a a a a a a a a ab a ab ab ab ab ab ab ab a ab a a ab ab a a a ab a ab
*HyS0001.10819899 D2.15 ab a a ab a ab a ab ab a ab a ab ab a ab ab ab ab ab a ab ab a ab a a ab a ab ab ab ab ab ab a ab a ab ab a a ab ab a a a a ab ab a a a ab a ab a ab a ab ab a a a a a a a a ab a ab ab ab ab ab ab ab a ab a a ab ab a a a ab a ab
*HyS0001.10838079 D2.15 ab a a ab a ab a ab ab a ab a ab ab a ab ab ab ab ab a ab ab a ab a a ab a ab ab ab ab ab ab a ab a ab ab a a ab ab a a a a ab ab a a a ab a ab a ab a ab ab a a a a a a a a ab a ab ab ab ab ab ab ab a ab a a ab ab a a a ab a ab
*HyS0001.10848787 D2.15 ab a a ab a ab a ab ab a ab a ab ab a ab ab ab ab ab a ab ab a ab a a ab a ab ab ab ab ab ab a ab a ab ab a a ab ab a a a a ab ab a a a ab a ab a ab a ab ab a a a a a a a a ab a ab ab ab ab ab ab ab a ab a a ab ab a a a ab a ab
*HyS0001.10863266 D2.15 ab a a ab a ab a ab ab a ab a ab ab a ab ab ab ab ab a ab ab a ab a a ab a ab ab ab ab ab ab a ab a ab ab a a ab ab a a a a ab ab a a a ab a ab a ab a ab ab a a a a a a a a ab a ab ab ab ab ab ab ab a ab a a ab ab a a a ab a ab
*HyS0001.10870891 D2.15 ab a a ab a ab a ab ab a ab a ab ab a ab ab ab ab ab a ab ab a ab a a ab a ab ab ab ab ab ab a ab a ab ab a a ab ab a a a a ab ab a a a ab a ab a ab a ab ab a a a a a a a a ab a ab ab ab ab ab ab ab a ab a a ab ab a a a ab a ab
*HyS0001.10910616 D2.15 ab a a ab a ab a ab ab a ab a ab ab a ab ab ab ab ab a ab ab a ab a a ab a ab ab ab ab ab ab a ab a ab ab a a ab ab a a a a ab ab a a a ab a ab a ab a ab ab a a a a a a a a ab a ab ab ab ab ab ab ab a ab a a ab ab a a a ab a ab
*HyS0001.10916387 D2.15 ab a a ab a ab a ab ab a ab a ab ab a ab ab ab ab ab a ab ab a ab a a ab a ab ab ab ab ab ab a ab a ab ab a a ab ab a a a a ab ab a a a ab a ab a ab a ab ab a a a a a a a a ab a ab ab ab ab ab ab ab a ab a a ab ab a a a ab a ab
*HyS0001.10927061 D2.15 ab a a ab a ab a ab ab a ab a ab ab a ab ab ab ab ab a ab ab a ab a a ab a ab ab ab ab ab ab a ab a ab ab a a ab ab a a a a ab ab a a a ab a ab a ab a ab ab a a a a a a a a ab a ab ab ab ab ab ab ab a ab a a ab ab a a a ab a ab
*HyS0001.10936858 D2.15 ab a a ab a ab a ab ab a ab a ab ab a ab ab ab ab ab a ab ab a ab a a ab a ab ab ab ab ab ab a ab a ab ab a a ab ab a a a a ab ab a a a ab a ab a ab a ab ab a a a a a a a a ab a ab ab ab ab ab ab ab a ab a a ab ab a a a ab a ab
*HyS0001.10949234 D2.15 ab a a ab a ab a ab ab a ab a ab ab a ab ab ab ab ab a ab ab a ab a a ab a ab ab ab ab ab ab a ab a ab ab a a ab ab a a a a ab ab a a a ab a ab a ab a ab ab a a a a a a a a ab a ab ab ab ab ab ab ab a ab a a ab ab a a a ab a ab
*HyS0001.10969067 D2.15 ab a a ab a ab a ab ab a ab a ab ab a ab ab ab ab ab a ab ab a ab a a ab a ab ab ab ab ab ab a ab a ab ab a a ab ab a a a a ab ab a a a ab a ab a ab a ab ab a a a a a a a a ab a ab ab ab ab ab ab ab a ab a a ab ab a a a ab a ab
*HyS0001.10993542 D2.15 ab a a ab a ab a ab ab a ab a ab ab a ab ab ab ab ab a ab ab a ab a a ab a ab ab ab ab ab ab a ab a ab ab a a ab ab a a a a ab ab a a a ab a ab a ab a ab ab a a a a a a a a ab a ab ab ab ab ab ab ab a ab a a ab ab a a a ab a ab
*HyS0001.11050617 D2.15 ab a a ab a ab a ab ab a ab a ab ab a ab ab ab ab ab a ab ab a ab a a ab a ab ab ab ab ab ab a ab a ab ab a a ab ab a a a a ab ab a a a ab a ab a ab a ab ab a a a a a a a a ab a ab ab ab ab ab ab ab a ab a a ab ab a a a ab a ab
*HyS0001.11096555 D2.15 ab a a ab a ab a ab ab a ab a ab ab a ab ab ab ab ab a ab ab a ab a a ab a ab ab ab ab ab ab a ab a ab ab a a ab ab a a a a ab ab a a a ab a ab a ab a ab ab a a a a a a a a ab a ab ab ab ab ab ab ab a ab a a ab ab a a a ab a ab
*HyS0001.11172832 D2.15 ab a a ab a ab a ab ab a ab a ab ab a ab ab ab ab ab a ab ab a ab a a ab a ab ab ab ab ab ab a ab a ab ab a a ab ab a a a a ab ab a a a ab a ab a ab a ab ab a a a a a a a a ab a ab ab ab ab ab ab ab a ab a a ab ab a a a ab a ab
*HyS0001.11187716 D2.15 ab a a ab a ab a ab ab a ab a ab ab a ab ab ab ab ab a ab ab a ab a a ab a ab ab ab ab ab ab a ab a ab ab a a ab ab a a a a ab ab a a a ab a ab a ab a ab ab a a a a a a a a ab a ab ab ab ab ab ab ab a ab a a ab ab a a a ab a ab
*HyS0001.11207095 D2.15 ab a a ab a ab a ab ab a ab a ab ab a ab ab ab ab ab a ab ab a ab a a ab a ab ab ab ab ab ab a ab a ab ab a a ab ab a a a a ab ab a a a ab a ab a ab a ab ab a a a a a a a a ab a ab ab ab ab ab ab ab a ab a a ab ab a a a ab a ab
*HyS0001.11222205 D2.15 ab a a ab a ab a ab ab a ab a ab ab a ab ab ab ab ab a ab ab a ab a a ab a ab ab ab ab ab ab a ab a ab ab a a ab ab a a a a ab ab a a a ab a ab a ab a ab ab a a a a a a a a ab a ab ab ab ab ab ab ab a ab a a ab ab a a a ab a ab
*HyS0001.11240591 D2.15 ab a a ab a ab a ab ab a ab a ab ab a ab ab ab ab ab a ab ab a ab a a ab a ab ab ab ab ab ab a ab a ab ab a a ab ab a a a a ab ab a a a ab a ab a ab a ab ab a a a a a a a a ab a ab ab ab ab ab ab ab a ab a a ab ab a a a ab a ab
*HyS0001.11275573 D2.15 ab a a ab a ab a ab ab a ab a ab ab a ab ab ab ab ab a ab ab a ab a a ab a ab ab ab ab ab ab a ab a ab ab a a ab ab a a a a ab ab a a a ab a ab a ab a ab ab a a a a a a a a ab a ab ab ab ab ab ab ab a ab a a ab ab a a a ab a ab
*HyS0001.11323230 D2.15 ab a a ab a ab a ab ab a ab a ab ab a ab ab ab ab ab a ab ab a ab a a ab a ab ab ab ab ab ab a ab a ab ab a a ab ab a a a a ab ab a a a ab a ab a ab a ab ab a a a a a a a a ab a ab ab ab ab ab ab ab a ab a a ab ab a a a ab a ab
*HyS0001.11330313 D2.15 ab a a ab a ab a ab ab a ab a ab ab a ab ab ab ab ab a ab ab a ab a a ab a ab ab ab ab ab ab a ab a ab ab a a ab ab a a a a ab ab a a a ab a ab a ab a ab ab a a a a a a a a ab a ab ab ab ab ab ab ab a ab a a ab ab a a a ab a ab
*HyS0001.11347952 D2.15 ab a a ab a ab a ab ab a ab a ab ab a ab ab ab ab ab a ab ab a ab a a ab a ab ab ab ab ab ab a ab a ab ab a a ab ab a a a a ab ab a a a ab a ab a ab a ab ab a a a a a a a a ab a ab ab ab ab ab ab ab a ab a a ab ab a a a ab a ab
*HyS0001.11372281 D2.15 ab a a ab a ab a ab ab a ab a ab ab a ab ab ab ab ab a ab ab a ab a a ab a ab ab ab ab ab ab a ab a ab ab a a ab ab a a a a ab ab a a a ab a ab a ab a ab ab a a a a a a a a ab a ab ab ab ab ab ab ab a ab a a ab ab a a a ab a ab
*HyS0001.11381066 D2.15 ab a a ab a ab a ab ab a ab a ab ab a ab ab ab ab ab a ab ab a ab a a ab a ab ab ab ab ab ab a ab a ab ab a a ab ab a a a a ab ab a a a ab a ab a ab a ab ab a a a a a a a a ab a ab ab ab ab ab ab ab a ab a a ab ab a a a ab a ab
*HyS0001.11406097 D2.15 ab a a ab a ab a ab ab a ab a ab ab a ab ab ab ab ab a ab ab a ab a a ab a ab ab ab ab ab ab a ab a ab ab a a ab ab a a a a ab ab a a a ab a ab a ab a ab ab a a a a a a a a ab a ab ab ab ab ab ab ab a ab a a ab ab a a a ab a ab
*HyS0001.11438515 D2.15 ab a a ab a ab a ab ab a ab a ab ab a ab ab ab ab ab a ab ab a ab a a ab a ab ab ab ab ab ab a ab a ab ab a a ab ab a a a a ab ab a a a ab a ab a ab a ab ab a a a a a a a a ab a ab ab ab ab ab ab ab a ab a a ab ab a a a ab a ab
*HyS0001.11452799 D2.15 ab a a ab a ab a ab ab a ab a ab ab a ab ab ab ab ab a ab ab a ab a a ab a ab ab ab ab ab ab a ab a ab ab a a ab ab a a a a ab ab a a a ab a ab a ab a ab ab a a a a a a a a ab a ab ab ab ab ab ab ab a ab a a ab ab a a a ab a ab
*HyS0001.11502454 D2.15 ab a a ab a ab a ab ab a ab a ab ab a ab ab ab ab ab a ab ab a ab a a ab a ab ab ab ab ab ab a ab a ab ab a a ab ab a a a a ab ab a a a ab a ab a ab a ab ab a a a a a a a a ab a ab ab ab ab ab ab ab a ab a a ab ab a a a ab a ab
*HyS0001.11519681 D2.15 ab a a ab a ab a ab ab a ab a ab ab a ab ab ab ab ab a ab ab a ab a a ab a ab ab ab ab ab ab a ab a ab ab a a ab ab a a a a ab ab a a a ab a ab a ab a ab ab a a a a a a a a ab a ab ab ab ab ab ab ab a ab a a ab ab a a a ab a ab
*HyS0001.11542128 D2.15 ab a a ab a ab a ab ab a ab a ab ab a ab ab ab ab ab a ab ab a ab a a ab a ab ab ab ab ab ab a ab a ab ab a a ab ab a a a a ab ab a a a ab a ab a ab a ab ab a a a a a a a a ab a ab ab ab ab ab ab ab a ab a a ab ab a a a ab a ab
*HyS0002.229441 D2.15 a ab ab ab ab ab ab ab a ab a ab ab ab ab ab ab a a a ab ab a ab ab a a a ab ab a ab ab a ab ab a a ab ab ab a ab ab ab a a ab ab ab ab ab a a ab ab ab ab ab ab ab ab ab ab ab ab ab ab ab a a a ab ab a a ab ab ab a ab ab ab a ab ab ab a ab ab
*HyS0002.238617 D2.15 a ab ab ab ab ab ab ab a ab a ab ab ab ab ab ab a a a ab ab a ab ab a a a ab ab a ab ab a ab ab a a ab ab ab a ab ab ab a a ab ab ab ab ab a a ab ab ab ab ab ab ab ab ab ab ab ab ab ab ab a a a ab ab a a ab ab ab a ab ab ab a ab ab ab a ab ab
*HyS0002.399950 D2.15 a ab ab ab ab ab ab ab a ab a ab ab ab ab ab ab a a a ab ab a ab ab a a a ab ab a ab ab a ab ab a a ab ab ab a ab ab ab a a ab ab ab ab ab a a ab ab ab ab ab ab ab ab ab ab ab ab ab ab ab a a a ab ab a a ab ab ab a ab ab ab a ab ab ab a ab ab
*HyS0002.423079 D2.15 a ab ab ab ab ab ab ab a ab a ab ab ab ab ab ab a a a ab ab a ab ab a a a ab ab a ab ab a ab ab a a ab ab ab a ab ab ab a a ab ab ab ab ab a a ab ab ab ab ab ab ab ab ab ab ab ab ab ab ab a a a ab ab a a ab ab ab a ab ab ab a ab ab ab a ab ab
*HyS0002.431306 D2.15 a ab ab ab ab ab ab ab a ab a ab ab ab ab ab ab a a a ab ab a ab ab a a a ab ab a ab ab a ab ab a a ab ab ab a ab ab ab a a ab ab ab ab ab a a ab ab ab ab ab ab ab ab ab ab ab ab ab ab ab a a a ab ab a a ab ab ab a ab ab ab a ab ab ab a ab ab
*HyS0002.458146 D2.15 a ab ab ab ab ab ab ab a ab a ab ab ab ab ab ab a a a ab ab a ab ab a a a ab ab a ab ab a ab ab a a ab ab ab a ab ab ab a a ab ab ab ab ab a a ab ab ab ab ab ab ab ab ab ab ab ab ab ab ab a a a ab ab a a ab ab ab a ab ab ab a ab ab ab a ab ab
*HyS0002.473836 D2.15 a ab ab ab ab ab ab ab a ab a ab ab ab ab ab ab a a a ab ab a ab ab a a a ab ab a ab ab a ab ab a a ab ab ab a ab ab ab a a ab ab ab ab ab a a ab ab ab ab ab ab ab ab ab ab ab ab ab ab ab a a a ab ab a a ab ab ab a ab ab ab a ab ab ab a ab ab
*HyS0002.520219 D2.15 a ab ab ab ab ab ab ab a ab a ab ab ab ab ab ab a a a ab ab a ab ab a a a ab ab a ab ab a ab ab a a ab ab ab a ab ab ab a a ab ab ab ab ab a a ab ab ab ab ab ab ab ab ab ab ab ab ab ab ab a a a ab ab a a ab ab ab a ab ab ab a ab ab ab a ab ab
*HyS0002.541482 D2.15 a ab ab ab ab ab ab ab a ab a ab ab ab ab ab ab a a a ab ab a ab ab a a a ab ab a ab ab a ab ab a a ab ab ab a ab ab ab a a ab ab ab ab ab a a ab ab ab ab ab ab ab ab ab ab ab ab ab ab ab a a a ab ab a a ab ab ab a ab ab ab a ab ab ab a ab ab
*HyS0002.551925 D2.15 a ab ab ab ab ab ab ab a ab a ab ab ab ab ab ab a a a ab ab a ab ab a a a ab ab a ab ab a ab ab a a ab ab ab a ab ab ab a a ab ab ab ab ab a a ab ab ab ab ab ab ab ab ab ab ab ab ab ab ab a a a ab ab a a ab ab ab a ab ab ab a ab ab ab a ab ab
*HyS0002.558957 D2.15 a ab ab ab ab ab ab ab a ab a ab ab ab ab ab ab a a a ab ab a ab ab a a a ab ab a ab ab a ab ab a a ab ab ab a ab ab ab a a ab ab ab ab ab a a ab ab ab ab ab ab ab ab ab ab ab ab ab ab ab a a a ab ab a a ab ab ab a ab ab ab a ab ab ab a ab ab
*HyS0002.566002 D2.15 a ab ab ab ab ab ab ab a ab a ab ab ab ab ab ab a a a ab ab a ab ab a a a ab ab a ab ab a ab ab a a ab ab ab a ab ab ab a a ab ab ab ab ab a a ab ab ab ab ab ab ab ab ab ab ab ab ab ab ab a a a ab ab a a ab ab ab a ab ab ab a ab ab ab a ab ab
*HyS0002.572291 D2.15 a ab ab ab ab ab ab ab a ab a ab ab ab ab ab ab a a a ab ab a ab ab a a a ab ab a ab ab a ab ab a a ab ab ab a ab ab ab a a ab ab ab ab ab a a ab ab ab ab ab ab ab ab ab ab ab ab ab ab ab a a a ab ab a a ab ab ab a ab ab ab a ab ab ab a ab ab
*HyS0002.579336 D2.15 a ab ab ab ab ab ab ab a ab a ab ab ab ab ab ab a a a ab ab a ab ab a a a ab ab a ab ab a ab ab a a ab ab ab a ab ab ab a a ab ab ab ab ab a a ab ab ab ab ab ab ab ab ab ab ab ab ab ab ab a a a ab ab a a ab ab ab a ab ab ab a ab ab ab a ab ab
*HyS0002.595017 D2.15 a ab ab ab ab ab ab ab a ab a ab ab ab ab ab ab a a a ab ab a ab ab a a a ab ab a ab ab a ab ab a a ab ab ab a ab ab ab a a ab ab ab ab ab a a ab ab ab ab ab ab ab ab ab ab ab ab ab ab ab a a a ab ab a a ab ab ab a ab ab ab a ab ab ab a ab ab
*HyS0002.601748 D2.15 a ab ab ab ab ab ab ab a ab a ab ab ab ab ab ab a a a ab ab a ab ab a a a ab ab a ab ab a ab ab a a ab ab ab a ab ab ab a a ab ab ab ab ab a a ab ab ab ab ab ab ab ab ab ab ab ab ab ab ab a a a ab ab a a ab ab ab a ab ab ab a ab ab ab a ab ab
*HyS0002.610564 D2.15 a ab ab ab ab ab ab ab a ab a ab ab ab ab ab ab a a a ab ab a ab ab a a a ab ab a ab ab a ab ab a a ab ab ab a ab ab ab a a ab ab ab ab ab a a ab ab ab ab ab ab ab ab ab ab ab ab ab ab ab a a a ab ab a a ab ab ab a ab ab ab a ab ab ab a ab ab
*HyS0002.678032 D2.15 a ab ab ab ab ab ab ab a ab a ab ab ab ab ab ab a a a ab ab a ab ab a a a ab ab a ab ab a ab ab a a ab ab ab a ab ab ab a a ab ab ab ab ab a a ab ab ab ab ab ab ab ab ab ab ab ab ab ab ab a a a ab ab a a ab ab ab a ab ab ab a ab ab ab a ab ab
*HyS0002.693081 D2.15 a ab ab ab ab ab ab ab a ab a ab ab ab ab ab ab a a a ab ab a ab ab a a a ab ab a ab ab a ab ab a a ab ab ab a ab ab ab a a ab ab ab ab ab a a ab ab ab ab ab ab ab ab ab ab ab ab ab ab ab a a a ab ab a a ab ab ab a ab ab ab a ab ab ab a ab ab
*HyS0002.705329 D2.15 a ab ab ab ab ab ab ab a ab a ab ab ab ab ab ab a a a ab ab a ab ab a a a ab ab a ab ab a ab ab a a ab ab ab a ab ab ab a a ab ab ab ab ab a a ab ab ab ab ab ab ab ab ab ab ab ab ab ab ab a a a ab ab a a ab ab ab a ab ab ab a ab ab ab a ab ab
*HyS0002.717538 D2.15 a ab ab ab ab ab ab ab a ab a ab ab ab ab ab ab a a a ab ab a ab ab a a a ab ab a ab ab a ab ab a a ab ab ab a ab ab ab a a ab ab ab ab ab a a ab ab ab ab ab ab ab ab ab ab ab ab ab ab ab a a a ab ab a a ab ab ab a ab ab ab a ab ab ab a ab ab
*HyS0002.729692 D2.15 a ab ab ab ab ab ab ab a ab a ab ab ab ab ab ab a a a ab ab a ab ab a a a ab ab a ab ab a ab ab a a ab ab ab a ab ab ab a a ab ab ab ab ab a a ab ab ab ab ab ab ab ab ab ab ab ab ab ab ab a a a ab ab a a ab ab ab a ab ab ab a ab ab ab a ab ab
*HyS0002.734997 D2.15 a ab ab ab ab ab ab ab a ab a ab ab ab ab ab ab a a a ab ab a ab ab a a a ab ab a ab ab a ab ab a a ab ab ab a ab ab ab a a ab ab ab ab ab a a ab ab ab ab ab ab ab ab ab ab ab ab ab ab ab a a a ab ab a a ab ab ab a ab ab ab a ab ab ab a ab ab
*HyS0002.744809 D2.15 a ab ab ab ab ab ab ab a ab a ab ab ab ab ab ab a a a ab ab a ab ab a a a ab ab a ab ab a ab ab a a ab ab ab a ab ab ab a a ab ab ab ab ab a a ab ab ab ab ab ab ab ab ab ab ab ab ab ab ab a a a ab ab a a ab ab ab a ab ab ab a ab ab ab a ab ab
*HyS0002.756165 D2.15 a ab ab ab ab ab ab ab a ab a ab ab ab ab ab ab a a a ab ab a ab ab a a a ab ab a ab ab a ab ab a a ab ab ab a ab ab ab a a ab ab ab ab ab a a ab ab ab ab ab ab ab ab ab ab ab ab ab ab ab a a a ab ab a a ab ab ab a ab ab ab a ab ab ab a ab ab
*HyS0002.762100 D2.15 a ab ab ab ab ab ab ab a ab a ab ab ab ab ab ab a a a ab ab a ab ab a a a ab ab a ab ab a ab ab a a ab ab ab a ab ab ab a a ab ab ab ab ab a a ab ab ab ab ab ab ab ab ab ab ab ab ab ab ab a a a ab ab a a ab ab ab a ab ab ab a ab ab ab a ab ab
*HyS0002.768374 D2.15 a ab ab ab ab ab ab ab a ab a ab ab ab ab ab ab a a a ab ab a ab ab a a a ab ab a ab ab a ab ab a a ab ab ab a ab ab ab a a ab ab ab ab ab a a ab ab ab ab ab ab ab ab ab ab ab ab ab ab ab a a a ab ab a a ab ab ab a ab ab ab a ab ab ab a ab ab
*HyS0002.774670 D2.15 a ab ab ab ab ab ab ab a ab a ab ab ab ab ab ab a a a ab ab a ab ab a a a ab ab a ab ab a ab ab a a ab ab ab a ab ab ab a a ab ab ab ab ab a a ab ab ab ab ab ab ab ab ab ab ab ab ab ab ab a a a ab ab a a ab ab ab a ab ab ab a ab ab ab a ab ab
*HyS0002.780363 D2.15 a ab ab ab ab ab ab ab a ab a ab ab ab ab ab ab a a a ab ab a ab ab a a a ab ab a ab ab a ab ab a a ab ab ab a ab ab ab a a ab ab ab ab ab a a ab ab ab ab ab ab ab ab ab ab ab ab ab ab ab a a a ab ab a a ab ab ab a ab ab ab a ab ab ab a ab ab
*HyS0002.786445 D2.15 a ab ab ab ab ab ab ab a ab a ab ab ab ab ab ab a a a ab ab a ab ab a a a ab ab a ab ab a ab ab a a ab ab ab a ab ab ab a a ab ab ab ab ab a a ab ab ab ab ab ab ab ab ab ab ab ab ab ab ab a a a ab ab a a ab ab ab a ab ab ab a ab ab ab a ab ab
*HyS0002.792158 D2.15 a ab ab ab ab ab ab ab a ab a ab ab ab ab ab ab a a a ab ab a ab ab a a a ab ab a ab ab a ab ab a a ab ab ab a ab ab ab a a ab ab ab ab ab a a ab ab ab ab ab ab ab ab ab ab ab ab ab ab ab a a a ab ab a a ab ab ab a ab ab ab a ab ab ab a ab ab
*HyS0002.799534 D2.15 a ab ab ab ab ab ab ab a ab a ab ab ab ab ab ab a a a ab ab a ab ab a a a ab ab a ab ab a ab ab a a ab ab ab a ab ab ab a a ab ab ab ab ab a a ab ab ab ab ab ab ab ab ab ab ab ab ab ab ab a a a ab ab a a ab ab ab a ab ab ab a ab ab ab a ab ab
*HyS0002.808112 D2.15 a ab ab ab ab ab ab ab a ab a ab ab ab ab ab ab a a a ab ab a ab ab a a a ab ab a ab ab a ab ab a a ab ab ab a ab ab ab a a ab ab ab ab ab a a ab ab ab ab ab ab ab ab ab ab ab ab ab ab ab a a a ab ab a a ab ab ab a ab ab ab a ab ab ab a ab ab
*HyS0002.814930 D2.15 a ab ab ab ab ab ab ab a ab a ab ab ab ab ab ab a a a ab ab a ab ab a a a ab ab a ab ab a ab ab a a ab ab ab a ab ab ab a a ab ab ab ab ab a a ab ab ab ab ab ab ab ab ab ab ab ab ab ab ab a a a ab ab a a ab ab ab a ab ab ab a ab ab ab a ab ab
*HyS0002.822068 D2.15 a ab ab ab ab ab ab ab a ab a ab ab ab ab ab ab a a a ab ab a ab ab a a a ab ab a ab ab a ab ab a a ab ab ab a ab ab ab a a ab ab ab ab ab a a ab ab ab ab ab ab ab ab ab ab ab ab ab ab ab a a a ab ab a a ab ab ab a ab ab ab a ab ab ab a ab ab
*HyS0002.830156 D2.15 a ab ab ab ab ab ab ab a ab a ab ab ab ab ab ab a a a ab ab a ab ab a a a ab ab a ab ab a ab ab a a ab ab ab a ab ab ab a a ab ab ab ab ab a a ab ab ab ab ab ab ab ab ab ab ab ab ab ab ab a a a ab ab a a ab ab ab a ab ab ab a ab ab ab a ab ab
*HyS0002.841946 D2.15 a ab ab ab ab ab ab ab a ab a ab ab ab ab ab ab a a a ab ab a ab ab a a a ab ab a ab ab a ab ab a a ab ab ab a ab ab ab a a ab ab ab ab ab a a ab ab ab ab ab ab ab ab ab ab ab ab ab ab ab a a a ab ab a a ab ab ab a ab ab ab a ab ab ab a ab ab
*HyS0002.847335 D2.15 a ab ab ab ab ab ab ab a ab a ab ab ab ab ab ab a a a ab ab a ab ab a a a ab ab a ab ab a ab ab a a ab ab ab a ab ab ab a a ab ab ab ab ab a a ab ab ab ab ab ab ab ab ab ab ab ab ab ab ab a a a ab ab a a ab ab ab a ab ab ab a ab ab ab a ab ab
*HyS0002.853166 D2.15 a ab ab ab ab ab ab ab a ab a ab ab ab ab ab ab a a a ab ab a ab ab a a a ab ab a ab ab a ab ab a a ab ab ab a ab ab ab a a ab ab ab ab ab a a ab ab ab ab ab ab ab ab ab ab ab ab ab ab ab a a a ab ab a a ab ab ab a ab ab ab a ab ab ab a ab ab
*HyS0002.879643 D2.15 a ab ab ab ab ab ab ab a ab a ab ab ab ab ab ab a a a ab ab a ab ab a a a ab ab a ab ab a ab ab a a ab ab ab a ab ab ab a a ab ab ab ab ab a a ab ab ab ab ab ab ab ab ab ab ab ab ab ab ab a a a ab ab a a ab ab ab a ab ab ab a ab ab ab a ab ab
*HyS0002.891569 D2.15 a ab ab ab ab ab ab ab a ab a ab ab ab ab ab ab a a a ab ab a ab ab a a a ab ab a ab ab a ab ab a a ab ab ab a ab ab ab a a ab ab ab ab ab a a ab ab ab ab ab ab ab ab ab ab ab ab ab ab ab a a a ab ab a a ab ab ab a ab ab ab a ab ab ab a ab ab
*HyS0002.897351 D2.15 a ab ab ab ab ab ab ab a ab a ab ab ab ab ab ab a a a ab ab a ab ab a a a ab ab a ab ab a ab ab a a ab ab ab a ab ab ab a a ab ab ab ab ab a a ab ab ab ab ab ab ab ab ab ab ab ab ab ab ab a a a ab ab a a ab ab ab a ab ab ab a ab ab ab a ab ab
*HyS0002.917831 D2.15 a ab ab ab ab ab ab ab a ab a ab ab ab ab ab ab a a a ab ab a ab ab a a a ab ab a ab ab a ab ab a a ab ab ab a ab ab ab a a ab ab ab ab ab a a ab ab ab ab ab ab ab ab ab ab ab ab ab ab ab a a a ab ab a a ab ab ab a ab ab ab a ab ab ab a ab ab
*HyS0002.925810 D2.15 a ab ab ab ab ab ab ab a ab a ab ab ab ab ab ab a a a ab ab a ab ab a a a ab ab a ab ab a ab ab a a ab ab ab a ab ab ab a a ab ab ab ab ab a a ab ab ab ab ab ab ab ab ab ab ab ab ab ab ab a a a ab ab a a ab ab ab a ab ab ab a ab ab ab a ab ab
*HyS0002.946573 D2.15 a ab ab ab ab ab ab ab a ab a ab ab ab ab ab ab a a a ab ab a ab ab a a a ab ab a ab ab a ab ab a a ab ab ab a ab ab ab a a ab ab ab ab ab a a ab ab ab ab ab ab ab ab ab ab ab ab ab ab ab a a a ab ab a a ab ab ab a ab ab ab a ab ab ab a ab ab
*HyS0002.952816 D2.15 a ab ab ab ab ab ab ab a ab a ab ab ab ab ab ab a a a ab ab a ab ab a a a ab ab a ab ab a ab ab a a ab ab ab a ab ab ab a a ab ab ab ab ab a a ab ab ab ab ab ab ab ab ab ab ab ab ab ab ab a a a ab ab a a ab ab ab a ab ab ab a ab ab ab a ab ab
*HyS0002.977024 D2.15 a ab ab ab ab ab ab ab a ab a ab ab ab ab ab ab a a a ab ab a ab ab a a a ab ab a ab ab a ab ab a a ab ab ab a ab ab ab a a ab ab ab ab ab a a ab ab ab ab ab ab ab ab ab ab ab ab ab ab ab a a a ab ab a a ab ab ab a ab ab ab a ab ab ab a ab ab
*HyS0002.983419 D2.15 a ab ab ab ab ab ab ab a ab a ab ab ab ab ab ab a a a ab ab a ab ab a a a ab ab a ab ab a ab ab a a ab ab ab a ab ab ab a a ab ab ab ab ab a a ab ab ab ab ab ab ab ab ab ab ab ab ab ab ab a a a ab ab a a ab ab ab a ab ab ab a ab ab ab a ab ab
*HyS0002.989863 D2.15 a ab ab ab ab ab ab ab a ab a ab ab ab ab ab ab a a a ab ab a ab ab a a a ab ab a ab ab a ab ab a a ab ab ab a ab ab ab a a ab ab ab ab ab a a ab ab ab ab ab ab ab ab ab ab ab ab ab ab ab a a a ab ab a a ab ab ab a ab ab ab a ab ab ab a ab ab
*HyS0002.995986 D2.15 a ab ab ab ab ab ab ab a ab a ab ab ab ab ab ab a a a ab ab a ab ab a a a ab ab a ab ab a ab ab a a ab ab ab a ab ab ab a a ab ab ab ab ab a a ab ab ab ab ab ab ab ab ab ab ab ab ab ab ab a a a ab ab a a ab ab ab a ab ab ab a ab ab ab a ab ab
*HyS0002.1001131 D2.15 a ab ab ab ab ab ab ab a ab a ab ab ab ab ab ab a a a ab ab a ab ab a a a ab ab a ab ab a ab ab a a ab ab ab a ab ab ab a a ab ab ab ab ab a a ab ab ab ab ab ab ab ab ab ab ab ab ab ab ab a a a ab ab a a ab ab ab a ab ab ab a ab ab ab a ab ab
*HyS0002.1006197 D2.15 a ab ab ab ab ab ab ab a ab a ab ab ab ab ab ab a a a ab ab a ab ab a a a ab ab a ab ab a ab ab a a ab ab ab a ab ab ab a a ab ab ab ab ab a a ab ab ab ab ab ab ab ab ab ab ab ab ab ab ab a a a ab ab a a ab ab ab a ab ab ab a ab ab ab a ab ab
*HyS0002.1012117 D2.15 a ab ab ab ab ab ab ab a ab a ab ab ab ab ab ab a a a ab ab a ab ab a a a ab ab a ab ab a ab ab a a ab ab ab a ab ab ab a a ab ab ab ab ab a a ab ab ab ab ab ab ab ab ab ab ab ab ab ab ab a a a ab ab a a ab ab ab a ab ab ab a ab ab ab a ab ab
*HyS0002.1020214 D2.15 a ab ab ab ab ab ab ab a ab a ab ab ab ab ab ab a a a ab ab a ab ab a a a ab ab a ab ab a ab ab a a ab ab ab a ab ab ab a a ab ab ab ab ab a a ab ab ab ab ab ab ab ab ab ab ab ab ab ab ab a a a ab ab a a ab ab ab a ab ab ab a ab ab ab a ab ab
*HyS0002.1025363 D2.15 a ab ab ab ab ab ab ab a ab a ab ab ab ab ab ab a a a ab ab a ab ab a a a ab ab a ab ab a ab ab a a ab ab ab a ab ab ab a a ab ab ab ab ab a a ab ab ab ab ab ab ab ab ab ab ab ab ab ab ab a a a ab ab a a ab ab ab a ab ab ab a ab ab ab a ab ab
*HyS0002.1030807 D2.15 a ab ab ab ab ab ab ab a ab a ab ab ab ab ab ab a a a ab ab a ab ab a a a ab ab a ab ab a ab ab a a ab ab ab a ab ab ab a a ab ab ab ab ab a a ab ab ab ab ab ab ab ab ab ab ab ab ab ab ab a a a ab ab a a ab ab ab a ab ab ab a ab ab ab a ab ab
*HyS0002.1039930 D2.15 a ab ab ab ab ab ab ab a ab a ab ab ab ab ab ab a a a ab ab a ab ab a a a ab ab a ab ab a ab ab a a ab ab ab a ab ab ab a a ab ab ab ab ab a a ab ab ab ab ab ab ab ab ab ab ab ab ab ab ab a a a ab ab a a ab ab ab a ab ab ab a ab ab ab a ab ab
*HyS0002.1045013 D2.15 a ab ab ab ab ab ab ab a ab a ab ab ab ab ab ab a a a ab ab a ab ab a a a ab ab a ab ab a ab ab a a ab ab ab a ab ab ab a a ab ab ab ab ab a a ab ab ab ab ab ab ab ab ab ab ab ab ab ab ab a a a ab ab a a ab ab ab a ab ab ab a ab ab ab a ab ab
*HyS0002.1050723 D2.15 a ab ab ab ab ab ab ab a ab a ab ab ab ab ab ab a a a ab ab a ab ab a a a ab ab a ab ab a ab ab a a ab ab ab a ab ab ab a a ab ab ab ab ab a a ab ab ab ab ab ab ab ab ab ab ab ab ab ab ab a a a ab ab a a ab ab ab a ab ab ab a ab ab ab a ab ab
*HyS0002.1056032 D2.15 a ab ab ab ab ab ab ab a ab a ab ab ab ab ab ab a a a ab ab a ab ab a a a ab ab a ab ab a ab ab a a ab ab ab a ab ab ab a a ab ab ab ab ab a a ab ab ab ab ab ab ab ab ab ab ab ab ab ab ab a a a ab ab a a ab ab ab a ab ab ab a ab ab ab a ab ab
*HyS0002.1062506 D2.15 a ab ab ab ab ab ab ab a ab a ab ab ab ab ab ab a a a ab ab a ab ab a a a ab ab a ab ab a ab ab a a ab ab ab a ab ab ab a a ab ab ab ab ab a a ab ab ab ab ab ab ab ab ab ab ab ab ab ab ab a a a ab ab a a ab ab ab a ab ab ab a ab ab ab a ab ab
*HyS0002.1068020 D2.15 a ab ab ab ab ab ab ab a ab a ab ab ab ab ab ab a a a ab ab a ab ab a a a ab ab a ab ab a ab ab a a ab ab ab a ab ab ab a a ab ab ab ab ab a a ab ab ab ab ab ab ab ab ab ab ab ab ab ab ab a a a ab ab a a ab ab ab a ab ab ab a ab ab ab a ab ab
*HyS0002.1073119 D2.15 a ab ab ab ab ab ab ab a ab a ab ab ab ab ab ab a a a ab ab a ab ab a a a ab ab a ab ab a ab ab a a ab ab ab a ab ab ab a a ab ab ab ab ab a a ab ab ab ab ab ab ab ab ab ab ab ab ab ab ab a a a ab ab a a ab ab ab a ab ab ab a ab ab ab a ab ab
*HyS0002.1078555 D2.15 a ab ab ab ab ab ab ab a ab a ab ab ab ab ab ab a a a ab ab a ab ab a a a ab ab a ab ab a ab ab a a ab ab ab a ab ab ab a a ab ab ab ab ab a a ab ab ab ab ab ab ab ab ab ab ab ab ab ab ab a a a ab ab a a ab ab ab a ab ab ab a ab ab ab a ab ab
*HyS0002.1083621 D2.15 a ab ab ab ab ab ab ab a ab a ab ab ab ab ab ab a a a ab ab a ab ab a a a ab ab a ab ab a ab ab a a ab ab ab a ab ab ab a a ab ab ab ab ab a a ab ab ab ab ab ab ab ab ab ab ab ab ab ab ab a a a ab ab a a ab ab ab a ab ab ab a ab ab ab a ab ab
*HyS0002.1089867 D2.15 a ab ab ab ab ab ab ab a ab a ab ab ab ab ab ab a a a ab ab a ab ab a a a ab ab a ab ab a ab ab a a ab ab ab a ab ab ab a a ab ab ab ab ab a a ab ab ab ab ab ab ab ab ab ab ab ab ab ab ab a a a ab ab a a ab ab ab a ab ab ab a ab ab ab a ab ab
*HyS0002.1096491 D2.15 a ab ab ab ab ab ab ab a ab a ab ab ab ab ab ab a a a ab ab a ab ab a a a ab ab a ab ab a ab ab a a ab ab ab a ab ab ab a a ab ab ab ab ab a a ab ab ab ab ab ab ab ab ab ab ab ab ab ab ab a a a ab ab a a ab ab ab a ab ab ab a ab ab ab a ab ab
*HyS0002.1103337 D2.15 a ab ab ab ab ab ab ab a ab a ab ab ab ab ab ab a a a ab ab a ab ab a a a ab ab a ab ab a ab ab a a ab ab ab a ab ab ab a a ab ab ab ab ab a a ab ab ab ab ab ab ab ab ab ab ab ab ab ab ab a a a ab ab a a ab ab ab a ab ab ab a ab ab ab a ab ab
*HyS0002.1109305 D2.15 a ab ab ab ab ab ab ab a ab a ab ab ab ab ab ab a a a ab ab a ab ab a a a ab ab a ab ab a ab ab a a ab ab ab a ab ab ab a a ab ab ab ab ab a a ab ab ab ab ab ab ab ab ab ab ab ab ab ab ab a a a ab ab a a ab ab ab a ab ab ab a ab ab ab a ab ab
*HyS0002.1115764 D2.15 a ab ab ab ab ab ab ab a ab a ab ab ab ab ab ab a a a ab ab a ab ab a a a ab ab a ab ab a ab ab a a ab ab ab a ab ab ab a a ab ab ab ab ab a a ab ab ab ab ab ab ab ab ab ab ab ab ab ab ab a a a ab ab a a ab ab ab a ab ab ab a ab ab ab a ab ab
*HyS0002.1123574 D2.15 a ab ab ab ab ab ab ab a ab a ab ab ab ab ab ab a a a ab ab a ab ab a a a ab ab a ab ab a ab ab a a ab ab ab a ab ab ab a a ab ab ab ab ab a a ab ab ab ab ab ab ab ab ab ab ab ab ab ab ab a a a ab ab a a ab ab ab a ab ab ab a ab ab ab a ab ab
*HyS0002.1129162 D2.15 a ab ab ab ab ab ab ab a ab a ab ab ab ab ab ab a a a ab ab a ab ab a a a ab ab a ab ab a ab ab a a ab ab ab a ab ab ab a a ab ab ab ab ab a a ab ab ab ab ab ab ab ab ab ab ab ab ab ab ab a a a ab ab a a ab ab ab a ab ab ab a ab ab ab a ab ab
*HyS0002.1134651 D2.15 a ab ab ab ab ab ab ab a ab a ab ab ab ab ab ab a a a ab ab a ab ab a a a ab ab a ab ab a ab ab a a ab ab ab a ab ab ab a a ab ab ab ab ab a a ab ab ab ab ab ab ab ab ab ab ab ab ab ab ab a a a ab ab a a ab ab ab a ab ab ab a ab ab ab a ab ab
*HyS0002.1141178 D2.15 a ab ab ab ab ab ab ab a ab a ab ab ab ab ab ab a a a ab ab a ab ab a a a ab ab a ab ab a ab ab a a ab ab ab a ab ab ab a a ab ab ab ab ab a a ab ab ab ab ab ab ab ab ab ab ab ab ab ab ab a a a ab ab a a ab ab ab a ab ab ab a ab ab ab a ab ab
*HyS0002.1146361 D2.15 a ab ab ab ab ab ab ab a ab a ab ab ab ab ab ab a a a ab ab a ab ab a a a ab ab a ab ab a ab ab a a ab ab ab a ab ab ab a a ab ab ab ab ab a a ab ab ab ab ab ab ab ab ab ab ab ab ab ab ab a a a ab ab a a ab ab ab a ab ab ab a ab ab ab a ab ab
*HyS0002.1152002 D2.15 a ab ab ab ab ab ab ab a ab a ab ab ab ab ab ab a a a ab ab a ab ab a a a ab ab a ab ab a ab ab a a ab ab ab a ab ab ab a a ab ab ab ab ab a a ab ab ab ab ab ab ab ab ab ab ab ab ab ab ab a a a ab ab a a ab ab ab a ab ab ab a ab ab ab a ab ab
*HyS0002.1157819 D2.15 a ab ab ab ab ab ab ab a ab a ab ab ab ab ab ab a a a ab ab a ab ab a a a ab ab a ab ab a ab ab a a ab ab ab a ab ab ab a a ab ab ab ab ab a a ab ab ab ab ab ab ab ab ab ab ab ab ab ab ab a a a ab ab a a ab ab ab a ab ab ab a ab ab ab a ab ab
*HyS0002.1162897 D2.15 a ab ab ab ab ab ab ab a ab a ab ab ab ab ab ab a a a ab ab a ab ab a a a ab ab a ab ab a ab ab a a ab ab ab a ab ab ab a a ab ab ab ab ab a a ab ab ab ab ab ab ab ab ab ab ab ab ab ab ab a a a ab ab a a ab ab ab a ab ab ab a ab ab ab a ab ab
*HyS0002.1168521 D2.15 a ab ab ab ab ab ab ab a ab a ab ab ab ab ab ab a a a ab ab a ab ab a a a ab ab a ab ab a ab ab a a ab ab ab a ab ab ab a a ab ab ab ab ab a a ab ab ab ab ab ab ab ab ab ab ab ab ab ab ab a a a ab ab a a ab ab ab a ab ab ab a ab ab ab a ab ab
*HyS0002.1173570 D2.15 a ab ab ab ab ab ab ab a ab a ab ab ab ab ab ab a a a ab ab a ab ab a a a ab ab a ab ab a ab ab a a ab ab ab a ab ab ab a a ab ab ab ab ab a a ab ab ab ab ab ab ab ab ab ab ab ab ab ab ab a a a ab ab a a ab ab ab a ab ab ab a ab ab ab a ab ab
*HyS0002.1178872 D2.15 a ab ab ab ab ab ab ab a ab a ab ab ab ab ab ab a a a ab ab a ab ab a a a ab ab a ab ab a ab ab a a ab ab ab a ab ab ab a a ab ab ab ab ab a a ab ab ab ab ab ab ab ab ab ab ab ab ab ab ab a a a ab ab a a ab ab ab a ab ab ab a ab ab ab a ab ab
*HyS0002.1195902 D2.15 a ab ab ab ab ab ab ab a ab a ab ab ab ab ab ab a a a ab ab a ab ab a a a ab ab a ab ab a ab ab a a ab ab ab a ab ab ab a a ab ab ab ab ab a a ab ab ab ab ab ab ab ab ab ab ab ab ab ab ab a a a ab ab a a ab ab ab a ab ab ab a ab ab ab a ab ab
*HyS0002.1201394 D2.15 a ab ab ab ab ab ab ab a ab a ab ab ab ab ab ab a a a ab ab a ab ab a a a ab ab a ab ab a ab ab a a ab ab ab a ab ab ab a a ab ab ab ab ab a a ab ab ab ab ab ab ab ab ab ab ab ab ab ab ab a a a ab ab a a ab ab ab a ab ab ab a ab ab ab a ab ab
*HyS0002.1210183 D2.15 a ab ab ab ab ab ab ab a ab a ab ab ab ab ab ab a a a ab ab a ab ab a a a ab ab a ab ab a ab ab a a ab ab ab a ab ab ab a a ab ab ab ab ab a a ab ab ab ab ab ab ab ab ab ab ab ab ab ab ab a a a ab ab a a ab ab ab a ab ab ab a ab ab ab a ab ab
*HyS0002.1216133 D2.15 a ab ab ab ab ab ab ab a ab a ab ab ab ab ab ab a a a ab ab a ab ab a a a ab ab a ab ab a ab ab a a ab ab ab a ab ab ab a a ab ab ab ab ab a a ab ab ab ab ab ab ab ab ab ab ab ab ab ab ab a a a ab ab a a ab ab ab a ab ab ab a ab ab ab a ab ab
*HyS0002.1228438 D2.15 a ab ab ab ab ab ab ab a ab a ab ab ab ab ab ab a a a ab ab a ab ab a a a ab ab a ab ab a ab ab a a ab ab ab a ab ab ab a a ab ab ab ab ab a a ab ab ab ab ab ab ab ab ab ab ab ab ab ab ab a a a ab ab a a ab ab ab a ab ab ab a ab ab ab a ab ab
*HyS0002.1233855 D2.15 a ab ab ab ab ab ab ab a ab a ab ab ab ab ab ab a a a ab ab a ab ab a a a ab ab a ab ab a ab ab a a ab ab ab a ab ab ab a a ab ab ab ab ab a a ab ab ab ab ab ab ab ab ab ab ab ab ab ab ab a a a ab ab a a ab ab ab a ab ab ab a ab ab ab a ab ab
*HyS0002.1244416 D2.15 a ab ab ab ab ab ab ab a ab a ab ab ab ab ab ab a a a ab ab a ab ab a a a ab ab a ab ab a ab ab a a ab ab ab a ab ab ab a a ab ab ab ab ab a a ab ab ab ab ab ab ab ab ab ab ab ab ab ab ab a a a ab ab a a ab ab ab a ab ab ab a ab ab ab a ab ab
*HyS0002.1261499 D2.15 a ab ab ab ab ab ab ab a ab a ab ab ab ab ab ab a a a ab ab a ab ab a a a ab ab a ab ab a ab ab a a ab ab ab a ab ab ab a a ab ab ab ab ab a a ab ab ab ab ab ab ab ab ab ab ab ab ab ab ab a a a ab ab a a ab ab ab a ab ab ab a ab ab ab a ab ab
*HyS0002.1277849 D2.15 a ab ab ab ab ab ab ab a ab a ab ab ab ab ab ab a a a ab ab a ab ab a a a ab ab a ab ab a ab ab a a ab ab ab a ab ab ab a a ab ab ab ab ab a a ab ab ab ab ab ab ab ab ab ab ab ab ab ab ab a a a ab ab a a ab ab ab a ab ab ab a ab ab ab a ab ab
*HyS0002.1321274 D2.15 a ab ab ab ab ab ab ab a ab a ab ab ab ab ab ab a a a ab ab a ab ab a a a ab ab a ab ab a ab ab a a ab ab ab a ab ab ab a a ab ab ab ab ab a a ab ab ab ab ab ab ab ab ab ab ab ab ab ab ab a a a ab ab a a ab ab ab a ab ab ab a ab ab ab a ab ab
*HyS0002.1327602 D2.15 a ab ab ab ab ab ab ab a ab a ab ab ab ab ab ab a a a ab ab a ab ab a a a ab ab a ab ab a ab ab a a ab ab ab a ab ab ab a a ab ab ab ab ab a a ab ab ab ab ab ab ab ab ab ab ab ab ab ab ab a a a ab ab a a ab ab ab a ab ab ab a ab ab ab a ab ab
*HyS0002.1336950 D2.15 a ab ab ab ab ab ab ab a ab a ab ab ab ab ab ab a a a ab ab a ab ab a a a ab ab a ab ab a ab ab a a ab ab ab a ab ab ab a a ab ab ab ab ab a a ab ab ab ab ab ab ab ab ab ab ab ab ab ab ab a a a ab ab a a ab ab ab a ab ab ab a ab ab ab a ab ab
*HyS0002.1345781 D2.15 a ab ab ab ab ab ab ab a ab a ab ab ab ab ab ab a a a ab ab a ab ab a a a ab ab a ab ab a ab ab a a ab ab ab a ab ab ab a a ab ab ab ab ab a a ab ab ab ab ab ab ab ab ab ab ab ab ab ab ab a a a ab ab a a ab ab ab a ab ab ab a ab ab ab a ab ab
*HyS0002.1351045 D2.15 a ab ab ab ab ab ab ab a ab a ab ab ab ab ab ab a a a ab ab a ab ab a a a ab ab a ab ab a ab ab a a ab ab ab a ab ab ab a a ab ab ab ab ab a a ab ab ab ab ab ab ab ab ab ab ab ab ab ab ab a a a ab ab a a ab ab ab a ab ab ab a ab ab ab a ab ab
*HyS0002.1357022 D2.15 a ab ab ab ab ab ab ab a ab a ab ab ab ab ab ab a a a ab ab a ab ab a a a ab ab a ab ab a ab ab a a ab ab ab a ab ab ab a a ab ab ab ab ab a a ab ab ab ab ab ab ab ab ab ab ab ab ab ab ab a a a ab ab a a ab ab ab a ab ab ab a ab ab ab a ab ab
*HyS0002.1377014 D2.15 a ab ab ab ab ab ab ab a ab a ab ab ab ab ab ab a a a ab ab a ab ab a a a ab ab a ab ab a ab ab a a ab ab ab a ab ab ab a a ab ab ab ab ab a a ab ab ab ab ab ab ab ab ab ab ab ab ab ab ab a a a ab ab a a ab ab ab a ab ab ab a ab ab ab a ab ab
*HyS0002.1390306 D2.15 a ab ab ab ab ab ab ab a ab a ab ab ab ab ab ab a a a ab ab a ab ab a a a ab ab a ab ab a ab ab a a ab ab ab a ab ab ab a a ab ab ab ab ab a a ab ab ab ab ab ab ab ab ab ab ab ab ab ab ab a a a ab ab a a ab ab ab a ab ab ab a ab ab ab a ab ab
*HyS0002.1406235 D2.15 a ab ab ab ab ab ab ab a ab a ab ab ab ab ab ab a a a ab ab a ab ab a a a ab ab a ab ab a ab ab a a ab ab ab a ab ab ab a a ab ab ab ab ab a a ab ab ab ab ab ab ab ab ab ab ab ab ab ab ab a a a ab ab a a ab ab ab a ab ab ab a ab ab ab a ab ab
*HyS0002.1431308 D2.15 a ab ab ab ab ab ab ab a ab a ab ab ab ab ab ab a a a ab ab a ab ab a a a ab ab a ab ab a ab ab a a ab ab ab a ab ab ab a a ab ab ab ab ab a a ab ab ab ab ab ab ab ab ab ab ab ab ab ab ab a a a ab ab a a ab ab ab a ab ab ab a ab ab ab a ab ab
*HyS0002.1436375 D2.15 a ab ab ab ab ab ab ab a ab a ab ab ab ab ab ab a a a ab ab a ab ab a a a ab ab a ab ab a ab ab a a ab ab ab a ab ab ab a a ab ab ab ab ab a a ab ab ab ab ab ab ab ab ab ab ab ab ab ab ab a a a ab ab a a ab ab ab a ab ab ab a ab ab ab a ab ab
*HyS0002.1443804 D2.15 a ab ab ab ab ab ab ab a ab a ab ab ab ab ab ab a a a ab ab a ab ab a a a ab ab a ab ab a ab ab a a ab ab ab a ab ab ab a a ab ab ab ab ab a a ab ab ab ab ab ab ab ab ab ab ab ab ab ab ab a a a ab ab a a ab ab ab a ab ab ab a ab ab ab a ab ab
*HyS0002.1449270 D2.15 a ab ab ab ab ab ab ab a ab a ab ab ab ab ab ab a a a ab ab a ab ab a a a ab ab a ab ab a ab ab a a ab ab ab a ab ab ab a a ab ab ab ab ab a a ab ab ab ab ab ab ab ab ab ab ab ab ab ab ab a a a ab ab a a ab ab ab a ab ab ab a ab ab ab a ab ab
*HyS0002.1454932 D2.15 a ab ab ab ab ab ab ab a ab a ab ab ab ab ab ab a a a ab ab a ab ab a a a ab ab a ab ab a ab ab a a ab ab ab a ab ab ab a a ab ab ab ab ab a a ab ab ab ab ab ab ab ab ab ab ab ab ab ab ab a a a ab ab a a ab ab ab a ab ab ab a ab ab ab a ab ab
*HyS0002.1459986 D2.15 a ab ab ab ab ab ab ab a ab a ab ab ab ab ab ab a a a ab ab a ab ab a a a ab ab a ab ab a ab ab a a ab ab ab a ab ab ab a a ab ab ab ab ab a a ab ab ab ab ab ab ab ab ab ab ab ab ab ab ab a a a ab ab a a ab ab ab a ab ab ab a ab ab ab a ab ab
*HyS0002.1465994 D2.15 a ab ab ab ab ab ab ab a ab a ab ab ab ab ab ab a a a ab ab a ab ab a a a ab ab a ab ab a ab ab a a ab ab ab a ab ab ab a a ab ab ab ab ab a a ab ab ab ab ab ab ab ab ab ab ab ab ab ab ab a a a ab ab a a ab ab ab a ab ab ab a ab ab ab a ab ab
*HyS0002.1471958 D2.15 a ab ab ab ab ab ab ab a ab a ab ab ab ab ab ab a a a ab ab a ab ab a a a ab ab a ab ab a ab ab a a ab ab ab a ab ab ab a a ab ab ab ab ab a a ab ab ab ab ab ab ab ab ab ab ab ab ab ab ab a a a ab ab a a ab ab ab a ab ab ab a ab ab ab a ab ab
*HyS0002.1484065 D2.15 a ab ab ab ab ab ab ab a ab a ab ab ab ab ab ab a a a ab ab a ab ab a a a ab ab a ab ab a ab ab a a ab ab ab a ab ab ab a a ab ab ab ab ab a a ab ab ab ab ab ab ab ab ab ab ab ab ab ab ab a a a ab ab a a ab ab ab a ab ab ab a ab ab ab a ab ab
*HyS0002.1490831 D2.15 a ab ab ab ab ab ab ab a ab a ab ab ab ab ab ab a a a ab ab a ab ab a a a ab ab a ab ab a ab ab a a ab ab ab a ab ab ab a a ab ab ab ab ab a a ab ab ab ab ab ab ab ab ab ab ab ab ab ab ab a a a ab ab a a ab ab ab a ab ab ab a ab ab ab a ab ab
*HyS0002.1497797 D2.15 a ab ab ab ab ab ab ab a ab a ab ab ab ab ab ab a a a ab ab a ab ab a a a ab ab a ab ab a ab ab a a ab ab ab a ab ab ab a a ab ab ab ab ab a a ab ab ab ab ab ab ab ab ab ab ab ab ab ab ab a a a ab ab a a ab ab ab a ab ab ab a ab ab ab a ab ab
*HyS0002.1503825 D2.15 a ab ab ab ab ab ab ab a ab a ab ab ab ab ab ab a a a ab ab a ab ab a a a ab ab a ab ab a ab ab a a ab ab ab a ab ab ab a a ab ab ab ab ab a a ab ab ab ab ab ab ab ab ab ab ab ab ab ab ab a a a ab ab a a ab ab ab a ab ab ab a ab ab ab a ab ab
*HyS0002.1509036 D2.15 a ab ab ab ab ab ab ab a ab a ab ab ab ab ab ab a a a ab ab a ab ab a a a ab ab a ab ab a ab ab a a ab ab ab a ab ab ab a a ab ab ab ab ab a a ab ab ab ab ab ab ab ab ab ab ab ab ab ab ab a a a ab ab a a ab ab ab a ab ab ab a ab ab ab a ab ab
*HyS0002.1521889 D2.15 a ab ab ab ab ab ab ab a ab a ab ab ab ab ab ab a a a ab ab a ab ab a a a ab ab a ab ab a ab ab a a ab ab ab a ab ab ab a a ab ab ab ab ab a a ab ab ab ab ab ab ab ab ab ab ab ab ab ab ab a a a ab ab a a ab ab ab a ab ab ab a ab ab ab a ab ab
*HyS0002.1527001 D2.15 a ab ab ab ab ab ab ab a ab a ab ab ab ab ab ab a a a ab ab a ab ab a a a ab ab a ab ab a ab ab a a ab ab ab a ab ab ab a a ab ab ab ab ab a a ab ab ab ab ab ab ab ab ab ab ab ab ab ab ab a a a ab ab a a ab ab ab a ab ab ab a ab ab ab a ab ab
*HyS0002.1532127 D2.15 a ab ab ab ab ab ab ab a ab a ab ab ab ab ab ab a a a ab ab a ab ab a a a ab ab a ab ab a ab ab a a ab ab ab a ab ab ab a a ab ab ab ab ab a a ab ab ab ab ab ab ab ab ab ab ab ab ab ab ab a a a ab ab a a ab ab ab a ab ab ab a ab ab ab a ab ab
*HyS0002.1540189 D2.15 a ab ab ab ab ab ab ab a ab a ab ab ab ab ab ab a a a ab ab a ab ab a a a ab ab a ab ab a ab ab a a ab ab ab a ab ab ab a a ab ab ab ab ab a a ab ab ab ab ab ab ab ab ab ab ab ab ab ab ab a a a ab ab a a ab ab ab a ab ab ab a ab ab ab a ab ab
*HyS0002.1558376 D2.15 a ab ab ab ab ab ab ab a ab a ab ab ab ab ab ab a a a ab ab a ab ab a a a ab ab a ab ab a ab ab a a ab ab ab a ab ab ab a a ab ab ab ab ab a a ab ab ab ab ab ab ab ab ab ab ab ab ab ab ab a a a ab ab a a ab ab ab a ab ab ab a ab ab ab a ab ab
*HyS0002.1582221 D2.15 a ab ab ab ab ab ab ab a ab a ab ab ab ab ab ab a a a ab ab a ab ab a a a ab ab a ab ab a ab ab a a ab ab ab a ab ab ab a a ab ab ab ab ab a a ab ab ab ab ab ab ab ab ab ab ab ab ab ab ab a a a ab ab a a ab ab ab a ab ab ab a ab ab ab a ab ab
*HyS0002.1587537 D2.15 a ab ab ab ab ab ab ab a ab a ab ab ab ab ab ab a a a ab ab a ab ab a a a ab ab a ab ab a ab ab a a ab ab ab a ab ab ab a a ab ab ab ab ab a a ab ab ab ab ab ab ab ab ab ab ab ab ab ab ab a a a ab ab a a ab ab ab a ab ab ab a ab ab ab a ab ab
*HyS0002.1593015 D2.15 a ab ab ab ab ab ab ab a ab a ab ab ab ab ab ab a a a ab ab a ab ab a a a ab ab a ab ab a ab ab a a ab ab ab a ab ab ab a a ab ab ab ab ab a a ab ab ab ab ab ab ab ab ab ab ab ab ab ab ab a a a ab ab a a ab ab ab a ab ab ab a ab ab ab a ab ab
*HyS0002.1599355 D2.15 a ab ab ab ab ab ab ab a ab a ab ab ab ab ab ab a a a ab ab a ab ab a a a ab ab a ab ab a ab ab a a ab ab ab a ab ab ab a a ab ab ab ab ab a a ab ab ab ab ab ab ab ab ab ab ab ab ab ab ab a a a ab ab a a ab ab ab a ab ab ab a ab ab ab a ab ab
*HyS0002.1606738 D2.15 a ab ab ab ab ab ab ab a ab a ab ab ab ab ab ab a a a ab ab a ab ab a a a ab ab a ab ab a ab ab a a ab ab ab a ab ab ab a a ab ab ab ab ab a a ab ab ab ab ab ab ab ab ab ab ab ab ab ab ab a a a ab ab a a ab ab ab a ab ab ab a ab ab ab a ab ab
*HyS0002.1617894 D2.15 a ab ab ab ab ab ab ab a ab a ab ab ab ab ab ab a a a ab ab a ab ab a a a ab ab a ab ab a ab ab a a ab ab ab a ab ab ab a a ab ab ab ab ab a a ab ab ab ab ab ab ab ab ab ab ab ab ab ab ab a a a ab ab a a ab ab ab a ab ab ab a ab ab ab a ab ab
*HyS0002.1623274 D2.15 a ab ab ab ab ab ab ab a ab a ab ab ab ab ab ab a a a ab ab a ab ab a a a ab ab a ab ab a ab ab a a ab ab ab a ab ab ab a a ab ab ab ab ab a a ab ab ab ab ab ab ab ab ab ab ab ab ab ab ab a a a ab ab a a ab ab ab a ab ab ab a ab ab ab a ab ab
*HyS0002.1628304 D2.15 a ab ab ab ab ab ab ab a ab a ab ab ab ab ab ab a a a ab ab a ab ab a a a ab ab a ab ab a ab ab a a ab ab ab a ab ab ab a a ab ab ab ab ab a a ab ab ab ab ab ab ab ab ab ab ab ab ab ab ab a a a ab ab a a ab ab ab a ab ab ab a ab ab ab a ab ab
*HyS0002.1634950 D2.15 a ab ab ab ab ab ab ab a ab a ab ab ab ab ab ab a a a ab ab a ab ab a a a ab ab a ab ab a ab ab a a ab ab ab a ab ab ab a a ab ab ab ab ab a a ab ab ab ab ab ab ab ab ab ab ab ab ab ab ab a a a ab ab a a ab ab ab a ab ab ab a ab ab ab a ab ab
*HyS0002.1640425 D2.15 a ab ab ab ab ab ab ab a ab a ab ab ab ab ab ab a a a ab ab a ab ab a a a ab ab a ab ab a ab ab a a ab ab ab a ab ab ab a a ab ab ab ab ab a a ab ab ab ab ab ab ab ab ab ab ab ab ab ab ab a a a ab ab a a ab ab ab a ab ab ab a ab ab ab a ab ab
*HyS0002.1645664 D2.15 a ab ab ab ab ab ab ab a ab a ab ab ab ab ab ab a a a ab ab a ab ab a a a ab ab a ab ab a ab ab a a ab ab ab a ab ab ab a a ab ab ab ab ab a a ab ab ab ab ab ab ab ab ab ab ab ab ab ab ab a a a ab ab a a ab ab ab a ab ab ab a ab ab ab a ab ab
*HyS0002.1651107 D2.15 a ab ab ab ab ab ab ab a ab a ab ab ab ab ab ab a a a ab ab a ab ab a a a ab ab a ab ab a ab ab a a ab ab ab a ab ab ab a a ab ab ab ab ab a a ab ab ab ab ab ab ab ab ab ab ab ab ab ab ab a a a ab ab a a ab ab ab a ab ab ab a ab ab ab a ab ab
*HyS0002.1656389 D2.15 a ab ab ab ab ab ab ab a ab a ab ab ab ab ab ab a a a ab ab a ab ab a a a ab ab a ab ab a ab ab a a ab ab ab a ab ab ab a a ab ab ab ab ab a a ab ab ab ab ab ab ab ab ab ab ab ab ab ab ab a a a ab ab a a ab ab ab a ab ab ab a ab ab ab a ab ab
*HyS0002.1683072 D2.15 a ab ab ab ab ab ab ab a ab a ab ab ab ab ab ab a a a ab ab a ab ab a a a ab ab a ab ab a ab ab a a ab ab ab a ab ab ab a a ab ab ab ab ab a a ab ab ab ab ab ab ab ab ab ab ab ab ab ab ab a a a ab ab a a ab ab ab a ab ab ab a ab ab ab a ab ab
*HyS0002.1688988 D2.15 a ab ab ab ab ab ab ab a ab a ab ab ab ab ab ab a a a ab ab a ab ab a a a ab ab a ab ab a ab ab a a ab ab ab a ab ab ab a a ab ab ab ab ab a a ab ab ab ab ab ab ab ab ab ab ab ab ab ab ab a a a ab ab a a ab ab ab a ab ab ab a ab ab ab a ab ab
*HyS0002.1722900 D2.15 a ab ab ab ab ab ab ab a ab a ab ab ab ab ab ab a a a ab ab a ab ab a a a ab ab a ab ab a ab ab a a ab ab ab a ab ab ab a a ab ab ab ab ab a a ab ab ab ab ab ab ab ab ab ab ab ab ab ab ab a a a ab ab a a ab ab ab a ab ab ab a ab ab ab a ab ab
*HyS0002.1728130 D2.15 a ab ab ab ab ab ab ab a ab a ab ab ab ab ab ab a a a ab ab a ab ab a a a ab ab a ab ab a ab ab a a ab ab ab a ab ab ab a a ab ab ab ab ab a a ab ab ab ab ab ab ab ab ab ab ab ab ab ab ab a a a ab ab a a ab ab ab a ab ab ab a ab ab ab a ab ab
*HyS0002.1733501 D2.15 a ab ab ab ab ab ab ab a ab a ab ab ab ab ab ab a a a ab ab a ab ab a a a ab ab a ab ab a ab ab a a ab ab ab a ab ab ab a a ab ab ab ab ab a a ab ab ab ab ab ab ab ab ab ab ab ab ab ab ab a a a ab ab a a ab ab ab a ab ab ab a ab ab ab a ab ab
*HyS0002.1738689 D2.15 a ab ab ab ab ab ab ab a ab a ab ab ab ab ab ab a a a ab ab a ab ab a a a ab ab a ab ab a ab ab a a ab ab ab a ab ab ab a a ab ab ab ab ab a a ab ab ab ab ab ab ab ab ab ab ab ab ab ab ab a a a ab ab a a ab ab ab a ab ab ab a ab ab ab a ab ab
*HyS0002.1744510 D2.15 a ab ab ab ab ab ab ab a ab a ab ab ab ab ab ab a a a ab ab a ab ab a a a ab ab a ab ab a ab ab a a ab ab ab a ab ab ab a a ab ab ab ab ab a a ab ab ab ab ab ab ab ab ab ab ab ab ab ab ab a a a ab ab a a ab ab ab a ab ab ab a ab ab ab a ab ab
*HyS0002.1751728 D2.15 a ab ab ab ab ab ab ab a ab a ab ab ab ab ab ab a a a ab ab a ab ab a a a ab ab a ab ab a ab ab a a ab ab ab a ab ab ab a a ab ab ab ab ab a a ab ab ab ab ab ab ab ab ab ab ab ab ab ab ab a a a ab ab a a ab ab ab a ab ab ab a ab ab ab a ab ab
*HyS0002.1758233 D2.15 a ab ab ab ab ab ab ab a ab a ab ab ab ab ab ab a a a ab ab a ab ab a a a ab ab a ab ab a ab ab a a ab ab ab a ab ab ab a a ab ab ab ab ab a a ab ab ab ab ab ab ab ab ab ab ab ab ab ab ab a a a ab ab a a ab ab ab a ab ab ab ab ab ab ab a ab ab
*HyS0002.1763449 D2.15 ab a a a a a a a ab a ab a a a a a a ab ab ab a a ab a a ab ab ab a a ab a a ab a a ab ab a a a ab a a a ab ab a a a a a ab ab a a a a a a a a a a a a a a a ab ab ab a a ab ab a a a ab a a a a a a a ab a a
*HyS0002.1768711 D2.15 a ab ab ab ab ab ab ab a ab a ab ab ab ab ab ab a a a ab ab a ab ab a a a ab ab a ab ab a ab ab a a ab ab ab a ab ab ab a a ab ab ab ab ab a a ab ab ab ab ab ab ab ab ab ab ab ab ab ab ab a a a ab ab a a ab ab ab a ab ab ab ab ab ab ab a ab ab
*HyS0002.1774936 D2.15 ab a a a a a a a ab a ab a a a a a a ab ab ab a a ab a a ab ab ab a a ab a a ab a a ab ab a a a ab a a a ab ab a a a a a ab ab a a a a a a a a a a a a a a a ab ab ab a a ab ab a a a ab a a a a a a a ab a a
*HyS0002.1781152 D2.15 a ab ab ab ab ab ab ab a ab a ab ab ab ab ab ab a a a ab ab a ab ab a a a ab ab a ab ab a ab ab a a ab ab ab a ab ab ab a a ab ab ab ab ab a a ab ab ab ab ab ab ab ab ab ab ab ab ab ab ab a a a ab ab a a ab ab ab a ab ab ab ab ab ab ab a ab ab
*HyS0002.1786747 D2.15 ab a a a a a a a ab a ab a a a a a a ab ab ab a a ab a a ab ab ab a a ab a a ab a a ab ab a a a ab a a a ab ab a a a a a ab ab a a a a a a a a a a a a a a a ab ab ab a a ab ab a a a ab a a a a a a a ab a a
*HyS0002.1794288 D2.15 ab a a a a a a a ab a ab a a a a a a ab ab ab a a ab a a ab ab ab a a ab a a ab a a ab ab a a a ab a a a ab ab a a a a a ab ab a a a a a a a a a a a a a a a ab ab ab a a ab ab a a a ab a a a a a a a ab a a
*HyS0002.1799793 D2.15 ab a a a a a a a ab a ab a a a a a a ab ab ab a a ab a a ab ab ab a a ab a a ab a a ab ab a a a ab a a a ab ab a a a a a ab ab a a a a a a a a a a a a a a a ab ab ab a a ab ab a a a ab a a a a a a a ab a a
*HyS0002.1805267 D2.15 ab a a a a a a a ab a ab a a a a a a ab ab ab a a ab a a ab ab ab a a ab a a ab a a ab ab a a a ab a a a ab ab a a a a a ab ab a a a a a a a a a a a a a a a ab ab ab a a ab ab a a a ab a a a a a a a ab a a
*HyS0002.1810993 D2.15 ab a a a a a a a ab a ab a a a a a a ab ab ab a a ab a a ab ab ab a a ab a a ab a a ab ab a a a ab a a a ab ab a a a a a ab ab a a a a a a a a a a a a a a a ab ab ab a a ab ab a a a ab a a a a a a a ab a a
*HyS0002.1817865 D2.15 ab a a a a a a a ab a ab a a a a a a ab ab ab a a ab a a ab ab ab a a ab a a ab a a ab ab a a a ab a a a ab ab a a a a a ab ab a a a a a a a a a a a a a a a ab ab ab a a ab ab a a a ab a a a a a a a ab a a
*HyS0002.1823141 D2.15 ab a a a a a a a ab a ab a a a a a a ab ab ab a a ab a a ab ab ab a a ab a a ab a a ab ab a a a ab a a a ab ab a a a a a ab ab a a a a a a a a a a a a a a a ab ab ab a a ab ab a a a ab a a a a a a a ab a a
*HyS0002.1828280 D2.15 a ab ab ab ab ab ab ab a ab a ab ab ab ab ab ab a a a ab ab a ab ab a a a ab ab a ab ab a ab ab a a ab ab ab a ab ab ab a a ab ab ab ab ab a a ab ab ab ab ab ab ab ab ab ab ab ab ab ab ab a a a ab ab a a ab ab ab a ab ab ab ab ab ab ab a ab ab
*HyS0002.1836113 D2.15 a ab ab ab ab ab ab ab a ab a ab ab ab ab ab ab a a a ab ab a ab ab a a a ab ab a ab ab a ab ab a a ab ab ab a ab ab ab a a ab ab ab ab ab a a ab ab ab ab ab ab ab ab ab ab ab ab ab ab ab a a a ab ab a a ab ab ab a ab ab ab ab ab ab ab a ab ab
*HyS0002.1849973 D2.15 a ab ab ab ab ab ab ab a ab a ab ab ab ab ab ab a a a ab ab a ab ab a a a ab ab a ab ab a ab ab a a ab ab ab a ab ab ab a a ab ab ab ab ab a a ab ab ab ab ab ab ab ab ab ab ab ab ab ab ab a a a ab ab a a ab ab ab a ab ab ab ab ab ab ab a ab ab
*HyS0002.1856186 D2.15 a ab ab ab ab ab ab ab a ab a ab ab ab ab ab ab a a a ab ab a ab ab a a a ab ab a ab ab a ab ab a a ab ab ab a ab ab ab a a ab ab ab ab ab a a ab ab ab ab ab ab ab ab ab ab ab ab ab ab ab a a a ab ab a a ab ab ab a ab ab ab ab ab ab ab a ab ab
*HyS0002.1863671 D2.15 a ab ab ab ab ab ab ab a ab a ab ab ab ab ab ab a a a ab ab a ab ab a a a ab ab a ab ab a ab ab a a ab ab ab a ab ab ab a a ab ab ab ab ab a a ab ab ab ab ab ab ab ab ab ab ab ab ab ab ab a a a ab ab a a ab ab ab a ab ab ab ab ab ab ab a ab ab
*HyS0002.1870594 D2.15 ab a a a a a a a ab a ab a a a a a a ab ab ab a a ab a a ab ab ab a a ab a a ab a a ab ab a a a ab a a a ab ab a a a a a ab ab a a a a a a a a a a a a a a a ab ab ab a a ab ab a a a ab a a a a a a a ab a a
*HyS0002.1876309 D2.15 ab a a a a a a a ab a ab a a a a a a ab ab ab a a ab a a ab ab ab a a ab a a ab a a ab ab a a a ab a a a ab ab a a a a a ab ab a a a a a a a a a a a a a a a ab ab ab a a ab ab a a a ab a a a a a a a ab a a
*HyS0002.1881787 D2.15 ab a a a a a a a ab a ab a a a a a a ab ab ab a a ab a a ab ab ab a a ab a a ab a a ab ab a a a ab a a a ab ab a a a a a ab ab a a a a a a a a a a a a a a a ab ab ab a a ab ab a a a ab a a a a a a a ab a a
*HyS0002.1886902 D2.15 a ab ab ab ab ab ab ab a ab a ab ab ab ab ab ab a a a ab ab a ab ab a a a ab ab a ab ab a ab ab a a ab ab ab a ab ab ab a a ab ab ab ab ab a a ab ab ab ab ab ab ab ab ab ab ab ab ab ab ab a a a ab ab a a ab ab ab a ab ab ab ab ab ab ab a ab ab
*HyS0002.1898072 D2.15 ab a a a a a a a ab a ab a a a a a a ab ab ab a a ab a a ab ab ab a a ab a a ab a a ab ab a a a ab a a a ab ab a a a a a ab ab a a a a a a a a a a a a a a a ab ab ab a a ab ab a a a ab a a a a a a a ab a a
*HyS0002.1915074 D2.15 ab a a a a a a a ab a ab a a a a a a ab ab ab a a ab a a ab ab ab a a ab a a ab a a ab ab a a a ab a a a ab ab a a a a a ab ab a a a a a a a a a a a a a a a ab ab ab a a ab ab a a a ab a a a a a a a ab a a
*HyS0002.1920815 D2.15 ab a a a a a a a ab a ab a a a a a a ab ab ab a a ab a a ab ab ab a a ab a a ab a a ab ab a a a ab a a a ab ab a a a a a ab ab a a a a a a a a a a a a a a a ab ab ab a a ab ab a a a ab a a a a a a a ab a a
*HyS0002.1928619 D2.15 ab a a a a a a a ab a ab a a a a a a ab ab ab a a ab a a ab ab ab a a ab a a ab a a ab ab a a a ab a a a ab ab a a a a a ab ab a a a a a a a a a a a a a a a ab ab ab a a ab ab a a a ab a a a a a a a ab a a
*HyS0002.1943736 D2.15 ab a a a a a a a ab a ab a a a a a a ab ab ab a a ab a a ab ab ab a a ab a a ab a a ab ab a a a ab a a a ab ab a a a a a ab ab a a a a a a a a a a a a a a a ab ab ab a a ab ab a a a ab a a a a a a a ab a a
*HyS0002.1958128 D2.15 ab a a a a a a a ab a ab a a a a a a ab ab ab a a ab a a ab ab ab a a ab a a ab a a ab ab a a a ab a a a ab ab a a a a a ab ab a a a a a a a a a a a a a a a ab ab ab a a ab ab a a a ab a a a a a a a ab a a
*HyS0002.2003334 D2.15 ab a a a a a a a ab a ab a a a a a a ab ab ab a a ab a a ab ab ab a a ab a a ab a a ab ab a a a ab a a a ab ab a a a a a ab ab a a a a a a a a a a a a a a a ab ab ab a a ab ab a a a ab a a a a a a a ab a a
*HyS0002.2021024 D2.15 a ab ab ab ab ab ab ab a ab a ab ab ab ab ab ab a a a ab ab a ab ab a a a ab ab a ab ab a ab ab a a ab ab ab a ab ab ab a a ab ab ab ab ab a a ab ab ab ab ab ab ab ab ab ab ab ab ab ab ab a a a ab ab a a ab ab ab a ab ab ab ab ab ab ab a ab ab
*HyS0002.2037818 D2.15 ab a a a a a a a ab a ab a a a a a a ab ab ab a a ab a a ab ab ab a a ab a a ab a a ab ab a a a ab a a a ab ab a a a a a ab ab a a a a a a a a a a a a a a a ab ab ab a a ab ab a a a ab a a a a a a a ab a a
*HyS0002.2047441 D2.15 ab a a a a a a a ab a ab a a a a a a ab ab ab a a ab a a ab ab ab a a ab a a ab a a ab ab a a a ab a a a ab ab a a a a a ab ab a a a a a a a a a a a a a a a ab ab ab a a ab ab a a a ab a a a a a a a ab a a
*HyS0002.2054502 D2.15 ab a a a a a a a ab a ab a a a a a a ab ab ab a a ab a a ab ab ab a a ab a a ab a a ab ab a a a ab a a a ab ab a a a a a ab ab a a a a a a a a a a a a a a a ab ab ab a a ab ab a a a ab a a a a a a a ab a a
*HyS0002.2059505 D2.15 a ab ab ab ab ab ab ab a ab a ab ab ab ab ab ab a a a ab ab a ab ab a a a ab ab a ab ab a ab ab a a ab ab ab a ab ab ab a a ab ab ab ab ab a a ab ab ab ab ab ab ab ab ab ab ab ab ab ab ab a a a ab ab a a ab ab ab a ab ab ab ab ab ab ab a ab ab
*HyS0002.2065633 D2.15 a ab ab ab ab ab ab ab a ab a ab ab ab ab ab ab a a a ab ab a ab ab a a a ab ab a ab ab a ab ab a a ab ab ab a ab ab ab a a ab ab ab ab ab a a ab ab ab ab ab ab ab ab ab ab ab ab ab ab ab a a a ab ab a a ab ab ab a ab ab ab ab ab ab ab a ab ab
*HyS0002.2070979 D2.15 ab a a a a a a a ab a ab a a a a a a ab ab ab a a ab a a ab ab ab a a ab a a ab a a ab ab a a a ab a a a ab ab a a a a a ab ab a a a a a a a a a a a a a a a ab ab ab a a ab ab a a a ab a a a a a a a ab a a
*HyS0002.2077030 D2.15 a ab ab ab ab ab ab ab a ab a ab ab ab ab ab ab a a a ab ab a ab ab a a a ab ab a ab ab a ab ab a a ab ab ab a ab ab ab a a ab ab ab ab ab a a ab ab ab ab ab ab ab ab ab ab ab ab ab ab ab a a a ab ab a a ab ab ab a ab ab ab ab ab ab ab a ab ab
*HyS0002.2083434 D2.15 a ab ab ab ab ab ab ab a ab a ab ab ab ab ab ab a a a ab ab a ab ab a a a ab ab a ab ab a ab ab a a ab ab ab a ab ab ab a a ab ab ab ab ab a a ab ab ab ab ab ab ab ab ab ab ab ab ab ab ab a a a ab ab a a ab ab ab a ab ab ab ab ab ab ab a ab ab
*HyS0002.2088455 D2.15 ab a a a a a a a ab a ab a a a a a a ab ab ab a a ab a a ab ab ab a a ab a a ab a a ab ab a a a ab a a a ab ab a a a a a ab ab a a a a a a a a a a a a a a a ab ab ab a a ab ab a a a ab a a a a a a a ab a a
*HyS0002.2095892 D2.15 ab a a a a a a a ab a ab a a a a a a ab ab ab a a ab a a ab ab ab a a ab a a ab a a ab ab a a a ab a a a ab ab a a a a a ab ab a a a a a a a a a a a a a a a ab ab ab a a ab ab a a a ab a a a a a a a ab a a
*HyS0002.2101019 D2.15 a ab ab ab ab ab ab ab a ab a ab ab ab ab ab ab a a a ab ab a ab ab a a a ab ab a ab ab a ab ab a a ab ab ab a ab ab ab a a ab ab ab ab ab a a ab ab ab ab ab ab ab ab ab ab ab ab ab ab ab a a a ab ab a a ab ab ab a ab ab ab ab ab ab ab a ab ab
*HyS0002.2106362 D2.15 a ab ab ab ab ab ab ab a ab a ab ab ab ab ab ab a a a ab ab a ab ab a a a ab ab a ab ab a ab ab a a ab ab ab a ab ab ab a a ab ab ab ab ab a a ab ab ab ab ab ab ab ab ab ab ab ab ab ab ab a a a ab ab a a ab ab ab a ab ab ab ab ab ab ab a ab ab
*HyS0002.2113549 D2.15 ab a a a a a a a ab a ab a a a a a a ab ab ab a a ab a a ab ab ab a a ab a a ab a a ab ab a a a ab a a a ab ab a a a a a ab ab a a a a a a a a a a a a a a a ab ab ab a a ab ab a a a ab a a a a a a a ab a a
*HyS0002.2118576 D2.15 ab a a a a a a a ab a ab a a a a a a ab ab ab a a ab a a ab ab ab a a ab a a ab a a ab ab a a a ab a a a ab ab a a a a a ab ab a a a a a a a a a a a a a a a ab ab ab a a ab ab a a a ab a a a a a a a ab a a
*HyS0002.2125946 D2.15 a ab ab ab ab ab ab ab a ab a ab ab ab ab ab ab a a a ab ab a ab ab a a a ab ab a ab ab a ab ab a a ab ab ab a ab ab ab a a ab ab ab ab ab a a ab ab ab ab ab ab ab ab ab ab ab ab ab ab ab a a a ab ab a a ab ab ab a ab ab ab ab ab ab ab a ab ab
*HyS0002.2131291 D2.15 ab a a a a a a a ab a ab a a a a a a ab ab ab a a ab a a ab ab ab a a ab a a ab a a ab ab a a a ab a a a ab ab a a a a a ab ab a a a a a a a a a a a a a a a ab ab ab a a ab ab a a a ab a a a a a a a ab a a
*HyS0002.2142600 D2.15 ab a a a a a a a ab a ab a a a a a a ab ab ab a a ab a a ab ab ab a a ab a a ab a a ab ab a a a ab a a a ab ab a a a a a ab ab a a a a a a a a a a a a a a a ab ab ab a a ab ab a a a ab a a a a a a a ab a a
*HyS0002.2147738 D2.15 a ab ab ab ab ab ab ab a ab a ab ab ab ab ab ab a a a ab ab a ab ab a a a ab ab a ab ab a ab ab a a ab ab ab a ab ab ab a a ab ab ab ab ab a a ab ab ab ab ab ab ab ab ab ab ab ab ab ab ab a a a ab ab a a ab ab ab a ab ab ab ab ab ab ab a ab ab
*HyS0002.2160835 D2.15 ab a a a a a a a ab a ab a a a a a a ab ab ab a a ab a a ab ab ab a a ab a a ab a a ab ab a a a ab a a a ab ab a a a a a ab ab a a a a a a a a a a a a a a a ab ab ab a a ab ab a a a ab a a a a a a a ab a a
*HyS0002.2165964 D2.15 ab a a a a a a a ab a ab a a a a a a ab ab ab a a ab a a ab ab ab a a ab a a ab a a ab ab a a a ab a a a ab ab a a a a a ab ab a a a a a a a a a a a a a a a ab ab ab a a ab ab a a a ab a a a a a a a ab a a
*HyS0002.2171320 D2.15 a ab ab ab ab ab ab ab a ab a ab ab ab ab ab ab a a a ab ab a ab ab a a a ab ab a ab ab a ab ab a a ab ab ab a ab ab ab a a ab ab ab ab ab a a ab ab ab ab ab ab ab ab ab ab ab ab ab ab ab a a a ab ab a a ab ab ab a ab ab ab ab ab ab ab a ab ab
*HyS0002.2177024 D2.15 ab a a a a a a a ab a ab a a a a a a ab ab ab a a ab a a ab ab ab a a ab a a ab a a ab ab a a a ab a a a ab ab a a a a a ab ab a a a a a a a a a a a a a a a ab ab ab a a ab ab a a a ab a a a a a a a ab a a
*HyS0002.2182253 D2.15 ab a a a a a a a ab a ab a a a a a a ab ab ab a a ab a a ab ab ab a a ab a a ab a a ab ab a a a ab a a a ab ab a a a a a ab ab a a a a a a a a a a a a a a a ab ab ab a a ab ab a a a ab a a a a a a a ab a a
*HyS0002.2188467 D2.15 ab a a a a a a a ab a ab a a a a a a ab ab ab a a ab a a ab ab ab a a ab a a ab a a ab ab a a a ab a a a ab ab a a a a a ab ab a a a a a a a a a a a a a a a ab ab ab a a ab ab a a a ab a a a a a a a ab a a
*HyS0002.2206567 D2.15 ab a a a a a a a ab a ab a a a a a a ab ab ab a a ab a a ab ab ab a a ab a a ab a a ab ab a a a ab a a a ab ab a a a a a ab ab a a a a a a a a a a a a a a a ab ab ab a a ab ab a a a ab a a a a a a a ab a a
*HyS0002.2211593 D2.15 ab a a a a a a a ab a ab a a a a a a ab ab ab a a ab a a ab ab ab a a ab a a ab a a ab ab a a a ab a a a ab ab a a a a a ab ab a a a a a a a a a a a a a a a ab ab ab a a ab ab a a a ab a a a a a a a ab a a
*HyS0002.2217072 D2.15 a ab ab ab ab ab ab ab a ab a ab ab ab ab ab ab a a a ab ab a ab ab a a a ab ab a ab ab a ab ab a a ab ab ab a ab ab ab a a ab ab ab ab ab a a ab ab ab ab ab ab ab ab ab ab ab ab ab ab ab a a a ab ab a a ab ab ab a ab ab ab ab ab ab ab a ab ab
*HyS0002.2223184 D2.15 ab a a a a a a a ab a ab a a a a a a ab ab ab a a ab a a ab ab ab a a ab a a ab a a ab ab a a a ab a a a ab ab a a a a a ab ab a a a a a a a a a a a a a a a ab ab ab a a ab ab a a a ab a a a a a a a ab a a
*HyS0002.2234716 D2.15 a ab ab ab ab ab ab ab a ab a ab ab ab ab ab ab a a a ab ab a ab ab a a a ab ab a ab ab a ab ab a a ab ab ab a ab ab ab a a ab ab ab ab ab a a ab ab ab ab ab ab ab ab ab ab ab ab ab ab ab a a a ab ab a a ab ab ab a ab ab ab ab ab ab ab a ab ab
*HyS0002.2252343 D2.15 ab a a a a a a a ab a ab a a a a a a ab ab ab a a ab a a ab ab ab a a ab a a ab a a ab ab a a a ab a a a ab ab a a a a a ab ab a a a a a a a a a a a a a a a ab ab ab a a ab ab a a a ab a a a a a a a ab a a
*HyS0002.2264593 D2.15 ab a a a a a a a ab a ab a a a a a a ab ab ab a a ab a a ab ab ab a a ab a a ab a a ab ab a a a ab a a a ab ab a a a a a ab ab a a a a a a a a a a a a a a a ab ab ab a a ab ab a a a ab a a a a a a a ab a a
*HyS0002.2287676 D2.15 ab a a a a a a a ab a ab a a a a a a ab ab ab a a ab a a ab ab ab a a ab a a ab a a ab ab a a a ab a a a ab ab a a a a a ab ab a a a a a a a a a a a a a a a ab ab ab a a ab ab a a a ab a a a a a a a ab a a
*HyS0002.2344777 D2.15 ab a a a a a a a ab a ab a a a a a a ab ab ab a a ab a a ab ab ab a a ab a a ab a a ab ab a a a ab a a a ab ab a a a a a ab ab a a a a a a a a a a a a a a a ab ab ab a a ab ab a a a ab a a a a a a a ab a a
*HyS0002.2350504 D2.15 ab a a a a a a a ab a ab a a a a a a ab ab ab a a ab a a ab ab ab a a ab a a ab a a ab ab a a a ab a a a ab ab a a a a a ab ab a a a a a a a a a a a a a a a ab ab ab a a ab ab a a a ab a a a a a a a ab a a
*HyS0002.2356059 D2.15 a ab ab ab ab ab ab ab a ab a ab ab ab ab ab ab a a a ab ab a ab ab a a a ab ab a ab ab a ab ab a a ab ab ab a ab ab ab a a ab ab ab ab ab a a ab ab ab ab ab ab ab ab ab ab ab ab ab ab ab a a a ab ab a a ab ab ab a ab ab ab ab ab ab ab a ab ab
*HyS0002.2361530 D2.15 a ab ab ab ab ab ab ab a ab a ab ab ab ab ab ab a a a ab ab a ab ab a a a ab ab a ab ab a ab ab a a ab ab ab a ab ab ab a a ab ab ab ab ab a a ab ab ab ab ab ab ab ab ab ab ab ab ab ab ab a a a ab ab a a ab ab ab a ab ab ab ab ab ab ab a ab ab
*HyS0002.2368476 D2.15 ab a a a a a a a ab a ab a a a a a a ab ab ab a a ab a a ab ab ab a a ab a a ab a a ab ab a a a ab a a a ab ab a a a a a ab ab a a a a a a a a a a a a a a a ab ab ab a a ab ab a a a ab a a a a a a a ab a a
*HyS0002.2375065 D2.15 a ab ab ab ab ab ab ab a ab a ab ab ab ab ab ab a a a ab ab a ab ab a a a ab ab a ab ab a ab ab a a ab ab ab a ab ab ab a a ab ab ab ab ab a a ab ab ab ab ab ab ab ab ab ab ab ab ab ab ab a a a ab ab a a ab ab ab a ab ab ab ab ab ab ab a ab ab
*HyS0002.2381374 D2.15 a ab ab ab ab ab ab ab a ab a ab ab ab ab ab ab a a a ab ab a ab ab a a a ab ab a ab ab a ab ab a a ab ab ab a ab ab ab a a ab ab ab ab ab a a ab ab ab ab ab ab ab ab ab ab ab ab ab ab ab a a a ab ab a a ab ab ab a ab ab ab ab ab ab ab a ab ab
*HyS0002.2390060 D2.15 a ab ab ab ab ab ab ab a ab a ab ab ab ab ab ab a a a ab ab a ab ab a a a ab ab a ab ab a ab ab a a ab ab ab a ab ab ab a a ab ab ab ab ab a a ab ab ab ab ab ab ab ab ab ab ab ab ab ab ab a a a ab ab a a ab ab ab a ab ab ab ab ab ab ab a ab ab
*HyS0002.2406115 D2.15 a ab ab ab ab ab ab ab a ab a ab ab ab ab ab ab a a a ab ab a ab ab a a a ab ab a ab ab a ab ab a a ab ab ab a ab ab ab a a ab ab ab ab ab a a ab ab ab ab ab ab ab ab ab ab ab ab ab ab ab a a a ab ab a a ab ab ab a ab ab ab ab ab ab ab a ab ab
*HyS0002.2417991 D2.15 a ab ab ab ab ab ab ab a ab a ab ab ab ab ab ab a a a ab ab a ab ab a a a ab ab a ab ab a ab ab a a ab ab ab a ab ab ab a a ab ab ab ab ab a a ab ab ab ab ab ab ab ab ab ab ab ab ab ab ab a a a ab ab a a ab ab ab a ab ab ab ab ab ab ab a ab ab
*HyS0002.2424593 D2.15 ab a a a a a a a ab a ab a a a a a a ab ab ab a a ab a a ab ab ab a a ab a a ab a a ab ab a a a ab a a a ab ab a a a a a ab ab a a a a a a a a a a a a a a a ab ab ab a a ab ab a a a ab a a a a a a a ab a a
*HyS0002.2429959 D2.15 ab a a a a a a a ab a ab a a a a a a ab ab ab a a ab a a ab ab ab a a ab a a ab a a ab ab a a a ab a a a ab ab a a a a a ab ab a a a a a a a a a a a a a a a ab ab ab a a ab ab a a a ab a a a a a a a ab a a
*HyS0002.2435544 D2.15 ab a a a a a a a ab a ab a a a a a a ab ab ab a a ab a a ab ab ab a a ab a a ab a a ab ab a a a ab a a a ab ab a a a a a ab ab a a a a a a a a a a a a a a a ab ab ab a a ab ab a a a ab a a a a a a a ab a a
*HyS0002.2440890 D2.15 ab a a a a a a a ab a ab a a a a a a ab ab ab a a ab a a ab ab ab a a ab a a ab a a ab ab a a a ab a a a ab ab a a a a a ab ab a a a a a a a a a a a a a a a ab ab ab a a ab ab a a a ab a a a a a a a ab a a
*HyS0002.2445915 D2.15 ab a a a a a a a ab a ab a a a a a a ab ab ab a a ab a a ab ab ab a a ab a a ab a a ab ab a a a ab a a a ab ab a a a a a ab ab a a a a a a a a a a a a a a a ab ab ab a a ab ab a a a ab a a a a a a a ab a a
*HyS0002.2452837 D2.15 a ab ab ab ab ab ab ab a ab a ab ab ab ab ab ab a a a ab ab a ab ab a a a ab ab a ab ab a ab ab a a ab ab ab a ab ab ab a a ab ab ab ab ab a a ab ab ab ab ab ab ab ab ab ab ab ab ab ab ab a a a ab ab a a ab ab ab a ab ab ab ab ab ab ab a ab ab
*HyS0002.2458170 D2.15 a ab ab ab ab ab ab ab a ab a ab ab ab ab ab ab a a a ab ab a ab ab a a a ab ab a ab ab a ab ab a a ab ab ab a ab ab ab a a ab ab ab ab ab a a ab ab ab ab ab ab ab ab ab ab ab ab ab ab ab a a a ab ab a a ab ab ab a ab ab ab ab ab ab ab a ab ab
*HyS0002.2463265 D2.15 a ab ab ab ab ab ab ab a ab a ab ab ab ab ab ab a a a ab ab a ab ab a a a ab ab a ab ab a ab ab a a ab ab ab a ab ab ab a a ab ab ab ab ab a a ab ab ab ab ab ab ab ab ab ab ab ab ab ab ab a a a ab ab a a ab ab ab a ab ab ab ab ab ab ab a ab ab
*HyS0002.2468550 D2.15 a ab ab ab ab ab ab ab a ab a ab ab ab ab ab ab a a a ab ab a ab ab a a a ab ab a ab ab a ab ab a a ab ab ab a ab ab ab a a ab ab ab ab ab a a ab ab ab ab ab ab ab ab ab ab ab ab ab ab ab a a a ab ab a a ab ab ab a ab ab ab ab ab ab ab a ab ab
*HyS0002.2473612 D2.15 a ab ab ab ab ab ab ab a ab a ab ab ab ab ab ab a a a ab ab a ab ab a a a ab ab a ab ab a ab ab a a ab ab ab a ab ab ab a a ab ab ab ab ab a a ab ab ab ab ab ab ab ab ab ab ab ab ab ab ab a a a ab ab a a ab ab ab a ab ab ab ab ab ab ab a ab ab
*HyS0002.2487835 D2.15 a ab ab ab ab ab ab ab a ab a ab ab ab ab ab ab a a a ab ab a ab ab a a a ab ab a ab ab a ab ab a a ab ab ab a ab ab ab a a ab ab ab ab ab a a ab ab ab ab ab ab ab ab ab ab ab ab ab ab ab a a a ab ab a a ab ab ab a ab ab ab ab ab ab ab a ab ab
*HyS0002.2505004 D2.15 a ab ab ab ab ab ab ab a ab a ab ab ab ab ab ab a a a ab ab a ab ab a a a ab ab a ab ab a ab ab a a ab ab ab a ab ab ab a a ab ab ab ab ab a a ab ab ab ab ab ab ab ab ab ab ab ab ab ab ab a a a ab ab a a ab ab ab a ab ab ab ab ab ab ab a ab ab
*HyS0002.2513303 D2.15 ab a a a a a a a ab a ab a a a a a a ab ab ab a a ab a a ab ab ab a a ab a a ab a a ab ab a a a ab a a a ab ab a a a a a ab ab a a a a a a a a a a a a a a a ab ab ab a a ab ab a a a ab a a a a a a a ab a a
*HyS0002.2518309 D2.15 ab a a a a a a a ab a ab a a a a a a ab ab ab a a ab a a ab ab ab a a ab a a ab a a ab ab a a a ab a a a ab ab a a a a a ab ab a a a a a a a a a a a a a a a ab ab ab a a ab ab a a a ab a a a a a a a ab a a
*HyS0002.2523432 D2.15 ab a a a a a a a ab a ab a a a a a a ab ab ab a a ab a a ab ab ab a a ab a a ab a a ab ab a a a ab a a a ab ab a a a a a ab ab a a a a a a a a a a a a a a a ab ab ab a a ab ab a a a ab a a a a a a a ab a a
*HyS0002.2529497 D2.15 ab a a a a a a a ab a ab a a a a a a ab ab ab a a ab a a ab ab ab a a ab a a ab a a ab ab a a a ab a a a ab ab a a a a a ab ab a a a a a a a a a a a a a a a ab ab ab a a ab ab a a a ab a a a a a a a ab a a
*HyS0002.2535127 D2.15 ab a a a a a a a ab a ab a a a a a a ab ab ab a a ab a a ab ab ab a a ab a a ab a a ab ab a a a ab a a a ab ab a a a a a ab ab a a a a a a a a a a a a a a a ab ab ab a a ab ab a a a ab a a a a a a a ab a a
*HyS0002.2541133 D2.15 ab a a a a a a a ab a ab a a a a a a ab ab ab a a ab a a ab ab ab a a ab a a ab a a ab ab a a a ab a a a ab ab a a a a a ab ab a a a a a a a a a a a a a a a ab ab ab a a ab ab a a a ab a a a a a a a ab a a
*HyS0002.2548211 D2.15 a ab ab ab ab ab ab ab a ab a ab ab ab ab ab ab a a a ab ab a ab ab a a a ab ab a ab ab a ab ab a a ab ab ab a ab ab ab a a ab ab ab ab ab a a ab ab ab ab ab ab ab ab ab ab ab ab ab ab ab a a a ab ab a a ab ab ab a ab ab ab ab ab ab ab a ab ab
*HyS0002.2554765 D2.15 a ab ab ab ab ab ab ab a ab a ab ab ab ab ab ab a a a ab ab a ab ab a a a ab ab a ab ab a ab ab a a ab ab ab a ab ab ab a a ab ab ab ab ab a a ab ab ab ab ab ab ab ab ab ab ab ab ab ab ab a a a ab ab a a ab ab ab a ab ab ab ab ab ab ab a ab ab
*HyS0002.2560394 D2.15 a ab ab ab ab ab ab ab a ab a ab ab ab ab ab ab a a a ab ab a ab ab a a a ab ab a ab ab a ab ab a a ab ab ab a ab ab ab a a ab ab ab ab ab a a ab ab ab ab ab ab ab ab ab ab ab ab ab ab ab a a a ab ab a a ab ab ab a ab ab ab ab ab ab ab a ab ab
*HyS0002.2572990 D2.15 a ab ab ab ab ab ab ab a ab a ab ab ab ab ab ab a a a ab ab a ab ab a a a ab ab a ab ab a ab ab a a ab ab ab a ab ab ab a a ab ab ab ab ab a a ab ab ab ab ab ab ab ab ab ab ab ab ab ab ab a a a ab ab a a ab ab ab a ab ab ab ab ab ab ab a ab ab
*HyS0002.2578166 D2.15 a ab ab ab ab ab ab ab a ab a ab ab ab ab ab ab a a a ab ab a ab ab a a a ab ab a ab ab a ab ab a a ab ab ab a ab ab ab a a ab ab ab ab ab a a ab ab ab ab ab ab ab ab ab ab ab ab ab ab ab a a a ab ab a a ab ab ab a ab ab ab ab ab ab ab a ab ab
*HyS0002.2583266 D2.15 ab a a a a a a a ab a ab a a a a a a ab ab ab a a ab a a ab ab ab a a ab a a ab a a ab ab a a a ab a a a ab ab a a a a a ab ab a a a a a a a a a a a a a a a ab ab ab a a ab ab a a a ab a a a a a a a ab a a
*HyS0002.2589103 D2.15 ab a a a a a a a ab a ab a a a a a a ab ab ab a a ab a a ab ab ab a a ab a a ab a a ab ab a a a ab a a a ab ab a a a a a ab ab a a a a a a a a a a a a a a a ab ab ab a a ab ab a a a ab a a a a a a a ab a a
*HyS0002.2596178 D2.15 a ab ab ab ab ab ab ab a ab a ab ab ab ab ab ab a a a ab ab a ab ab a a a ab ab a ab ab a ab ab a a ab ab ab a ab ab ab a a ab ab ab ab ab a a ab ab ab ab ab ab ab ab ab ab ab ab ab ab ab a a a ab ab a a ab ab ab a ab ab ab ab ab ab ab a ab ab
*HyS0002.2601348 D2.15 a ab ab ab ab ab ab ab a ab a ab ab ab ab ab ab a a a ab ab a ab ab a a a ab ab a ab ab a ab ab a a ab ab ab a ab ab ab a a ab ab ab ab ab a a ab ab ab ab ab ab ab ab ab ab ab ab ab ab ab a a a ab ab a a ab ab ab a ab ab ab ab ab ab ab a ab ab
*HyS0002.2607455 D2.15 a ab ab ab ab ab ab ab a ab a ab ab ab ab ab ab a a a ab ab a ab ab a a a ab ab a ab ab a ab ab a a ab ab ab a ab ab ab a a ab ab ab ab ab a a ab ab ab ab ab ab ab ab ab ab ab ab ab ab ab a a a ab ab a a ab ab ab a ab ab ab ab ab ab ab a ab ab
*HyS0002.2613105 D2.15 a ab ab ab ab ab ab ab a ab a ab ab ab ab ab ab a a a ab ab a ab ab a a a ab ab a ab ab a ab ab a a ab ab ab a ab ab ab a a ab ab ab ab ab a a ab ab ab ab ab ab ab ab ab ab ab ab ab ab ab a a a ab ab a a ab ab ab a ab ab ab ab ab ab ab a ab ab
*HyS0002.2619834 D2.15 ab a a a a a a a ab a ab a a a a a a ab ab ab a a ab a a ab ab ab a a ab a a ab a a ab ab a a a ab a a a ab ab a a a a a ab ab a a a a a a a a a a a a a a a ab ab ab a a ab ab a a a ab a a a a a a a ab a a
*HyS0002.2627133 D2.15 a ab ab ab ab ab ab ab a ab a ab ab ab ab ab ab a a a ab ab a ab ab a a a ab ab a ab ab a ab ab a a ab ab ab a ab ab ab a a ab ab ab ab ab a a ab ab ab ab ab ab ab ab ab ab ab ab ab ab ab a a a ab ab a a ab ab ab a ab ab ab ab ab ab ab a ab ab
*HyS0002.2632738 D2.15 ab a a a a a a a ab a ab a a a a a a ab ab ab a a ab a a ab ab ab a a ab a a ab a a ab ab a a a ab a a a ab ab a a a a a ab ab a a a a a a a a a a a a a a a ab ab ab a a ab ab a a a ab a a a a a a a ab a a
*HyS0002.2639691 D2.15 a ab ab ab ab ab ab ab a ab a ab ab ab ab ab ab a a a ab ab a ab ab a a a ab ab a ab ab a ab ab a a ab ab ab a ab ab ab a a ab ab ab ab ab a a ab ab ab ab ab ab ab ab ab ab ab ab ab ab ab a a a ab ab a a ab ab ab a ab ab ab ab ab ab ab a ab ab
*HyS0002.2645108 D2.15 ab a a a a a a a ab a ab a a a a a a ab ab ab a a ab a a ab ab ab a a ab a a ab a a ab ab a a a ab a a a ab ab a a a a a ab ab a a a a a a a a a a a a a a a ab ab ab a a ab ab a a a ab a a a a a a a ab a a
*HyS0002.2650109 D2.15 ab a a a a a a a ab a ab a a a a a a ab ab ab a a ab a a ab ab ab a a ab a a ab a a ab ab a a a ab a a a ab ab a a a a a ab ab a a a a a a a a a a a a a a a ab ab ab a a ab ab a a a ab a a a a a a a ab a a
*HyS0002.2655565 D2.15 ab a a a a a a a ab a ab a a a a a a ab ab ab a a ab a a ab ab ab a a ab a a ab a a ab ab a a a ab a a a ab ab a a a a a ab ab a a a a a a a a a a a a a a a ab ab ab a a ab ab a a a ab a a a a a a a ab a a
*HyS0002.2669762 D2.15 ab a a a a a a a ab a ab a a a a a a ab ab ab a a ab a a ab ab ab a a ab a a ab a a ab ab a a a ab a a a ab ab a a a a a ab ab a a a a a a a a a a a a a a a ab ab ab a a ab ab a a a ab a a a a a a a ab a a
*HyS0002.2677138 D2.15 a ab ab ab ab ab ab ab a ab a ab ab ab ab ab ab a a a ab ab a ab ab a a a ab ab a ab ab a ab ab a a ab ab ab a ab ab ab a a ab ab ab ab ab a a ab ab ab ab ab ab ab ab ab ab ab ab ab ab ab a a a ab ab a a ab ab ab a ab ab ab ab ab ab ab a ab ab
*HyS0002.2687268 D2.15 ab a a a a a a a ab a ab a a a a a a ab ab ab a a ab a a ab ab ab a a ab a a ab a a ab ab a a a ab a a a ab ab a a a a a ab ab a a a a a a a a a a a a a a a ab ab ab a a ab ab a a a ab a a a a a a a ab a a
*HyS0002.2695538 D2.15 ab a a a a a a a ab a ab a a a a a a ab ab ab a a ab a a ab ab ab a a ab a a ab a a ab ab a a a ab a a a ab ab a a a a a ab ab a a a a a a a a a a a a a a a ab ab ab a a ab ab a a a ab a a a a a a a ab a a
*HyS0002.2701252 D2.15 ab a a a a a a a ab a ab a a a a a a ab ab ab a a ab a a ab ab ab a a ab a a ab a a ab ab a a a ab a a a ab ab a a a a a ab ab a a a a a a a a a a a a a a a ab ab ab a a ab ab a a a ab a a a a a a a ab a a
*HyS0002.2720481 D2.15 a ab ab ab ab ab ab ab a ab a ab ab ab ab ab ab a a a ab ab a ab ab a a a ab ab a ab ab a ab ab a a ab ab ab a ab ab ab a a ab ab ab ab ab a a ab ab ab ab ab ab ab ab ab ab ab ab ab ab ab a a a ab ab a a ab ab ab a ab ab ab ab ab ab ab a ab ab
*HyS0002.2733169 D2.15 ab a a a a a a a ab a ab a a a a a a ab ab ab a a ab a a ab ab ab a a ab a a ab a a ab ab a a a ab a a a ab ab a a a a a ab ab a a a a a a a a a a a a a a a ab ab ab a a ab ab a a a ab a a a a a a a ab a a
*HyS0002.2745885 D2.15 ab a a a a a a a ab a ab a a a a a a ab ab ab a a ab a a ab ab ab a a ab a a ab a a ab ab a a a ab a a a ab ab a a a a a ab ab a a a a a a a a a a a a a a a ab ab ab a a ab ab a a a ab a a a a a a a ab a a
*HyS0002.2751271 D2.15 a ab ab ab ab ab ab ab a ab a ab ab ab ab ab ab a a a ab ab a ab ab a a a ab ab a ab ab a ab ab a a ab ab ab a ab ab ab a a ab ab ab ab ab a a ab ab ab ab ab ab ab ab ab ab ab ab ab ab ab a a a ab ab a a ab ab ab a ab ab ab ab ab ab ab a ab ab
*HyS0002.2787064 D2.15 a ab ab ab ab ab ab ab a ab a ab ab ab ab ab ab a a a ab ab a ab ab a a a ab ab a ab ab a ab ab a a ab ab ab a ab ab ab a a ab ab ab ab ab a a ab ab ab ab ab ab ab ab ab ab ab ab ab ab ab a a a ab ab a a ab ab ab a ab ab ab ab ab ab ab a ab ab
*HyS0002.2792096 D2.15 a ab ab ab ab ab ab ab a ab a ab ab ab ab ab ab a a a ab ab a ab ab a a a ab ab a ab ab a ab ab a a ab ab ab a ab ab ab a a ab ab ab ab ab a a ab ab ab ab ab ab ab ab ab ab ab ab ab ab ab a a a ab ab a a ab ab ab a ab ab ab ab ab ab ab a ab ab
*HyS0002.2801393 D2.15 a ab ab ab ab ab ab ab a ab a ab ab ab ab ab ab a a a ab ab a ab ab a a a ab ab a ab ab a ab ab a a ab ab ab a ab ab ab a a ab ab ab ab ab a a ab ab ab ab ab ab ab ab ab ab ab ab ab ab ab a a a ab ab a a ab ab ab a ab ab ab ab ab ab ab a ab ab
*HyS0002.2810831 D2.15 ab a a a a a a a ab a ab a a a a a a ab ab ab a a ab a a ab ab ab a a ab a a ab a a ab ab a a a ab a a a ab ab a a a a a ab ab a a a a a a a a a a a a a a a ab ab ab a a ab ab a a a ab a a a a a a a ab a a
*HyS0002.2818914 D2.15 ab a a a a a a a ab a ab a a a a a a ab ab ab a a ab a a ab ab ab a a ab a a ab a a ab ab a a a ab a a a ab ab a a a a a ab ab a a a a a a a a a a a a a a a ab ab ab a a ab ab a a a ab a a a a a a a ab a a
*HyS0002.2824137 D2.15 a ab ab ab ab ab ab ab a ab a ab ab ab ab ab ab a a a ab ab a ab ab a a a ab ab a ab ab a ab ab a a ab ab ab a ab ab ab a a ab ab ab ab ab a a ab ab ab ab ab ab ab ab ab ab ab ab ab ab ab a a a ab ab a a ab ab ab a ab ab ab ab ab ab ab a ab ab
*HyS0002.2829234 D2.15 ab a a a a a a a ab a ab a a a a a a ab ab ab a a ab a a ab ab ab a a ab a a ab a a ab ab a a a ab a a a ab ab a a a a a ab ab a a a a a a a a a a a a a a a ab ab ab a a ab ab a a a ab a a a a a a a ab a a
*HyS0002.2834440 D2.15 ab a a a a a a a ab a ab a a a a a a ab ab ab a a ab a a ab ab ab a a ab a a ab a a ab ab a a a ab a a a ab ab a a a a a ab ab a a a a a a a a a a a a a a a ab ab ab a a ab ab a a a ab a a a a a a a ab a a
*HyS0002.2839707 D2.15 ab a a a a a a a ab a ab a a a a a a ab ab ab a a ab a a ab ab ab a a ab a a ab a a ab ab a a a ab a a a ab ab a a a a a ab ab a a a a a a a a a a a a a a a ab ab ab a a ab ab a a a ab a a a a a a a ab a a
*HyS0002.2845554 D2.15 ab a a a a a a a ab a ab a a a a a a ab ab ab a a ab a a ab ab ab a a ab a a ab a a ab ab a a a ab a a a ab ab a a a a a ab ab a a a a a a a a a a a a a a a ab ab ab a a ab ab a a a ab a a a a a a a ab a a
*HyS0002.2850612 D2.15 ab a a a a a a a ab a ab a a a a a a ab ab ab a a ab a a ab ab ab a a ab a a ab a a ab ab a a a ab a a a ab ab a a a a a ab ab a a a a a a a a a a a a a a a ab ab ab a a ab ab a a a ab a a a a a a a ab a a
*HyS0002.2856667 D2.15 ab a a a a a a a ab a ab a a a a a a ab ab ab a a ab a a ab ab ab a a ab a a ab a a ab ab a a a ab a a a ab ab a a a a a ab ab a a a a a a a a a a a a a a a ab ab ab a a ab ab a a a ab a a a a a a a ab a a
*HyS0002.2862631 D2.15 ab a a a a a a a ab a ab a a a a a a ab ab ab a a ab a a ab ab ab a a ab a a ab a a ab ab a a a ab a a a ab ab a a a a a ab ab a a a a a a a a a a a a a a a ab ab ab a a ab ab a a a ab a a a a a a a ab a a
*HyS0002.2870564 D2.15 ab a a a a a a a ab a ab a a a a a a ab ab ab a a ab a a ab ab ab a a ab a a ab a a ab ab a a a ab a a a ab ab a a a a a ab ab a a a a a a a a a a a a a a a ab ab ab a a ab ab a a a ab a a a a a a a ab a a
*HyS0002.2875753 D2.15 ab a a a a a a a ab a ab a a a a a a ab ab ab a a ab a a ab ab ab a a ab a a ab a a ab ab a a a ab a a a ab ab a a a a a ab ab a a a a a a a a a a a a a a a ab ab ab a a ab ab a a a ab a a a a a a a ab a a
*HyS0002.2881130 D2.15 ab a a a a a a a ab a ab a a a a a a ab ab ab a a ab a a ab ab ab a a ab a a ab a a ab ab a a a ab a a a ab ab a a a a a ab ab a a a a a a a a a a a a a a a ab ab ab a a ab ab a a a ab a a a a a a a ab a a
*HyS0002.2887798 D2.15 ab a a a a a a a ab a ab a a a a a a ab ab ab a a ab a a ab ab ab a a ab a a ab a a ab ab a a a ab a a a ab ab a a a a a ab ab a a a a a a a a a a a a a a a ab ab ab a a ab ab a a a ab a a a a a a a ab a a
*HyS0002.2893014 D2.15 ab a a a a a a a ab a ab a a a a a a ab ab ab a a ab a a ab ab ab a a ab a a ab a a ab ab a a a ab a a a ab ab a a a a a ab ab a a a a a a a a a a a a a a a ab ab ab a a ab ab a a a ab a a a a a a a ab a a
*HyS0002.2898423 D2.15 ab a a a a a a a ab a ab a a a a a a ab ab ab a a ab a a ab ab ab a a ab a a ab a a ab ab a a a ab a a a ab ab a a a a a ab ab a a a a a a a a a a a a a a a ab ab ab a a ab ab a a a ab a a a a a a a ab a a
*HyS0002.2903975 D2.15 ab a a a a a a a ab a ab a a a a a a ab ab ab a a ab a a ab ab ab a a ab a a ab a a ab ab a a a ab a a a ab ab a a a a a ab ab a a a a a a a a a a a a a a a ab ab ab a a ab ab a a a ab a a a a a a a ab a a
*HyS0002.2909694 D2.15 ab a a a a a a a ab a ab a a a a a a ab ab ab a a ab a a ab ab ab a a ab a a ab a a ab ab a a a ab a a a ab ab a a a a a ab ab a a a a a a a a a a a a a a a ab ab ab a a ab ab a a a ab a a a a a a a ab a a
*HyS0002.2915303 D2.15 ab a a a a a a a ab a ab a a a a a a ab ab ab a a ab a a ab ab ab a a ab a a ab a a ab ab a a a ab a a a ab ab a a a a a ab ab a a a a a a a a a a a a a a a ab ab ab a a ab ab a a a ab a a a a a a a ab a a
*HyS0002.2920727 D2.15 ab a a a a a a a ab a ab a a a a a a ab ab ab a a ab a a ab ab ab a a ab a a ab a a ab ab a a a ab a a a ab ab a a a a a ab ab a a a a a a a a a a a a a a a ab ab ab a a ab ab a a a ab a a a a a a a ab a a
*HyS0002.2938963 D2.15 ab a a a a a a a ab a ab a a a a a a ab ab ab a a ab a a ab ab ab a a ab a a ab a a ab ab a a a ab a a a ab ab a a a a a ab ab a a a a a a a a a a a a a a a ab ab ab a a ab ab a a a ab a a a a a a a ab a a
*HyS0002.2946906 D2.15 ab a a a a a a a ab a ab a a a a a a ab ab ab a a ab a a ab ab ab a a ab a a ab a a ab ab a a a ab a a a ab ab a a a a a ab ab a a a a a a a a a a a a a a a ab ab ab a a ab ab a a a ab a a a a a a a ab a a
*HyS0002.2952069 D2.15 ab a a a a a a a ab a ab a a a a a a ab ab ab a a ab a a ab ab ab a a ab a a ab a a ab ab a a a ab a a a ab ab a a a a a ab ab a a a a a a a a a a a a a a a ab ab ab a a ab ab a a a ab a a a a a a a ab a a
*HyS0002.2957188 D2.15 ab a a a a a a a ab a ab a a a a a a ab ab ab a a ab a a ab ab ab a a ab a a ab a a ab ab a a a ab a a a ab ab a a a a a ab ab a a a a a a a a a a a a a a a ab ab ab a a ab ab a a a ab a a a a a a a ab a a
*HyS0002.2962547 D2.15 ab a a a a a a a ab a ab a a a a a a ab ab ab a a ab a a ab ab ab a a ab a a ab a a ab ab a a a ab a a a ab ab a a a a a ab ab a a a a a a a a a a a a a a a ab ab ab a a ab ab a a a ab a a a a a a a ab a a
*HyS0002.2975426 D2.15 ab a a a a a a a ab a ab a a a a a a - ab ab a a ab a a ab ab ab a a ab a a ab a a ab ab a a a ab a a a ab ab a a a a a ab ab a a a a a a a a a a a a a a a ab ab ab a a ab ab a a a ab a a a a a a a ab a a
*HyS0002.2983102 D2.15 ab a a a a a a a ab a ab a a a a a a ab ab ab a a ab a a ab ab ab a a ab a a ab a a ab ab a a a ab a a a ab ab a a a a a ab ab a a a a a a a a a a a a a a a ab ab ab a a ab ab a a a ab a a a a a a a ab a a
*HyS0002.2989024 D2.15 a ab ab ab ab ab ab ab a ab a ab ab ab ab ab ab a a a ab ab a ab ab a a a ab ab a ab ab a ab ab a a ab ab ab a ab ab ab a a ab ab ab ab ab a a ab ab ab ab ab ab ab ab ab ab ab ab ab ab ab a a a ab ab a a ab ab ab a ab ab ab ab ab ab ab a ab ab
*HyS0002.2994936 D2.15 ab a a a a a a a ab a ab a a a a a a ab ab ab a a ab a a ab ab ab a a ab a a ab a a ab ab a a a ab a a a ab ab a a a a a ab ab a a a a a a a a a a a a a a a ab ab ab a a ab ab a a a ab a a a a a a a ab a a
*HyS0002.3000354 D2.15 ab a a a a a a a ab a ab a a a a a a ab ab ab a a ab a a ab ab ab a a ab a a ab a a ab ab a a a ab a a a ab ab a a a a a ab ab a a a a a a a a a a a a a a a ab ab ab a a ab ab a a a ab a a a a a a a ab a a
*HyS0002.3005519 D2.15 ab a a a a a a a ab a ab a a a a a a ab ab ab a a ab a a ab ab ab a a ab a a ab a a ab ab a a a ab a a a ab ab a a a a a ab ab a a a a a a a a a a a a a a a ab ab ab a a ab ab a a a ab a a a a a a a ab a a
*HyS0002.3010558 D2.15 a ab ab ab ab ab ab ab a ab a ab ab ab ab ab ab a a a ab ab a ab ab a a a ab ab a ab ab a ab ab a a ab ab ab a ab ab ab a a ab ab ab ab ab a a ab ab ab ab ab ab ab ab ab ab ab ab ab ab ab a a a ab ab a a ab ab ab a ab ab ab ab ab ab ab a ab ab
*HyS0002.3026540 D2.15 a ab ab ab ab ab ab ab a ab a ab ab ab ab ab ab a a a ab ab a ab ab a a a ab ab a ab ab a ab ab a a ab ab ab a ab ab ab a a ab ab ab ab ab a a ab ab ab ab ab ab ab ab ab ab ab ab ab ab ab a a a ab ab a a ab ab ab a ab ab ab ab ab ab ab a ab ab
*HyS0002.3031570 D2.15 a ab ab ab ab ab ab ab a ab a ab ab ab ab ab ab a a a ab ab a ab ab a a a ab ab a ab ab a ab ab a a ab ab ab a ab ab ab a a ab ab ab ab ab a a ab ab ab ab ab ab ab ab ab ab ab ab ab ab ab a a a ab ab a a ab ab ab a ab ab ab ab ab ab ab a ab ab
*HyS0002.3036587 D2.15 a ab ab ab ab ab ab ab a ab a ab ab ab ab ab ab a a a ab ab a ab ab a a a ab ab a ab ab a ab ab a a ab ab ab a ab ab ab a a ab ab ab ab ab a a ab ab ab ab ab ab ab ab ab ab ab ab ab ab ab a a a ab ab a a ab ab ab a ab ab ab ab ab ab ab a ab ab
*HyS0002.3043233 D2.15 a ab ab ab ab ab ab ab a ab a ab ab ab ab ab ab a a a ab ab a ab ab a a a ab ab a ab ab a ab ab a a ab ab ab a ab ab ab a a ab ab ab ab ab a a ab ab ab ab ab ab ab ab ab ab ab ab ab ab ab a a a ab ab a a ab ab ab a ab ab ab ab ab ab ab a ab ab
*HyS0002.3072317 D2.15 a ab ab ab ab ab ab ab a ab a ab ab ab ab ab ab a a a ab ab a ab ab a a a ab ab a ab ab a ab ab a a ab ab ab a ab ab ab a a ab ab ab ab ab a a ab ab ab ab ab ab ab ab ab ab ab ab ab ab ab a a a ab ab a a ab ab ab a ab ab ab ab ab ab ab a ab ab
*HyS0002.3183415 D2.15 a ab ab ab ab ab ab ab a ab a ab ab ab ab ab ab a a a ab ab a ab ab a a a ab ab a ab ab a ab ab a a ab ab ab a ab ab ab a a ab ab ab ab ab a a ab ab ab ab ab ab ab ab ab ab ab ab ab ab ab a a a ab ab a a ab ab ab a ab ab ab ab ab ab ab a ab ab
*HyS0002.3195476 D2.15 a ab ab ab ab ab ab ab a ab a ab ab ab ab ab ab a a a ab ab a ab ab a a a ab ab a ab ab a ab ab a a ab ab ab a ab ab ab a a ab ab ab ab ab a a ab ab ab ab ab ab ab ab ab ab ab ab ab ab ab a a a ab ab a a ab ab ab a ab ab ab ab ab ab ab a ab ab
*HyS0002.3201103 D2.15 a ab ab ab ab ab ab ab a ab a ab ab ab ab ab ab a a a ab ab a ab ab a a a ab ab a ab ab a ab ab a a ab ab ab a ab ab ab a a ab ab ab ab ab a a ab ab ab ab ab ab ab ab ab ab ab ab ab ab ab a a a ab ab a a ab ab ab a ab ab ab ab ab ab ab a ab ab
*HyS0002.3209853 D2.15 a ab ab ab ab ab ab ab a ab a ab ab ab ab ab ab a a a ab ab a ab ab a a a ab ab a ab ab a ab ab a a ab ab ab a ab ab ab a a ab ab ab ab ab a a ab ab ab ab ab ab ab ab ab ab ab ab ab ab ab a a a ab ab a a ab ab ab a ab ab ab ab ab ab ab a ab ab
*HyS0002.3215622 D2.15 a ab ab ab ab ab ab ab a ab a ab ab ab ab ab ab a a a ab ab a ab ab a a a ab ab a ab ab a ab ab a a ab ab ab a ab ab ab a a ab ab ab ab ab a a ab ab ab ab ab ab ab ab ab ab ab ab ab ab ab a a a ab ab a a ab ab ab a ab ab ab ab ab ab ab a ab ab
*HyS0002.3222369 D2.15 a ab ab ab ab ab ab ab a ab a ab ab ab ab ab ab a a a ab ab a ab ab a a a ab ab a ab ab a ab ab a a ab ab ab a ab ab ab a a ab ab ab ab ab a a ab ab ab ab ab ab ab ab ab ab ab ab ab ab ab a a a ab ab a a ab ab ab a ab ab ab ab ab ab ab a ab ab
*HyS0002.3228250 D2.15 a ab ab ab ab ab ab ab a ab a ab ab ab ab ab ab a a a ab ab a ab ab a a a ab ab a ab ab a ab ab a a ab ab ab a ab ab ab a a ab ab ab ab ab a a ab ab ab ab ab ab ab ab ab ab ab ab ab ab ab a a a ab ab a a ab ab ab a ab ab ab ab ab ab ab a ab ab
*HyS0002.3248443 D2.15 a ab ab ab ab ab ab ab a ab a ab ab ab ab ab ab a a a ab ab a ab ab a a a ab ab a ab ab a ab ab a a ab ab ab a ab ab ab a a ab ab ab ab ab a a ab ab ab ab ab ab ab ab ab ab ab ab ab ab ab a a a ab ab a a ab ab ab a ab ab ab ab ab ab ab a ab ab
*HyS0002.3292324 D2.15 a ab ab ab ab ab ab ab a ab a ab ab ab ab ab ab a a a ab ab a ab ab a a a ab ab a ab ab a ab ab a a ab ab ab a ab ab ab a a ab ab ab ab ab a a ab ab ab ab ab ab ab ab ab ab ab ab ab ab ab a a a ab ab a a ab ab ab a ab ab ab ab ab ab ab a ab ab
*HyS0002.3309885 D2.15 a ab ab ab ab ab ab ab a ab a ab ab ab ab ab ab a a a ab ab a ab ab a a a ab ab a ab ab a ab ab a a ab ab ab a ab ab ab a a ab ab ab ab ab a a ab ab ab ab ab ab ab ab ab ab ab ab ab ab ab a a a ab ab a a ab ab ab a ab ab ab ab ab ab ab a ab ab
*HyS0002.3327810 D2.15 a ab ab ab ab ab ab ab a ab a ab ab ab ab ab ab a a a ab ab a ab ab a a a ab ab a ab ab a ab ab a a ab ab ab a ab ab ab a a ab ab ab ab ab a a ab ab ab ab ab ab ab ab ab ab ab ab ab ab ab a a a ab ab a a ab ab ab a ab ab ab ab ab ab ab a ab ab
*HyS0002.3332965 D2.15 a ab ab ab ab ab ab ab a ab a ab ab ab ab ab ab a a a ab ab a ab ab a a a ab ab a ab ab a ab ab a a ab ab ab a ab ab ab a a ab ab ab ab ab a a ab ab ab ab ab ab ab ab ab ab ab ab ab ab ab a a a ab ab a a ab ab ab a ab ab ab ab ab ab ab a ab ab
*HyS0002.3343204 D2.15 a ab ab ab ab ab ab ab a ab a ab ab ab ab ab ab a a a ab ab a ab ab a a a ab ab a ab ab a ab ab a a ab ab ab a ab ab ab a a ab ab ab ab ab a a ab ab ab ab ab ab ab ab ab ab ab ab ab ab ab a a a ab ab a a ab ab ab a ab ab ab ab ab ab ab a ab ab
*HyS0002.3348774 D2.15 a ab ab ab ab ab ab ab a ab a ab ab ab ab ab ab a a a ab ab a ab ab a a a ab ab a ab ab a ab ab a a ab ab ab a ab ab ab a a ab ab ab ab ab a a ab ab ab ab ab ab ab ab ab ab ab ab ab ab ab a a a ab ab a a ab ab ab a ab ab ab ab ab ab ab a ab ab
*HyS0002.3355026 D2.15 a ab ab ab ab ab ab ab a ab a ab ab ab ab ab ab a a a ab ab a ab ab a a a ab ab a ab ab a ab ab a a ab ab ab a ab ab ab a a ab ab ab ab ab a a ab ab ab ab ab ab ab ab ab ab ab ab ab ab ab a a a ab ab a a ab ab ab a ab ab ab ab ab ab ab a ab ab
*HyS0002.3361178 D2.15 a ab ab ab ab ab ab ab a ab a ab ab ab ab ab ab a a a ab ab a ab ab a a a ab ab a ab ab a ab ab a a ab ab ab a ab ab ab a a ab ab ab ab ab a a ab ab ab ab ab ab ab ab ab ab ab ab ab ab ab a a a ab ab a a ab ab ab a ab ab ab ab ab ab ab a ab ab
*HyS0002.3366463 D2.15 a ab ab ab ab ab ab ab a ab a ab ab ab ab ab ab a a a ab ab a ab ab a a a ab ab a ab ab a ab ab a a ab ab ab a ab ab ab a a ab ab ab ab ab a a ab ab ab ab ab ab ab ab ab ab ab ab ab ab ab a a a ab ab a a ab ab ab a ab ab ab ab ab ab ab a ab ab
*HyS0002.3377286 D2.15 a ab ab ab ab ab ab ab a ab a ab ab ab ab ab ab a a a ab ab a ab ab a a a ab ab a ab ab a ab ab a a ab ab ab a ab ab ab a a ab ab ab ab ab a a ab ab ab ab ab ab ab ab ab ab ab ab ab ab ab a a a ab ab a a ab ab ab a ab ab ab ab ab ab ab a ab ab
*HyS0002.3385447 D2.15 a ab ab ab ab ab ab ab a ab a ab ab ab ab ab ab a a a ab ab a ab ab a a a ab ab a ab ab a ab ab a a ab ab ab a ab ab ab a a ab ab ab ab ab a a ab ab ab ab ab ab ab ab ab ab ab ab ab ab ab a a a ab ab a a ab ab ab a ab ab ab ab ab ab ab a ab ab
*HyS0002.3391326 D2.15 a ab ab ab ab ab ab ab a ab a ab ab ab ab ab ab a a a ab ab a ab ab a a a ab ab a ab ab a ab ab a a ab ab ab a ab ab ab a a ab ab ab ab ab a a ab ab ab ab ab ab ab ab ab ab ab ab ab ab ab a a a ab ab a a ab ab ab a ab ab ab ab ab ab ab a ab ab
*HyS0002.3409987 D2.15 a ab ab ab ab ab ab ab a ab a ab ab ab ab ab ab a a a ab ab a ab ab a a a ab ab a ab ab a ab ab a a ab ab ab a ab ab ab a a ab ab ab ab ab a a ab ab ab ab ab ab ab ab ab ab ab ab ab ab ab a a a ab ab a a ab ab ab a ab ab ab ab ab ab ab a ab ab
*HyS0002.3415809 D2.15 a ab ab ab ab ab ab ab a ab a ab ab ab ab ab ab a a a ab ab a ab ab a a a ab ab a ab ab a ab ab a a ab ab ab a ab ab ab a a ab ab ab ab ab a a ab ab ab ab ab ab ab ab ab ab ab ab ab ab ab a a a ab ab a a ab ab ab a ab ab ab ab ab ab ab a ab ab
*HyS0002.3420842 D2.15 a ab ab ab ab ab ab ab a ab a ab ab ab ab ab ab a a a ab ab a ab ab a a a ab ab a ab ab a ab ab a a ab ab ab a ab ab ab a a ab ab ab ab ab a a ab ab ab ab ab ab ab ab ab ab ab ab ab ab ab a a a ab ab a a ab ab ab a ab ab ab ab ab ab ab a ab ab
*HyS0002.3428924 D2.15 a ab ab ab ab ab ab ab a ab a ab ab ab ab ab ab a a a ab ab a ab ab a a a ab ab a ab ab a ab ab a a ab ab ab a ab ab ab a a ab ab ab ab ab a a ab ab ab ab ab ab ab ab ab ab ab ab ab ab ab a a a ab ab a a ab ab ab a ab ab ab ab ab ab ab a ab ab
*HyS0002.3446115 D2.15 a ab ab ab ab ab ab ab a ab a ab ab ab ab ab ab a a a ab ab a ab ab a a a ab ab a ab ab a ab ab a a ab ab ab a ab ab ab a a ab ab ab ab ab a a ab ab ab ab ab ab ab ab ab ab ab ab ab ab ab a a a ab ab a a ab ab ab a ab ab ab ab ab ab ab a ab ab
*HyS0002.3464049 D2.15 a ab ab ab ab ab ab ab a ab a ab ab ab ab ab ab a a a ab ab a ab ab a a a ab ab a ab ab a ab ab a a ab ab ab a ab ab ab a a ab ab ab ab ab a a ab ab ab ab ab ab ab ab ab ab ab ab ab ab ab a a a ab ab a a ab ab ab a ab ab ab ab ab ab ab a ab ab
*HyS0002.3469119 D2.15 a ab ab ab ab ab ab ab a ab a ab ab ab ab ab ab a a a ab ab a ab ab a a a ab ab a ab ab a ab ab a a ab ab ab a ab ab ab a a ab ab ab ab ab a a ab ab ab ab ab ab ab ab ab ab ab ab ab ab ab a a a ab ab a a ab ab ab a ab ab ab ab ab ab ab a ab ab
*HyS0002.3475821 D2.15 a ab ab ab ab ab ab ab a ab a ab ab ab ab ab ab a a a ab ab a ab ab a a a ab ab a ab ab a ab ab a a ab ab ab a ab ab ab a a ab ab ab ab ab a a ab ab ab ab ab ab ab ab ab ab ab ab ab ab ab a a a ab ab a a ab ab ab a ab ab ab ab ab ab ab a ab ab
*HyS0002.3483353 D2.15 a ab ab ab ab ab ab ab a ab a ab ab ab ab ab ab a a a ab ab a ab ab a a a ab ab a ab ab a ab ab a a ab ab ab a ab ab ab a a ab ab ab ab ab a a ab ab ab ab ab ab ab ab ab ab ab ab ab ab ab a a a ab ab a a ab ab ab a ab ab ab ab ab ab ab a ab ab
*HyS0002.3488829 D2.15 a ab ab ab ab ab ab ab a ab a ab ab ab ab ab ab a a a ab ab a ab ab a a a ab ab a ab ab a ab ab a a ab ab ab a ab ab ab a a ab ab ab ab ab a a ab ab ab ab ab ab ab ab ab ab ab ab ab ab ab a a a ab ab a a ab ab ab a ab ab ab ab ab ab ab a ab ab
*HyS0002.3494918 D2.15 a ab ab ab ab ab ab ab a ab a ab ab ab ab ab ab a a a ab ab a ab ab a a a ab ab a ab ab a ab ab a a ab ab ab a ab ab ab a a ab ab ab ab ab a a ab ab ab ab ab ab ab ab ab ab ab ab ab ab ab a a a ab ab a a ab ab ab a ab ab ab ab ab ab ab a ab ab
*HyS0002.3499960 D2.15 a ab ab ab ab ab ab ab a ab a ab ab ab ab ab ab a a a ab ab a ab ab a a a ab ab a ab ab a ab ab a a ab ab ab a ab ab ab a a ab ab ab ab ab a a ab ab ab ab ab ab ab ab ab ab ab ab ab ab ab a a a ab ab a a ab ab ab a ab ab ab ab ab ab ab a ab ab
*HyS0002.3504962 D2.15 a ab ab ab ab ab ab ab a ab a ab ab ab ab ab ab a a a ab ab a ab ab a a a ab ab a ab ab a ab ab a a ab ab ab a ab ab ab a a ab ab ab ab ab a a ab ab ab ab ab ab ab ab ab ab ab ab ab ab ab a a a ab ab a a ab ab ab a ab ab ab ab ab ab ab a ab ab
*HyS0002.3511005 D2.15 a ab ab ab ab ab ab ab a ab a ab ab ab ab ab ab a a a ab ab a ab ab a a a ab ab a ab ab a ab ab a a ab ab ab a ab ab ab a a ab ab ab ab ab a a ab ab ab ab ab ab ab ab ab ab ab ab ab ab ab a a a ab ab a a ab ab ab a ab ab ab ab ab ab ab a ab ab
*HyS0002.3530758 D2.15 a ab ab ab ab ab ab ab a ab a ab ab ab ab ab ab a a a ab ab a ab ab a a a ab ab a ab ab a ab ab a a ab ab ab a ab ab ab a a ab ab ab ab ab a a ab ab ab ab ab ab ab ab ab ab ab ab ab ab ab a a a ab ab a a ab ab ab a ab ab ab ab ab ab ab a ab ab
*HyS0002.3536150 D2.15 a ab ab ab ab ab ab ab a ab a ab ab ab ab ab ab a a a ab ab a ab ab a a a ab ab a ab ab a ab ab a a ab ab ab a ab ab ab a a ab ab ab ab ab a a ab ab ab ab ab ab ab ab ab ab ab ab ab ab ab a a a ab ab a a ab ab ab a ab ab ab ab ab ab ab a ab ab
*HyS0002.3570037 D2.15 a ab ab ab ab ab ab ab a ab a ab ab ab ab ab ab a a a ab ab a ab ab a a a ab ab a ab ab a ab ab a a ab ab ab a ab ab ab a a ab ab ab ab ab a a ab ab ab ab ab ab ab ab ab ab ab ab ab ab ab a a a ab ab a a ab ab ab a ab ab ab ab ab ab ab a ab ab
*HyS0002.3587311 D2.15 a ab ab ab ab ab ab ab a ab a ab ab ab ab ab ab a a a ab ab a ab ab a a a ab ab a ab ab a ab ab a a ab ab ab a ab ab ab a a ab ab ab ab ab a a ab ab ab ab ab ab ab ab ab ab ab ab ab ab ab a a a ab ab a a ab ab ab a ab ab ab ab ab ab ab a ab ab
*HyS0002.3625907 D2.15 a ab ab ab ab ab ab ab a ab a ab ab ab ab ab ab a a a ab ab a ab ab a a a ab ab a ab ab a ab ab a a ab ab ab a ab ab ab a a ab ab ab ab ab a a ab ab ab ab ab ab ab ab ab ab ab ab ab ab ab a a a ab ab a a ab ab ab a ab ab ab ab ab ab ab a ab ab
*HyS0002.3631400 D2.15 a ab ab ab ab ab ab ab a ab a ab ab ab ab ab ab a a a ab ab a ab ab a a a ab ab a ab ab a ab ab a a ab ab ab a ab ab ab a a ab ab ab ab ab a a ab ab ab ab ab ab ab ab ab ab ab ab ab ab ab a a a ab ab a a ab ab ab a ab ab ab ab ab ab ab a ab ab
*HyS0002.3643019 D2.15 a ab ab ab ab ab ab ab a ab a ab ab ab ab ab ab a a a ab ab a ab ab a a a ab ab a ab ab a ab ab a a ab ab ab a ab ab ab a a ab ab ab ab ab a a ab ab ab ab ab ab ab ab ab ab ab ab ab ab ab a a a ab ab a a ab ab ab a ab ab ab ab ab ab ab a ab ab
*HyS0002.3648639 D2.15 a ab ab ab ab ab ab ab a ab a ab ab ab ab ab ab a a a ab ab a ab ab a a a ab ab a ab ab a ab ab a a ab ab ab a ab ab ab a a ab ab ab ab ab a a ab ab ab ab ab ab ab ab ab ab ab ab ab ab ab a a a ab ab a a ab ab ab a ab ab ab ab ab ab ab a ab ab
*HyS0002.3656395 D2.15 a ab ab ab ab ab ab ab a ab a ab ab ab ab ab ab a a a ab ab a ab ab a a a ab ab a ab ab a ab ab a a ab ab ab a ab ab ab a a ab ab ab ab ab a a ab ab ab ab ab ab ab ab ab ab ab ab ab ab ab a a a ab ab a a ab ab ab a ab ab ab ab ab ab ab a ab ab
*HyS0002.3661978 D2.15 a ab ab ab ab ab ab ab a ab a ab ab ab ab ab ab a a a ab ab a ab ab a a a ab ab a ab ab a ab ab a a ab ab ab a ab ab ab a a ab ab ab ab ab a a ab ab ab ab ab ab ab ab ab ab ab ab ab ab ab a a a ab ab a a ab ab ab a ab ab ab ab ab ab ab a ab ab
*HyS0002.3667247 D2.15 a ab ab ab ab ab ab ab a ab a ab ab ab ab ab ab a a a ab ab a ab ab a a a ab ab a ab ab a ab ab a a ab ab ab a ab ab ab a a ab ab ab ab ab a a ab ab ab ab ab ab ab ab ab ab ab ab ab ab ab a a a ab ab a a ab ab ab a ab ab ab ab ab ab ab a ab ab
*HyS0002.3684101 D2.15 a ab ab ab ab ab ab ab a ab a ab ab ab ab ab ab a a a ab ab a ab ab a a a ab ab a ab ab a ab ab a a ab ab ab a ab ab ab a a ab ab ab ab ab a a ab ab ab ab ab ab ab ab ab ab ab ab ab ab ab a a a ab ab a a ab ab ab a ab ab ab ab ab ab ab a ab ab
*HyS0002.3698261 D2.15 a ab ab ab ab ab ab ab a ab a ab ab ab ab ab ab a a a ab ab a ab ab a a a ab ab a ab ab a ab ab a a ab ab ab a ab ab ab a a ab ab ab ab ab a a ab ab ab ab ab ab ab ab ab ab ab ab ab ab ab a a a ab ab a a ab ab ab a ab ab ab ab ab ab ab a ab ab
*HyS0002.3717433 D2.15 a ab ab ab ab ab ab ab a ab a ab ab ab ab ab ab a a a ab ab a ab ab a a a ab ab a ab ab a ab ab a a ab ab ab ab ab ab ab a a ab ab ab ab ab a a ab ab ab ab ab ab ab ab ab ab ab ab ab ab ab a a a ab ab a a ab ab ab a ab ab ab ab ab ab ab a ab ab
*HyS0002.3722640 D2.15 a ab ab ab ab ab ab ab a ab a ab ab ab ab ab ab a a a ab ab a ab ab a a a ab ab a ab ab a ab ab a a ab ab ab ab ab ab ab a a ab ab ab ab ab a a ab ab ab ab ab ab ab ab ab ab ab ab ab ab ab a a a ab ab a a ab ab ab a ab ab ab ab ab ab ab a ab ab
*HyS0002.3730769 D2.15 a ab ab ab ab ab ab ab a ab a ab ab ab ab ab ab a a a ab ab a ab ab a a a ab ab a ab ab a ab ab a a ab ab ab ab ab ab ab a a ab ab ab ab ab a a ab ab ab ab ab ab ab ab ab ab ab ab ab ab ab a a a ab ab a a ab ab ab a ab ab ab ab ab ab ab a ab ab
*HyS0002.3737597 D2.15 a ab ab ab ab ab ab ab a ab a ab ab ab ab ab ab a a a ab ab a ab ab a a a ab ab a ab ab a ab ab a a ab ab ab ab ab ab ab a a ab ab ab ab ab a a ab ab ab ab ab ab ab ab ab ab ab ab ab ab ab a a a ab ab a a ab ab ab a ab ab ab ab ab ab ab a ab ab
*HyS0002.3749316 D2.15 a ab ab ab ab ab ab ab a ab a ab ab ab ab ab ab a a a ab ab a ab ab a a a ab ab a ab ab a ab ab a a ab ab ab ab ab ab ab a a ab ab ab ab ab a a ab ab ab ab ab ab ab ab ab ab ab ab ab ab ab a a a ab ab a a ab ab ab a ab ab ab ab ab ab ab a ab ab
*HyS0002.3762946 D2.15 a ab ab ab ab ab ab ab a ab a ab ab ab ab ab ab a a a ab ab a ab ab a a a ab ab a ab ab a ab ab a a ab ab ab ab ab ab ab a a ab ab ab ab ab a a ab ab ab ab ab ab ab ab ab ab ab ab ab ab ab a a a ab ab a a ab ab ab a ab ab ab ab ab ab ab a ab ab
*HyS0002.3788822 D2.15 a ab ab ab ab ab ab ab a ab a ab ab ab ab ab ab a a a ab ab a ab ab a a a ab ab a ab ab a ab ab a a ab ab ab ab ab ab ab a a ab ab ab ab ab a a ab ab ab ab ab ab ab ab ab ab ab ab ab ab ab a a a ab ab a a ab ab ab a ab ab ab ab ab ab ab a ab ab
*HyS0002.3794005 D2.15 a ab ab ab ab ab ab ab a ab a ab ab ab ab ab ab a a a ab ab a ab ab a a a ab ab a ab ab a ab ab a a ab ab ab ab ab ab ab a a ab ab ab ab ab a a ab ab ab ab ab ab ab ab ab ab ab ab ab ab ab a a a ab ab a a ab ab ab a ab ab ab ab ab ab ab a ab ab
*HyS0002.3799617 D2.15 a ab ab ab ab ab ab ab a ab a ab ab ab ab ab ab a a a ab ab a ab ab a a a ab ab a ab ab a ab ab a a ab ab ab ab ab ab ab a a ab ab ab ab ab a a ab ab ab ab ab ab ab ab ab ab ab ab ab ab ab a a a ab ab a a ab ab ab a ab ab ab ab ab ab ab a ab ab
*HyS0002.3805797 D2.15 a ab ab ab ab ab ab ab a ab a ab ab ab ab ab ab a a a ab ab a ab ab a a a ab ab a ab ab a ab ab a a ab ab ab ab ab ab ab a a ab ab ab ab ab a a ab ab ab ab ab ab ab ab ab ab ab ab ab ab ab a a a ab ab a a ab ab ab a ab ab ab ab ab ab ab a ab ab
*HyS0002.3813193 D2.15 a ab ab ab ab ab ab ab a ab a ab ab ab ab ab ab a a a ab ab a ab ab a a a ab ab a ab ab a ab ab a a ab ab ab ab ab ab ab a a ab ab ab ab ab a a ab ab ab ab ab ab ab ab ab ab ab ab ab ab ab a a a ab ab a a ab ab ab a ab ab ab ab ab ab ab a ab ab
*HyS0002.3818270 D2.15 a ab ab ab ab ab ab ab a ab a ab ab ab ab ab ab a a a ab ab a ab ab a a a ab ab a ab ab a ab ab a a ab ab ab ab ab ab ab a a ab ab ab ab ab a a ab ab ab ab ab ab ab ab ab ab ab ab ab ab ab a a a ab ab a a ab ab ab a ab ab ab ab ab ab ab a ab ab
*HyS0002.3830152 D2.15 a ab ab ab ab ab ab ab a ab a ab ab ab ab ab ab a a a ab ab a ab ab a a a ab ab a ab ab a ab ab a a ab ab ab ab ab ab ab a a ab ab ab ab ab a a ab ab ab ab ab ab ab ab ab ab ab ab ab ab ab a a a ab ab a a ab ab ab a ab ab ab ab ab ab ab a ab ab
*HyS0002.3835217 D2.15 a ab ab ab ab ab ab ab a ab a ab ab ab ab ab ab a a a ab ab a ab ab a a a ab ab a ab ab a ab ab a a ab ab ab ab ab ab ab a a ab ab ab ab ab a a ab ab ab ab ab ab ab ab ab ab ab ab ab ab ab a a a ab ab a a ab ab ab a ab ab ab ab ab ab ab a ab ab
*HyS0002.3849252 D2.15 a ab ab ab ab ab ab ab a ab a ab ab ab ab ab ab a a a ab ab a ab ab a a a ab ab a ab ab a ab ab a a ab ab ab ab ab ab ab a a ab ab ab ab ab a a ab ab ab ab ab ab ab ab ab ab ab ab ab ab ab a a a ab ab a a ab ab ab a ab ab ab ab ab ab ab a ab ab
*HyS0002.3862326 D2.15 a ab ab ab ab ab ab ab a ab a ab ab ab ab ab ab a a a ab ab a ab ab a a a ab ab a ab ab a ab ab a a ab ab ab ab ab ab ab a a ab ab ab ab ab a a ab ab ab ab ab ab ab ab ab ab ab ab ab ab ab a a a ab ab a a ab ab ab a ab ab ab ab ab ab ab a ab ab
*HyS0002.3900464 D2.15 a ab ab ab ab ab ab ab a ab a ab ab ab ab ab ab a a a ab ab a ab ab a a a ab ab a ab ab a ab ab a a ab ab ab ab ab ab ab a a ab ab ab ab ab a a ab ab ab ab ab ab ab ab ab ab ab ab ab ab ab a a a ab ab a a ab ab ab a ab ab ab ab ab ab ab a ab ab
*HyS0002.3911875 D2.15 a ab ab ab ab ab ab ab a ab a ab ab ab ab ab ab a a a ab ab a ab ab a a a ab ab a ab ab a ab ab a a ab ab ab ab ab ab ab a a ab ab ab ab ab a a ab ab ab ab ab ab ab ab ab ab ab ab ab ab ab a a a ab ab a a ab ab ab a ab ab ab ab ab ab ab a ab ab
*HyS0002.3921260 D2.15 a ab ab ab ab ab ab ab a ab a ab ab ab ab ab ab a a a ab ab a ab ab a a a ab ab a ab ab a ab ab a a ab ab ab ab ab ab ab a a ab ab ab ab ab a a ab ab ab ab ab ab ab ab ab ab ab ab ab ab ab a a a ab ab a a ab ab ab a ab ab ab ab ab ab ab a ab ab
*HyS0002.3934346 D2.15 a ab ab ab ab ab ab ab a ab a ab ab ab ab ab ab a a a ab ab a ab ab a a a ab ab a ab ab a ab ab a a ab ab ab ab ab ab ab a a ab ab ab ab ab a a ab ab ab ab ab ab ab ab ab ab ab ab ab ab ab a a a ab ab a a ab ab ab a ab ab ab ab ab ab ab a ab ab
*HyS0002.3941321 D2.15 a ab ab ab ab ab ab ab a ab a ab ab ab ab ab ab a a a ab ab a ab ab a a a ab ab a ab ab a ab ab a a ab ab ab ab ab ab ab a a ab ab ab ab ab a a ab ab ab ab ab ab ab ab ab ab ab ab ab ab ab a a a ab ab a a ab ab ab a ab ab ab ab ab ab ab a ab ab
*HyS0002.3947118 D2.15 a ab ab ab ab ab ab ab a ab a ab ab ab ab ab ab a a a ab ab a ab ab a a a ab ab a ab ab a ab ab a a ab ab ab ab ab ab ab a a ab ab ab ab ab a a ab ab ab ab ab ab ab ab ab ab ab ab ab ab ab a a a ab ab a a ab ab ab a ab ab ab ab ab ab ab a ab ab
*HyS0002.3952205 D2.15 a ab ab ab ab ab ab ab a ab a ab ab ab ab ab ab a a a ab ab a ab ab a a a ab ab a ab ab a ab ab a a ab ab ab ab ab ab ab a a ab ab ab ab ab a a ab ab ab ab ab ab ab ab ab ab ab ab ab ab ab a a a ab ab a a ab ab ab a ab ab ab ab ab ab ab a ab ab
*HyS0002.3961054 D2.15 a ab ab ab ab ab ab ab a ab a ab ab ab ab ab ab a a a ab ab a ab ab a a a ab ab a ab ab a ab ab a a ab ab ab ab ab ab ab a a ab ab ab ab ab a a ab ab ab ab ab ab ab ab ab ab ab ab ab ab ab a a a ab ab a a ab ab ab a ab ab ab ab ab ab ab a ab ab
*HyS0002.3973389 D2.15 a ab ab ab ab ab ab ab a ab a ab ab ab ab ab ab a a a ab ab a ab ab a a a ab ab a ab ab a ab ab a a ab ab ab ab ab ab ab a a ab ab ab ab ab a a ab ab ab ab ab ab ab ab ab ab ab ab ab ab ab a a a ab ab a a ab ab ab a ab ab ab ab ab ab ab a ab ab
*HyS0002.3993985 D2.15 a ab ab ab ab ab ab ab a ab a ab ab ab ab ab ab a a a ab ab a ab ab a a a ab ab a ab ab a ab ab a a ab ab ab ab ab ab ab a a ab ab ab ab ab a a ab ab ab ab ab ab ab ab ab ab ab ab ab ab ab a a a ab ab a a ab ab ab a ab ab ab ab ab ab ab a ab ab
*HyS0002.4010370 D2.15 a ab ab ab ab ab ab ab a ab a ab ab ab ab ab ab a a a ab ab a ab ab a a a ab ab a ab ab a ab ab a a ab ab ab ab ab ab ab a a ab ab ab ab ab a a ab ab ab ab ab ab ab ab ab ab ab ab ab ab ab a a a ab ab a a ab ab ab a ab ab ab ab ab ab ab a ab ab
*HyS0002.4016212 D2.15 a ab ab ab ab ab ab ab a ab a ab ab ab ab ab ab a a a ab ab a ab ab a a a ab ab a ab ab a ab ab a a ab ab ab ab ab ab ab a a ab ab ab ab ab a a ab ab ab ab ab ab ab ab ab ab ab ab ab ab ab a a a ab ab a a ab ab ab a ab ab ab ab ab ab ab a ab ab
*HyS0002.4021992 D2.15 a ab ab ab ab ab ab ab a ab a ab ab ab ab ab ab a a a ab ab a ab ab a a a ab ab a ab ab a ab ab a a ab ab ab ab ab ab ab a a ab ab ab ab ab a a ab ab ab ab ab ab ab ab ab ab ab ab ab ab ab a a a ab ab a a ab ab ab a ab ab ab ab ab ab ab a ab ab
*HyS0002.4027438 D2.15 a ab ab ab ab ab ab ab a ab a ab ab ab ab ab ab a a a ab ab a ab ab a a a ab ab a ab ab a ab ab a a ab ab ab ab ab ab ab a a ab ab ab ab ab a a ab ab ab ab ab ab ab ab ab ab ab ab ab ab ab a a a ab ab a a ab ab ab a ab ab ab ab ab ab ab a ab ab
*HyS0002.4032839 D2.15 a ab ab ab ab ab ab ab a ab a ab ab ab ab ab ab a a a ab ab a ab ab a a a ab ab a ab ab a ab ab a a ab ab ab ab ab ab ab a a ab ab ab ab ab a a ab ab ab ab ab ab ab ab ab ab ab ab ab ab ab a a a ab ab a a ab ab ab a ab ab ab ab ab ab ab a ab ab
*HyS0002.4038999 D2.15 a ab ab ab ab ab ab ab a ab a ab ab ab ab ab ab a a a ab ab a ab ab a a a ab ab a ab ab a ab ab a a ab ab ab ab ab ab ab a a ab ab ab ab ab a a ab ab ab ab ab ab ab ab ab ab ab ab ab ab ab a a a ab ab a a ab ab ab a ab ab ab ab ab ab ab a ab ab
*HyS0002.4048433 D2.15 a ab ab ab ab ab ab ab a ab a ab ab ab ab ab ab a a a ab ab a ab ab a a a ab ab a ab ab a ab ab a a ab ab ab ab ab ab ab a a ab ab ab ab ab a a ab ab ab ab ab ab ab ab ab ab ab ab ab ab ab a a a ab ab a a ab ab ab a ab ab ab ab ab ab ab a ab ab
*HyS0002.4053453 D2.15 a ab ab ab ab ab ab ab a ab a ab ab ab ab ab ab a a a ab ab a ab ab a a a ab ab a ab ab a ab ab a a ab ab ab ab ab ab ab a a ab ab ab ab ab a a ab ab ab ab ab ab ab ab ab ab ab ab ab ab ab a a a ab ab a a ab ab ab a ab ab ab ab ab ab ab a ab ab
[truncated: 5,224,463 more chars]
