# Supplementary material for: XY sex determination in a cnidarian
Source: BMC Biol. 2023 Feb 13;21:32. doi: 10.1186/s12915-023-01532-2 (PMC9926710; doi:10.1186/s12915-023-01532-2)
Supplement: Supplementary file 12 — Additional file 12. Input file for SATC. [file 12915_2023_1532_MOESM12_ESM.tsv]

scaffold	len	339_001.sorted.fixmate	339_002.sorted.fixmate	339_003.sorted.fixmate	339_005.sorted.fixmate	339_007.sorted.fixmate	339_008.sorted.fixmate	339_009.sorted.fixmate	339_010.sorted.fixmate	339_011.sorted.fixmate	339_012.sorted.fixmate	339_013.sorted.fixmate	339_015.sorted.fixmate	339_022.sorted.fixmate	339_023.sorted.fixmate	339_026.sorted.fixmate	339_046.sorted.fixmate	339_047.sorted.fixmate	339_049.sorted.fixmate	339_050.sorted.fixmate	339_051.sorted.fixmate	339_052.sorted.fixmate	339_053.sorted.fixmate	339_054.sorted.fixmate	339_055.sorted.fixmate	339_056.sorted.fixmate	339_059.sorted.fixmate	339_060.sorted.fixmate	339_061.sorted.fixmate	339_062.sorted.fixmate	339_063.sorted.fixmate	339_064.sorted.fixmate	339_065.sorted.fixmate	339_066.sorted.fixmate	339_067.sorted.fixmate	339_068.sorted.fixmate	339_069.sorted.fixmate	339_070.sorted.fixmate	339_071.sorted.fixmate	339_072.sorted.fixmate	339_073.sorted.fixmate	339_074.sorted.fixmate	339_075.sorted.fixmate	339_076.sorted.fixmate	339_077.sorted.fixmate	339_078.sorted.fixmate	339_080.sorted.fixmate	339_081.sorted.fixmate	339_082.sorted.fixmate
*	0	0	0	0	0	0	0	0	0	0	0	0	0	0	0	0	0	0	0	0	0	0	0	0	0	0	0	0	0	0	0	0	0	0	0	0	0	0	0	0	0	0	0	0	0	0	0	0	0
HyS0001	11665964	5135126	772032	4729716	2951208	4095370	3701141	3127226	3749600	3550021	4024709	3403192	3447155	3566775	3612270	4810234	3715286	3943765	4025943	3600222	4216847	5016602	3189739	4119268	3727145	4423729	4227896	3782521	4059866	4440095	6568038	4602998	4185087	5248442	3220663	3679086	4550390	5138556	3989679	4201449	4060460	3580263	4833943	5005485	3892604	3331892	3944551	3799843	3267243
HyS0002	8499063	3872199	582362	3527740	2227483	3125594	2821267	2349171	2837645	2695012	3045606	2562399	2593653	2640943	2735003	3660931	2816406	3007967	3086006	2683071	3147668	3747881	2446871	3120320	2798899	3354530	3154544	2853288	3040557	3388264	4964693	3511663	3138541	3957668	2420622	2792643	3496964	3902670	3055466	3142889	3050270	2680848	3635037	3829315	2908367	2546642	2964120	2858592	2475586
HyS0003	7458607	3221923	487204	2946017	1816440	2593939	2380137	1944822	2361331	2234409	2517966	2164215	2179716	2242576	2225046	3074079	2381511	2498771	2501556	2283214	2612099	3090905	1991978	2536543	2388593	2831308	2706315	2449210	2553819	2868370	4185495	2881862	2603787	3306923	1981193	2311329	2878229	3287635	2520831	2697119	2569438	2259597	3002049	3271264	2466620	2158810	2518195	2413665	2114325
HyS0004	7288186	3268829	496337	3018626	1874768	2639712	2391158	2024265	2431473	2273358	2639424	2219317	2238886	2254463	2355179	3156634	2338706	2525750	2621026	2252711	2726715	3251695	2079070	2655611	2366148	2861980	2717799	2484032	2568856	2868317	4222260	2969347	2616901	3353819	2034020	2360698	2948183	3320378	2682488	2699024	2629745	2317215	3080620	3305565	2452735	2162133	2558363	2443357	2167018
HyS0005	7206334	3339609	481841	3041641	1883314	2579936	2369671	1989816	2413777	2218693	2570485	2176331	2191482	2192161	2262086	3062122	2337324	2522603	2538063	2237685	2672985	3127524	2065499	2648588	2358026	2837688	2674733	2381847	2548297	2888001	4203724	2897354	2661482	3312420	2035211	2379902	3001930	3385292	2566299	2727136	2519321	2329320	3158033	3216856	2424271	2130674	2454135	2421788	2093387
HyS0006	6554560	2783743	425460	2514290	1611879	2227850	2016605	1664899	2023020	1977783	2249728	1903950	1910083	1909626	2008055	2663977	2070659	2224310	2186405	1918933	2349957	2673064	1831818	2237749	2072965	2378163	2263190	2068824	2172509	2417075	3560423	2583824	2305615	2803602	1782477	2090871	2573588	2793369	2169386	2251741	2186718	2005008	2583211	2793469	2064197	1821682	2171478	2141578	1801480
HyS0007	6458165	3162476	457139	2818072	1834453	2393064	2268731	1767459	2238728	2113699	2541435	2057859	2152495	2116638	2250543	2818013	2204065	2380362	2419594	2189885	2581499	2949168	1980328	2403996	2346878	2644889	2397654	2194651	2451434	2564223	3928888	2678207	2461128	2941416	1873784	2239760	2764128	3007635	2420660	2525950	2455232	2203989	2873804	2954285	2368555	1936355	2251435	2205833	1989727
HyS0008	5842654	2606293	394642	2217795	1399178	2068844	1772059	1511222	1871278	1772526	1972509	1647578	1753903	1759769	1849952	2380178	1812101	1987655	2039957	1690729	2053615	2355413	1618351	1956955	1786718	2153713	2018939	1851800	1891689	2162651	3341592	2219935	2013723	2614633	1570509	1737949	2309536	2600015	1908498	2100165	1949874	1753838	2425003	2552470	1875708	1629366	1909728	1850365	1567447
HyS0009	5835767	2580774	399345	2415459	1507927	2105153	1854681	1563464	1905706	1825314	2036044	1700720	1777038	1763614	1853461	2470254	1928182	1969472	2041533	1801659	2113616	2515652	1617409	2063644	1862331	2200458	2159813	1880918	2082863	2241892	3376895	2331545	2063905	2614744	1650355	1831030	2357236	2658912	1992336	2088910	2050101	1798909	2466326	2602808	1989567	1728678	1961502	1895732	1632181
HyS0010	5834083	2642954	398052	2365813	1489995	2103564	1904883	1569467	1896692	1817355	2079076	1750444	1768524	1788342	1842241	2466394	1922661	2038858	2064725	1837082	2120417	2490338	1650169	2134258	1897106	2264765	2138593	1936728	2064974	2308588	3286137	2365112	2092147	2673240	1625176	1893206	2347226	2653962	2066333	2140571	2090521	1826650	2444670	2587165	1937845	1703356	2007673	1956624	1680313
HyS0011	5536450	2439521	369027	2210294	1407730	1990941	1747422	1461499	1803967	1680096	1944969	1610174	1612512	1666970	1671487	2308641	1772928	1883500	1895797	1713623	1972644	2363422	1524991	1961391	1735180	2087797	1999970	1817517	1889975	2114363	3074550	2171669	1968371	2455101	1526989	1738651	2192251	2491039	1881011	2009740	1948348	1677732	2317743	2359299	1861964	1583658	1893800	1808144	1535075
HyS0012	5194936	2251812	338597	2072686	1285028	1788947	1651327	1355831	1625900	1572192	1787984	1518884	1516832	1529925	1561106	2092392	1627886	1727345	1798751	1580355	1858835	2136201	1424936	1821092	1618057	1933931	1865424	1627437	1750476	1962795	2907949	2017250	1835602	2282529	1382123	1590094	1991422	2258650	1762669	1816298	1813230	1545876	2131561	2225751	1683470	1479538	1720313	1651743	1461916
HyS0013	4943862	2168136	324308	1912441	1192001	1681992	1497098	1240845	1538716	1430698	1664917	1404050	1416545	1451008	1458453	1975833	1574658	1588746	1664950	1499254	1763178	2049057	1366544	1666504	1512851	1797412	1766977	1588960	1618252	1828447	2649362	1913001	1663684	2098379	1290148	1490391	1877740	2189890	1641353	1711740	1665486	1471039	2034026	2115737	1596863	1373082	1654030	1583809	1297402
HyS0014	4904048	2186200	331407	1971151	1224535	1730250	1560055	1321421	1596443	1523356	1719853	1449682	1476677	1494424	1525253	2040477	1568247	1654129	1718343	1515304	1778108	2097717	1380439	1756774	1558211	1861810	1773561	1605536	1685278	1893303	2790101	1932412	1738010	2229035	1367325	1562674	1960914	2183606	1681536	1749305	1701663	1510449	2030913	2143241	1627534	1426689	1659458	1603590	1385977
HyS0015	4854652	1954035	299215	1836597	1134389	1612134	1448862	1235270	1446438	1414269	1576963	1302093	1352697	1372164	1403912	1824512	1440129	1502002	1588694	1361513	1631153	1936593	1271506	1606371	1436598	1709588	1676683	1436167	1558857	1788853	2585372	1848073	1610011	2076145	1215942	1400086	1782657	2063054	1598874	1618253	1578981	1358865	1878601	1944330	1491263	1310873	1546754	1489586	1273004
HyS0016	4751140	2094250	314552	1924580	1159259	1659330	1552793	1232815	1550885	1430014	1667124	1365232	1382769	1446142	1420268	1915033	1447903	1655219	1645904	1418650	1701285	1979089	1295618	1688426	1473663	1823763	1749488	1518731	1584480	1795783	2743148	1821293	1673956	2132548	1290532	1494605	1917308	2155649	1691764	1729959	1640651	1479440	1963456	2002787	1525878	1346168	1584551	1516450	1362829
HyS0017	4676762	2034220	303403	1791320	1157787	1609220	1445835	1187759	1447190	1329172	1552076	1351954	1347860	1338555	1394737	1843189	1443809	1531667	1510569	1415559	1648640	1878210	1253520	1584765	1458826	1731892	1663525	1479037	1547883	1761696	2470986	1740761	1580795	2076885	1245157	1380927	1777039	1986111	1556522	1654270	1578174	1408413	1850495	1967018	1497860	1318575	1479532	1474453	1248052
HyS0018	4572118	2074113	312015	1881538	1185348	1660955	1499516	1245522	1515267	1400111	1649748	1389936	1423002	1418177	1459972	1940237	1489594	1571299	1642122	1435430	1667230	2000798	1304299	1646976	1473715	1709822	1684721	1506922	1580700	1792168	2633161	1885149	1615195	2087349	1300101	1453908	1808886	2052967	1599305	1680258	1646643	1432586	1946332	2012221	1528388	1321273	1607139	1493237	1320993
HyS0019	4562953	2118050	321052	1907340	1175224	1685035	1486881	1282527	1510286	1395065	1552232	1383699	1415637	1450914	1467624	1972350	1535952	1638229	1598199	1421808	1709597	1987206	1342190	1590859	1483301	1799216	1679337	1473520	1565102	1803245	2609277	1800497	1715125	2012745	1261751	1505108	1764979	2132248	1590299	1642327	1621528	1385575	1918465	1982290	1509056	1298338	1532572	1531120	1246864
HyS0020	4501128	1916167	297106	1755519	1123911	1580768	1381935	1157013	1406956	1274547	1543249	1236096	1285923	1321351	1351777	1776614	1357574	1499975	1522362	1334252	1558295	1892202	1204005	1547928	1386057	1572045	1561740	1395230	1515266	1652315	2434746	1667152	1529089	1879877	1195277	1352211	1748157	1929470	1488550	1509683	1558801	1358311	1846017	1862559	1419908	1213848	1480693	1371687	1202646
HyS0021	4478917	1737734	257340	1708124	1074196	1375254	1363645	1113568	1311320	1232758	1457426	1254340	1235923	1259916	1302757	1706925	1350375	1427925	1366300	1279703	1457143	1823826	1175229	1475055	1357679	1561927	1536636	1272919	1439162	1599764	2208994	1693302	1419050	1710348	1112939	1345648	1537686	1842602	1424870	1405607	1460322	1212588	1716604	1701074	1403650	1191447	1337860	1357712	1173389
HyS0022	4397605	1830018	269893	1758853	1074791	1561964	1300791	1132503	1368528	1299089	1487675	1251790	1294558	1325935	1275691	1760236	1361326	1391927	1437179	1363419	1610557	1822933	1157501	1467160	1340154	1676525	1582495	1386700	1549800	1594162	2396188	1731452	1495982	1924970	1192820	1422109	1660462	1920714	1457644	1578191	1549572	1325841	1791116	1814564	1375980	1182174	1395907	1370637	1189466
HyS0023	4190188	1578173	250199	1517543	961840	1344064	1227002	948141	1225486	1072414	1332977	1101257	1112391	1080111	1172509	1445003	1112973	1292962	1239859	1147055	1278699	1638413	1068970	1360233	1132314	1336142	1355631	1144601	1234067	1361671	2172623	1414557	1366263	1574652	955438	1170770	1390317	1657848	1305034	1342305	1236760	1092227	1574734	1497366	1143369	1022720	1270674	1246637	1071816
HyS0024	3791293	1592159	235228	1433562	899577	1296896	1174966	946751	1178022	1069434	1289244	1072726	1087390	1102498	1125411	1505748	1134931	1242405	1280590	1085832	1310723	1520458	1021900	1253344	1123581	1350576	1278836	1174931	1250211	1365464	1996997	1450213	1273137	1632602	977000	1165123	1434799	1644832	1274153	1280676	1280238	1088399	1492282	1569927	1170971	1049405	1199744	1200508	1022859
HyS0025	3589230	1483811	228191	1339050	833074	1214058	1108813	917572	1096106	1008538	1202366	980687	989382	1036567	1038924	1387073	1094089	1133157	1153618	1066768	1229201	1462268	954198	1189662	1106131	1263694	1222930	1092052	1202138	1276796	1947605	1319979	1190141	1484702	917137	1083664	1325076	1478738	1143487	1271755	1219642	1026933	1412655	1464226	1153645	953464	1178544	1118279	938159
HyS0026	3497966	1372306	212639	1239716	803177	1136841	1019255	814921	978098	957192	1113863	912849	886001	947384	982110	1277939	997014	1033919	1053514	933053	1110768	1304234	873217	1084004	1001319	1198964	1142400	1016033	1117910	1206642	1819948	1253434	1145398	1352495	865775	1005606	1229665	1397234	1078537	1086122	1122076	929994	1251524	1306668	1041527	926111	1077677	1023225	868876
HyS0027	3486229	1456612	221556	1637164	940468	1170526	1299954	879132	1305944	1106205	1166111	1089449	1081505	998632	1131287	1531904	1296209	1372997	1276801	1236310	1188250	1603935	927872	1324631	1155787	1368802	1193893	1178302	1258747	1269058	2061767	1445904	1173326	1808002	914288	1148274	1426290	1614268	1258231	1459102	1299848	1244969	1376083	1569235	1245628	1165064	1270616	1187891	931091
HyS0028	3477584	1681154	252006	1527086	944030	1322970	1201017	999127	1214543	1136694	1306483	1112808	1131939	1140886	1169635	1547403	1196360	1291011	1320734	1126521	1367502	1620786	1037643	1325340	1205046	1421397	1369254	1226726	1278690	1452366	2133196	1503995	1317656	1675717	1050422	1184486	1480181	1662418	1304619	1369106	1304800	1166833	1591096	1639465	1227135	1068978	1308488	1212814	1059426
HyS0029	3317162	1341752	193332	1176310	754025	1064288	935467	788041	976487	916014	1040927	858459	889621	916511	912018	1213333	959907	992534	1017105	924736	1091980	1293567	803494	1032247	953455	1134953	1101383	963624	1047392	1161534	1716439	1153739	1035619	1322187	800231	962520	1200005	1350873	1049898	1078399	1053688	914828	1215414	1311696	992979	837465	992587	982312	822645
HyS0030	3309255	1459534	211265	1274800	792880	1155612	1017366	829091	1036616	972903	1111051	935247	958569	1000541	996932	1362744	1010276	1110313	1106407	987524	1159354	1364396	886532	1128836	1026209	1195275	1137734	1054894	1103473	1226789	1773315	1313082	1124685	1474584	852463	1011844	1297449	1470401	1126765	1146973	1118946	969541	1371167	1428537	1080844	930746	1054973	1035210	906602
HyS0031	3201365	1247960	192134	1270665	719937	1052440	922376	807892	914100	871182	998246	889077	851869	911144	895849	1243914	914826	973903	1006839	927189	1088060	1214564	801126	1029113	910249	1122659	1088541	975103	1036993	1104420	1619025	1196424	1028388	1351336	791621	937360	1117252	1327548	975219	1025041	1051303	872902	1242091	1234214	938041	873966	1027555	938630	853237
HyS0032	3079609	1418596	211349	1273960	795340	1113692	1002629	853221	1004962	953187	1092944	921541	925900	963180	959805	1302634	1003392	1082146	1104320	954900	1127661	1362339	864139	1131255	1002559	1182284	1159055	1030056	1096876	1220383	1768200	1237642	1112524	1405408	864882	1001385	1250939	1403304	1079497	1135194	1088893	970584	1336059	1396081	1032922	886570	1068383	1028639	887166
HyS0033	3042931	1321294	203153	1228001	754053	1072310	971673	814013	963789	911389	1050886	887541	902386	911381	936811	1248516	962563	1030087	1044480	916920	1072842	1290534	828401	1062240	962123	1146353	1100092	980298	1043527	1162663	1716519	1194731	1078092	1350092	818048	953355	1200759	1350001	1048791	1088495	1057035	919358	1248735	1312687	996602	873399	1027609	979690	858265
HyS0034	2775375	1150030	162425	1044593	674139	899375	782776	674971	822838	738745	855055	727425	767366	802460	801486	1076920	827391	823812	894163	787182	971834	1148323	712344	924962	828070	992697	979282	879453	884286	941256	1433706	1025862	871161	1162025	745408	811162	977455	1174703	929539	884510	887909	797871	1099052	1073776	850057	715532	824244	845690	693091
HyS0035	2708281	1205404	195033	1063276	733975	1009429	895641	737920	917983	859566	949891	818816	818251	881362	840870	1121668	882395	981511	925380	855830	965638	1194645	748441	995545	876364	1054319	1012998	852267	959568	1112354	1600672	1153229	1001247	1239364	765369	867642	1124916	1214552	957613	982226	933647	887248	1149535	1185544	955244	810987	979468	909674	748728
HyS0036	2705285	1157238	183302	1063053	687011	963882	875359	712625	849278	808114	959818	784544	801629	801189	851294	1069934	831989	894864	932576	796892	937503	1110124	739642	942605	835706	1008141	998894	865169	936460	1018103	1555503	1098452	961833	1176446	746613	833330	1022682	1194691	917649	925060	956650	813717	1059529	1134470	906787	786437	921684	872723	750204
HyS0037	2700582	1170651	187734	1063895	660772	941315	891875	712513	891786	866303	969677	817923	818207	824575	821970	1042197	885229	918061	883917	820140	974260	1095262	771192	949268	837420	939438	968491	810248	924900	1072936	1590302	1052093	995467	1126062	720139	834224	1061916	1074322	863482	942210	932478	807831	1046487	1178119	852940	791797	953630	836363	748214
HyS0038	2624743	1230381	189817	1159837	704579	998267	934949	755327	907967	865358	980276	849779	858222	859973	918952	1145939	938446	1010857	1021518	868899	1066568	1200257	783924	1048435	932954	1121756	1016322	957670	1027717	1073674	1654431	1158261	1009572	1313664	775502	930599	1172491	1261611	1001950	991968	996004	898995	1158847	1256424	947759	854789	969242	982451	783819
HyS0039	2578749	1137124	171284	1030824	637616	926808	810086	712497	811603	799220	869093	736366	781158	779640	795894	1032153	827943	835684	896182	761966	927240	1080435	723354	895079	816221	990330	974552	865823	895715	1033813	1500127	1056914	920449	1175078	720743	792441	990446	1195800	917227	931028	904025	775591	1041981	1106170	860052	757141	914520	867159	718146
HyS0040	2538025	1049131	162815	985781	620253	855748	771225	652484	803290	757187	870999	717806	730308	715430	744662	989223	757740	816613	842575	751953	855793	989738	677720	833980	773719	893184	862897	795205	845393	914307	1336555	973669	829168	1059782	641150	772598	943318	1052421	840965	856333	840414	757710	970256	1061145	803865	676242	791360	751776	668431
HyS0041	2435869	1090605	159549	973039	609562	861256	791412	643014	793141	752230	879305	715847	728691	739707	757303	996163	792110	843564	856010	740757	884778	1033635	676547	873882	773796	921873	893546	788724	837766	929808	1406504	971974	855904	1127785	675415	766964	969006	1095123	848569	886956	843958	760672	1006248	1055601	808135	707257	818810	788627	698886
HyS0042	2415897	1044819	149415	935337	550893	832669	731152	601074	756563	691219	770329	681862	696611	691369	705747	912623	704089	803460	771389	686921	799042	1005937	603743	839095	739455	902417	840944	761964	804389	864185	1294904	928221	813229	1051919	622434	740591	949028	1016434	800427	845165	829287	686124	914856	971106	731586	646129	770201	756461	642543
HyS0043	2369364	1106089	162653	961977	615117	863795	800700	650010	786567	750710	828977	715086	705053	764947	782631	1030316	764710	855429	854022	761305	874293	1085918	672582	883652	774025	924099	895118	817039	834436	948455	1324375	962486	868223	1116280	657921	768544	1004766	1103285	857427	881366	867961	746582	1047475	1101203	821807	667650	801886	766974	667840
HyS0044	2352982	1064699	176545	1023270	648181	848536	816444	665370	815565	769290	881614	806464	733410	788447	820251	1068485	858607	867170	957118	760334	959823	1145061	759751	894383	809307	853276	915377	770120	847432	1031424	1475606	948733	901751	1175075	696728	702244	1028434	1003356	745275	892260	886240	829009	1013074	1039388	763556	734124	886354	847692	663745
HyS0045	2307792	912039	138161	878203	548789	730617	664114	550914	702895	631639	758401	641486	615060	627637	657839	854450	701031	697845	718662	657353	746329	910057	573898	736211	688746	776445	764349	669451	753896	839819	1170573	825981	738712	926582	597819	685277	812133	967848	708904	743668	757679	635143	852212	895519	681094	625794	705339	712805	608862
HyS0046	2280134	1426725	134826	800102	513133	1116409	1020800	529186	1033085	623287	1135794	935458	967852	971192	1008307	1306487	1029081	1096115	1124131	608913	712895	849713	899217	1135337	647624	774302	1168347	1037967	1122015	763865	1830282	1292082	722785	1412999	543699	627124	1263033	1409659	1106038	728624	1129691	626587	1315077	1394393	653034	915686	673854	1039390	900335
HyS0047	2239015	1017505	152775	941188	593367	855557	772149	644730	751794	736038	838613	674266	694490	719190	724132	952751	759196	816814	804526	729685	857264	1021330	663801	815495	759794	888233	862572	753369	805807	887216	1366586	927259	820755	1050704	634059	759676	928798	1027690	792586	868890	845958	709058	989878	1010881	760743	670396	805775	790046	653573
HyS0048	2235630	898520	136577	829988	545203	758070	680945	545200	683974	659274	762554	609603	653172	620074	678666	898860	666975	694623	706437	668557	779087	914031	615053	716801	660938	810331	730286	666707	699612	789944	1181972	862311	755277	962798	593361	673434	800545	956237	735456	742902	763543	640077	836317	881499	727888	629924	697450	703865	599304
HyS0049	2169055	948228	140506	896124	532695	751828	685328	596260	701183	659325	734598	645440	659328	652832	676472	899084	713488	717104	734403	663617	804347	927729	606344	789179	707535	818172	763314	698827	754289	813704	1223965	848609	752001	946795	595799	677190	882109	969877	728584	781675	762463	664718	902458	939069	695475	623882	719168	708772	609955
HyS0050	2124355	918933	142374	855821	514350	733270	673102	569756	662402	656789	718713	619164	629456	635809	644877	864815	699315	714964	733531	634808	742604	876566	579448	727325	680208	776513	751134	681478	745115	833865	1194831	836201	741381	937008	580261	653141	840122	922896	706242	762999	724088	650595	836699	931552	724547	617144	719137	662029	575907
HyS0051	2103163	1039078	145870	903087	603057	804391	753076	610164	756014	768373	876120	669353	703147	667808	736465	934284	791248	801565	827420	779336	900511	1009669	694745	835288	700543	890183	796408	711783	871466	878497	1317782	997095	831420	1058070	686018	797279	923882	1118970	806896	828940	833247	757233	977430	952003	799261	683502	791258	776223	648811
HyS0052	2059200	918582	129847	795044	480108	759772	683690	528364	666055	580123	725462	623986	617845	647238	668403	878619	684349	701957	720834	612502	710452	845533	574606	752571	607107	722857	768756	672670	718550	763679	1180780	820855	683669	949313	546705	608602	809935	951979	714001	690909	746902	588748	849618	891652	654814	611838	675581	701582	597527
HyS0053	2026324	894330	133003	792047	495725	723431	656027	529813	642684	625060	681398	598522	587356	623990	636842	811093	657845	673690	690811	612980	735026	864324	568680	724928	649475	767430	717336	663900	686715	796823	1109601	794444	725776	913702	540350	629487	779786	885505	675992	704884	694320	604561	812788	859801	658580	590538	694806	672080	556808
HyS0054	1992735	796477	122205	731003	440987	615090	554904	461059	566506	550284	614009	501806	531629	526837	561008	734766	584037	583452	611451	547316	647071	746901	502183	642991	572573	654153	655509	586454	600166	679563	986873	705855	645241	771526	492817	550651	694229	800998	602843	645279	634206	541043	746919	778807	588193	505820	591477	560653	479728
HyS0055	1953703	903819	130122	786818	496654	691520	659117	529346	658845	606187	714519	595494	604586	599156	623503	813466	660976	698299	714872	571296	715297	815725	574593	724320	622167	757974	739841	629159	685249	766903	1160843	830303	704704	909615	530042	618023	797486	908519	687556	717878	681742	604913	810812	870141	610639	600938	679373	651429	559378
HyS0056	1935050	858493	128477	798192	491482	695807	604246	516327	631301	556943	664982	552985	563767	584605	585981	807214	615485	636042	647172	593492	713118	789869	538102	702180	628387	740881	687465	634371	678597	757402	1058322	728974	694386	838395	523945	626929	761275	889648	674031	713538	653556	586366	819355	836596	628912	565821	649765	615964	546023
HyS0057a	1104702	508235	77703	464459	292863	407846	371785	294731	374781	338528	402348	338580	343257	335687	349363	476545	372474	380379	402814	352543	402417	494865	311803	410359	366789	423912	421373	362652	391050	444988	635759	462500	397291	519000	308860	358650	440163	499163	391348	412956	404972	358521	482368	501033	371369	322825	381070	366850	310414
HyS0057b	80927	28190	4912	25900	17892	25644	23662	17697	20900	19950	25190	19106	19551	20265	22311	25907	20340	22366	22238	19952	23266	28142	20160	23051	20817	27285	26253	22934	24395	24493	41011	29321	25149	29246	19374	22047	25821	32201	24450	23517	24800	19893	26788	28038	23761	20493	24211	21154	19837
HyS0057c	715727	307898	45798	282542	176505	259993	223339	184956	221190	209767	245033	205166	208664	203834	212651	283477	221725	225246	242113	210000	239237	291068	193924	238364	229962	253490	251045	228443	238161	273653	408929	281919	236660	318075	185479	212938	268289	307136	238320	248522	242557	211539	281748	293138	228832	200975	235503	234777	192143
HyS0058	1868611	846504	131530	784707	494058	690807	609468	509375	630473	592124	684375	555637	572213	578266	599554	793788	619548	647104	669999	600654	705144	830214	542222	674751	619122	725512	709580	631587	676936	738272	1102770	772906	695958	852646	527933	619414	757677	857488	660653	699556	684750	599502	806245	830634	634757	552532	649516	626471	546130
HyS0059	1756982	731685	112834	650052	401967	567448	560429	431671	527811	507985	581087	511737	481560	474602	492531	681848	519024	573378	571498	509754	570293	654759	450413	563889	534771	625367	577278	520030	556852	644882	914926	648965	592784	736315	417664	516181	661447	741941	570023	600852	555526	505843	672487	720820	538593	490614	570828	540166	464532
HyS0060	1747943	726187	110901	661109	419057	604203	548116	442630	509793	498559	599352	479486	493526	503552	512302	646822	507963	541088	549297	488553	573817	677267	458234	561163	505555	643277	621435	532661	571977	635939	980335	659620	599014	725504	457651	515077	619187	756741	592464	570988	602946	512018	656443	700941	574271	496048	565563	542777	464659
HyS0061	1746488	817949	127213	711779	469743	687294	580961	462880	559599	538634	647818	533355	521932	554078	595344	744828	597289	599940	604093	565452	648064	763860	521687	619007	586229	701580	660137	641944	658465	707791	1091167	703884	670024	786785	530902	606195	721907	819911	643153	654437	634180	538088	726172	770358	609072	561694	653760	626522	490270
HyS0062	1705081	681116	101860	661506	422815	592018	522775	438025	530349	509145	569860	466726	487110	467701	519631	691999	494525	564611	582958	472754	557648	704194	431686	592839	535713	613001	554290	499188	568755	632117	931274	652135	590871	745785	461514	528144	660181	731156	572552	590848	575195	506614	633841	667014	507065	474004	517742	505141	464111
HyS0063	1679288	678896	110506	676458	401792	595988	529590	448831	500487	502423	571906	480753	502873	479828	483344	628497	541376	560801	533673	471758	573093	667411	471452	547937	537557	582752	573299	511258	591350	636024	963912	616663	589509	684284	437850	524777	640145	687003	545274	592709	535566	476300	646922	704560	565951	476359	565981	504676	456453
HyS0064	1667183	691195	119449	730807	434196	572788	568134	488438	562219	543086	635141	511066	536184	545531	560651	661932	573143	551217	624135	528514	644963	728846	501102	619680	499617	600043	661957	536338	630584	708585	1031077	726700	658526	660971	494247	498993	656066	673136	545896	599688	644463	541180	687952	681220	529046	502150	614554	514337	467499
HyS0065	1633176	705861	108140	660378	416391	563034	493145	417755	525921	475237	560643	469444	458160	471202	510596	644807	528407	540436	551998	471813	576861	705747	432885	539059	522835	578392	587709	519028	558352	630639	929135	615600	573467	709954	451628	504914	636504	706039	531591	586003	579284	494563	648749	681768	502576	466675	553214	535887	435166
HyS0066	1621696	703868	106623	639711	405431	565044	513142	426501	519404	482968	550525	456814	474762	474998	496524	662796	507013	548570	560108	478298	565022	686778	452929	570377	510310	609482	572654	514615	557442	623220	908124	640059	573019	720167	449931	504467	631381	715594	554120	579412	562917	501714	659375	670873	521640	468005	530711	520482	438410
HyS0067	1540726	654608	96194	580387	362936	517338	447423	367629	463281	415442	495326	419877	427609	413527	431935	604586	460708	479540	503943	441087	490166	639158	380966	512905	470287	534935	523711	461464	479032	553684	782943	561763	488749	664201	395649	458763	551673	627752	491267	530610	499959	440923	607429	638029	470203	396256	470037	461340	397526
HyS0068	1468099	664198	99451	600670	385248	537748	493422	407767	490772	453080	520767	437152	442723	451233	485390	621322	463699	510983	526822	461980	543148	650337	423198	543764	477915	573051	541969	492288	524831	576693	845685	622270	540358	683277	415639	462724	592784	677073	514133	528229	531198	467212	611287	628605	490026	443410	512672	512069	414456
HyS0069	1414761	578061	162136	970080	616543	467321	789336	654474	779140	752678	847236	724319	726549	750427	780493	532840	775469	453606	849753	744117	884980	559207	678838	869198	421084	493927	878107	423116	847726	938743	1393747	979351	868599	610260	660612	399732	514915	575118	446993	464585	853381	741119	529577	559755	427406	707160	831587	439146	287671
HyS0070	1397348	597555	77693	477510	297755	518704	405439	340921	376903	390736	410252	374344	351433	383674	399837	563104	380895	492910	407364	359323	458205	627625	357195	451266	468111	550070	425838	474314	440697	491827	727892	508949	451399	616710	324487	431086	571073	608984	471288	495146	408881	358323	571842	586808	454284	373199	435050	478615	394207
HyS0071	1392193	548627	83853	520759	349014	436862	416831	372986	414535	391921	433741	366658	369817	408361	436534	544536	427110	426933	479333	424975	483034	565025	365630	475760	415540	519966	499173	445278	483618	529590	716727	555744	446778	614846	380603	387124	509712	596738	455597	443253	484558	424060	536896	534139	433342	375364	425850	430284	376022
HyS0072	1377652	608802	90433	474255	329989	421888	435172	310677	432710	344252	454769	401198	352038	413647	420290	562443	430150	470714	412012	418291	488788	577787	332484	483254	428553	499747	422723	408382	472099	453202	682718	466156	483336	516980	368977	427433	516314	512520	398053	478226	476319	418558	551781	579603	455454	342161	402159	389351	332910
HyS0073	1337706	591790	86989	541086	325548	472693	435015	350209	415594	398141	452682	396683	397346	392216	404549	533195	421357	455177	467460	401661	480656	562400	360849	475600	427141	512324	485351	439907	469506	502544	745669	540750	471249	610609	361523	434671	531514	590194	462933	462627	473424	411569	533163	578144	439865	381727	449603	442418	374077
HyS0074	1336439	623835	96131	571004	375193	511799	448635	370524	471296	440878	498111	408306	422577	438088	437206	567485	464412	487112	488029	436928	522208	624267	400280	499503	464117	552944	524598	456988	505521	552241	825477	553512	521914	615873	396452	457905	573674	653069	505142	520042	507656	456920	587174	608347	473935	414707	478952	477896	379914
HyS0075	1293419	582559	89871	547656	347259	465003	436262	363398	440165	411690	466144	395820	398923	411982	417698	533676	438439	481509	455172	414914	477497	587082	384769	484051	434503	524145	479323	429346	478147	535147	753322	541663	471512	587376	386938	427571	520984	608732	473655	476060	482418	416174	575353	550479	458137	400792	449078	461738	365199
HyS0076	1268777	474646	75695	446824	273236	386612	350595	301139	353574	338055	391099	322505	325870	323518	334769	441036	349701	371463	384688	333596	385742	454728	304214	391096	344483	404915	391147	344929	378457	427594	624304	432784	396095	487511	294302	344499	431514	478911	372902	396575	382444	336367	435351	483228	360221	317572	375270	355149	310334
HyS0077	1193417	479203	74607	448403	276613	371767	351285	299513	351115	316220	386098	320032	333558	332253	344008	470486	354034	377666	380500	338645	395275	470995	309209	392557	352006	408405	397626	356406	384418	429226	633429	438629	392705	487035	304415	331256	435618	489401	377536	396280	387375	334388	472420	483679	367531	316902	379598	354950	310945
HyS0078	1172169	519397	78581	469782	303104	412637	373273	314130	388025	344620	416947	350649	339317	353871	354028	499705	372420	398363	398039	360093	404713	503978	326285	430757	359340	424439	435483	370676	390799	449788	642037	464846	416990	523184	321859	357656	461891	505656	392456	435453	408077	356447	492418	495439	394275	333249	408582	367212	335378
HyS0079	1123664	490902	73565	412802	275870	365204	342460	277479	359392	328501	372533	313771	305833	326960	348930	452234	331513	369302	385832	339555	389493	460438	292998	396512	330090	421181	389951	345459	362846	420523	590513	444587	386050	494971	301340	322548	423921	495902	372459	385734	391863	349089	445062	454930	346941	314421	367993	373241	294121
HyS0080	1047841	460401	72230	414280	274707	387115	349342	276302	336443	313249	378293	298985	319333	304659	333079	415882	325885	347655	362023	308586	359528	438308	284284	368174	320343	412679	401630	348175	371583	402016	609998	435276	383100	462419	298474	339005	396389	494021	372247	365889	384146	316837	422961	444738	367597	316139	368778	338804	296633
HyS0081	1016658	429470	67155	371416	250705	326115	312867	244967	312366	282407	314388	284772	274810	297069	304651	391910	305981	345462	326948	288149	355503	423726	262437	339387	316591	382345	340395	319260	343499	371968	530546	369443	352858	416147	273436	313330	391178	418913	333053	353066	339025	309101	418976	408018	323062	272088	315308	311635	250412
HyS0082	985153	475050	73413	398808	259222	355133	354230	282277	332825	329043	355270	316782	297598	306363	345499	425128	331080	377358	369993	308420	360078	444157	308900	394000	331497	373510	362870	339808	345161	423454	601906	424220	375836	469576	290074	318955	409472	458462	354183	359601	342983	312708	427466	447979	368661	318771	383352	357063	293645
HyS0083	976158	382599	58061	349159	221610	306060	278379	229058	280239	265266	302775	256089	261374	260330	276141	356265	274227	296034	303452	267157	315905	373838	244094	305624	278671	325068	311617	283838	298163	327713	491657	347744	305736	385412	240681	277036	342481	383901	300341	315899	306053	266406	363073	371681	285566	245218	293971	281820	249856
HyS0084	960416	434920	42966	271188	162431	232014	320087	173442	320188	308207	352392	193454	193207	301607	201236	271716	211413	339904	347993	201763	357571	276357	180949	353502	205968	368037	358120	211660	225626	253020	562324	263253	229248	449045	269948	207347	386413	436287	339833	353708	230471	306814	402446	284898	214801	286682	220598	213388	278630
HyS0085	945794	420348	64994	356555	246023	345622	298483	239870	284221	287819	339152	278443	266925	288028	306925	388401	304056	302942	308363	289981	341246	382537	257837	316783	301692	348564	333299	317890	337066	362112	556400	371717	346163	396119	267393	306851	374482	411614	313279	321431	341305	273205	369236	387224	301635	280329	333092	312359	254659
HyS0086	940790	436773	63609	395652	246051	335991	313005	251520	315615	288116	328381	279986	289277	294568	301019	391620	305143	332837	337236	289867	355057	407184	274645	348447	303904	357138	342906	309777	331933	381039	561345	379829	341405	432222	262393	309067	386407	435804	336468	354818	329839	299951	406194	404200	328289	273764	324377	321452	268251
HyS0087	937158	398540	59324	342452	217490	301020	273994	237979	276929	251832	309526	242284	265732	274079	277140	364637	288180	303044	302907	260850	321232	369595	247439	288065	271810	322507	310125	262120	279516	333308	487009	345254	321602	384200	239465	269340	345887	398508	283102	325571	300854	272111	372203	362991	283957	234178	295685	278701	230817
HyS0088	862926	402204	60924	366066	227388	313036	286832	239613	288760	271043	309973	264621	266271	276071	280524	377408	289393	309145	315214	270544	321900	382441	248966	315090	288080	336779	328247	293543	311287	349970	511730	355921	324368	400475	247278	281815	356569	398877	311172	325153	316046	274869	373570	387745	299053	263178	306433	288880	249864
HyS0089	857200	356551	53363	316641	201769	284102	249855	214914	255437	241617	280830	233118	236335	242304	245586	332268	251431	265204	274925	241263	285183	344092	224333	282604	252228	297875	290087	257984	272911	308441	446152	309160	286688	351329	220613	251319	314508	351616	269909	281854	283801	240822	335316	341608	266099	224455	268688	258908	225482
HyS0090	846764	319911	47690	289505	180436	251290	226799	188455	230198	216328	248872	208297	212459	213655	222731	294923	228882	241809	247677	217459	255930	307896	197851	253027	227892	273011	255801	236188	246633	271706	403868	283767	252202	322248	195115	231901	285391	318229	248577	261406	248880	222966	298443	313967	237600	204912	241656	234429	199840
HyS0091	833301	292296	53139	268568	198820	234996	250869	210771	212304	239550	278412	193372	197310	198835	244777	324050	253097	224422	275853	240767	282600	284740	222465	233274	207974	250639	238558	215913	229294	301130	447225	265016	233899	293235	218256	211112	261052	349775	228691	239549	232676	242715	326038	338497	260907	227109	268388	219276	220795
HyS0092	813518	385878	59410	350169	219114	311028	276138	235454	282059	268082	299027	257974	254092	265705	266108	362419	281256	301440	305374	268413	317003	373187	246220	312525	278140	331398	316072	286956	301576	338685	490941	347886	311045	394809	239586	275872	347752	389425	303160	317169	303858	273555	364083	380874	292263	252447	297357	296788	235207
HyS0093	797972	328220	49181	291792	168914	252788	230371	197573	232027	196555	229884	217648	221437	224064	231598	305867	238127	252184	234047	222619	266205	285237	204554	228951	213720	270813	259601	208562	224458	257699	379573	265774	263485	322789	176865	228099	256464	333277	223666	268565	250944	198904	305992	321678	220625	185336	218345	234805	185675
HyS0094	789128	383152	55311	330318	218698	292678	259769	216018	276431	261863	295194	238284	241389	246660	264923	341190	275444	283148	297207	262992	310598	372148	240569	303400	262253	317223	298531	270708	301402	323852	472500	343062	293697	384989	241108	275218	328763	388471	288705	297308	288011	266061	361308	351097	285931	239362	279116	281117	222507
HyS0095	780124	365726	86776	361824	318582	445569	263812	243158	293981	138685	291241	132038	246040	276344	257141	371310	288804	155212	155318	276204	327434	196242	247127	320637	284673	329465	303751	403118	437600	346618	464076	181080	453300	208165	225382	396098	198385	567045	436435	325106	290379	137882	370565	395148	269394	361415	432663	146682	233675
HyS0096	771303	362234	57007	338011	215298	292535	261750	224617	266150	257564	281357	241323	243020	250847	257232	334057	269005	285337	288820	257021	298383	366045	236505	299088	271905	321786	307348	269168	292617	328676	484668	330136	307166	363721	239506	261580	323867	364667	287369	302176	289208	264550	340126	348489	285281	242687	291713	279045	221690
HyS0097	765140	312607	48624	292124	177857	249197	225950	187575	226641	213160	245318	206805	209736	212246	216391	292868	229979	239360	251869	216591	253344	298446	200978	255384	229428	263624	254091	227542	251088	276155	408304	291197	250899	314915	197727	230456	279089	314922	243960	252708	244252	222843	298189	307354	240864	205677	238083	232345	204063
HyS0098	752074	342942	50689	325157	198251	273201	251401	204189	247571	232899	275020	236955	240528	231033	250517	329384	251986	267519	274495	235086	288518	338296	217815	279049	255809	297763	277584	257960	269844	296237	455915	312741	270873	354011	216373	252491	312969	346558	282086	285851	274784	242629	331492	345220	255435	225086	259420	257222	217469
HyS0099	733054	340351	53193	326314	208368	283717	259314	218466	262322	250124	279436	240704	238083	245342	247399	350496	258825	280409	283056	247886	292062	354091	225481	287220	257568	288422	292304	259071	276963	314293	454699	325111	280556	363426	218970	255426	340360	357974	274573	293263	277740	252999	340911	355618	263212	227494	271365	269681	227045
HyS0100	731461	361929	51527	212158	195082	285526	251377	143733	166822	164987	271339	139018	230807	163490	240533	193851	167496	163795	169473	159211	187665	195313	126187	190743	166354	302440	280446	260438	285748	203127	434947	213935	292369	211266	208894	255069	189017	360217	280859	187669	265583	144215	186551	229506	250487	234833	280549	148748	220718
HyS0101	683609	291050	43319	250547	156088	232209	208078	173323	211195	198442	215904	190859	186569	187610	191504	255919	208972	222461	226124	199200	221051	280424	173454	231425	196937	247457	236775	211948	223812	249737	349890	260167	233027	293050	178119	204643	257688	290541	213086	222962	229458	200471	255011	282653	215342	185346	220547	215095	182346
HyS0102	670516	250195	37275	255593	158939	201102	218369	179544	204407	203854	183434	186391	189102	191656	196955	233284	201506	191315	180924	205167	200785	269669	177851	237702	199890	250298	203745	181751	217022	243527	319218	268202	201183	262854	172741	201685	224321	295852	223130	201549	218724	172038	278749	246534	222504	188649	213770	217474	178865
HyS0103	634417	239661	39198	229970	147455	193111	182564	160764	182601	186601	200224	181345	184820	178839	194876	242347	196119	195221	199292	180229	205572	235149	166885	201601	194424	221213	196214	178211	200440	222669	309855	245958	208543	254668	168891	177598	212349	240506	194235	204541	194349	171388	220854	253890	184877	163750	206929	199668	158808
HyS0104	616866	258146	41259	248539	142507	216254	196621	155364	195669	180754	204507	177988	180878	165691	175035	220883	174364	198457	192794	172345	193658	235247	172314	190405	199016	204187	201832	179470	200030	238058	339920	230671	219392	236227	158011	179968	239212	232967	183947	210759	200417	166421	217564	257330	207624	174487	206471	202876	143843
HyS0105	615506	223770	37520	168907	107047	175324	129429	108982	149961	123908	162950	136136	121929	140479	127296	206932	134760	153001	173760	144423	180380	173496	112510	164474	149210	153087	146654	161505	158579	176199	278432	161596	179027	221005	126772	144323	196674	206854	136549	181789	163725	153845	167344	217839	133422	131727	169218	148578	132574
HyS0106	609904	261490	60537	306799	223176	311303	194107	212626	249199	151653	207031	145520	176249	241052	189359	319559	249127	170595	172127	237629	280878	215341	213087	281005	246867	227471	219116	286493	310558	301910	340984	201900	317669	223762	164872	282190	277633	395310	304366	279529	204149	148989	324136	340127	197193	252694	302087	163407	172097
HyS0107	598377	282243	43477	275334	177269	239381	219866	173820	222370	180020	233853	186128	187224	182320	202184	239865	191037	237004	223006	194117	231099	295386	190996	247076	205424	245398	230643	207044	227516	229537	386854	254391	244058	288013	170092	217594	258263	286037	237294	233039	229436	201614	290734	255957	195803	187753	217801	232661	189785
HyS0108	591986	226092	34364	205212	129389	179982	150897	124494	164451	139639	178200	149306	137772	140251	160963	205646	160613	174022	176943	140755	182429	219672	131592	164605	164408	174765	182424	165344	177190	201108	290110	187298	181694	225824	141259	160995	200450	227953	159979	183696	176849	157373	191665	214203	151718	150743	170329	170349	142661
HyS0109	576154	214751	35770	215559	123501	173872	175424	127707	164822	161980	193135	145252	171226	154705	168337	197672	170449	184621	186196	169184	175884	233027	159907	173280	167544	186541	184399	158920	182216	188697	288382	211392	164929	216741	153094	176258	212790	209276	200787	182472	197910	158218	199071	211226	158697	135842	188377	168488	148061
HyS0110	562833	231873	36479	208816	156872	211549	169332	143842	197616	187913	214421	154457	156913	189575	169555	245179	192395	207225	209455	187417	217493	223946	149299	219112	165945	226043	194373	191889	212172	207090	296359	208949	219546	269843	149220	184301	236905	274793	180663	190212	217089	162139	217044	257207	204250	178760	210572	202467	172064
HyS0111	557571	288156	43622	261615	162675	229415	206957	171204	209646	194534	225150	190990	194267	195252	202328	263850	207178	220209	230542	196968	232056	277036	184833	228402	206584	242793	235310	211721	226615	249685	366853	259566	227684	286221	177660	207618	251808	292162	227831	231366	223202	199127	269713	276364	214023	190621	217495	213275	176360
HyS0112	553672	266220	40046	238651	141371	217308	184556	160971	192715	175473	179841	169310	175915	181122	177601	241678	190060	210147	181757	170134	202338	247270	171611	189519	184973	229192	200430	186225	186881	222627	306101	214090	219743	231307	156611	188940	213118	264206	192533	190061	196357	161614	229933	238832	179018	157856	185764	193972	143843
HyS0113	543559	227670	25154	153610	95612	213218	150800	125989	121887	144315	131227	139966	111181	142690	148522	212652	121612	205914	132696	116045	171289	262051	130637	167955	195119	229943	136881	195479	164193	183834	267586	186934	169218	231706	105551	163507	238858	232397	179737	188096	134043	116373	214646	222921	170631	137829	160997	197731	163171
HyS0114	538720	265373	39952	235565	152692	196082	181446	159917	195833	171782	190303	160613	160821	187255	186879	228236	190956	193846	212968	170549	204835	259826	156862	217786	188914	216711	218902	195288	206870	217260	322697	227692	215879	273673	158069	173935	220685	248373	197839	199954	197238	176407	251643	236618	199964	174589	191530	186412	150954
HyS0115	535696	192043	30289	191049	113240	157017	155242	123997	153420	148962	154708	134109	132004	132305	143521	172407	137932	150068	156785	141028	155426	177202	134446	154672	150960	165317	160603	141873	159658	167373	256424	181425	160555	193668	122665	136597	180938	195131	142772	158115	157166	135873	168717	191448	154425	140493	156869	152644	117253
HyS0116	526609	247442	36053	213357	135985	197768	169597	134131	170926	153475	183349	156665	158129	151187	156134	226862	170560	181408	183508	163600	181982	240655	142612	187910	180891	201424	195045	170359	175674	208740	290073	212751	179306	248729	142599	165823	209753	234461	184900	202721	187424	167179	233139	238054	178277	147826	175194	178532	143391
HyS0117	522742	233232	34859	203700	131361	174221	163415	138837	166197	156903	176816	147411	149590	155328	164497	204770	171842	175539	184550	156321	185080	228251	145406	187345	168877	189900	191659	165508	187150	191165	284187	206570	188765	228292	142082	157609	199352	218864	174007	182432	174117	156224	216671	207570	177379	150016	169122	167962	132583
HyS0118	518355	212165	30895	187555	119064	160971	148226	121419	153306	146538	165460	138995	136882	144492	146316	194923	150392	159601	167645	151358	175927	203719	128152	170034	148392	176742	174752	148077	159438	179682	271508	191489	163096	221581	125981	147143	193777	210017	157304	172092	169901	150721	198598	207817	155130	134694	158132	154576	133825
HyS0119	501050	190691	28416	172493	111334	155522	139200	118622	138220	134870	152694	126420	129022	133999	134870	178964	139619	149957	150219	133931	157138	186230	124427	153001	140061	163943	156852	140516	151089	166292	248050	172087	151557	196166	120176	137438	172452	192360	149106	156690	156061	133315	179623	189123	144711	126526	147792	146628	123317
HyS0120	500412	213623	53131	315691	202476	153950	236010	195469	260021	225338	269384	211626	233177	229378	233166	181292	269885	128856	273408	238011	267047	171566	211356	265028	141002	167176	281566	133190	256258	304361	399713	293499	268659	218874	216195	135393	153208	204704	159634	167675	276163	242241	179122	195237	145351	226816	256289	138819	91580
HyS0121	491029	196418	29418	170905	110096	154982	96382	80875	139222	90659	145941	123929	88061	91584	134082	177965	135705	152239	149864	89072	155121	182567	86356	106959	138324	112470	159668	142284	149348	169298	252183	120410	159607	191460	121996	135569	170560	190002	104117	156073	147682	134675	123608	183933	99533	126971	149283	143722	116404
HyS0122	476266	233846	34877	205708	125016	173550	152805	131677	171433	147325	161368	144587	150877	155551	157830	208401	162901	167156	177147	150706	171481	214905	134986	180392	157085	184415	191636	159654	162626	189546	269598	192096	181227	214044	128333	154217	189735	223615	166833	171589	167430	145685	216778	220647	161697	144620	162368	160735	130120
HyS0123	464983	182576	26818	198720	117516	163063	160415	107969	147721	139937	156939	147289	147852	140650	157293	186956	175586	186185	192223	140762	198035	174243	112280	194013	153706	205282	150903	184384	188993	154801	280384	198471	163298	241716	108085	171398	214491	208802	168629	150191	157010	151915	167176	238801	151031	160358	164147	179263	125392
HyS0124	451413	250531	34346	212722	153622	190991	156434	144257	178206	149535	166195	143757	158634	184728	173902	227291	173691	171230	196097	170609	223995	261181	155820	199763	174857	216217	224101	204517	189132	192795	308156	223360	178585	249837	174228	173144	197702	249723	213894	181044	198713	177227	254995	208911	185166	144822	171544	191359	134150
HyS0125	448808	314101	53011	285649	187410	257157	243348	196036	229346	237204	252188	214315	228652	232470	245251	290016	246249	263330	264307	223120	263383	332621	219422	255828	236519	285649	264621	249672	261932	283346	437141	303228	261136	330027	211604	240238	281827	318973	264718	257319	276169	229797	297925	314308	257052	220830	265585	266446	193832
HyS0126	440078	127062	17443	103559	64964	103905	81696	76238	83717	78514	87529	74695	75184	77623	78862	116760	90158	89223	88115	86563	93576	110823	82018	100842	81849	96558	94521	94061	89996	101790	164543	114293	91936	114628	80829	80545	101274	115879	91621	92104	97683	78878	108456	107546	95900	82880	99075	96236	68955
HyS0127	434950	193758	15908	93534	119222	78324	146004	3560	70374	75781	165367	137021	75847	75125	162473	90682	73448	159655	80782	140954	83443	97580	66720	82015	146299	86788	4213	73407	156867	3961	129337	4596	153154	5615	64239	139242	177411	5436	4326	81809	82822	139316	91591	101689	152848	68097	4531	4229	151636
HyS0128	433671	174912	30555	159253	113603	151315	135710	106612	127872	124552	148484	115176	132123	124204	139374	169810	130605	143169	136613	125742	147509	175225	114537	139205	131267	162351	153457	143323	153754	153705	246495	167653	155883	177724	123052	141989	165182	192531	152230	148599	149037	123824	172382	169233	142028	122930	147747	133129	122561
HyS0129	433366	317195	48191	188635	148851	248782	189872	126848	150493	106901	209538	103297	176228	142127	185612	203707	150184	118757	121922	143054	168813	151316	129641	167428	147615	261977	213817	227133	242657	178659	332350	139817	251221	158231	161597	223239	139919	312341	242443	169266	204577	106404	193935	207042	194182	202153	241401	112315	167692
HyS0130	403974	175548	27005	136608	96629	133321	108230	90115	108744	112760	118097	115956	100403	120357	116823	151287	125859	128583	129057	122310	143099	145791	94783	135019	120222	143461	144116	128594	116528	129850	193715	133776	133242	166533	104228	118947	145901	149651	129751	122659	120817	106122	166567	166876	133218	100902	135260	135940	102075
HyS0131	388837	42511	22173	128981	20171	29291	103617	90517	29594	25107	29258	97670	23783	28955	104071	139336	26840	110433	112953	29573	33641	35490	94543	116467	25326	30313	35354	106721	33186	37492	55694	130531	115735	148546	88797	29447	37680	42225	33360	29441	33248	23886	134362	34548	27629	94378	115837	32061	93834
HyS0132	368564	176802	26964	162982	97027	138837	130362	105027	129010	122860	139419	114425	120460	118133	121809	160448	124775	134649	139609	122972	144202	166269	107816	136311	129814	152543	140776	128468	137809	149060	221220	158852	140676	174608	105929	125731	159518	180429	140304	142423	141806	123475	159660	172213	134401	111446	132681	126179	109209
HyS0133	364866	155468	21683	133360	81391	131335	100261	98394	102670	101801	113930	91847	98761	94925	97603	142676	111973	109585	117981	106151	114350	136659	104931	123522	101109	122144	123378	113776	110589	132012	211049	146342	113557	150158	98985	99469	123971	150250	117985	113361	123799	98967	135411	133682	119301	109881	125559	129164	88996
HyS0134	361658	158649	22672	152142	86097	135133	111585	103119	112765	114222	128313	101545	109590	104684	104943	146542	113530	116113	130500	110644	124325	147427	108307	128413	110728	130992	136029	116902	118671	144642	218929	153737	122630	168494	99478	108461	139576	167381	129683	126258	124834	107491	147041	150109	121112	112335	130175	128142	103949
HyS0135	344928	134605	25403	116589	100408	75733	117015	58429	123091	89124	98334	107539	84904	116814	118058	120385	97972	129919	99227	91801	135201	163710	61062	106897	121948	146788	109239	97915	132069	115175	123130	83154	136805	129175	87648	119925	150356	130309	101319	136857	107221	122422	160828	157120	103101	63409	72372	73430	76293
HyS0136	330767	160818	21889	149256	81811	127668	117969	99686	117291	116742	130048	110994	98584	98913	105427	130024	100478	109229	128732	97949	113857	136534	91331	131088	102779	136629	135270	104700	112418	141392	183848	151352	114481	161347	92179	100356	125573	161401	113803	115844	126719	114051	131528	157422	122443	106682	110681	118515	91844
HyS0137	330236	161213	23755	141703	89859	125942	113659	95837	114538	106557	124006	104910	105803	109010	110439	147926	113909	122477	123404	109427	129149	153194	100801	126311	113053	134700	128490	115143	123028	138166	199126	140460	127528	159429	96853	112197	136888	157311	122133	129438	123649	108822	146751	151982	118805	102080	121230	117073	98918
HyS0138	326490	287158	44745	218476	170113	232825	176819	147706	180217	164524	215511	186892	163607	193440	198669	261361	205454	193115	190754	198111	233234	248629	183181	195887	210009	218417	200995	216924	229255	255050	371535	221139	231769	253606	190416	211991	259136	252579	193072	239722	199324	179410	237687	230052	185735	196520	219273	229511	144377
HyS0139	309236	103157	19964	56739	85778	65274	73643	89582	71285	79205	88738	98869	99994	59906	87505	133368	95692	86343	69415	74621	84080	103436	61481	69958	76152	96031	64383	62061	73687	113926	111735	116103	114725	102501	81265	69157	91928	78093	58737	84287	84349	60095	54880	118143	47503	58303	115101	77136	38369
HyS0140	305005	102237	15941	130707	69857	118588	75160	76761	90049	87280	94144	83190	96521	101077	73411	116465	88945	81009	80618	99208	120135	123866	66211	85670	89077	124417	120715	94854	114401	93708	162052	116049	101166	130405	80013	102308	113201	125296	98488	119853	114232	86532	118382	119531	78091	68514	82556	78570	78070
HyS0141	303083	110610	30911	183763	116161	130826	184487	154294	146917	176109	158278	167898	136215	176622	183742	103304	147147	128574	159434	141685	206658	160402	161450	204095	122488	141843	165989	119757	201534	219389	326713	230805	202755	128855	125072	80421	143317	114365	88933	91175	163397	139196	104039	110547	85956	165671	198283	124978	117297
HyS0142	302026	129868	20149	120123	75337	93983	106080	86598	95731	90838	115264	97221	97549	81227	104149	120398	105591	101579	112702	91377	119382	114212	91358	96054	96014	101115	109312	86773	113820	102216	170944	117211	107906	119007	81404	105665	106548	131995	90605	105393	102430	90884	121731	114809	87468	94428	102114	96987	84786
HyS0143	282795	567665	127618	707154	467261	467725	672266	488249	579051	661351	591713	629209	519203	665998	699600	363332	705587	328188	621959	552382	802392	586536	627825	747195	441241	521014	646378	432402	634493	862976	1006632	564644	764852	568550	509665	286426	358992	401363	320973	331676	654276	579534	381161	369901	304022	658697	755596	478811	223616
HyS0144	282651	118288	18500	89508	35436	101636	70506	37090	72380	87034	99912	78045	87733	54896	42513	82296	57579	101416	46367	35180	66598	91103	63710	73265	69650	51170	41200	38386	47007	112282	165048	54830	102762	60750	38933	91405	85089	92491	69604	107295	47653	43191	77128	113210	67373	63760	92117	66834	54781
HyS0145	272617	110356	14473	81712	55571	74214	68257	68079	66835	78291	72915	59440	62607	76975	67146	97615	78071	74840	85157	62834	90415	88816	60710	76352	78942	99159	74520	81526	86369	93642	120194	98711	75620	111591	70196	66810	103388	93516	73616	75643	89231	79096	90777	104511	83311	73971	70530	73933	59173
HyS0146	268899	136435	20599	119984	76225	96646	97365	79790	97552	83757	93960	78645	87341	94466	93359	110253	85976	95483	96057	92159	99799	129087	76375	108369	97100	117611	109953	90005	94168	117658	171765	106589	106629	122159	86129	86467	110541	135920	95045	110074	93266	86766	130284	113536	101234	81205	100608	92229	74292
HyS0147	259430	28907	3073	75179	47519	16356	62203	51258	53433	58099	56736	50102	55341	51281	59493	19121	60378	56947	23562	51110	25807	81434	46785	61450	54312	73080	69057	23724	59993	66971	27583	77827	18372	30644	46619	51380	18654	74690	63830	23837	59426	20071	76399	29379	55807	50672	25333	56595	45345
HyS0148	253364	89877	23440	144027	91039	124849	161906	137131	112365	155982	127346	149701	109584	154511	163025	83033	113342	121203	126344	110528	180028	150920	141511	180313	112505	132327	126656	111192	174560	191341	288326	201767	178985	52905	96257	63978	136055	87722	68204	72181	124859	108213	80976	88294	66884	146327	171500	116631	112612
HyS0149	253293	118207	12555	42807	54016	38031	58796	37899	72621	45100	50343	43180	32139	54667	80131	93551	44857	62821	89960	59058	65884	92362	49758	87515	44313	73391	66647	71381	36020	72632	80656	91153	53038	100838	61184	32401	57377	98999	80137	39900	68556	70663	90142	61621	57678	50815	63939	91480	38724
HyS0150	242625	88543	23329	140034	89202	75487	116615	98322	112286	112629	121133	108496	105498	113768	118188	81966	109481	72570	120734	109226	133736	86863	101951	133037	67882	78727	127422	65779	126457	144355	206631	143430	129533	92898	96949	61932	85194	90545	64991	73792	117736	107253	80292	82154	65818	104453	123766	68537	50184
HyS0151	235086	158240	20518	122564	91510	123308	100054	84089	115280	106980	121764	91591	103055	108047	98107	130049	111339	108658	107894	111794	129142	153387	100517	108930	112519	137285	129621	102293	125313	137751	201212	123215	109775	141170	87031	117291	142998	165588	123469	126036	128722	110587	130905	149064	117137	90581	106942	123054	85925
HyS0152	227313	100830	15662	88629	53222	79192	71018	60134	72582	62756	69393	65156	65419	69031	69212	90897	72367	80200	70970	67180	81877	89859	65768	71983	65994	87564	81814	65964	71760	81706	116689	80032	80024	89313	59261	71559	81257	100568	72855	74429	79579	64702	96061	91906	68470	59240	69121	78975	54244
HyS0153	220466	76993	16521	55570	62017	88947	43318	37726	42346	19717	87681	18601	42116	39897	40886	72011	20943	83931	46836	41420	62737	103380	38647	48024	42812	22391	63019	57672	46392	68579	103571	25937	62594	28899	36490	54895	97242	78313	45366	23347	85835	75951	99363	76120	59746	20049	47278	21618	49691
HyS0154	217590	87885	13965	79323	56634	74949	62761	52496	63322	66307	67443	59625	58602	62915	67834	86090	65128	74258	74946	63187	73489	83265	55750	70672	69401	80679	74292	65184	68534	76391	111147	78076	76524	95841	56470	66640	84328	87274	73827	70829	70431	61117	84609	85427	68887	58293	69540	67801	58948
HyS0155	213065	95287	14973	88919	56041	78690	71742	59737	70170	69030	79200	64240	66669	67632	68234	91001	72014	74619	77253	68611	80204	93587	61770	78169	70724	80795	80907	68890	77121	84283	126032	88071	77361	97666	59172	69982	85749	97760	74743	80041	77687	66159	91709	95930	72014	62144	75363	72046	63681
HyS0156	212058	131779	6311	37703	24934	106066	100825	28410	92355	31772	112722	96213	99341	101400	109575	124964	97009	106952	109228	31668	36110	42185	86742	109936	31205	33959	105713	95558	106939	38222	170219	121634	32767	136914	27735	30493	119924	139474	106897	33166	108518	29179	121381	136036	33773	90044	33954	103536	105335
HyS0157	205745	59314	2490	15136	36541	48660	10122	10987	42349	46651	50759	9909	46706	45713	11605	13704	45050	11274	12836	42454	51212	61246	40809	12769	45471	54905	50524	11160	47177	53742	78941	16085	11821	18855	9975	42368	55407	66406	50898	51370	50646	43295	14436	63374	47697	11151	13471	49435	11285
HyS0158	204484	84892	5682	74477	22788	31902	61342	24341	61333	70979	79849	38376	39606	57610	42074	53628	42578	77931	66710	27488	83413	39419	38109	67078	43658	73553	68884	44630	32710	36263	107179	55167	47396	84265	64459	41233	91638	85319	65426	69057	32095	71729	78555	57593	29002	54469	30005	46002	61476
HyS0159	198828	90485	9770	56863	54056	46719	67723	19967	45199	46266	75787	64285	43563	45112	70807	58780	46966	73510	50056	64743	53704	61418	40021	51318	66439	51486	27809	44960	73405	28987	81591	31941	71466	35203	39331	64125	84318	31631	24461	51444	51476	65206	57090	63933	70285	41751	24267	25184	66719
HyS0160	196178	101333	15985	7336	34681	5646	72555	31495	40809	40731	43345	34228	5813	5864	72360	47164	40700	81616	77750	5657	7339	55881	65478	80854	40639	8260	7537	38757	6546	88842	73093	46938	46003	52767	34493	5804	52123	60347	45091	6597	6617	41136	51731	53522	77864	67380	77443	80832	32948
HyS0161	192397	102464	9602	89074	35023	51593	46149	60792	72291	70530	49964	67791	65926	70712	43817	92180	71876	75450	78863	68381	84992	97400	38842	80824	73764	51554	48709	45696	49646	89499	82763	54764	51769	97919	38897	43057	90441	58822	44814	79686	50537	69165	91569	94561	43904	42300	48431	77083	38143
HyS0162	187634	87952	13411	87819	54472	68776	72558	60584	71128	62853	63936	61810	64040	52753	63293	79217	67919	67591	79695	58682	66001	100246	49406	84043	63804	73711	75465	63683	77272	80311	123212	91731	70574	99319	57577	55952	83028	88249	74696	70879	70828	64372	77473	92473	74404	65379	73233	62833	56230
HyS0163	187421	26796	4416	59909	17261	51165	20769	41136	21706	46933	51886	18585	44150	20564	22228	24741	21303	21246	51695	19428	23137	29159	40568	25422	21721	25551	55544	21044	22670	58218	84301	61213	23810	68224	19183	19478	27192	66489	51526	23464	23333	19402	26280	28995	21897	43689	51997	49195	42676
HyS0164	186614	92131	13310	72902	51496	71293	67048	45791	55442	55949	72460	53039	63224	49948	65971	69710	57544	59851	63923	51524	62429	76256	48511	61426	56995	75185	75678	65774	72632	64973	122059	73792	71504	83830	56792	65934	70409	91121	70664	61825	71076	55343	69222	74426	70098	59083	69050	60979	58376
HyS0165	181434	117936	18709	96978	62622	83742	79055	73005	74904	73495	83481	72358	75269	74718	81164	95532	68100	72891	74515	72455	77873	114178	76809	75247	79216	81655	97622	69998	73847	104185	137656	96481	84420	95971	76609	68086	86123	105876	85075	96764	85349	77197	112622	89613	80002	64648	80444	74510	66883
HyS0166	180954	15941	2330	47612	31365	12981	37918	31176	38895	36620	41957	34883	34999	36013	36711	14047	38651	42304	12550	36228	12907	52899	33980	42408	38573	47643	43997	11862	42954	46513	21454	49183	13683	16283	34646	39316	14133	54120	42648	13400	42781	11507	51062	15659	40968	35226	12878	41133	32238
HyS0167	180884	80544	12726	73874	47485	60272	58999	49291	60126	53393	60439	50111	54864	57672	58308	71167	55617	59750	60080	55926	64058	77138	49028	66746	58804	69899	66747	55593	60415	70733	101786	67889	66186	78119	52279	54216	69218	83115	59918	65641	60850	54378	77458	75089	61527	51767	62185	58003	48249
HyS0168	180483	70666	4442	31581	19164	28991	22642	43801	24034	48404	26412	21291	23043	50597	20293	67347	51283	23268	54298	24438	61158	32257	20123	25205	50657	62249	28224	53657	58154	60299	42995	64107	27080	71757	43422	24750	62521	33623	25847	28986	57961	49241	33040	68473	51913	44518	23200	22058	20935
HyS0169	180203	42091	5544	33429	27577	36401	23333	22133	32359	35434	36511	21952	34016	32825	29111	32156	32540	25270	28685	30669	38698	45459	30864	26403	34177	38597	38138	25405	36292	38220	59927	32952	26421	35275	22644	31977	39022	47388	36203	37723	38609	32013	32175	45304	33399	23883	26584	35248	27147
HyS0170	180200	88658	7130	54380	50289	70517	34921	35902	43553	12650	47236	58523	32560	12090	33697	55297	34868	35820	14456	62601	73185	17163	29938	38725	63841	74616	73843	34316	37381	77041	22895	16483	47769	89630	55054	11565	51665	59231	36512	72045	37850	62209	53464	45660	35651	58584	13681	34560	37929
HyS0171	179788	34983	5384	82880	38474	53361	90051	20924	48873	46422	53186	82847	61872	24452	64098	63116	90469	94505	71815	47945	74339	33119	21992	99546	66337	104200	29181	90260	70882	30696	117740	81836	54521	91809	42009	64665	107897	67441	69939	54849	53753	63168	31788	89307	50594	58679	52113	90170	21754
HyS0172	177763	56495	9120	56792	38656	50386	46101	38733	45355	43912	49586	37563	43495	40366	45910	58022	40891	50554	48815	40237	47051	60802	40217	51237	47607	56296	46865	41832	49920	55774	80574	56058	51348	63869	41823	46013	56786	64296	49203	51490	52517	45916	54428	53881	43838	43527	42748	45881	38193
HyS0173	177190	59563	16715	103652	65643	97597	127409	107922	82082	121959	89794	117464	77115	122193	125720	57091	83650	95032	90175	80676	144293	118602	110564	141270	87567	102698	92866	88605	139328	152006	225761	160080	138648	93265	71875	42155	107381	59916	47491	49829	91082	78787	55278	60825	45749	115267	135269	92600	35353
HyS0174	169024	116007	6842	39364	27461	91964	87440	29142	80801	32208	100568	84027	91714	90304	100990	108874	87397	95940	94664	31850	34333	42664	77462	96404	34001	36004	93069	86254	95716	37942	151152	108946	35133	121901	28456	30183	106198	120202	94719	34374	99965	30290	105599	121355	34722	79235	34591	92925	93633
HyS0175	165838	46072	7582	101386	52404	44871	61981	69344	83540	99924	70009	95088	61431	79048	59387	131575	78666	114225	119342	75477	89116	146067	68826	92936	84148	41830	67965	36945	42240	98401	104659	131933	42816	142499	50915	36462	132038	47719	40478	88241	64712	101639	104409	105525	58300	34830	40779	107325	54170
HyS0176	164715	58815	4085	53471	14574	20670	43964	34812	42293	40365	23452	39515	38261	39218	20854	55697	42337	44990	48093	41336	47488	56537	17344	48604	41367	22144	21936	19995	21792	50692	34896	26560	22825	59792	15943	19184	53450	27847	21195	48010	43272	40612	55225	28455	20680	18832	23632	43641	18971
HyS0177	164653	79927	12803	75693	49081	62410	59074	47848	61064	54650	66715	56151	58485	55773	56952	73533	60619	55491	66390	56604	65709	74366	50649	67088	55612	59791	69577	52903	59562	74081	100653	76824	63123	76139	52937	48334	62556	71119	55631	63189	65603	57558	73501	75193	54176	50427	64185	52957	47616
HyS0178	163275	78991	12895	72651	46400	67656	58799	48665	57118	48616	57659	54590	51695	57087	56992	77528	57222	63243	57437	53530	62562	80117	47986	66767	57766	71070	66479	64047	61117	69180	104285	65430	68305	77717	50262	57501	70788	78570	63656	69795	64535	54391	78539	80417	57649	51374	63074	57203	51282
HyS0179	163160	50862	7854	38094	53751	32367	57256	50153	61553	55648	72083	35964	63552	30619	33935	47476	29806	33671	39553	27917	32536	39802	26513	42003	29405	35802	32565	38069	38475	44915	100335	78518	67607	93230	32392	28470	80774	53245	40150	63604	62113	34919	71758	91121	37850	58920	32200	61268	37264
HyS0180	162106	130184	9550	65557	79663	92181	19209	77863	57423	45877	10477	92069	100298	9522	110187	107214	43534	60531	20690	43715	70112	127984	87713	10010	99658	63679	92006	95531	47527	51818	106523	22978	91557	122733	84463	8671	55037	12779	60037	108319	60975	93717	120501	121778	54253	79397	20546	47236	20813
HyS0181	160820	59661	7494	63681	29362	39107	42995	36496	36538	41756	48526	39787	41211	34604	51525	56235	44182	39320	55323	40977	57845	56416	44692	48022	43958	50155	47946	50876	48055	44072	76422	45426	47668	58907	38980	42581	45416	60615	47007	49056	55718	34811	54758	57385	37780	39226	38943	45226	45817
HyS0182	158992	67571	11425	58739	42351	57408	52151	40994	48959	46966	55199	44298	46606	46382	49711	59877	47685	53128	52303	44899	54648	64443	43208	54069	48810	62936	58070	51373	55627	61781	89966	63348	57125	67362	47053	51246	60638	73268	55907	53717	57655	49253	63695	62971	54547	48555	54052	55163	41809
HyS0183	158531	8870	5850	21267	4985	19036	28423	14436	6400	37063	18868	5572	26589	26685	27647	22027	29021	30696	43627	6150	6820	52905	24529	31501	6313	7976	7336	29142	31001	7426	69791	48728	19359	9373	15050	39280	8099	24282	31292	7019	31311	5971	22564	38218	29527	5999	42082	29633	15026
HyS0184	157063	60782	8572	50431	41610	46299	38141	35678	44149	37580	40920	34768	39637	47389	46062	55111	41048	42549	48138	41856	55039	64556	38012	49010	42296	56278	54563	49440	45228	46310	73610	53210	41503	63292	45542	43067	49607	64264	52637	43551	50048	45585	65663	49853	45332	35642	40124	50806	33248
HyS0185	156632	27918	5963	10206	17000	1250	55265	1155	26722	29132	40606	20187	21529	36325	23768	1426	28501	52939	59858	27798	31331	27557	18473	39340	20852	55586	1163	20242	30455	33078	47326	66769	1235	1876	18095	34117	34779	49154	52090	22772	53523	19724	25520	1979	8566	1046	58220	30188	58611
HyS0186	153778	53210	8224	46924	29828	39918	36938	30887	38047	35390	39685	35118	34257	36784	36744	46407	38520	39122	40870	37480	43893	49553	31662	42076	36742	43768	44218	39742	40493	44878	64972	44602	41256	52123	32477	36480	45102	51242	38887	40506	40863	35978	50717	51812	40836	34408	40707	40379	31562
HyS0187	152835	51694	7711	35926	27857	47823	47108	19587	29945	21893	34362	25793	36694	20719	42134	24783	34005	29389	19686	33157	22452	34075	19768	32544	28409	50262	41671	46627	48264	31498	80165	33934	46268	33927	32799	39777	26197	63138	45158	40586	39598	26107	25578	34797	38922	38527	49700	31355	26456
HyS0188	151330	18299	7002	14754	25602	37191	12672	28324	12136	8270	8003	26901	26224	12094	28945	38070	29185	9289	12381	31574	9538	45496	25401	15170	30101	16060	13873	31580	36090	40464	21851	37265	33514	18131	7330	28286	11487	15623	12670	14129	35676	8142	16374	38951	34356	11253	35390	30304	7606
HyS0189	149261	52637	8569	21808	26183	40932	16844	35223	16069	25370	35932	30276	25436	39754	28192	39196	16435	18629	18527	16549	44286	40758	35054	35086	25362	29066	42526	24621	26792	29765	43139	30339	41392	23255	34678	23988	30971	35122	26988	19048	35218	16260	48584	54639	33139	15283	33112	26372	41654
HyS0190	146669	2963	392	2845	35151	44455	42962	36834	2360	42469	1982	39914	2082	2109	3061	53877	1763	47603	2541	40774	47497	55295	1580	2853	42098	3275	45863	41153	45175	50152	3930	52723	3044	4388	2357	1648	2684	3457	45521	2169	1734	2617	2580	58796	2586	38942	2391	2479	42049
HyS0191	146052	71088	11356	1994	22019	55967	1697	46841	1599	28632	31140	25691	28852	54345	31764	33595	1744	2249	1568	1572	59822	34860	47744	29618	29061	32816	56737	27836	30547	32741	49357	34532	56057	2600	46533	27666	34715	39269	31164	1645	29664	1546	64602	72817	28294	1656	28281	29967	55778
HyS0192	142803	9420	5298	23602	19972	28773	37764	15999	19106	6698	26367	6992	17115	7388	24618	8486	6456	20370	20319	17860	7774	25553	33243	21421	7259	44387	42047	38269	28254	8455	46218	46433	28249	26417	21513	24377	8930	51717	40507	20642	27600	17817	24516	24449	38140	23433	27300	7005	30124
HyS0193	138954	62525	10199	59225	38066	51243	46540	38423	46497	44727	51589	43034	43778	45773	45538	56989	47850	52187	50070	44739	52071	62566	42023	51374	47995	55935	52116	46139	51778	58465	83968	56471	52517	64365	41629	47733	57994	64522	50731	53413	52007	46014	61170	60977	50199	43917	50167	51318	39819
HyS0194	138361	18928	3028	16971	28694	37182	43387	38117	32253	22739	39699	40563	14160	44113	24486	27334	13538	48412	38542	21816	25019	46659	12531	15341	13953	41577	14932	14373	47133	40920	75310	53240	23346	60926	19049	33987	42973	19792	39064	15180	15000	41857	17128	18981	23332	32243	46632	45855	45049
HyS0195	137761	1614	304	1250	35830	45216	44501	39954	1072	45270	1092	41680	1407	1627	2072	53801	1136	48153	987	43452	49782	57120	922	1189	44532	1463	46176	42227	48039	51045	2558	55032	1837	2154	1398	1000	1284	1768	47677	1283	1225	1294	1405	60651	1534	39515	1729	1614	46956
HyS0196	136007	58352	8926	60674	34174	47085	46468	40083	44575	45166	46413	42875	42999	42975	43561	54529	44824	43943	48422	41454	47901	60681	41044	52066	43268	50224	49596	41736	50480	57564	77830	59875	48717	63847	39346	45913	48139	66043	48054	45570	47132	41020	60174	55842	49667	42390	49104	45548	40471
HyS0197	134380	21670	2787	45710	12250	39160	16147	27654	13646	34553	17290	14670	33070	12986	15739	19874	13461	16520	39716	14873	15276	18201	31537	15662	15479	15730	38063	35841	17109	41359	65046	42266	15145	47910	11683	15150	19920	45906	36528	15281	14670	15178	17181	18121	15560	32829	35685	35405	30718
HyS0198	133212	87018	4356	25488	16497	91103	88390	38265	61050	20645	74960	83960	67423	89409	75510	109183	65336	71030	97157	41338	48059	56627	58398	97570	20961	23154	69183	62327	70374	50051	112398	80609	21400	91422	36726	41348	80171	123086	71323	22050	73542	18851	108431	89151	45002	79405	45911	93921	93602
HyS0199	128570	22836	6649	39311	12536	34285	24843	26119	15880	9662	11079	29056	22734	29385	16083	40766	9848	26848	16706	9587	10467	22447	8955	17414	31762	28817	34355	32119	10946	38043	44803	12457	28070	23178	8748	8986	31146	13222	26055	35797	27126	23748	21268	41820	10467	14420	27145	16263	27593
HyS0200	127692	52705	6536	59423	25367	63087	29429	48402	28828	47325	51543	26901	45352	28700	29421	48129	37240	33743	51140	35875	33156	40536	51691	41310	30466	37542	54994	39448	31782	61243	100998	68226	32670	69587	36082	29901	38110	70330	53179	33915	42540	30444	40428	37771	40561	55070	60130	66277	41206
HyS0201	127357	44412	2792	32054	35646	27285	13491	20839	32982	12424	13745	11671	23266	40684	31980	41041	25004	13962	36235	30573	49128	58223	21103	36133	25428	36892	51045	43510	27439	16238	45300	41222	14059	45242	37896	23518	15989	43829	47002	14222	34060	30979	55304	18080	26533	12707	14295	32215	11815
HyS0202	126521	38612	5769	35355	22542	24854	29555	22774	28275	25880	29545	21815	25090	28564	26937	28916	22830	28868	27620	25472	29280	34399	20836	31719	26775	34810	32212	23559	25396	31373	49818	28409	28627	37701	26431	23489	33770	41876	27450	32172	26267	26130	37767	31402	27202	24933	26769	25927	24591
HyS0203	126351	52629	4688	26544	32793	20717	40277	3483	21999	21200	44570	37764	21002	23525	44060	28247	23297	42730	21562	39514	25592	30188	18460	25618	40948	27275	4097	19156	43133	4759	35228	4998	42702	5757	20118	38021	48021	6414	3984	24916	25157	38140	28965	30554	42711	19140	4408	4213	41042
HyS0204	125722	33808	1813	12024	6290	26519	8555	7182	8243	7680	9116	7527	7475	22490	22849	31054	24482	25608	10327	7780	26992	32614	8405	27660	8914	28644	26957	8177	9753	29391	43904	11859	26778	34135	21203	9171	30113	32914	9555	26309	25885	9060	33273	10725	9619	21716	25256	25406	21053
HyS0205	123991	29865	2367	14490	8965	34169	22835	21130	10781	23371	914	974	1929	33018	25184	28679	1494	24266	25212	21328	1615	43315	20504	36280	797	13522	35174	32495	823	39099	19972	28888	11371	47798	10015	668	40185	34331	37162	1511	36441	10170	28561	45334	33672	1546	12983	12943	11428
HyS0206	123205	41334	6518	38707	10154	13288	15496	13603	11039	34373	13872	14659	30808	15201	36405	42482	29948	16624	13039	32645	38267	16132	27272	33909	31160	14308	33362	30732	16125	14111	25539	18172	35764	21337	29355	11466	15448	43552	13587	33204	34310	13995	38399	42672	34984	11277	15956	15684	16224
HyS0207	122539	56465	2309	37528	8541	24137	11153	24653	30175	39430	24200	38012	10873	38872	21529	52809	41224	31415	32306	28307	46224	39050	9618	32860	40206	12626	25425	10890	24291	49382	39311	13922	24629	41709	18997	21769	49682	30870	23489	32757	24002	28209	37666	39892	11585	19806	23153	40421	9926
HyS0208	121306	69399	10040	59481	46966	49344	45141	42623	35872	41574	48840	42812	52623	47474	55112	43333	48738	50109	34081	41228	53613	48005	40597	49394	50382	51310	51310	40069	50587	55188	84289	62834	71070	25205	25202	54638	19381	71980	63715	54553	42812	19568	54944	56674	53246	38234	53511	34708	46558
HyS0209	121031	55869	6654	26938	24552	25063	31691	11356	32000	12781	23195	36140	20207	30311	29781	50955	32273	42742	24282	39093	35565	43646	19628	35785	31550	37600	15043	42240	34606	16929	39690	17650	34979	17367	34858	39316	38874	18669	14283	35318	34934	38802	41602	43024	33155	20173	25476	22812	18269
HyS0210	120507	25612	7899	48163	30003	23165	20273	33049	18168	36253	22627	18905	17638	17073	17648	23491	37675	21237	22337	36282	20616	53465	17820	41602	37613	46827	43725	20789	21810	47459	67098	23060	42233	25237	33964	20248	22149	28441	22208	45469	22258	36141	23652	24565	39452	16150	42167	20544	16003
HyS0211	120344	80477	4330	26300	17223	63705	62548	19196	56827	21574	69985	58618	62871	62662	70621	74738	60274	65713	66498	20800	24041	28030	54489	68044	21505	23863	64745	57888	65750	24387	105206	74205	21829	84449	18397	20085	74193	85110	67206	22528	67947	19935	74907	83777	21893	55887	22628	64602	66482
HyS0212	120327	1408	3885	22093	864	20023	18313	15317	1016	17614	19690	16297	16676	1016	1339	1226	18185	20573	1113	1016	997	1319	16057	1262	18259	1142	1071	957	20245	22275	32701	1305	20210	1500	813	17978	23216	1485	1075	20591	1220	936	1256	23871	19556	17181	19273	1093	15364
HyS0213	120136	27399	4285	23759	16178	20729	19612	15973	19663	17984	20792	18166	17729	19081	18997	25839	19074	21067	21055	19048	22274	25713	16561	21732	19447	24288	22348	19173	20388	22792	33636	23540	21172	27673	16709	19185	23977	27894	21444	21593	21692	19665	25688	24866	19653	17752	19943	21488	16263
HyS0214	120026	45909	6823	41448	26764	36345	32609	26592	33396	29689	34582	29227	30054	31649	31417	41215	32184	36033	35875	31005	37946	44538	29693	37460	32504	39284	36763	33114	35750	42062	59252	40493	36263	46139	29497	32697	40331	46478	36696	38373	36323	33719	43838	42197	36045	29934	34923	35242	27088
HyS0215	119736	36108	5873	35466	6166	8638	18138	14409	5234	36710	6845	17558	27417	16138	42312	46237	27344	18264	5576	38430	44673	10985	24580	31874	28192	8082	31848	27721	17293	10233	28256	17343	40198	24186	32169	7036	8474	37359	7266	29717	31238	15009	34428	38181	38182	7541	16471	15402	19152
HyS0216	118610	43728	9592	33035	36784	46494	24624	23276	22585	13753	47159	14629	26787	27927	29289	40407	14685	49763	30417	23779	39562	57280	25206	29617	28017	13447	31915	30697	27951	38687	58809	16945	35548	14532	22570	30293	52878	42145	27720	15118	47499	40977	56637	41337	34362	9708	26471	12926	28657
HyS0217	118572	48297	8259	27700	19850	38618	15127	12928	22616	14399	24645	21074	14319	15074	23377	44348	22863	40783	38072	13631	40504	30467	13296	16717	23249	18343	39645	36035	25793	28155	62523	17892	39857	49557	21630	23426	45053	32383	16021	39983	25520	36323	20581	45077	15979	21607	36806	26443	19365
HyS0218	117450	4793	935	5419	26748	33680	32373	2808	58373	32990	37308	3359	3319	32653	36762	40560	33619	68208	4662	31471	4017	42671	30714	4734	34666	72061	66843	31854	35619	39795	7601	41038	3696	86194	3703	31892	3430	45389	36003	35828	36763	60756	42005	83812	35532	57919	66162	35525	65998
HyS0219	117024	133637	21491	103492	68929	86587	82694	71815	78585	80174	90956	93414	80416	99024	88485	98478	97290	88790	88901	98067	111370	107513	72959	90741	84512	97787	110482	97126	88549	99939	143761	100895	87921	113795	73978	80466	99308	114162	86630	91564	94116	80670	125822	129069	103450	78774	104968	110667	77995
HyS0220	116948	45751	6605	29273	17811	37383	16296	13078	21845	13418	43468	22059	22522	22010	23037	42286	23288	34810	43954	14127	36683	30528	19959	16546	24057	18027	36654	34406	25816	27532	56133	20018	35267	46782	19344	23929	38979	20926	15899	35657	24315	31736	19198	43054	15860	15303	24382	17350	19337
HyS0221	115947	54680	8882	24760	17133	43308	57795	48157	19940	55631	21414	18686	53485	55459	20193	49784	20428	44631	42399	54133	44790	27258	51755	63365	20355	69884	44601	40622	22362	24829	69692	69089	44208	55963	18480	20842	50468	29028	62330	45074	22620	40670	76291	52224	61425	18639	41719	22344	17479
HyS0222	115453	37770	9603	56750	37112	42307	59186	48188	47262	55695	49391	52346	42354	56240	56270	33577	45329	40779	50381	45056	66406	52009	50887	64987	36985	46645	53896	37703	63252	70503	103307	73427	65901	40786	40796	26224	46050	35488	29491	30591	52488	45975	35467	33513	27582	51356	61772	40171	26971
HyS0223	113618	812490	140990	906250	508108	641887	667780	681076	552465	620427	695297	669786	754343	680159	816589	873497	721444	744668	823149	637687	733436	873199	617358	775553	581715	684668	755713	722955	683357	819736	1107927	893486	646308	867315	566906	544887	687908	922578	682048	718842	777472	554533	856921	900644	708733	558306	728537	705418	764866
HyS0224	112984	67597	6412	39092	19817	32144	51719	49563	24120	30760	65751	47381	50954	58717	26433	38203	56599	56012	27452	54787	28420	32351	21402	63835	24112	60021	31648	24244	32451	65740	44894	30719	31172	80123	20448	31081	71752	82662	55747	26678	26808	22682	30505	78368	60112	27333	54559	60698	26762
HyS0225	111894	24980	7242	22910	26580	38431	18143	27565	18438	13838	14750	25933	26274	17548	29267	36549	28216	12814	16018	32494	13778	45920	24746	20612	28419	22351	20912	29232	38006	41038	32804	37307	31442	30744	11952	28190	18242	24836	22392	19599	36575	12209	23338	39599	37360	13120	37209	30263	11866
HyS0226	111335	6447	4460	7337	18512	23779	5479	20977	5498	5208	4266	21714	23279	21237	25442	26662	22930	3804	6774	20871	3760	31153	3418	6717	22958	6349	5930	21817	24906	26864	9493	29727	22588	8002	19303	3917	6529	6494	6809	5573	23931	4302	4929	31411	23859	5687	24598	23264	4617
HyS0227	109500	2881	6636	39806	12707	3403	3036	27078	2725	3236	22338	13762	31607	2252	34023	40588	31773	34304	20598	15265	3374	25659	29163	15927	14891	18755	21261	19498	34679	22430	56249	40350	21496	4103	28436	2998	23732	22382	3382	20997	21698	2207	23853	20663	34109	14787	33176	3335	31278
HyS0228	107735	75689	6314	42295	44583	59488	7542	47344	33159	28581	8383	51324	53391	7162	57678	69206	29035	31650	8451	28693	37113	74213	48830	8780	55263	34713	61722	54521	31986	34982	59080	9466	60033	77094	47536	7127	36186	10855	32239	61678	32707	53165	70857	74352	34722	50113	8865	30694	7212
HyS0229	107015	49608	7860	33508	16296	24541	21118	31015	21549	21233	13216	24771	12129	35538	12837	27700	28110	39064	39931	11930	24318	29659	11305	39428	27065	27002	42180	28763	39582	44571	48869	27278	23885	29964	18724	21246	45122	30920	24341	29867	14651	26022	45973	49959	13083	11835	30179	22730	19016
HyS0230	105380	56384	6481	36038	18642	26209	23363	31146	22322	22572	16761	27898	14294	37019	13951	30625	30331	41174	41929	13765	27775	32059	13846	41984	28776	27824	45484	31027	42318	46985	53745	29375	26736	32467	20630	23113	46184	34321	25796	33810	15860	28811	51933	51919	16916	13119	32924	23461	19893
HyS0231	104715	19597	4291	42512	15563	15012	33793	11429	20346	25753	22235	31260	25594	13114	26819	26617	33265	35502	29774	19655	30558	18638	12041	22384	27085	31749	23071	30473	29509	16317	47754	41835	15436	47471	12085	27465	41236	38838	29490	23525	15107	32073	26969	38157	20960	29517	21232	27657	12417
HyS0232	103440	37899	2705	17397	21086	23072	19995	11830	28176	33703	37460	18628	19880	12938	26879	26906	27477	36292	30427	19100	39618	37939	30100	29430	13042	24898	15137	13222	29273	23698	36211	42157	14629	38274	29662	34922	25503	48201	21784	22875	37743	32752	35619	27525	28029	11582	20771	34174	17480
HyS0233	103424	30643	5087	30320	4161	28311	24585	5934	22761	23017	25093	22709	22330	8595	6819	8901	8319	27093	5511	5907	10292	9858	21407	11259	23327	8728	5350	8643	7820	11441	48076	10690	28784	9656	4703	22519	28838	8597	8931	27247	5676	6097	7926	33011	23037	23804	29303	24885	5750
HyS0234	103384	17198	5975	35907	9760	33475	29641	23108	12633	13329	15658	27253	27501	26881	12075	39259	12542	31879	14043	13482	16762	16952	12495	14002	28779	35545	31438	29409	14085	35508	52654	17543	31543	18301	12266	14573	36522	19845	32242	34049	32547	14175	16362	40100	12977	25668	31057	15166	26285
HyS0235	103254	21184	5435	31320	20712	14888	13885	21205	15083	24947	16631	12434	14050	13036	13561	17831	13722	16261	15393	23509	28053	33060	13332	15534	26245	30264	17167	15036	16517	29364	26468	19072	29204	19705	21106	24739	18715	19155	15988	29653	14922	25519	19678	21233	25862	11955	25956	14143	12130
HyS0236	102420	36238	5885	24098	16930	29331	43209	37334	19493	42639	21640	18073	40438	42700	20607	33060	19710	30345	28375	40464	30105	26269	39167	47157	19927	53650	29890	27237	22236	24481	47161	51063	30139	38506	18919	20726	35022	29446	47009	30324	22342	27385	57601	35077	46507	19172	28194	23084	17171
HyS0237	102107	60585	6152	36298	17498	42155	37880	17680	36932	20560	51361	37009	47892	39626	43182	58032	45333	41732	39043	21996	33715	27030	38706	49236	20570	34288	54169	39601	44569	31876	75018	49315	32861	66893	23997	19415	52323	61045	48955	36047	47461	29237	46644	64471	20405	33575	24301	42903	44939
HyS0238	101811	28164	4841	23150	16377	22988	37891	32311	19090	37384	21026	17665	35994	36914	19553	25766	18780	23696	22382	36373	23543	25555	34166	41201	19318	47268	23625	21691	21438	23621	37136	45765	22853	29654	18054	19323	27232	26873	40564	23541	21616	21108	50826	26882	40611	18027	21953	21566	16558
HyS0239	101692	18424	2586	15078	21308	29046	11888	10642	27478	25096	28559	12063	24333	25882	12670	16248	25992	13602	13020	25573	30320	35294	10862	13384	26135	31294	30073	12885	29046	32748	48508	14770	14017	17596	10628	27547	33676	37888	28442	30196	28849	25191	16805	35828	12375	10253	13609	12302	11166
HyS0240	101547	65635	5870	44004	28360	38207	32687	26149	38400	22815	34039	35302	31576	37339	35145	43863	31695	37342	36199	35315	50567	34820	31705	42276	34706	39901	36801	29797	37963	48325	51135	34134	35708	48578	24646	35059	47015	57380	34389	43087	26103	35423	56083	36959	36220	27281	34058	38395	28718
HyS0241	101527	7468	3783	11275	4495	2522	28276	2258	11456	18414	27951	6050	5979	25083	7098	2674	17932	23523	30659	17980	14170	7832	5028	27464	5613	24762	1930	5524	18985	20964	20798	34043	1909	3142	5091	23996	22176	34563	23257	6067	24172	5303	6936	2596	9244	2104	30058	19533	30008
HyS0242	101255	31787	2128	23390	24722	20975	9956	15366	22703	8661	10201	9110	17212	29863	22595	29990	19090	10591	25378	22358	35820	42249	15752	25554	17860	26958	36273	32341	20509	11451	32554	28536	10818	32547	27052	18932	11264	31907	34813	10399	24841	21342	40437	12838	19769	8710	11000	23476	8083
HyS0243	101039	42540	6366	20384	12370	17661	15228	12221	15775	14438	18475	27648	15701	13061	14730	37785	30560	15943	18591	27139	33080	22014	26160	17753	15799	18766	34773	31641	16297	19863	53018	22489	15954	21966	25009	14254	21125	42009	17544	34787	18270	15514	39835	41965	30226	15104	33280	15789	14202
HyS0244	100972	34433	2192	13090	8357	28859	9291	7804	10950	8988	10378	8521	8971	24329	9423	31625	9503	27746	10236	24323	10992	33531	8386	9941	25115	31776	10328	26151	10353	13256	18670	30874	10326	36270	8518	10311	29948	35942	27367	27460	11579	9998	31133	34985	24871	9789	11188	10820	22460
HyS0245	100917	64534	10278	60981	41081	55720	47203	45884	45667	47217	51832	48690	48221	51981	53886	64740	49301	56115	52548	43874	53292	65918	44550	57146	49237	58886	54996	53377	51155	63455	88739	60060	51174	73949	44795	44329	62497	68097	52196	56101	53078	46991	60288	72683	51029	47646	53874	53540	48327
HyS0246	100869	22837	7942	44196	18190	23851	30523	27490	16820	21533	23827	28452	21776	17177	33574	38198	22382	33877	38147	16311	19174	29286	15132	39145	22738	26042	19279	30263	18374	20942	30333	43874	38698	50455	31753	16641	21271	24161	18741	25162	19234	21651	44984	29355	23084	32909	32908	18449	29771
HyS0247	100673	45460	12654	77974	49949	51890	76237	65779	60696	74041	68699	70300	58835	74311	78363	42650	61464	51599	68529	60197	85517	64058	66723	86579	48140	56855	69962	47307	83356	91183	135639	96768	83456	32405	52774	31779	57936	45983	35163	37175	67595	57854	41789	44477	33367	68470	81236	48177	51238
HyS0248	99714	43799	3763	19315	27156	16053	32700	542	16892	15603	36833	30969	15623	18123	36471	22407	17892	35975	16841	31622	20966	23696	13782	19740	33340	20825	628	15153	35276	599	26613	713	33964	806	15256	31752	40317	712	568	19682	19709	31327	22438	24543	34059	13848	564	556	33905
HyS0249	99359	21670	3481	20703	14953	19392	18142	15927	17067	17196	20529	16822	16762	18270	18948	20510	16402	19988	20278	15620	18092	23243	14674	18196	16723	21510	17383	15435	19367	21177	31808	22387	17270	25969	13906	17090	22722	22307	19968	17659	18207	17392	19280	22923	16930	16357	19027	18822	19546
HyS0250	99255	35570	5382	16850	15952	21147	12776	10252	12168	17503	13450	23793	12202	24591	19059	24762	25959	19932	19993	24701	29096	17339	23098	21248	19357	22442	30034	26615	13010	14748	22417	15219	21335	27070	16498	19355	23858	17065	21167	13742	12926	11722	33997	35260	27004	11158	27778	26948	16350
HyS0251	98955	28856	5153	28764	19963	22436	20774	19746	20552	23369	22482	18968	20834	20839	21161	26335	23547	23788	21532	22153	23601	30653	18440	26170	23855	28225	26280	21020	23049	28141	41695	26172	25859	30359	21355	20442	27122	29744	21983	25861	23649	23330	27594	28087	25251	20089	24691	23759	18754
HyS0252	98412	30283	8413	8982	7271	42855	8876	21637	39344	40319	29599	9001	25370	24486	28377	29354	5000	28323	22780	25219	27433	11925	21773	27334	4965	26296	9327	21314	24186	25557	69142	6411	26908	54482	33034	6933	47961	34542	28491	26815	26809	20100	29678	30182	23468	18842	26116	25505	26968
HyS0253	97578	15472	1749	11297	17507	24675	8530	9291	24696	21408	24576	10185	21064	22689	10837	14466	22188	9060	9198	22976	27653	29591	7625	9363	21921	25434	27704	11240	26152	29418	42856	10634	9814	15671	7397	24266	27815	33817	23959	24663	26403	21088	14119	30377	8912	7923	11446	8752	9897
HyS0254	97209	18717	2718	50784	49923	13567	38093	54647	35596	38285	15013	14571	15361	38141	72047	45186	37838	17938	69398	59988	42153	52668	33031	41596	38443	69005	64048	59476	63892	42287	26701	74612	12181	86623	50551	13642	46094	82633	40528	15888	67506	59425	46661	19706	38360	33456	14039	37530	40604
HyS0255	97198	43726	11922	71210	46796	61584	85457	72269	56724	82526	64623	80331	57265	83102	89492	39295	56504	62696	64166	55653	94326	76840	71961	93209	58022	66134	63201	55947	89285	99363	148414	105411	91892	51165	47582	30036	70234	44079	33408	35100	63065	53823	40858	43564	31988	75265	88627	59045	32880
HyS0256	95385	100807	15914	59762	38971	50061	48617	43081	45116	47918	86086	72105	77582	77506	54266	58043	47446	51886	51648	73029	84684	98400	42605	53373	49326	56994	79710	74384	52242	56280	81570	59388	50336	67394	41575	72044	58384	106727	52258	84070	53010	72572	94379	65816	80459	42901	80417	80631	48114
HyS0257	95364	38548	6096	33462	23054	30305	28336	23380	27642	27167	29806	25247	25875	27422	28106	35682	27003	31390	29977	26183	31660	37136	25114	30146	27889	34574	30841	28315	30425	33933	49248	34216	30756	39109	25608	28376	35920	40221	30476	31632	31022	28234	36705	36525	29418	25933	28959	31559	23364
HyS0258	95214	36083	6123	36486	31176	41320	27837	33362	25611	24955	28014	37029	28467	38129	39967	47114	35611	42264	28881	24348	28077	46972	31126	41723	27086	33624	41191	39809	26419	46291	65302	32185	28055	53109	32273	23954	35517	40738	31531	42334	29969	27278	44843	54955	29645	33609	40006	37970	35597
HyS0259	95075	31502	9016	50700	33368	55852	67796	58106	41001	66852	44608	63233	37436	67417	69049	29523	41365	55040	44773	39563	79808	67604	60336	76782	51337	60956	46082	49819	74178	83460	121342	85353	75982	28664	36471	21451	61632	30996	23945	24895	46205	39927	27931	29802	23831	64711	73039	54282	40961
HyS0260	95020	12472	2403	24480	17262	13374	19094	17386	20087	25696	21896	24711	18293	19455	18395	37464	19377	29251	30761	18327	21472	36363	16554	22717	20286	11326	21131	11355	12705	24673	32060	34463	13128	38426	15226	11445	36827	15907	12623	21404	20363	26095	24762	26491	18463	10471	12895	27071	17885
HyS0261	94679	30318	4040	31551	19970	26908	27108	17871	18728	20564	30989	21370	20839	22948	28248	24949	19881	28020	21848	21399	25366	26819	19781	22314	23039	26563	21396	20023	27481	25818	43323	33624	28344	35777	17392	21924	24926	28687	27880	30427	30256	21501	24941	27617	20588	18396	29425	24286	29270
HyS0262	94302	69238	10660	35942	23544	29691	27757	23865	26362	29541	59128	47925	50931	51330	30747	36167	27537	32202	31709	49435	57583	69327	25750	30445	27715	32440	55433	51942	30088	32694	50125	33477	29352	38617	23358	50779	36253	72599	32365	56428	32316	48998	63884	37856	53179	25548	54518	53796	29800
HyS0263	94200	32615	4995	10252	7466	8703	23539	18333	9484	8745	10704	19751	7429	7483	22384	28550	9525	25165	23938	7635	8825	12788	20380	25766	9211	9003	8638	21960	8317	27939	16874	26846	10742	31264	18694	7988	11581	13423	10134	8825	8968	8960	28865	12819	24314	20851	25069	23937	19171
HyS0264	94078	24922	3834	22792	14550	18962	18679	16157	16462	18598	21421	18117	18816	19166	19890	22240	17250	20112	19296	18167	21443	24720	15765	20072	18153	20748	19779	17711	19449	21188	32566	21932	18780	25427	15138	17486	22607	25997	19347	19934	20002	18057	22948	24472	19277	16995	20293	19936	19465
HyS0265	93992	22190	3095	35472	11824	32135	17376	22939	13705	27425	16284	16370	25449	13911	16381	20402	15041	16673	31157	14679	16005	19075	25550	18194	15632	14831	29501	29637	17829	35643	50253	35117	15878	37100	12852	14562	19185	36293	27346	14635	15254	15427	17856	17328	16056	26746	29903	29037	24467
HyS0266	93765	24770	4066	19518	15004	19074	16474	16127	14763	19717	18827	17602	19164	16738	21230	22500	19238	21473	18338	19042	17172	23819	15921	18816	18029	23448	19448	18284	21148	22807	26710	20704	19090	26172	15678	16102	24255	23874	21731	20428	21816	17562	22608	25304	16201	16426	18283	20459	18175
HyS0267	93418	12178	1340	28041	3842	25591	4725	15096	4654	18442	24843	8563	21681	5645	5012	11469	5540	9753	23578	7686	5895	7382	19515	5774	5278	5449	21276	7872	5642	23355	41112	23313	6754	26790	4207	8967	6175	26798	20613	6525	4923	7190	7126	7942	8703	20422	24757	23679	19655
HyS0268	93187	37184	5419	26331	22832	22279	33881	12568	17989	24931	33495	27978	23584	26062	35317	27008	26201	37380	26963	27481	25394	34876	22523	29277	30142	22824	12248	24551	38273	15594	49297	21758	35391	14584	18129	33380	34886	18842	16265	23612	24962	25555	26710	31062	33442	16976	20138	19101	27390
HyS0269	93083	255461	58282	230864	157880	226158	241470	182406	181228	263776	225392	195388	234899	233894	264908	249247	263264	274143	255624	197176	216240	349037	219096	207144	219786	263432	230057	262762	230652	222636	425868	313999	224121	334232	193920	243236	237015	262744	264996	208911	292494	193225	248509	331664	254553	200920	274914	275550	171188
HyS0270	92507	11195	4475	28205	17076	11411	9998	19912	8909	21183	10902	9085	8379	8132	8427	9530	21794	9890	12273	20167	9251	31464	9062	23453	21112	26435	26362	10446	11517	28342	38334	10462	24896	12828	19182	9709	10005	14082	11734	25729	9223	20246	10454	11459	22625	8036	24366	9785	6533
HyS0271	92408	69618	10293	60274	38727	59911	45433	45659	44425	48475	55008	42235	47483	44710	45888	63822	50020	51690	53171	47978	51483	61929	48374	56506	46386	57488	55659	51895	49537	60921	95653	64982	51174	72094	46629	47156	59551	71897	53347	51930	56832	46307	61598	60580	53680	51183	56886	60750	42650
HyS0272	91994	22217	6765	21536	24627	31413	15934	14441	14999	2620	34398	3103	16800	16728	18821	20530	3116	33387	18604	15689	18717	39724	15089	18129	17005	2904	17755	16379	17967	19713	29542	3702	17691	3011	14305	17074	36531	23113	18386	2580	33954	29325	37612	22697	18269	2405	17552	2659	18737
HyS0273	91798	44213	6563	24441	15079	35552	17514	14236	18814	16649	21113	17237	16108	16247	17017	42188	19324	18556	35157	16565	36679	25469	15619	19550	18683	20152	36532	32697	20923	22853	57629	21749	35888	46472	16426	18888	39662	26455	18712	35909	20758	30764	22318	44326	17800	17299	34454	19381	17229
HyS0274	91548	37102	3001	18788	9406	30159	14062	10478	12955	11465	15554	13355	14333	26725	26651	36621	29498	27308	16371	13239	31888	34391	12879	33565	13043	31424	32935	13459	17759	35156	54344	19726	30587	39530	24473	13038	34854	38069	14263	31128	30757	14743	37255	19172	13663	26513	29141	28757	26832
HyS0275	90135	2999	494	2791	13609	16948	19205	17386	14944	5098	19152	18104	2388	19851	5804	6114	2094	21339	18229	4941	5606	21338	1989	2541	2185	18973	2475	2216	20740	19017	33094	23449	5429	26865	4351	16182	20265	3321	17857	2431	2682	18407	2823	3034	5127	14913	20754	19793	20114
HyS0276	90091	20679	8191	47998	7695	16409	9517	8681	8806	9630	10270	9229	9360	16207	17740	19794	44262	18318	41048	9447	18446	21128	34485	49488	39508	18725	17100	9183	41639	52476	78634	46709	17331	21753	39357	36295	19694	22489	9811	17594	17577	37004	47158	13108	40120	34707	17488	47765	45877
HyS0277	89109	28165	2040	27883	6280	24717	10791	9367	20335	8535	8948	20739	20553	20662	8266	12609	8229	23554	9445	8122	9295	27592	7625	23860	21857	25574	25615	22477	22416	12926	17704	25915	25124	29172	7714	19321	28113	11926	23273	23988	23863	8160	9920	13722	8962	9177	11154	21032	9263
HyS0278	88634	25930	4028	21498	15097	19717	19064	16496	17896	17819	22926	19431	19517	20972	19315	21620	16970	20715	20238	18713	21932	27540	15273	19043	17373	21630	21000	18845	20922	21772	33240	23061	18921	26651	15340	19486	22895	26625	19960	21222	19224	20458	23800	23437	20832	16841	22707	22400	18667
HyS0279	88425	30177	4799	12191	17083	10802	21435	8785	22252	9008	23826	19215	9306	21437	20906	27747	22394	22475	10067	20481	25139	30141	8430	24553	21415	26002	11922	9404	23295	12390	17363	12948	25637	14843	19354	21307	25805	14584	11198	25566	24680	20334	28782	30326	22748	8360	11144	10630	19000
HyS0280	88265	9794	2396	30370	18912	26234	18962	9967	11622	11361	21284	6874	21820	7533	23256	14915	11993	25169	12841	7252	8207	15978	6263	8357	7743	8324	13480	7033	25660	8698	41823	24161	21221	16819	9572	19154	14374	32708	25010	21652	20971	6772	15298	16279	12353	10751	20155	19222	17464
HyS0281	88081	29568	4822	25163	18429	30510	27811	17780	21224	28174	30573	25316	26639	20772	22306	34834	21721	31275	22904	26339	32993	28627	25735	23576	21115	34573	23710	20802	23379	33483	49125	34133	23195	30243	26516	28900	36027	40611	30004	31840	31709	29177	28813	35881	23197	19707	29281	32829	23790
HyS0282	88075	20909	3305	19632	25556	15630	15520	27504	14500	15717	17520	14543	15941	31145	34805	38121	30532	16764	34208	29743	35093	39630	13749	33881	15668	35895	33131	29884	33170	35500	26565	37045	15870	42824	26650	14780	19302	43925	33438	16789	34452	29933	37583	21372	16086	14332	16331	16447	32970
HyS0283	87924	8721	4087	23141	14208	5988	4957	15953	6968	18064	6425	5426	5394	6227	6549	7661	6724	6252	6904	17766	21700	22845	4473	7274	18685	20140	6527	5522	6368	22161	9742	6855	19425	8356	16501	16590	7721	7308	6119	19189	6827	17938	7405	8005	19138	5301	18913	5643	4293
HyS0284	87834	16645	5334	33444	10386	30615	12395	22233	11911	25202	27596	11344	24886	12874	24887	15733	27136	27481	13107	11614	15403	34703	23557	14959	13698	14678	13347	14124	29754	31134	48407	15861	28340	17098	23041	25558	33018	17108	12994	28909	27735	11130	15655	35886	27955	12437	28708	12916	22932
HyS0285	86447	12748	4455	11069	16469	9892	21549	17674	9376	20260	22702	8008	8283	19838	8661	27035	21587	9803	23034	20607	23580	12496	18519	9816	8923	11200	23870	9659	9800	25636	15891	11473	23704	12873	18679	9450	11462	30014	9836	10295	10125	20578	27882	29160	21990	19330	22633	9679	18109
HyS0286	86421	18819	2853	16315	11210	15228	24763	21069	13228	24122	14027	12500	22995	24203	13971	17182	13149	15714	14959	23375	15779	18162	22510	27829	13660	31221	14972	14579	15199	16418	24076	30353	15506	19640	12407	13411	18322	19076	27211	15668	14717	14103	33923	17789	26572	12596	14544	15361	11468
HyS0287	85152	46493	7359	1369	17510	1385	33545	12825	19929	20163	21281	13492	1347	1310	33538	18168	18765	38408	36307	1295	1340	25914	30382	37463	19953	1395	1330	15476	1283	41102	34985	17782	22382	21113	14151	1202	25702	28458	21536	1364	1343	19892	20585	25886	35402	31289	35408	39055	13088
HyS0288	84609	1990	2845	17029	11370	2209	2240	12435	1649	14283	1713	2334	1731	1712	2580	2847	1557	2446	1678	13739	15407	18047	1343	1870	13839	15695	1982	1947	2553	16000	3391	2991	14592	3134	12042	13066	2032	2396	2231	14644	1877	13077	1796	2700	14561	1866	15022	1995	2887
HyS0289	84501	36352	6474	32633	25085	26548	27262	25087	25581	23122	25600	23163	27903	26657	30486	30945	23967	25629	24011	28020	25735	38001	21849	30100	29538	32708	29815	24940	26366	34416	46788	29758	31580	32684	24777	24527	30134	38844	23947	30309	27481	22913	35799	33541	30220	21531	29668	27493	21596
HyS0290	84328	25757	5410	25478	16721	26944	20420	23531	24620	26526	30747	19413	19289	26931	21735	33295	20089	29574	21201	25625	30231	26261	23770	29245	20626	22511	21223	18938	28933	31321	45238	24950	28329	35993	22120	19725	31740	27510	29429	21356	29657	18609	33418	26722	27880	17109	20706	28262	28630
HyS0291	84231	35578	10602	63134	40270	20553	43273	36706	50309	41648	55221	39876	47500	41419	43903	33870	50898	19860	55457	48849	48571	24856	36915	47809	18866	22324	57656	18857	46358	51850	76382	53708	47589	29231	42889	25197	22453	36145	27653	29023	55304	47896	32884	35121	26347	38808	45723	18890	18154
HyS0292	84201	24961	3928	8931	9226	8248	18360	12534	10934	10910	11732	13653	6799	6941	18148	18713	10653	20977	19883	7137	8129	14419	16413	20326	10177	8969	8005	15332	8109	22216	19149	18054	11977	20935	13404	7232	14051	15596	11637	8204	8112	10975	19995	13974	19766	17099	19565	20563	12599
HyS0293	84184	20975	503	27186	1843	2578	20181	18173	19175	34497	2410	31361	20952	19745	21784	19197	32863	1955	22205	19581	17526	3667	17631	23184	19911	39048	16896	15416	21242	18820	27702	41649	16784	47401	18061	15218	2962	23095	22336	36884	2121	1854	2708	20768	16669	30099	21931	35218	15455
HyS0294	84164	18182	1412	32539	11265	6792	6535	16517	17344	13921	29706	17660	19015	6724	21440	8199	13469	7190	20669	13265	20981	24018	12167	28616	13916	21543	19803	17919	27840	7543	23576	16723	14224	35587	11762	24879	16597	36033	20356	28365	28711	24624	16578	25855	14583	23216	27041	7023	27410
HyS0295	84010	26689	3770	19662	12865	20456	7575	6048	15505	7903	16770	13694	6814	6934	7807	24146	15106	9010	20379	7457	20620	10469	6947	8505	15138	9363	8503	19259	16292	18792	34067	8961	21324	25684	12634	14801	23224	21399	8301	20629	15535	18572	10047	24702	8095	13931	20112	15115	13117
HyS0296	83727	21051	594	35257	12737	2797	15444	2261	2414	2212	2675	26450	26730	2564	28368	18836	15659	17339	17449	2302	17411	20476	13326	17440	29506	19566	2729	16009	17148	18057	50131	35303	2759	22357	13460	16077	20042	3532	30267	17065	2776	27722	19920	21326	2746	14850	2705	17336	2524
HyS0297	83394	26664	6805	10325	6441	34695	8683	19237	31090	33105	24153	7955	20614	21525	22397	26149	8274	23106	21408	20133	24188	10305	18686	23723	8635	22756	8911	19534	22955	24956	57572	10666	23076	46100	27793	7882	40539	28156	22959	22104	23743	18875	26054	27693	22404	17525	21227	21576	23123
HyS0298	83370	29603	5795	15119	9787	30914	12252	16403	27305	28225	21182	11736	21257	18824	23190	23532	11870	20332	22769	18218	21576	15876	17060	21425	12339	25333	12572	21496	20676	22137	50687	15199	20690	40261	23938	11768	35622	30144	20079	23224	20663	20215	24048	29529	19088	19296	23290	19754	18416
HyS0299	83281	30586	3175	19249	8981	12067	22343	8639	21411	19869	23966	13582	10130	23440	10745	13923	26277	27609	15522	9816	24353	14792	12779	23037	10913	25307	25191	16400	16199	17914	46172	17258	13074	30380	18975	15342	27163	30229	15813	25279	11661	24974	33724	14566	14943	24748	11597	15467	21855
HyS0300	83151	17480	2038	31465	9973	27440	12898	18637	10625	23472	14119	11446	23223	9717	12523	15905	10411	13259	27175	12145	11338	13860	21176	11346	12499	12202	25773	24856	13694	26922	43988	28005	11426	31809	8850	12534	15613	31440	24268	11688	11064	12232	12908	14431	13074	22157	23898	22801	11657
HyS0301	82956	11040	1756	16274	21039	8800	13151	21104	13196	7608	9042	7541	7778	20176	25232	26843	20548	9227	27647	24871	23887	27884	11323	23413	13238	31095	29245	26234	27806	9961	14714	30816	9138	35830	22950	8138	16510	29620	22511	9208	28375	25409	27101	11079	13815	11857	8834	14231	17685
HyS0302	82849	31302	5088	316	11048	330	22724	8926	12717	12683	13683	9616	287	298	22828	12635	12716	25984	24367	254	275	16624	20963	25421	12529	311	231	10372	252	27540	22674	12465	14483	14478	9963	282	16507	18162	13654	246	295	13105	14355	16233	24292	21530	23829	26367	9315
HyS0303	82842	27654	4619	27132	16701	22425	20193	16261	19894	19354	21603	19210	18509	20534	19510	26275	21288	23140	23404	19759	22996	27434	19166	22544	20838	25113	22975	21169	23476	25532	37479	26108	22300	28265	18307	21420	24882	29145	23322	23118	23357	21098	28938	26667	23063	19417	21920	23878	18351
HyS0304	82293	31577	5439	28525	19850	23722	21575	20944	23215	21545	23675	19542	20736	23688	23829	26705	23059	25229	24621	19722	24759	30602	19705	25218	23982	27344	26855	23600	25497	26632	38755	25436	26483	31541	19998	21316	27871	30029	23511	24516	24766	22302	30766	27740	25041	22398	22944	24503	18378
HyS0305	81803	21924	640	3910	13735	18454	1816	2691	14798	18817	21210	1731	18149	18503	1515	2574	18294	1946	2167	17082	18290	21960	14321	3929	17238	19920	18408	1157	18400	20250	27973	2411	3122	5215	1626	16089	21287	24542	18227	18751	17623	15991	2274	24983	19409	2690	1976	18658	1414
HyS0306	81733	4908	784	4697	13177	16929	15323	14117	15379	3168	18678	14498	4104	16002	3829	3832	3810	16929	17567	2931	3466	21734	3155	4082	3667	18812	4022	3601	16550	18485	26612	19106	3260	21733	2628	15615	20009	5257	17649	4076	4228	14997	4498	5376	3150	14670	16349	16205	16960
HyS0307	81666	30435	2084	12057	7811	10796	10046	18197	9660	21049	10268	8831	8915	20310	9613	28049	23111	10293	24201	9399	24309	14358	8487	10630	22224	27367	11279	22524	24406	26777	16720	27360	10864	30572	19204	9967	27328	13527	10465	11767	24973	22063	12989	29464	23315	20832	10561	10230	8125
HyS0308	81174	570	3812	645	14332	18194	417	16015	519	492	436	16618	18560	18066	19806	21981	17637	493	522	16748	542	23503	461	611	17693	589	618	17069	18769	20646	982	21834	18251	874	15511	391	548	909	660	567	20123	463	674	23725	18585	451	18735	19048	470
HyS0309	80870	223671	41628	280116	155011	186688	191438	212031	185359	205902	214417	193016	219566	206942	245641	227324	204704	241862	222156	195936	221577	254548	202198	237704	194632	235332	208635	191021	215805	242444	343995	265039	191362	273070	173237	161660	217975	271334	213175	238266	212765	185635	261720	258304	203268	156270	226014	204135	218157
HyS0310	80728	25465	1477	26495	6470	6716	6806	5803	18413	6904	8783	18719	18736	7637	18638	10833	7288	20080	20539	6067	10182	25495	7302	20838	20477	22809	7848	19810	20516	8148	37710	24284	7176	26821	5069	18578	23226	9004	22539	23452	19323	17805	10489	26326	8025	6765	7581	18661	5703
HyS0311	80508	17647	5243	28737	19613	14142	24023	10468	23210	12121	26297	21885	23014	11875	13284	16078	23327	1975	24743	22657	13757	17661	10952	26167	13673	1965	25948	1695	13286	28286	20823	28535	12903	18899	11196	1751	2249	2360	1889	14853	26725	23816	17117	17419	1754	11281	13212	1783	1793
HyS0312	80298	33161	5244	25522	20368	26533	20929	17660	20646	24540	22568	21910	19470	23822	25099	30527	24261	26916	26315	23333	27864	27634	18498	22553	25187	30248	27269	24399	23295	25384	35315	25748	26613	34496	18824	24164	30185	28829	25931	23407	23862	20665	30929	31872	25878	19675	25442	26927	21082
HyS0313	79812	296882	50956	297152	198513	250048	218402	200284	217869	216645	267063	208122	250929	226510	263999	248007	228048	233299	266960	207958	248314	320885	218500	248684	247737	270788	242726	235021	217335	274674	343349	243215	200130	260526	175793	224126	266981	303733	263046	251071	256651	198465	283012	311212	216035	209058	217167	226065	220510
HyS0314	79517	457	1196	551	10035	13028	12598	15753	12050	12769	469	16669	570	13249	14754	443	464	19585	385	12280	423	23375	5003	5839	18587	6551	460	392	19147	523	30919	21585	5724	619	4866	12302	21394	7735	6173	6083	14398	317	15905	556	19078	16324	13473	396	572
HyS0315	79325	29878	2459	19133	17125	23953	5967	17852	15099	11544	6638	19070	19731	5556	20692	27805	11930	12789	6333	20524	16956	29037	18347	6971	21587	14432	24283	22361	13026	14500	27218	7393	23870	30288	18653	6506	15381	21764	13083	24455	13222	20307	28503	16684	16064	19168	6669	12337	5610
HyS0316	79051	3513242	661989	3463784	2350004	2832979	3668390	2365928	2900496	3634899	2799880	3461445	2460521	3682070	3836860	1742340	4030348	1597767	3083144	2718558	4494592	3601534	3565487	4076761	2690891	3190288	3210276	2628086	3124333	4864509	4782709	2807618	4268404	3369050	2603021	1446371	1700865	1962414	1613160	1660437	3334929	2986618	1951804	1728886	1498703	3709696	4250580	2976549	1092400
HyS0317	78627	24911	4172	31600	19459	19553	25280	17293	23089	21732	27424	22286	21417	19459	23738	28642	24017	27184	27493	24150	21108	29991	16873	26133	20684	23718	20061	20387	21890	24026	35649	25062	19962	35094	16542	20053	25417	29545	22624	27140	26183	23559	23489	26609	24278	22462	24635	21668	21827
HyS0318	78575	291128	48206	309031	210640	268570	258443	191834	238319	258923	274340	238339	254912	250016	282932	298034	288338	322681	307296	236197	327408	290210	197528	314137	262383	355566	237233	288358	313701	257424	447413	308448	266312	402217	200341	291479	359189	351932	279826	240785	283579	259305	286736	373418	266388	274229	265770	326775	234207
HyS0319	78235	24609	3813	22346	13690	20215	19377	15636	17322	17285	19805	17186	15581	19495	18871	24204	19777	21980	19198	18319	21748	26611	16321	20060	19574	21569	20063	19555	21071	22236	31578	20085	19209	23902	16086	19173	20595	25539	20748	20320	19527	16996	25600	23087	18911	15179	20619	19706	16426
HyS0320	78189	10183	3845	11712	4159	8030	18106	8205	9656	19778	11503	6315	17042	21003	17376	14530	19217	19583	23213	7498	7881	28469	15612	19653	6319	9286	7564	11294	18953	8110	36962	25803	11211	7847	6281	21127	12524	14657	18064	7305	19202	5919	11484	25019	18934	5162	22491	18645	8874
HyS0321	78013	34504	8307	31696	34018	40666	25367	24286	25787	17005	42218	15233	26835	28756	36627	35129	18606	49346	27963	27149	30772	52460	28517	26125	32147	20801	32304	28061	30960	34387	46431	20693	27578	22549	22347	25605	41793	34841	28681	19751	43455	42051	50985	42415	31773	17409	31779	14915	33986
HyS0322	77825	22554	3443	35375	18377	17298	28136	15030	26173	22799	25961	21231	22801	17318	24982	28205	27634	30489	30700	27348	18840	28766	14750	24652	22799	26559	17856	22379	24203	26236	38343	26705	17373	39184	14731	21519	27697	31334	24448	30614	25126	26793	20553	23326	23403	25120	23656	24134	18445
HyS0323	77727	165	6911	42303	15707	208	671	29516	1030	658	17934	17391	33992	589	37231	39999	32500	35305	17115	17957	641	19255	29293	20170	17828	20953	16184	14395	35320	17295	56746	39574	15538	276	28242	664	19055	26030	748	16459	17338	1088	18802	25125	34084	16665	34031	206	34903
HyS0324	77661	35581	30	170	10858	28187	27117	181	24713	27326	15558	12520	211	27445	203	176	182	160	14520	12801	30329	18008	121	14875	13741	16036	14554	13363	180	15636	245	193	14068	37975	123	26161	16798	18872	28963	14862	15052	25619	16788	18302	131	12434	202	28453	161
HyS0325	77640	14719	3765	8699	14282	24646	18497	5855	10176	16906	11296	6735	9755	20973	21520	13395	10646	19918	23644	20819	12241	24770	16344	11439	6835	8032	7362	22228	19759	12558	32410	22643	7517	30886	8401	22045	12460	9341	20016	7827	23820	6492	13883	9133	22580	8806	23408	22451	8887
HyS0326	77094	14332	4348	25750	16291	18342	16302	21762	10418	19828	17291	15276	9513	10023	10596	12334	20469	17348	17310	19406	12163	36051	15088	22957	21247	31963	23548	16623	18191	32640	37772	13322	23424	13877	23454	15526	13175	21511	16703	29788	11487	20270	13010	12674	21509	9826	28498	17387	8602
HyS0327	77073	28575	1924	16964	16154	10609	13115	7766	20881	22570	26461	8554	12368	9049	19387	12716	20590	14487	26393	24167	27864	27603	21501	22940	9559	16106	10792	9793	26639	11369	16743	30446	15239	28699	17901	24266	16827	33869	14504	10517	14876	13039	26859	12688	25609	18698	9984	21241	7946
HyS0328	76569	24767	7107	43522	26289	20100	34104	28633	33732	33668	37128	31756	31745	32902	34021	22342	33677	19683	37010	32320	39058	24364	29797	38133	18492	21351	38415	18452	37652	40785	61564	43696	37917	24498	28715	17133	22721	24623	19811	19791	37340	32339	22446	24136	18303	30967	36973	18923	21748
HyS0329	76459	33280	4567	40991	17338	33306	39332	17511	41573	24461	24198	25934	31628	20839	36485	24925	37464	38165	32571	38599	25510	33441	20442	30782	33077	40675	23319	35570	37323	42667	59566	40767	30751	48222	20519	33054	34299	53563	37408	49002	20944	34870	37702	25911	26475	27105	34187	43322	14560
HyS0330	76304	9585	5077	28276	3762	25783	25295	18861	6753	23382	27584	22415	21198	4700	6184	8942	22928	27286	7062	6845	5734	7643	20400	7459	22775	8592	4885	4922	25359	30409	40428	8692	27520	9470	3786	22817	29845	10278	4297	27932	7674	6890	6746	32921	23838	22198	26737	7012	21491
HyS0331	76221	77086	9290	55944	53969	70356	36923	30700	55974	60043	68387	34647	58312	53464	36750	47499	61537	40800	48769	55386	62326	88382	47837	50561	64785	78822	63455	37804	60125	67979	98854	55442	49815	65852	40150	56876	70482	81751	60386	72355	64297	62877	59852	83966	65811	42656	38950	60946	31682
HyS0332	75945	93833	17381	112075	63380	89638	79045	84841	70201	80843	97072	80466	82589	91449	81839	96268	89978	91720	82491	95904	90714	109840	67362	96758	77468	94203	91990	73262	89977	103658	123245	84910	72729	114333	57332	81337	99220	125597	89976	82985	93202	73963	93700	110220	88392	72253	90050	83043	73924
HyS0333	75842	597	3154	826	12276	16003	14728	25957	14463	15453	747	27077	824	15479	17368	588	605	32331	488	14605	596	39591	13071	16197	30245	17675	623	537	31752	708	51215	35911	15480	857	12927	14757	35537	20508	16539	15902	17171	440	18954	754	30914	26723	16779	605	865
HyS0334	75707	28445	4497	25621	18135	26172	21621	18386	20305	24152	27492	22647	20439	20951	21792	30189	23747	27013	25750	20181	27201	27353	21513	23004	21309	25327	23660	24663	26194	25411	36301	29396	23037	34769	19218	24743	31250	29775	25860	23556	27208	24478	28095	32966	22441	23036	21809	27878	22505
HyS0335	75230	23485	1839	20831	6954	9138	17559	7215	16398	17501	19259	7735	8132	17373	8643	10318	8443	19143	18490	7965	19822	10554	7468	19478	8349	20874	18808	8270	9149	9927	29546	10070	9083	24712	15636	8303	22510	24892	18530	19484	9544	17621	22618	11562	8619	16535	8651	9166	16116
HyS0336	75069	21681	3467	37298	1379	15702	14911	1418	27747	1354	33195	1705	16088	15802	17140	2254	15573	1734	17466	14095	1475	18793	13862	32283	1439	34753	15783	14902	15901	2215	27273	1957	17205	42117	25092	28241	37180	41613	15728	17453	31911	27215	19577	2719	16680	13548	30803	30502	15072
HyS0337	74790	71265	5367	39615	44126	54258	8365	45954	31190	26485	7044	49715	53643	6458	58553	63289	25968	31481	9042	25062	37412	68649	47687	7147	53423	32889	54723	52087	28417	30526	57923	10061	54088	70853	46430	6325	32218	9183	30677	58937	31503	51257	66051	70706	33061	47402	8914	28265	8802
HyS0338	74751	30425	4750	26179	18048	24733	22720	18587	21764	20792	24606	20941	21354	21697	23023	27855	20966	25367	23797	20144	25063	28871	20172	23394	21415	26783	24102	22538	24752	26145	37203	26787	23511	31082	19856	22523	28668	32473	24428	24610	24700	21649	29444	29265	22642	21153	22694	25842	19627
HyS0339	74615	12282	1741	31628	11754	9734	25434	7187	25116	18171	10802	13710	17863	8155	18132	19306	25147	26558	20871	23918	9933	19371	7588	16640	18606	22311	9901	19105	19688	22235	33431	23701	9607	35232	7134	18962	23305	26137	19928	27977	16062	24220	11214	17247	15139	22268	15712	18847	8085
HyS0340	74477	33553	5403	32920	21659	28080	25850	21627	24553	24326	26955	23199	24123	24588	25757	30054	25123	27170	26764	24304	28648	33595	23584	27647	26300	31021	29086	25596	28173	31270	45292	30856	27946	34579	23503	25395	30782	35063	26723	28497	28137	25853	33787	32257	27433	24905	27098	29054	21391
HyS0341	74337	27565	1546	9264	7618	19662	17394	6205	20080	9284	21963	16288	18064	16722	17079	23279	17999	21488	21538	6845	8308	10026	17573	19516	9688	11397	19920	19860	21517	8624	35349	24772	8222	24548	6094	17772	24633	28053	21580	10604	19188	7224	25719	26986	7666	16043	7904	17620	15679
HyS0342	74206	12574	4032	24972	15542	7911	7898	15338	7758	19259	9790	7481	7910	7083	9226	8064	9345	8756	8048	17301	19714	24303	7873	9182	20209	22626	9554	9231	9811	21241	16675	12387	21537	12206	15170	18183	11238	11012	7942	21930	9346	19012	9311	11657	18442	7879	20454	7305	7491
HyS0343	73569	35245	9703	60074	37953	17002	37820	32362	47831	36706	53238	33751	45562	35589	37012	31438	48128	15896	53071	45697	41368	19543	32805	41993	15359	17806	53771	15119	40057	45550	67067	47083	41931	37346	40146	24050	18439	36462	27238	28190	52138	45439	32062	34525	26669	34332	40647	16441	12556
HyS0344	73504	25256	4132	22722	15090	19194	18346	15880	17720	17450	20209	17855	17803	19183	18325	21971	18723	19208	19530	19007	21140	23596	15316	20178	18215	21215	20987	18910	19088	21089	30958	21405	18775	25604	15781	17643	21769	25594	18576	20071	19943	17684	24412	26102	18943	16621	19568	20580	16779
HyS0345	73429	7047	861	13772	10705	12648	11945	5089	11591	18144	21735	5033	6236	4398	6000	7613	3545	6150	13975	10146	5892	18396	4967	20849	12240	13257	11969	18271	19688	16273	23687	16474	7844	16085	15271	11170	22535	9428	20254	8049	12441	17334	5491	13483	12391	16074	19504	9483	16930
HyS0346	73414	4185	2868	10482	2306	9286	13936	7413	2344	18083	9394	2892	12710	14172	13734	10803	14005	15172	20591	2757	3646	25806	12117	15777	3263	3282	3532	14451	15447	4265	34735	24157	9427	4022	6930	19688	3992	12125	14600	3418	14600	2541	10513	18824	14708	2632	20444	14190	7414
HyS0347	72438	2896	6210	36136	24050	3524	27075	23967	25892	29251	34437	52578	28242	31317	34549	67102	28786	60310	59199	27659	32529	71515	51179	30211	30696	2034	30064	3132	2231	32708	50383	33461	2397	75955	25576	2966	68537	2520	1961	31863	30502	52727	67695	38306	29319	1971	2511	60078	30023
HyS0348	72200	13416	3904	24825	14460	10889	19338	16155	9318	8841	20320	17842	17821	8689	9541	12033	9667	10099	20854	17821	10136	25324	16773	10677	18853	11344	11205	19128	20521	11745	17819	24035	21252	13518	8208	19446	11647	13484	21389	10807	10953	18936	11697	25046	19828	8894	20436	20023	8223
HyS0349	71940	20357	6638	33062	31140	18304	28496	27469	16331	27740	44739	16211	26782	26414	46674	43074	31622	17812	32097	30739	39876	25050	35253	18483	24928	19143	17111	17624	19133	34139	62112	18614	16894	20798	27704	28719	19887	40120	25229	26981	21426	29221	45219	37637	31686	25859	33537	18530	32622
HyS0350	71870	17720	3075	16014	11139	13273	14323	10844	12678	14125	13393	11384	14160	14331	15939	14332	13281	16551	15237	11743	15183	18047	13162	14297	12374	15241	13581	13433	13651	15830	25783	16589	13371	20325	11478	14328	16715	18898	15772	14383	15098	13175	16862	17832	15666	11731	14417	16576	13047
HyS0351	71747	25931	6142	21726	23419	29607	17047	14829	16143	8598	33265	7633	17333	17271	19397	24402	7962	31238	18632	16262	21523	36763	15069	18641	16973	9347	21019	19023	18328	22614	33817	9883	20072	11527	14754	18804	35099	27353	18463	8881	31815	27341	35580	27173	20179	7659	17736	8299	21363
HyS0352	71512	24042	6181	11697	22354	27	26671	39	26438	9340	10154	24308	8694	25616	26123	21548	16465	30499	10036	15720	30427	37138	26	18297	27881	34768	11186	17715	29158	12202	32	27	30276	13636	16400	27784	35153	14260	11348	30526	19116	27874	37420	32850	18193	27	46	52	7655
HyS0353	71278	86539	6648	40486	1621	67912	33586	29766	61072	34585	2170	62045	34493	34387	2167	2449	31735	71567	34607	32166	2250	84528	226	69938	32775	75354	68813	62499	67998	37664	558	76923	67899	90082	27730	30475	79500	47163	36270	36563	72044	30763	444	46138	33294	29185	35269	67758	33975
HyS0354	70943	15595	2502	15579	6551	12262	7966	6679	7098	8008	9001	7450	7751	11192	12155	14459	16063	12236	13710	7733	13253	15918	11546	18055	13069	13880	11909	7494	13672	19045	28721	16084	11943	16300	14279	12532	14260	17126	9013	12590	12853	12327	16103	10523	13194	11391	12036	17046	16073
HyS0355	70827	45336	7005	34091	15075	34087	31563	23120	42303	30439	23989	19063	33327	22819	25257	26715	18343	26405	41891	30066	34954	39959	18632	41240	12178	29195	29094	24253	31933	25640	71443	27340	25925	58218	25658	15208	47671	48415	35220	39879	37511	34928	38748	32717	28674	31195	30491	20513	34207
HyS0356	70760	13318	2446	16778	17904	15076	14067	8978	13405	24273	14480	20142	8754	9522	10692	11853	12377	8716	22008	14620	12518	27582	9944	29018	20558	16020	15818	25384	28569	26256	38142	27068	12516	17092	14248	11025	15194	11614	26046	9663	16694	12913	12236	27352	22709	23545	17159	14305	18818
HyS0357	70643	3003	352	1969	9286	12280	11342	1677	20172	12111	12460	1737	1866	12121	12678	14879	12001	23274	1385	11110	2267	15232	10590	1622	12267	25432	24142	12358	12627	14609	4084	15058	1947	30261	1215	11135	1659	17557	12818	13936	12740	20763	14077	29685	12837	20681	22717	13117	22439
HyS0358	70552	26683	1975	18005	19485	17634	9008	12292	19990	9445	10371	8845	13952	24844	18683	26740	15612	10638	21727	19227	30357	33087	13308	28464	15054	23848	28859	25848	16413	11164	28758	23834	10261	27838	22335	14966	13661	28057	21584	10312	21309	18774	32655	13314	15877	14096	9485	19997	8820
HyS0359	70273	11295	1794	12396	6993	18257	1272	1180	1163	10782	20325	8990	1412	18360	20948	10442	8010	11686	977	8437	9858	2114	15852	671	17529	11979	10980	16957	8257	9161	13978	766	8564	2303	6883	15939	11015	14372	10928	9358	1512	718	12119	14044	10204	7236	8960	18098	11127
HyS0360	70035	31415	3016	18640	17762	16198	15436	12076	22405	22239	25681	13428	14234	13788	22193	19476	22373	16863	25146	22767	25631	30711	20066	25064	14656	17277	16016	14652	24746	17052	25363	28853	17952	31348	18541	23315	19450	33042	16291	16295	16750	14648	28964	20541	23914	19683	15910	22316	13283
HyS0361	70007	13749	4333	26121	15845	10985	20350	8329	19920	9632	10850	10372	9728	17807	19899	12903	9925	21188	11008	10637	11442	26367	17210	23204	10424	21313	24171	10417	10334	12975	35030	12300	22549	26298	17566	18422	24498	13643	20837	11297	11281	18917	12645	27706	10090	18306	9800	9419	9517
HyS0362	69987	22903	2021	19175	10575	16622	21321	18751	16027	21947	9248	19469	13148	16169	14776	22857	17137	8882	12143	14263	19143	21427	11256	23440	15188	26577	17669	16871	18210	26366	26393	29494	17375	30699	16153	14219	13900	29751	15539	16559	18414	15787	27964	23223	24333	19800	17241	21186	13269
HyS0363	69696	441078	75830	442769	263767	330897	323683	347709	306714	335415	350222	318848	336276	379696	383402	400615	356916	385847	413644	303015	378201	434937	299588	381444	359513	405459	381979	364335	382663	435562	541665	416911	296932	440019	279122	294133	405293	439473	365823	380053	379159	319709	425587	481108	335208	301233	370111	339617	335197
HyS0364	69322	17602	567	3621	10626	14584	2557	2596	12348	12943	14425	2668	13234	12892	3159	2870	13156	2293	2620	12287	14496	17963	11149	2810	13295	15365	14152	2533	14001	15587	22311	3582	3102	4143	2402	12653	15852	17755	14312	14708	14167	12703	3377	18027	13983	2668	2684	13446	2911
HyS0365	69032	4872	786	14077	15341	3964	11582	15736	11184	10809	3960	3316	3533	11074	18700	14180	11796	3972	20814	18578	13352	15247	9714	13448	10930	22209	21536	18648	20886	13910	6676	23435	4087	26232	16667	3504	13255	26022	12222	4100	20888	18067	14751	5017	11937	10380	4140	11301	9606
HyS0366	68942	6526	941	37736	15275	32951	4070	14347	18146	17852	20315	15137	28967	29046	4578	21041	17988	5577	5353	27917	34022	23968	4733	4349	18023	36786	33898	16908	32829	5321	32307	20636	19258	23837	15932	30669	22808	25585	19840	35670	33799	18391	22641	23150	4275	4492	4962	5059	14958
HyS0367	68372	36982	5432	33792	23520	30251	29189	21794	24642	20849	26512	21248	25349	14837	27056	25986	24824	19246	26856	19641	19389	33299	14938	31786	23847	31049	29615	27663	34394	28972	51261	30613	29766	33771	23458	24331	25640	37557	32163	23372	26023	20909	22729	34645	33995	30845	31532	20805	23805
HyS0368	68063	32116	5459	29382	20942	27333	24660	21501	22422	23817	26175	21968	21751	22234	22925	29112	24227	27965	26301	22347	26109	35241	22461	26944	24658	31204	27762	24501	27022	31386	43363	27746	27023	32346	24152	24494	29232	34692	26384	29964	25705	25243	30756	28918	26417	22027	27560	28387	19096
HyS0369	67846	11854	3614	10602	13643	16206	14658	7649	8947	8608	16060	8104	15304	9874	16546	12645	10059	11620	9430	9655	11591	13622	9170	9697	10330	18321	16438	16472	17442	10844	28877	17895	18005	12749	14995	16288	13266	20824	17445	11734	16714	9199	13821	11415	15882	13946	17212	9991	14176
HyS0370	67368	13028	2235	36194	7925	10758	10578	26047	27575	9438	32765	27543	29684	10524	33459	13445	9567	11252	31868	9435	32599	37961	8461	32220	9558	34264	31093	28201	29874	11931	16644	11882	9679	39943	8380	27833	11819	40231	31662	31473	31784	27026	11910	40690	10135	25931	30273	10958	29639
HyS0371	67308	15861	2476	18122	23323	12708	14446	25379	13550	14688	13720	11187	12054	26578	32378	32670	26263	12784	31582	28039	29487	34135	13041	28954	14419	33523	30523	28368	31116	30444	20642	34885	12768	39940	24833	11611	17837	40701	29146	13248	32109	27727	32030	16590	14894	13045	12918	14969	27553
HyS0372	67298	9718	1774	18027	10370	9069	7132	3432	4704	12805	14886	3792	4474	7029	3314	5324	17979	7590	3692	16589	5091	19546	15324	14770	17084	5034	9056	3416	18904	9633	30879	21865	19551	17906	14709	4429	20487	7488	15407	15652	14651	13079	21696	5372	18186	12334	13011	8598	13965
HyS0373	67106	6909	3069	13834	11370	9099	10743	10778	7698	8458	19025	6611	13624	11964	24228	15300	13738	3878	11486	13994	10677	11181	11687	9321	8751	9019	5285	8564	9268	12395	21369	6859	8740	11252	13312	12717	9797	18413	8605	9173	13263	11827	15808	14724	13668	9707	17743	11137	14598
HyS0374	66917	6662	3053	18162	3392	15854	13539	11231	5241	12843	15628	11751	13241	5800	4463	6559	14273	13507	4894	5705	5135	6128	11790	6333	12485	5636	5388	5405	14483	18022	24221	5856	15314	7772	4358	13701	16981	6580	4829	15103	6080	4664	6485	18400	15326	12875	15258	6213	12016
HyS0375	66835	23683	1676	10228	6513	18275	16546	6490	17143	7904	18357	15564	16030	16084	16629	22215	8368	17427	18214	7874	19226	10398	14660	9166	8299	9177	9187	17183	17581	9246	13965	21435	9126	24097	6775	16452	21021	23713	17713	8998	18681	8048	21857	23492	8393	15522	8632	16849	15557
HyS0376	66794	33797	3081	31334	11869	13763	25777	12013	24061	24292	27152	12152	13338	25472	14617	16070	12576	26864	26038	13462	26730	17926	11156	27867	14566	30376	28586	12986	13685	16392	43626	15221	14951	34599	22819	12711	30931	36166	25433	28758	14549	23789	33284	17361	14544	22940	14378	14297	22543
HyS0377	66603	34056	5125	18985	10796	16273	15574	20341	15015	6778	6600	23013	23249	22328	23497	31112	22940	25178	15555	15572	26539	18767	21486	6753	13541	19192	17792	7139	5732	16621	25009	16308	27067	21848	4301	16779	7666	34237	6287	26225	16774	5677	31050	21980	14940	6859	6376	14100	6253
HyS0378	66490	28592	4610	27035	33040	3856	20610	18802	21013	3190	2867	19290	20080	20421	2864	26166	21755	23996	22256	38141	45207	4068	19017	43702	40427	26478	23453	39581	23805	4111	38669	4265	3044	29805	19695	2806	3861	56021	22751	3602	2882	21451	27119	28473	22900	36942	23464	23805	2400
HyS0379	66181	24017	3740	8724	13307	7481	16417	4694	16876	6401	7754	16072	6994	15702	15376	22752	16977	18537	6831	16134	18910	22126	5821	18683	16339	19134	6470	16542	17667	7675	12646	7232	18969	8272	14024	17373	19875	8296	6368	19035	18214	16778	21413	22467	17756	6271	7547	6730	5641
HyS0380	66178	25523	3602	19557	13769	19619	18595	13228	18384	15628	19960	17028	17837	18770	18969	23573	16021	20712	19272	15180	21313	20741	16352	17558	16058	19375	17821	18196	19744	19344	28285	22640	17757	26367	14514	18495	24419	26288	19608	17502	21013	16133	24562	24565	16963	17753	16740	20963	16332
HyS0381	65586	14714	2321	21153	9373	11265	16639	9793	15590	16521	12916	10758	16503	11129	18256	13987	16358	18261	18151	16341	12174	14664	9502	12467	16442	18519	11295	16060	17406	18619	28098	19518	11374	23169	9554	15442	19567	23123	17437	18321	12882	16111	13496	15172	11737	14956	12080	17293	12335
HyS0382	65560	15463	2802	14677	13722	19997	15147	15452	18847	7659	18075	13913	10153	18518	7230	12434	11218	16230	17685	10496	13115	22497	9735	13738	12923	18843	11720	12917	18971	22799	24121	19626	12695	20436	6385	18416	21256	17667	19436	14026	9057	15575	16634	16190	8448	16253	19520	16104	13314
HyS0383	65354	4251	3114	17001	12227	4875	12756	11294	11566	14616	18650	24910	13133	16961	19317	31723	13712	27828	25571	14539	16610	31483	24213	13476	16272	2962	14508	4579	2999	16185	24984	14652	3677	33368	12238	4083	32432	3603	2837	16454	13881	22638	30379	19388	13857	2508	3602	28577	14895
HyS0384	65350	22232	6176	5009	3336	31321	4349	14955	27497	29779	19480	3987	16874	17056	18504	20732	3900	18702	18361	15941	19108	5660	15051	18283	4085	19992	4472	16519	17865	19465	51083	5267	17215	41515	24921	4021	36041	23403	17995	18062	18692	15991	20957	22726	16982	15094	17681	17841	17659
HyS0385	65075	527305	101173	586648	328799	535353	480864	414194	392248	397624	435226	450472	457835	447121	392074	597688	407843	531728	420580	416569	467639	529104	366154	431890	480761	591403	531260	455840	457878	600187	857470	511005	529331	529061	382528	408352	575892	562312	519234	556029	571974	417635	501039	576827	406463	472841	526987	419090	413230
HyS0386	65047	5838	907	20477	19316	18683	24423	20540	15365	22414	17319	11599	14193	12313	23890	15891	4189	25931	17023	4216	5258	21643	4770	26726	16467	18147	4792	4652	26934	19208	44139	20868	27733	33863	21071	24165	19419	5088	16834	17710	17539	15344	5259	5184	12882	14758	5285	13955	19876
HyS0387	64857	414	2348	392	9256	11939	390	10030	288	422	403	10642	11966	11602	13010	13865	11139	474	279	11246	366	14728	283	361	11568	408	405	11056	11969	13262	588	13821	11788	521	10029	303	369	498	370	381	12729	369	422	15602	11932	328	12268	11796	544
HyS0388	64522	15623	629	3361	9780	13628	1947	2046	11330	12902	14859	2060	12806	12613	1888	2165	12738	1764	2033	11987	12899	15427	10596	3315	12032	13718	13375	1106	12818	14587	20052	2079	2537	3764	1667	11772	14990	17625	13055	13361	12776	11106	2441	16687	13110	2255	2336	13362	1648
HyS0389	64409	21444	3494	17888	12490	17033	2272	2201	14671	2488	15985	13444	2407	2616	14854	19271	14739	17639	16698	2700	17659	19068	2330	2891	14986	2988	17289	15840	16498	18365	27129	2959	17379	21655	13974	15098	19773	21284	2520	17861	16520	15831	3295	20081	2792	14176	16172	16481	12639
HyS0390	64280	24571	4118	21651	15014	19092	17436	14597	16916	17409	18517	15396	15873	17002	17307	22324	17442	19477	18293	16581	19813	23506	15252	19564	17789	21371	20035	17716	18914	21142	31299	21571	19735	25175	15999	17565	22754	25085	18422	19607	19410	17642	23340	23115	18650	16531	18437	19770	14898
HyS0391	64276	63097	10759	69044	42970	53860	60467	39751	48822	54616	53299	52139	59684	54194	66890	60232	64296	72939	68530	46861	71147	65042	45772	66644	57473	76433	49695	64842	66660	54520	106273	71320	53972	90842	42265	65498	76886	71796	66425	51860	60332	57896	61929	81807	57874	58065	56932	74274	48030
HyS0392	64068	21883	4603	17106	18318	23151	13318	11778	12617	8018	24791	7242	13717	13463	15169	20414	7528	24494	14885	13095	18256	28858	12022	14836	13459	9070	17279	16277	14148	19007	28066	9376	16948	10569	11396	15678	27014	22764	15027	8272	24711	21007	26368	22360	16905	7047	13919	8075	17300
HyS0393	64025	7624	3501	20645	12935	8682	8431	16776	5312	16520	6643	8305	6112	8648	6889	10250	5533	6243	9107	18262	21483	24876	5079	9327	16657	19424	6165	5549	6196	21739	9972	6976	16981	7951	16325	18675	7036	11757	6317	17844	6271	15317	10058	8008	20098	7282	20279	8583	9732
HyS0394	63856	14266	5003	15936	19577	700	23134	602	22908	13044	14129	21092	12352	22601	23036	12634	10173	26267	13878	9674	25985	30648	573	11531	23544	28842	14730	10844	25480	16051	1026	778	25797	18886	9739	22904	30006	18710	14262	26257	11531	23036	30888	29579	11235	626	709	683	10973
HyS0395	63714	9495	2879	17208	10677	14411	13658	5717	13585	6059	15237	13017	12718	6465	13054	8271	5843	14378	7380	13298	7870	18674	11994	15891	6395	7922	15141	6291	6201	8323	23491	8523	15612	9292	5710	13030	7768	18215	14894	15199	7537	6592	17458	8710	6822	5455	14845	14026	12182
HyS0396	63577	24309	3708	14443	9036	19604	8855	7442	11477	8704	12433	10275	8282	8787	8522	23024	11313	9778	19326	8255	20263	12155	7939	10374	11746	10444	10067	18000	12735	13917	31580	11244	20107	24285	10042	11313	21254	15517	9594	19726	12525	16794	12266	23492	9208	10504	18545	11971	10071
HyS0397	63547	8663	3038	11969	1454	11084	13899	8146	5626	13759	15373	13108	8906	1785	5910	8222	10209	15437	6686	5856	2053	1774	8120	6481	9882	6927	1855	1854	10617	16565	17239	6969	15858	8968	1241	10121	17720	7614	1935	15454	6225	5180	2267	19181	10534	12392	14793	6128	12807
HyS0398	63230	29062	4628	29129	25709	28028	24372	20683	25411	32780	44299	37243	24311	36096	39252	50785	21686	44790	27407	29483	34561	42637	34299	17095	26861	26852	36341	25725	10508	25975	37493	17609	22670	46807	18976	18352	48852	29960	24616	35168	26485	23804	38783	42052	20771	10937	22432	38032	20072
HyS0399	63218	23996	1908	11347	13018	19441	17289	7627	17732	16861	11105	15170	8722	16545	9270	11564	8835	9232	18817	16232	19034	13047	8123	18194	16566	20297	19658	17097	9968	11772	16469	11865	11198	23531	8289	17193	12251	23219	18661	11398	10343	16836	12562	12907	9991	14838	10045	18162	8478
HyS0400	63127	7038	2386	8419	4559	2457	19431	2179	8822	11959	18457	5501	5654	16564	6861	2794	11683	16396	20465	11254	11173	7095	4950	17924	5562	17008	2514	5195	12439	13724	17222	23321	2614	3333	4582	15615	14570	22540	16145	5711	16451	4723	7002	3223	7184	2381	20786	12457	20675
HyS0401	63075	33954	1950	11288	7361	28750	27139	9279	24257	9130	29173	25313	26081	27983	28766	33577	25298	27880	29840	10110	11822	14147	23806	30501	9133	10635	27139	24962	27499	12307	44514	31347	9234	35260	9209	10263	31168	38593	27930	9678	28429	8585	33877	34803	11264	24949	11671	29015	28532
HyS0402	63015	23946	4357	24102	16826	20009	18308	17845	16842	19554	19999	16932	16420	16830	17516	21075	19484	20957	19151	18993	19585	27803	16287	21965	20112	25926	22261	18487	20212	25603	34645	20971	22365	24117	19073	18456	21953	26457	20184	23718	18844	19986	22700	22602	21106	16256	22001	20341	14727
HyS0403	62799	35070	108	745	10571	28134	26561	663	24606	27080	15717	12447	768	26671	786	693	635	702	15566	12553	29934	18162	489	14087	13047	14993	14635	13791	726	16110	1014	823	14814	36756	515	25367	17615	18367	28849	15250	15497	25122	17197	18168	595	11809	739	28290	657
HyS0404	62654	30349	3010	18379	12956	16300	15299	19851	14742	22925	16535	13350	13792	22042	15543	26888	22139	16865	24622	13574	25943	19925	13652	16880	22912	27598	15761	22621	24692	27073	26343	27694	16737	32334	20473	15235	29792	20701	16436	15920	25528	23384	19978	29604	23509	21799	15100	16618	14039
HyS0405	62442	287	2128	294	8135	10283	205	9025	168	221	226	9559	9882	9916	11335	12433	9805	260	215	9777	190	12855	131	249	10072	246	247	9152	10567	11417	306	12264	10202	375	8601	168	255	403	288	176	11060	169	232	13750	10541	184	10509	10667	259
HyS0406	62440	20695	4564	26975	9033	14026	11795	10881	10048	12114	12800	12905	12630	13974	14448	18135	24062	14005	23022	11243	17292	17637	18589	25653	21322	16242	14115	12519	22669	27690	42807	26632	15865	18924	20621	20352	17363	20888	12315	16166	14925	19068	25249	15775	23330	19155	13798	25990	23695
HyS0407	62009	8410	2282	18437	10925	22883	12096	17187	6069	14664	22546	5615	13541	11766	6651	7698	5992	6709	15963	11597	7426	16017	17766	6942	11485	6887	22633	6240	13108	7666	35711	18809	7238	20899	5031	11938	7916	19785	5890	22559	15584	5237	8018	7926	12207	13238	12535	20171	13225
HyS0408	61708	19683	4282	6958	11903	22752	11030	16852	20189	19097	20969	5256	5515	19363	5763	18071	11180	12218	11868	20254	12222	20137	12062	13406	5238	14085	23139	11545	12063	17682	9255	6692	22406	16825	13202	11080	14159	29141	6242	16426	23211	5180	18745	14917	21412	10262	22022	12219	17442
HyS0409	61556	11210	1712	20554	5509	7415	15855	7211	7098	6843	7584	14744	15081	6375	15905	8718	14958	15426	15695	7243	16696	11033	7438	16300	16593	17429	9158	14920	15800	10194	29134	19743	7713	20643	7483	14622	18202	9319	17539	9552	7461	15635	10670	19073	7291	13583	7719	15299	5906
HyS0410	61211	20001	2924	10326	11175	16411	8109	12726	15366	14027	15988	7443	7379	13764	7726	18766	7679	8213	8428	14253	8718	18750	12260	9089	7526	9378	16630	8569	8458	16879	13984	9705	16323	11566	11498	7439	9617	20750	7979	15452	15511	7040	17799	10857	15549	7537	15674	8142	13529
HyS0411	60674	12843	3667	11833	13232	18923	16977	13975	9238	15958	10113	8303	8875	16116	16519	11897	9143	17567	19164	16427	10074	22520	14103	10029	8924	10409	10330	16868	18060	10651	29738	20816	9900	23625	7761	16922	11459	12564	18233	10069	18425	8656	21782	12406	17487	8104	17974	17112	8222
HyS0412	60334	50863	8344	28788	7751	45746	24899	8407	22072	23744	38893	34912	36447	21354	11464	28287	23620	42803	12425	9548	27305	39003	29486	23316	26704	16454	12747	16237	11011	26414	75826	14496	38618	14608	10766	39768	28300	10788	30595	42316	13821	12400	33760	45419	28455	25742	43897	32478	19947
HyS0413	60259	36258	22	89	10621	28581	27923	98	25447	27746	16438	12281	132	27207	166	123	106	130	15610	12858	30071	19126	73	14339	13111	15097	15458	14011	99	16698	158	112	15295	38366	76	25790	17604	18647	29647	15592	16230	25952	18120	17592	94	11712	148	29088	113
HyS0414	60161	14789	4289	26267	15850	19825	20870	9191	19687	10091	24998	19689	21360	10891	23564	12527	10958	21787	11503	20667	11880	28114	17212	23043	11299	11100	22978	9174	12519	11184	32063	13508	22594	13561	8154	19860	14206	28756	24142	23217	13774	8682	25662	15588	12187	9582	22285	22346	22251
HyS0415	60135	17043	4087	24685	12479	16791	21689	14863	14798	12682	18096	17981	13370	13998	18838	24931	14308	25110	22625	11319	17188	21688	17272	19663	15967	19033	14574	20158	20399	19251	26189	23132	22985	28097	16502	14891	22353	20612	16169	14617	14551	14948	26652	19479	14252	17047	20485	21929	18276
HyS0416	60037	21424	3692	19761	13215	22612	15278	14916	14946	17676	20564	18907	17352	14963	17776	26549	20517	19914	19438	16600	20541	22826	18116	17475	17591	17110	17150	20046	21782	19979	26750	25862	19713	25132	12783	20070	22010	21165	19124	17051	21996	17387	19908	28033	18455	16047	18912	20077	16625
HyS0417	59788	7576	1103	7121	8445	12038	14047	11560	11033	8159	12038	7880	10289	12985	8266	10940	5360	14953	11606	7789	9495	14450	4615	12113	11042	12386	5784	5614	15030	12996	14876	13510	15591	19762	7414	10652	13570	7489	11740	6121	5806	10416	6958	7384	8746	9650	14838	13972	12323
HyS0418	59734	15549	2469	16494	11007	12782	12549	12630	10648	12083	15988	13115	15078	14097	17251	13128	11677	12677	14126	12583	13592	16049	10891	13164	12919	13298	11710	11754	13307	14850	20251	15000	11512	15100	10048	12377	15400	16055	12740	13191	15175	11143	14150	17283	11691	10577	13056	12477	16253
HyS0419	59684	22684	926	18644	4048	29464	5034	23151	4729	15393	17293	4570	14866	4887	5077	20443	16126	5653	16559	15586	5327	6263	24000	18234	4893	6239	17742	17064	5296	19346	48208	32070	5586	22189	15486	4842	6359	22519	16956	5490	18655	5038	6462	6446	17643	25537	28269	30611	13656
HyS0420	59683	10785	2208	14722	8142	9607	10524	12835	9212	11086	11529	11051	13059	12895	17497	13152	11726	13983	11821	11130	11275	13732	10828	11989	10314	12938	11578	11150	12865	13181	18342	14684	9187	16346	9193	7659	11834	14750	11320	12716	12920	9542	14535	14155	11119	8852	13538	10047	17265
HyS0421	59576	11756	1934	15086	16899	12518	22993	20021	18534	23053	23342	8875	20464	12114	13185	11314	11547	12710	9597	11203	12588	14986	9966	10230	11783	13578	12830	9219	9002	10862	39677	24434	20890	29598	7641	10772	24996	12861	9608	25132	25288	8445	28466	29178	8985	18457	12279	24628	9609
HyS0422	59554	25185	5223	31362	19416	17938	28023	21334	25170	27607	25707	25913	23157	27347	27956	19266	29435	14888	28999	24592	32218	21507	24666	30684	18085	21468	28760	18398	28362	33807	43933	31912	30378	25190	22717	12937	19005	18645	15838	15792	29279	25950	18427	19200	15730	26917	29415	18101	9782
HyS0423	59544	31592	2951	20598	22022	28417	26724	21508	22826	24689	30294	22102	24961	23979	30364	29966	13476	29566	14783	22516	26648	32510	11421	14858	12865	27221	25991	23518	17534	15173	28847	19100	27600	38072	11332	12299	29779	33558	29797	28676	29508	12120	16416	33504	14273	12174	28271	12791	16290
HyS0424	59543	11229	3419	12667	1440	11211	16558	8641	8166	15673	17653	15137	9513	1733	7556	10567	9939	17487	8740	7772	1933	2460	8712	9059	10357	9473	1996	1736	11207	19960	17862	9826	18111	11022	1511	10083	20317	10945	1836	18546	8880	7803	2393	22510	10713	14783	17064	8082	14557
HyS0425	59473	10542	3179	18204	10883	16088	14265	6009	14601	6834	15597	13181	13291	7013	13750	9520	7612	15325	7781	14340	8199	19342	12719	15794	7220	9099	16686	7452	7979	9106	25351	9046	15855	10587	6518	14671	9112	20647	15631	16570	7882	6930	19026	9891	7918	6575	15627	15159	12217
HyS0426	59131	15697	1040	4957	3506	12319	4500	2793	4202	2404	4477	4774	4245	3148	3157	14200	4073	11797	3689	3847	2942	16041	2397	4914	12268	12768	4906	9862	2895	5320	5066	5266	3505	15887	2878	9956	13514	14157	11620	13884	5054	4207	15558	15907	10698	2235	2832	10796	9249
HyS0427	59093	69769	11485	63568	23212	55871	47073	45652	50349	27861	24488	43498	52239	52174	52448	62721	51517	57829	23272	44163	52665	35211	47012	23971	27270	64202	51302	26860	23827	31922	38063	26017	55979	31102	24879	51502	27770	73424	28692	24322	53202	21706	61229	61829	23548	20592	22927	52921	21236
HyS0428	59025	22294	3482	21849	7278	16993	16241	8489	16195	15421	17473	15007	16554	8399	10715	12636	17140	16343	9285	8788	11078	11644	15524	11124	17677	10405	10869	10506	11108	19478	27074	11758	18835	11777	9050	15508	20808	13975	8672	18946	11100	9167	11477	22340	17666	14497	16582	10220	14837
HyS0429	58964	23028	6240	37610	24001	13430	24484	21157	29294	23442	32282	22167	27944	23598	24401	22056	29175	12539	32422	28801	28346	16203	21263	27529	12292	14325	33453	12446	26811	29313	43745	30398	27085	9233	25023	16517	14876	23831	17244	18549	32604	27131	21207	22359	18047	22383	25924	12239	20028
HyS0430	58690	24627	2529	18116	5765	12745	7122	11907	14359	16632	13089	16479	12865	17052	11547	23227	18173	14756	15872	13904	20489	18642	6379	16197	17825	8939	8348	7627	11750	22154	20320	8703	12743	20045	10435	11249	22289	10672	7963	15286	12938	13563	17861	19152	8023	10567	12252	18500	6606
HyS0431	58333	4998	2569	13408	3017	4021	19411	3360	10163	12678	22125	3746	3959	19341	4392	4519	12108	13737	21207	11592	11917	4864	3215	21335	3557	14487	3846	3767	12927	14696	18694	22813	3729	5351	3088	19196	15222	27471	13368	4120	13821	3295	4649	4971	11151	3210	20536	13020	20394
HyS0432	58299	31166	2421	14634	19332	12442	23097	413	10913	12214	26988	22214	12282	12050	26731	14593	11891	25316	12768	22440	13578	15446	10233	13230	23675	13539	468	11057	24885	519	19933	582	24352	538	10073	22208	28245	563	463	12927	13462	21897	14460	16535	24282	10755	484	481	25275
HyS0433	58078	9126	1516	8477	6285	7850	7917	6692	7177	6993	9483	7747	7489	8379	7681	8184	6429	8560	8326	7138	8176	10716	5694	7197	6544	9030	7403	6784	8237	8972	13491	9254	7010	10492	5804	7802	9189	9904	8230	7724	7544	7703	8824	9151	7228	7005	8781	8592	8215
HyS0434	58027	16985	2134	12599	8481	14108	13073	9253	12248	9951	13820	11741	11624	11944	12336	15478	9911	14606	13651	9480	14176	14002	11635	11077	10169	12759	11439	12999	14117	13162	18278	15381	11073	17662	9864	13037	15662	18583	13941	11923	14007	10159	16268	16333	10764	11622	11348	14674	10517
HyS0435	57948	20020	3028	9178	10083	8378	13969	6961	13787	6620	7388	12300	6201	12308	13059	18171	13572	14688	8432	13361	14570	16978	6806	16103	12958	16480	8653	14803	15111	9077	13671	10470	15467	10827	12159	13636	16977	10873	7916	14864	14815	13130	17803	18020	14422	7368	8942	8636	6926
HyS0436	57756	19511	3704	10100	10922	8879	14104	10282	18589	8032	16071	13329	7751	17479	13834	18139	18645	14865	8805	13807	20669	24190	7134	20433	13980	22007	13982	8273	15183	14762	14569	15617	20058	17637	15717	14084	17327	17630	13439	20412	19941	13499	23461	25551	14491	7535	13192	12805	12582
HyS0437	57703	17124	3707	12778	8019	13941	4984	4058	9892	4530	11002	9380	4584	9717	4747	15607	9974	4978	13434	9743	14069	6785	4207	11263	10305	5839	5514	12687	10994	11942	21951	6105	13777	17198	8514	9791	15149	13716	5035	13937	11176	11741	6278	16981	5022	9126	13170	10296	8837
HyS0438	57665	14485	1784	24263	18506	10549	19866	20935	18065	20427	8903	10282	11000	17144	24575	21698	18352	14504	28563	22984	20833	26339	14248	21120	17268	28192	29009	22878	25002	20082	23442	33905	11327	38988	19954	9276	24017	32657	19363	12084	24866	24704	22477	16120	17904	15416	10736	19450	14173
HyS0439	57620	13303	3392	11406	12177	11087	16342	13946	9232	15129	17260	8145	8441	14971	8968	20803	15810	10249	17693	15463	17229	13025	13669	10050	8955	10993	18055	10130	10248	20008	15649	11183	17444	13453	13967	9276	11636	22886	9990	10368	10047	15028	20341	22118	16637	13934	17323	9947	14645
HyS0440	57618	27456	6607	42626	25206	32765	43497	34868	33258	39764	35891	38995	31006	41674	41591	24426	32918	29751	37210	32890	49883	36132	36531	48372	26240	33143	38554	27391	46485	50869	79004	52824	45532	30865	28847	17729	35275	28243	21452	22899	38747	33007	25456	24156	18857	38996	44815	29240	22291
HyS0441	57222	3222	3255	18389	4602	12938	2358	19598	14643	11338	4982	4395	13608	14631	3280	15883	14693	2886	12330	2370	16445	19298	10296	15818	4272	19209	24618	12226	4604	26714	25010	26603	6125	31765	14097	4198	4990	30435	25455	16211	16193	5537	15516	19607	4263	11982	27094	26423	6584
HyS0442	56961	27159	3820	24964	15280	20250	19800	15495	19969	18208	20695	17038	18771	18695	19342	23978	19085	21657	21941	17884	21239	24782	17032	21682	18170	20945	20872	18442	19890	23491	35363	24024	20589	27484	16000	19023	24347	26992	21224	21786	21021	19166	24503	25770	20753	16359	19727	20572	17400
HyS0443	56946	9466	1580	8759	12653	16173	13274	11482	14830	4813	17771	12658	7451	13770	5543	5754	6860	14430	16744	5231	5916	20414	6222	8034	7101	18120	7785	7041	15017	18351	23837	16593	5296	18921	4102	14908	19352	10155	16763	8117	7986	13158	8834	9608	5609	14290	14687	14360	14127
HyS0444	56760	171	1765	157	7211	9277	101	7795	120	134	107	8463	8786	9088	10048	10720	8592	117	111	8485	113	11254	77	137	8900	186	157	8376	9337	10053	209	10579	9135	236	7624	98	152	223	203	151	9895	107	147	12028	9093	111	9432	9159	158
HyS0445	56475	14021	3247	7540	13429	1123	15345	902	14991	5896	6738	14128	5809	14900	15984	12145	10139	17414	6560	9758	17234	20550	816	11080	15638	19208	6948	10330	16700	7952	1701	1137	17315	9115	9255	15528	19975	8886	6799	17528	11462	15697	21074	20299	10802	865	1094	1035	5243
HyS0446	56399	15862	756	7942	2870	4015	11067	7666	6273	3632	4169	10783	5709	8439	11262	11573	3854	12183	12327	3684	6731	8143	8830	10107	6175	7437	4328	10729	3697	10999	10826	14639	4212	15984	9941	3532	4596	12639	7672	6947	6901	5798	14917	8696	9352	8042	12099	9239	10135
HyS0447	56384	21025	2805	6132	9351	15897	4841	11712	12820	7709	13129	4674	7092	14335	7828	15492	5153	5453	8078	11641	9632	19066	12573	13293	7652	9068	14095	5615	9085	17330	13562	7058	16236	7501	12165	7254	8289	11469	7650	13181	14312	4908	17110	9870	12791	3905	13222	8296	11507
HyS0448	56340	15919	4179	23524	14692	21665	8944	10612	17261	18742	23318	11212	17311	12409	10978	17913	20389	13274	13182	15919	21389	23849	9131	12647	22072	21185	19096	11683	23072	14831	28940	11530	21465	14842	9642	18914	24334	29557	21474	21145	20351	16130	12802	23138	9732	10440	9549	13369	10728
HyS0449	56125	47694	464	2976	15988	36386	35346	2137	33359	36832	21764	17490	2194	35796	2283	3399	2220	2598	21610	18147	39820	25111	1977	20822	19276	21746	19614	19346	2722	22079	4566	3032	20039	50045	2175	33755	23476	26231	38476	20428	21131	34365	23175	26270	2933	17286	2677	37064	2222
HyS0450	56068	4144	177	14238	9140	956	11436	8220	859	1072	10661	10780	3196	9270	3419	11601	11167	10248	3268	8843	10398	14939	8328	10063	11644	3699	12146	3128	9809	10773	1799	13706	9779	1479	730	11135	1234	4479	10218	3582	10068	3037	11256	4305	9771	2808	3354	9863	10147
HyS0451	56056	13992	2526	13313	10186	17277	10310	11389	10516	12905	14379	14769	12580	10083	13326	20174	15784	14128	14293	12532	14167	17152	13431	11692	12580	11948	11548	15340	16605	15162	18091	19606	14107	18772	8583	15686	16230	14727	14057	11702	17176	12130	13354	22379	13390	11402	13831	15661	12774
HyS0452	55955	12194	5493	29684	9621	7872	9443	9791	9841	11823	10975	10862	11156	9845	10495	11997	24305	11482	28756	9537	10411	9944	23386	24107	27572	9202	8688	9732	26193	28708	41281	32586	9158	10789	18720	23715	8064	10190	10894	10799	7942	24666	33080	17045	28110	22352	8625	23135	22694
HyS0453	55918	18090	2975	16211	10684	13786	13466	11358	13264	12373	14492	11799	12844	12760	13322	15741	13059	14310	13204	12218	15115	17940	12349	14823	12674	15927	14664	13142	14936	16348	23858	15863	13899	17459	12590	12394	15858	19183	13597	15149	15188	13886	17325	16679	14212	12797	13692	15311	10455
HyS0454	55793	12592	1981	11927	946	1239	1934	1779	1122	10398	1298	1952	9797	1947	11647	12441	9389	2107	1229	9741	11315	1574	8433	10400	9482	1418	9833	8788	2111	1336	3445	2406	10924	2738	8925	1171	1379	13072	1346	10355	10512	1898	11523	12993	10540	1030	2118	2037	2080
HyS0455	55733	11380	1773	13114	15626	8808	10269	15896	10434	7338	8722	7550	7379	16282	19046	22064	17375	8847	20993	18869	19435	22880	9146	18612	10409	23637	22347	19578	21286	9929	14339	23857	9177	27223	17398	7834	12127	24284	18524	9220	21790	19165	22839	10462	10918	9379	8594	11222	13859
HyS0456	55716	42195	3473	20295	266	33508	16563	14535	30383	16636	361	30385	16810	16755	521	469	15677	34864	17796	15637	531	41566	280	35296	16400	37076	34475	30861	34309	18972	481	38885	34182	44816	13760	15390	39307	22245	17442	17763	35219	15456	360	22514	16585	14534	17423	33658	16828
HyS0457	55671	31602	8100	16423	14192	38234	18014	23781	37171	33606	29355	15773	27259	24602	25676	32563	11610	29153	25111	29640	31587	23345	22930	33113	7963	22566	15194	19679	28119	29604	69812	15047	30500	51978	30052	10996	44203	33295	29675	30347	29565	22531	32152	25112	23395	21020	27589	26168	29407
HyS0458	55528	1252	1889	1474	7110	8988	1248	7632	1005	991	1487	8230	8946	8414	9854	10385	8402	1141	901	8225	1128	11535	881	1508	8507	1564	1338	8228	9258	9780	2328	10546	9257	1710	7518	1125	1444	1727	1187	1224	9532	1061	1194	11589	8956	1222	9459	8742	1413
HyS0459	55526	20622	4455	6724	3996	16332	5340	4357	11826	5122	12737	10139	4895	10971	5038	19308	5418	12479	15811	11164	17021	7069	4608	13134	11975	6277	6004	14642	12858	13630	26459	6770	16202	20498	10141	11586	17834	16148	5769	16432	12986	14091	6805	18992	5375	10696	15910	12158	9758
HyS0460	55467	31214	2700	15270	132	25057	11821	10690	22609	12129	164	22393	11824	12218	209	187	11731	26269	12922	11596	170	31026	125	26344	12390	27360	25534	22582	25053	13985	258	28876	24936	32688	10254	11442	28802	16826	13139	13177	26264	11358	177	16354	12658	10777	12412	25134	12064
HyS0461	55346	17467	2867	17024	9934	12696	14039	11987	14269	11501	14808	11786	13535	12748	12435	14388	12627	12823	12495	12156	14670	18609	12466	15645	11712	14043	14885	12314	15123	16730	24797	17134	12985	16205	13042	11328	14436	19615	12348	15523	16040	14516	16705	16444	13925	13502	13714	14826	10416
HyS0462	55197	4791	3300	4555	12918	11536	10587	3101	3550	3443	11526	3196	15288	8945	15501	12136	9448	9784	3889	9537	10531	12770	8379	4038	9388	11703	11977	16073	17606	4107	29347	13187	18030	5176	14180	15879	11509	14416	17731	10433	11712	3425	12206	4751	10774	9528	17401	3620	13734
HyS0463	55053	20422	3312	500	9596	16021	410	13929	430	4677	13677	11078	4731	16227	5406	14139	417	465	525	367	17417	15008	13845	12923	4455	5251	16567	4171	4996	5481	7624	5544	16456	666	13317	4449	5639	6366	4880	471	12950	445	18903	21678	11959	375	12121	4724	17018
HyS0464	54883	19926	8205	31866	20093	31069	13940	22312	22801	4981	33289	20927	38026	37151	48630	28156	38017	1831	21302	33231	5747	39946	18203	26836	22013	28014	10762	29645	31485	27892	31562	24900	34061	33042	39160	27664	28488	37535	12086	17761	49744	26890	23574	32461	39005	12724	50538	45439	17097
HyS0465	54844	11539	5565	31835	8357	10296	8519	8746	8718	8782	10631	7893	9620	9568	9853	11075	23731	10073	26716	8632	10213	13343	22340	27328	24887	10074	10393	9370	25710	29497	44002	29895	9341	12613	21326	23305	11190	13225	10923	8958	11177	24673	31336	13495	26306	21520	10425	26314	25826
HyS0466	54839	20516	1867	8722	5185	8109	8863	12169	7011	12485	7136	7280	5519	11945	7587	18357	12167	9799	15277	5905	13604	9399	7013	10589	12091	15230	9201	14194	13735	17695	11830	17100	7823	20220	12407	7088	16555	9971	7811	7341	12701	11870	11907	17342	13613	12752	10030	9252	7802
HyS0467	54721	13548	250	1910	1036	10705	9685	1059	9574	1359	10467	8870	9337	9150	9261	12634	1261	10181	10769	1246	10659	1639	8001	1525	1254	1589	1584	9628	10018	1537	2512	11884	1444	13661	1013	9320	11926	13342	10218	1413	10395	1355	11834	13309	1332	8541	1356	9326	8690
HyS0468	54639	19017	3254	17793	11887	11921	14529	12095	13530	11666	12780	10202	13163	14135	14450	14257	10916	12734	12217	13130	13276	18058	9961	16230	13984	17483	15866	11083	11928	16741	25215	13160	15172	16512	12854	11049	14961	20805	12219	15901	12659	11422	18768	15001	14497	10978	14402	12154	10963
HyS0469	54625	53183	8704	47024	53807	42970	40157	34576	38023	66784	71752	36875	39618	39958	44923	47547	39777	46015	68811	37485	45466	86356	35616	70226	66041	49071	42748	65780	71127	76255	114497	76934	42027	92632	58880	40001	82961	55851	71630	72505	44776	64628	51386	51221	69804	60883	68946	45600	62142
HyS0470	54611	3997	921	3097	6128	9458	8767	9947	6927	8574	2055	10830	1883	8697	10019	3982	1883	12164	2328	8398	2982	14711	4152	6348	10967	5507	2614	3385	11057	2958	19100	13615	5409	4246	4026	7637	13059	5656	5055	5125	9368	1778	10791	3301	11635	10622	9280	2817	1773
HyS0471	54589	8356	1161	26055	10553	22995	4747	11386	13084	12202	14629	11733	18627	20684	5314	17331	13711	6163	5207	19709	24340	18438	4798	6352	13576	24092	23682	12867	22142	7349	23767	15265	15908	18564	11176	21117	16648	17279	14502	24618	23172	12623	18097	17527	4811	4622	6085	5501	11777
HyS0472	54559	2809	2280	13252	2051	2459	18234	1860	10494	10143	19683	2566	2202	17156	2505	3657	10481	11505	20107	2478	11902	25772	2052	11578	2451	12381	2851	2289	10851	12342	32621	23110	2365	3971	2206	17797	22608	13890	11231	2514	11425	2975	13471	13657	10983	1984	19356	11381	15000
HyS0473	54508	21283	6386	39311	25300	25188	40050	33894	30890	38317	34983	37156	30136	37797	40794	20526	31019	25023	34051	30631	43636	30579	33711	43832	23705	27546	34696	22969	42512	45907	68486	48826	42562	28590	26433	15399	28251	22024	16543	17280	34511	29095	19529	21516	16502	34755	41263	23687	12591
HyS0474	54486	23094	2942	15032	11654	15621	9034	9871	11744	15975	15065	15411	11187	16311	14170	21375	16684	13003	12677	16062	19112	15874	8289	13287	17476	11362	10556	14327	15340	20278	24663	11160	15525	16931	12840	14175	21078	12921	10067	13212	15970	11704	16102	11794	9568	13351	14797	18725	7524
HyS0475	54440	134222	22285	151417	106554	134567	120822	104005	121324	114420	128817	91095	113232	96161	121382	149981	96395	137017	127841	96844	109745	167472	107513	135534	125767	155606	113464	101950	133973	153729	214098	146196	133829	175386	116113	124001	154554	175508	128139	138471	140491	124849	135080	127525	105112	119272	103587	115100	100155
HyS0476	54168	26998	1377	8612	5621	21225	20216	6400	18506	7036	23123	19064	20431	20437	23027	24505	20041	21667	22025	6777	7706	8641	17682	22567	7038	7911	21349	19308	21465	8157	34439	24173	7134	27995	5698	6577	24070	28061	21848	7434	22345	6518	24000	27491	7156	17848	7285	21367	21549
HyS0477	54108	22316	3731	22925	14310	18813	17429	14946	18065	16617	19119	14933	17210	16413	17112	21970	16725	19702	18348	15329	19274	24995	17037	20110	17479	21073	19040	16997	20534	22557	32972	22349	19415	24075	17372	16988	21211	26355	18235	20941	20460	18436	22884	20869	17576	16697	17206	18716	13612
HyS0478	53999	23557	3645	22315	13965	1721	17675	15707	16471	34406	38287	16601	18303	1653	19898	21271	17205	36294	19245	1120	19914	2254	29634	20031	17646	38243	18888	1644	1656	20332	30140	21685	18278	24705	15030	31649	21488	24777	18568	18831	1737	16794	21160	24330	1273	16017	18932	18301	18394
HyS0479	53993	4857	375	14162	8829	1907	11324	7801	9743	10804	10169	10452	10578	9043	11090	12237	11188	10124	3910	9035	10500	15148	8084	10599	11130	13398	12551	3800	10206	11480	3302	13965	1835	2599	8121	11399	2297	13532	10188	4081	10337	3415	12582	4755	9831	10226	3906	9863	8227
HyS0480	53983	16252	3005	16097	10487	10339	9405	11456	11640	8260	8602	8404	9102	13055	12486	11619	11450	10824	12473	7779	9462	15590	7570	12707	13092	11508	14640	13069	12970	11082	17028	9891	14613	16408	7750	8313	12283	11821	9990	10549	10804	8470	15614	12249	12590	12925	10075	9235	7918
HyS0481	53969	15727	2559	14935	1479	10824	1460	2371	544	1947	1897	10641	2764	10886	11961	13156	11067	10913	13200	9804	12903	13670	9934	13430	11435	11211	10028	9976	11729	13006	6102	3230	2856	1002	10178	10703	2994	14245	11516	1916	1819	9697	3087	1325	11580	1298	9938	2419	11308
HyS0482	53940	4613	1057	3726	11517	13802	12309	2342	22266	13713	14467	3042	2915	14598	16284	17841	14398	28381	4590	12897	3768	17449	13935	2608	15625	27556	26201	12877	14646	17490	4477	17105	2393	31311	1897	13367	1295	18286	14384	14439	13436	25062	18259	33821	16057	21456	25783	12877	25317
HyS0483	53773	11549	2021	29794	6915	9653	9327	21162	22363	8749	26817	23064	24589	9561	27071	11491	8501	10189	26250	8234	27195	31084	7525	25457	8600	27568	25461	23232	24764	10943	14830	10706	9131	32345	7446	22145	10595	32728	26146	25660	25621	22429	10692	33426	9069	20808	24893	10043	25666
HyS0484	53753	14009	4944	29149	9305	9833	10892	10599	10024	11482	13349	11124	12166	9227	10252	11886	20267	9423	25792	11027	11156	12547	19876	23347	22432	10422	10051	11700	23926	23812	36499	27696	11098	12477	18139	21391	12236	14169	12426	11011	10622	20162	27752	15186	23193	20017	9783	20697	19839
HyS0485	53695	10880	1663	10650	6628	8567	14416	11893	8248	13694	9166	7469	13475	13545	12278	10070	8363	15349	8603	13596	8579	11051	12554	15725	8141	16851	8922	7934	8986	9740	13843	17865	8837	10946	7354	8306	9583	11392	15476	8819	9081	7642	18342	10812	14706	7557	8408	8475	7422
HyS0486	53678	39404	4009	31630	12600	12180	11409	1820	14162	11928	32040	5054	28911	11701	12745	35966	25378	1878	31987	10557	28328	1677	13304	20866	1406	17657	27121	28573	5779	33779	2328	6488	19520	41250	16163	11256	6827	26474	20911	16844	12471	27959	14613	40089	5313	4653	12563	26672	29712
HyS0487	53535	54305	4140	26130	33344	40103	4669	33490	21666	19777	2235	38627	41614	1915	46200	46414	19061	23881	5050	18713	26084	52817	36411	2049	41493	25711	40315	39158	20487	22090	40285	5527	39553	52375	35151	1827	23686	2736	23728	44623	23884	39213	50499	51564	22266	34357	4879	20615	4914
HyS0488	53336	8495	4909	31072	18675	14161	17761	15609	16492	25441	34954	37979	18035	31127	34612	49160	22967	45657	37649	22288	26643	45842	42306	19175	30869	8861	26527	13093	6774	26756	40897	21432	6877	47746	20187	12786	49445	10475	8564	25571	19489	33658	50784	32995	25842	5792	7036	50375	25147
HyS0489	53143	21614	3614	20084	14136	17150	15970	14329	15258	15904	17281	14380	15254	15759	15999	19591	16181	18149	16844	15399	17490	22117	13880	18053	16411	19889	18208	15641	17386	19898	28604	19285	18421	22428	15288	15806	20186	22539	16596	18883	17767	16733	20816	20742	17558	14970	17220	17967	13735
HyS0490	53121	2567	382	2289	6342	2088	2526	1491	1737	7339	9245	1729	1766	1719	1855	2450	1860	1918	9292	2384	2724	10636	1562	8708	8471	2278	2672	1967	9187	9399	14880	10540	2002	11807	6858	2067	10470	2733	8700	9707	2780	8268	3303	3495	8797	7437	9069	2428	7401
HyS0491	53078	18551	2945	12459	12224	16211	14181	8820	11105	8576	16280	7917	13967	9848	12993	11557	9854	9751	10965	9360	10415	13571	8546	11448	11014	16851	15212	14328	16194	12492	22982	12865	16339	13855	10651	14243	13721	19481	16243	11220	14830	9889	12433	13848	13745	13201	15602	9817	12810
HyS0492	53076	25331	2217	26378	10001	19719	10093	8971	17677	10401	14215	17842	22029	21498	13893	15593	9991	20820	11214	9903	13962	24788	11059	20437	21284	21847	19434	18728	20122	11175	21570	22538	19704	26725	8579	9546	22992	14327	22855	23707	21127	9472	15447	14077	10398	8923	11097	19794	11301
HyS0493	52876	13928	1969	20313	7495	10122	10100	13221	16302	15767	11092	15385	9426	15054	9731	21073	16305	17575	18357	15327	18376	22655	13641	17584	15891	5850	11130	9413	10005	18864	17890	20662	10469	23372	8416	9532	20782	13257	10215	18159	10944	16321	21006	21487	10440	8281	9969	17103	8623
HyS0494	52867	17741	2207	10382	8265	17240	10522	8133	7804	11003	8908	8248	8035	9489	9857	15383	10550	15715	9703	9891	10590	19883	14495	9487	13867	16026	9959	14218	10179	12062	26265	14669	12030	16204	10205	13048	14903	13630	14381	13393	11595	9991	19157	12306	14850	10061	13174	16673	8801
HyS0495	52866	24062	4588	21227	18033	18757	17064	14896	17352	16869	18629	15788	19776	20271	21102	26139	20662	23736	18860	19813	23911	27845	19264	18843	21111	21517	19816	21326	22313	21573	37017	21162	23279	24574	19636	20880	27044	24908	22713	24670	19583	17998	28389	23057	18497	16764	22038	20334	17567
HyS0496	52824	6958	2343	12901	8789	12353	5089	4276	10596	11970	6438	4590	4471	6343	11700	16097	4415	5378	11787	7085	13978	14683	9696	6973	9556	7987	13053	11027	11334	7299	19209	15777	11688	8884	10345	11162	7010	9915	6616	11643	13213	11550	13723	7817	4601	9619	5616	7530	10070
HyS0497	52824	3121	13642	81412	36813	2345	14353	56321	25872	15160	52431	30373	63598	14671	57949	62886	51896	57077	51146	43021	16876	29799	48393	35692	20205	23021	50600	21654	69504	40378	113392	78241	35422	3435	55639	14513	41084	44286	17219	38233	52697	26317	42712	41283	56000	29788	55819	2940	52539
HyS0498	52693	14504	686	4038	2535	14624	13354	5140	10478	3173	14787	12294	9708	9795	10096	13457	3185	14061	14052	3138	11607	8072	11720	3566	3221	7041	3567	13128	14361	7400	5686	12703	3537	14669	5178	13163	12929	18674	14392	6760	14381	3144	13353	14161	3307	9222	6527	12953	9203
HyS0499	52674	3876	2219	1796	2441	1651	11745	1483	2743	10333	11672	2916	3172	10184	3598	1856	10019	12808	12367	9825	3192	3723	2518	10840	2910	13242	1802	2762	11362	11888	4947	13717	1729	2148	2542	10109	12366	14110	12514	3071	12989	2767	3570	2150	1571	1531	12645	10810	12096
HyS0500	52664	16420	2639	15337	8569	11701	12596	10790	12754	10434	13228	10628	11808	11312	10669	12886	11841	11892	10808	11053	13414	17301	11574	14396	10806	13559	13086	11689	14258	15787	22734	15414	11804	14586	11973	10740	13407	18517	11465	14617	14251	13442	15707	15066	12328	12354	12369	13538	8697
HyS0501	52609	23114	1999	13268	12944	11093	10455	8064	16634	15649	18228	9335	9805	9605	16072	13238	16977	10939	17915	16031	19220	21872	14541	18866	10124	12876	11514	10288	17983	12371	18687	20644	12105	22766	14385	16490	13623	23820	11700	11830	11331	10395	21346	14099	17324	14542	10976	16400	9132
HyS0502	52531	51279	8477	53755	28790	36577	43430	36868	41165	33595	46883	36406	41796	39149	36297	41399	38134	38026	36882	38357	43382	57270	38308	47406	35066	40333	43180	37892	46108	52153	75446	52321	36618	45876	38866	33816	40964	58631	35839	47828	48413	41891	49396	50121	40076	40620	41581	43231	31853
HyS0503	52503	20104	2391	14240	9527	13261	12233	12741	12090	14948	12900	11223	11717	15141	13173	17331	14106	13765	15034	11459	16426	15676	10505	13596	14868	18396	13111	14565	16068	17489	21092	17590	12219	20933	13161	12027	19291	17708	13154	12742	17297	14022	15763	18992	14838	14268	12367	13396	11215
HyS0504	52490	10572	1001	5431	6252	4694	4351	6215	7958	4610	5191	4387	4148	7739	7484	9910	4868	5376	8372	7434	8759	10645	3771	8758	4464	10063	8573	7622	4788	6021	8267	9202	5484	11159	6726	5053	5971	11181	8524	5560	8970	7445	10865	6295	4702	4166	5077	8435	4467
HyS0505	51760	50452	7789	30797	19769	25672	25046	21454	22795	24762	42734	35852	38686	38031	27330	29320	23952	26287	26509	36975	41768	48335	21028	26807	24741	28505	39527	36797	26044	28775	41382	30313	25636	34826	20629	35943	29689	52672	25831	40763	26519	35480	45625	33618	39285	21818	39866	39340	24810
HyS0506	51655	131206	23238	98310	94582	113290	73778	104558	68680	69595	135696	111012	85921	113867	94213	122828	68507	78111	85814	69666	120469	149692	97213	122147	73762	83346	114195	72077	73160	84441	111953	80922	98763	88282	85859	72266	87786	98765	79347	79433	128195	63913	129065	153129	105645	66378	113047	67917	126459
HyS0507	51605	16254	2544	3402	8740	13219	11295	2295	2627	1714	12188	1624	10132	2461	11016	2802	2639	1716	1870	2584	2942	2219	2243	3104	2602	14166	12492	12014	13042	3105	19074	2192	13340	2572	9585	11795	2225	16178	12443	2929	11995	1550	3531	3816	11286	10647	12488	1687	10102
HyS0508	51586	742	2310	14102	9355	913	671	10411	588	11601	731	969	919	921	1245	1015	699	589	673	11283	12964	14886	452	684	11375	13038	650	715	746	13082	852	845	11940	836	9800	10670	679	1094	660	12300	856	10667	780	1117	11750	576	12313	856	1031
HyS0509	51568	440	83	368	5842	7210	6821	6420	309	7182	129	6705	312	182	387	8852	133	7670	287	6747	7991	9262	91	309	7175	404	7273	7039	7421	8247	201	8783	409	498	254	120	363	513	7783	142	186	313	121	9406	325	6377	204	124	7719
HyS0510	51538	27962	2193	16020	17083	22121	2585	18624	11902	10377	2832	19715	21232	2725	22856	26058	10443	11616	2782	9986	14367	27691	18549	2845	21109	12368	21738	20770	11522	11995	22316	3104	21951	28925	17916	2493	13004	3659	11768	23125	11792	20434	25680	28934	13204	18998	2775	11270	2888
HyS0511	51323	17452	2301	16219	9427	10523	12204	9275	12243	11431	13141	8554	10725	11938	10969	12483	9604	13251	12488	9594	12497	14863	9091	13117	11272	14725	14323	9950	10496	13020	22572	12213	11159	16076	11381	9706	14977	17770	12471	15419	10966	11743	16738	12605	11176	11020	11878	11178	10249
HyS0512	51319	18120	4800	15688	17782	21977	10934	10849	9907	3381	23424	4178	12794	12983	14342	15989	4192	23668	15234	11270	15377	27392	11905	13695	14089	2391	12152	11520	13210	15710	23188	4374	13369	2283	10806	11611	25170	16321	12679	3678	22433	20129	27565	16421	14007	1853	12275	2203	12269
HyS0513	51025	25566	4041	22902	8835	10267	9040	16441	845	11099	11359	17903	19050	10299	11698	13081	10405	2682	20694	8587	22323	12803	10078	19803	10788	1464	1746	9220	10379	12902	33863	13917	20197	1658	15794	10190	22093	13574	10547	11009	11216	1660	13691	3668	11973	1494	1017	10239	2539
HyS0514	50951	1886	2412	1917	9510	12021	1662	10572	1558	1650	1632	11285	11684	12074	13551	14477	11259	1593	1596	11677	1894	15037	1268	1820	12005	1829	1649	11362	12874	13282	2916	14231	12417	2257	10051	1743	1773	2338	1709	1684	13242	1563	1953	15843	12523	1504	12974	12399	2023
HyS0515	50924	946	4775	23598	5588	19155	694	24965	21131	12941	1491	1195	13392	22199	946	20244	16753	811	13838	716	19374	28517	11075	24139	1401	26635	36152	17624	1376	38805	32389	34945	7056	46877	19535	1266	7649	39382	37037	18630	24356	6733	20192	29628	6504	11693	36345	36767	7259
HyS0516	50856	18190	3072	17169	11270	15813	14798	12093	13341	14424	15728	13545	14438	13869	14553	18183	13190	16442	14121	13319	16231	17480	12982	14325	13827	18059	15470	13459	14814	17896	25817	17050	15710	18622	13525	14182	18712	20021	15881	16506	16584	14849	17717	18986	14616	13235	15335	16394	12951
HyS0517	50837	10345	2028	11534	1045	17000	7220	7731	7283	14939	16744	6843	8752	7197	15462	9261	9133	9995	7986	1213	1489	21114	8240	1341	1308	9374	8120	1275	9961	18686	16418	18683	17020	10511	8141	15756	19391	1688	7943	17560	16900	7607	9965	11972	9806	1158	9882	8103	13129
HyS0518	50826	44825	7274	50204	41340	46481	41929	36146	40426	29695	60349	36852	42021	40359	38658	26898	35406	41676	50118	29491	32181	60031	32938	37106	40784	50325	32268	31155	39389	47610	66164	41641	27822	42553	19657	47267	57914	43380	45346	42431	45596	33759	46207	46361	27877	39041	37023	35641	45405
HyS0519	50800	17489	236	945	4390	13591	13112	12305	5326	13909	6139	5300	5779	13783	15022	16434	886	14440	9556	12467	6266	17800	8037	9713	767	6734	14546	12674	723	9987	1692	11324	5709	19221	755	509	16276	20026	15227	6602	15167	349	10253	18220	8879	1020	6337	1161	558
HyS0520	50719	12510	2013	488	325	430	359	337	336	399	10876	8653	9618	9763	463	496	402	406	403	8971	10396	12242	319	393	361	362	9864	9648	365	483	599	450	402	607	288	8949	391	13216	431	10151	443	9094	11602	616	9761	309	9809	9969	520
HyS0521	50660	348139	66712	437818	231916	258993	304185	345264	255348	298320	338553	304643	338295	351178	403140	393372	348802	390993	372932	307401	342883	381645	319311	350094	312731	346847	327499	318161	392634	377962	548424	429288	289155	388320	270478	231492	360486	390282	325225	364326	353999	262805	406853	371531	344862	258149	359935	294426	353584
HyS0522	50652	16949	2955	16170	11191	14066	13225	11041	12936	12488	14477	11570	12432	11890	13292	14887	11949	14908	13386	12048	14267	17042	11873	14637	12807	15521	14062	12446	13938	14641	23751	15118	14723	17682	11132	12909	15887	18087	13979	14583	14565	12832	17627	15525	13132	12268	13117	15053	12011
HyS0523	50648	15024	1400	8957	5479	8205	4417	8666	13562	12227	4822	9588	6486	9971	6872	17159	13481	4795	11462	4236	12303	10199	3839	11575	10433	12995	8456	11013	14686	12798	12840	5753	5161	14974	11857	4475	16710	10607	5237	5201	5183	10410	10096	17706	13930	11969	4837	4916	3682
HyS0524	50646	23197	3526	3511	7477	3234	16051	8272	9141	8718	9937	8966	2498	2484	15934	12084	9368	17667	17490	2434	2816	13207	14656	17675	9218	3191	2898	9903	2956	20006	16980	11614	10452	13649	9214	2586	11895	13125	10475	3177	2926	8964	12809	12184	17177	14675	17215	17289	8112
HyS0525	50583	12585	73	21107	13810	441	16829	7033	451	368	9223	16221	9289	8377	10312	10091	16759	9127	9674	7784	9585	22392	7456	9238	17281	10995	18010	8885	8734	9740	691	20923	8728	622	382	16776	456	13253	9135	10168	9028	8806	10158	12462	8677	8080	9605	8792	8584
HyS0526	50572	16207	1251	14507	2329	14305	9815	13433	10965	15454	11139	15271	2810	8701	5720	12843	9248	10435	12841	8719	10468	15663	8162	15635	11982	13642	11098	7859	8671	11614	17816	16159	9132	15080	5012	3057	11859	10177	3199	7571	10450	9865	9419	17982	7469	11315	8905	13803	4696
HyS0527	50513	7231	1071	6688	4229	8997	8512	7110	5167	8031	9312	4908	4982	8150	5564	7047	8568	9277	5662	7863	9221	11274	7247	6113	8471	6222	9177	5523	8597	6414	14297	6325	5808	7360	4615	8455	6739	7582	5599	9150	9152	5224	10810	7197	5609	4672	8908	8749	4839
HyS0528	50507	17631	3911	15238	15345	15193	13451	10640	12497	12524	14860	11596	16893	16495	18213	21199	16858	19051	13736	15791	19386	22588	15110	13810	16950	17210	15137	18210	19336	15721	31979	16632	20025	18175	16847	18064	21702	19856	19567	19341	15313	13316	22809	16343	14961	13133	18874	14686	15274
HyS0529	50461	14369	4723	24792	17502	11657	20694	9524	19957	10965	22743	19137	20117	10887	12092	12890	20416	851	21780	19719	12021	13768	9656	22888	10663	890	22835	768	11637	24710	19149	24871	11515	15110	9886	785	887	1100	841	11650	23560	20668	13753	13924	856	10458	11550	852	741
HyS0530	50457	6959	2301	14446	9276	6323	5775	10778	4863	11646	6221	5411	5584	5803	6210	7087	5231	6022	6364	11381	12990	15296	4755	6494	11229	13138	5801	5099	5758	13482	9422	6712	11749	7583	9827	11270	6675	8067	5888	12282	5905	10830	7035	7397	12391	5321	12613	6002	6190
HyS0531	50355	188	2697	15224	10403	937	146	11520	128	12490	144	838	920	890	1094	1023	868	129	116	12421	13243	17013	116	122	12941	13757	153	841	901	14568	201	1032	13403	180	11016	11513	151	227	137	13362	961	11479	163	1221	13514	87	13461	865	171
HyS0532	50347	92758	13194	101585	52426	52852	76960	78406	64081	92659	60181	91419	85536	74104	95563	87754	90988	78022	91168	70980	80570	83697	68674	85697	72542	97224	79415	71161	71910	87340	124382	118929	72741	114476	55624	64821	60164	105875	78188	102810	66881	54206	76962	102135	76231	75826	83061	80174	82069
HyS0533	50264	17141	2907	14360	10373	13347	4089	3564	11660	4167	13227	11066	3999	4283	12564	15125	11947	13901	13216	4156	13805	15835	3628	4416	12193	5028	13937	12557	13212	14693	21531	4945	13671	17755	11213	12145	16224	17113	4572	13570	13583	12700	5488	16089	4258	11293	12937	13348	10848
HyS0534	50051	13017	551	14102	8769	12472	18106	2584	2945	2969	19664	8478	2951	8906	11400	3608	2977	11762	3226	9165	10867	3933	8109	10514	9369	10610	3179	2995	12161	11262	20222	22235	19773	4077	2480	9333	3571	4109	12101	20093	19314	8841	3747	4189	3069	2724	18988	9393	16461
HyS0535	50007	63969	9518	62622	44891	43510	47863	39239	39874	46774	65506	45419	54768	50579	58147	51321	48481	52507	48367	53741	55000	57970	44515	47875	57441	50290	39940	37985	56700	50490	75279	47478	46145	46814	33415	48411	59976	57625	49670	49644	51697	45423	53713	59189	54064	36125	38848	40561	50179
HyS0536	49979	31248	8907	56942	36943	29756	31155	31662	28303	26696	62371	22016	47856	46158	67055	50306	42915	17609	38075	39499	42044	39752	42848	35644	37774	35763	23036	28536	33643	37443	75644	29176	32471	39650	41433	40021	37306	56379	37309	41496	45883	37961	56791	44257	42692	28851	50552	39100	38662
HyS0537	49940	11869	209	1111	728	9969	959	595	905	601	997	966	936	576	733	10821	976	9527	1013	841	609	12006	587	960	8946	10689	969	8562	662	981	1008	1067	675	12691	455	8402	10934	12020	9219	9926	1006	884	11702	11487	8970	518	626	9681	8000
HyS0538	49872	24778	4030	14122	1925	20030	11085	2246	10733	11001	21129	17862	18811	10150	2796	12440	10254	20981	2865	1908	12568	14261	10045	11837	11111	3168	2751	2886	3043	11626	33697	3261	19974	3868	1977	19402	14305	3838	11479	20749	2807	2837	13020	25844	11270	10613	20515	11550	10440
HyS0539	49832	101165	17371	80823	68695	86201	71327	55500	63830	70619	79731	56839	73038	78232	69169	87055	76495	80661	70097	68163	60893	85103	66106	70371	82005	73137	65918	59690	61591	96412	115864	89024	68989	75710	60321	67349	98480	90621	68666	72707	69475	57781	92007	88997	75298	57422	65662	75248	62495
HyS0540	49746	21579	3350	18607	12447	17733	15895	13139	15713	14334	17383	14475	13933	14851	14490	19533	14985	17412	17293	14271	17141	21030	14400	16541	14951	19119	17084	16156	17862	19329	26713	18612	17223	20922	14054	16051	18614	22845	17703	18023	17096	14883	20168	20263	16154	14680	17052	17317	12622
HyS0541	49003	14907	2268	3689	7979	11992	10001	2476	2936	1848	11126	1691	9584	2774	9620	2517	2954	2111	2169	2759	3264	2877	2482	3331	2893	12688	11251	10780	11899	3579	17514	2446	11925	3135	8607	10955	2450	15186	11438	3418	10958	1966	3951	4020	10340	9400	11503	2088	8767
HyS0542	48934	19371	3062	11766	2959	15308	9170	3177	9040	8752	15555	13235	13652	8338	4188	10817	8667	15531	3927	3403	9846	11324	7819	9406	9201	4054	3793	3326	3734	10360	24920	4351	15533	4859	3202	14166	11312	4965	9391	15665	4131	3496	10818	18690	9770	8275	14782	9935	7733
HyS0543	48910	23894	4140	25040	17313	20249	17075	15554	16984	16511	24023	16646	23211	17974	22944	18272	17735	18140	22114	15830	17396	25994	17245	21029	19674	20757	19446	18792	15924	21923	26771	19340	14766	20460	13229	18141	24014	26317	20367	20279	23473	14463	23992	27408	15924	16792	17337	15311	22132
HyS0544	48844	21266	2547	14697	7125	8622	7898	14989	8518	13525	10082	10875	8019	17978	10265	17018	17240	14954	18260	7809	13977	11100	8129	12988	17554	16735	14066	16253	19090	20180	20618	16776	8029	20120	11131	7845	20376	12018	9338	13533	14748	16999	14992	24908	14629	12854	14118	8860	10793
HyS0545	48806	115110	33270	204549	83476	117992	68317	74381	125811	17518	193405	69281	177023	173661	213897	110048	155572	11103	109251	124885	41611	152102	109308	154098	92346	158807	61201	114880	124713	91871	191439	84655	147191	182467	174613	145053	161768	203113	83459	119145	222021	141038	143149	108446	162814	62827	218898	205257	76844
HyS0546	48773	19413	4115	19572	10766	16658	16570	13879	21088	25863	23000	13671	19804	10150	20189	16747	10411	24422	17956	10718	14502	13948	17396	20549	11262	23071	16409	9746	11043	16371	36762	16072	17662	27442	15303	17587	22373	25685	19133	18916	11283	15415	19533	23033	12839	14723	19088	15989	18691
HyS0547	48771	29800	2812	12770	18336	10525	22588	450	11796	10446	25805	21437	10406	13155	25699	15453	12448	24576	10931	22140	14096	16670	9096	14187	22831	14491	424	9771	23896	427	17156	465	23239	613	10873	21176	27256	545	374	13858	14281	21628	15433	17325	23599	9140	532	422	24564
HyS0548	48603	43812	6925	24404	28216	29602	31629	26107	23084	35301	30854	34272	37374	26956	41465	32764	33230	42520	34889	34001	27540	44344	30474	27702	34481	43901	28714	32637	35729	38696	44094	36633	27224	36492	28594	24890	41107	34420	42377	36724	45461	31555	41953	38523	19291	25486	31739	34684	36858
HyS0549	48600	1171	1629	6154	678	585	12397	607	4822	7672	13922	975	1014	12140	1085	656	7585	8625	13554	7312	6052	1119	724	13025	826	9445	590	909	8551	9199	8910	14975	599	745	744	11602	9343	16883	8827	882	8956	809	1049	816	4840	458	13010	8157	12926
HyS0550	48385	9844	2853	17078	9968	13859	7039	10475	7166	6823	8614	12015	11413	7627	11852	15625	8117	8657	8540	11640	7831	16632	11739	7820	12443	8431	7914	13177	14116	15671	14304	16580	13939	9762	6305	13031	8659	9981	8473	8476	13520	7535	9091	16461	13905	7006	12832	13922	6809
HyS0551	48358	14962	4836	33495	19374	6335	16565	15710	23547	17957	29103	16383	25230	18367	19541	14363	21905	4673	25817	23553	16898	5829	13181	18479	4409	6197	24467	5618	16732	18988	29488	20396	16417	18417	19086	12209	5627	18193	13230	12015	26240	22088	13310	19816	11122	15041	18650	5457	7160
HyS0552	48144	3785	2834	3309	10871	8481	7599	2311	2586	2777	8288	2550	11639	7231	12217	9464	7568	8481	2786	7025	8399	10194	6779	2827	7646	9503	8561	12610	13759	3123	22234	9107	13712	3951	11946	12705	9506	11102	13813	8438	8411	2857	10256	3521	8315	7438	13196	3002	10409
HyS0553	48095	18264	2023	12207	10149	6786	10296	5103	17349	16007	17755	5456	8843	5893	12649	7439	12847	10950	18495	16483	19343	17764	14889	14472	9388	12442	7289	6317	18737	6994	11368	21024	11807	18477	11380	17526	12845	24018	11129	6229	11140	9438	16813	7786	17910	11865	6857	13563	5241
HyS0554	47793	216219	44488	313676	204717	165358	246403	204821	211865	228625	260689	264156	243669	199803	280907	309313	229859	299286	303619	242581	243949	352159	237308	248539	225687	200623	211775	178263	178666	229592	348260	275483	175844	342485	187399	167579	266015	238874	187845	261524	272300	259439	298526	267237	246854	185531	213700	236237	237169
HyS0555	47774	27743	1472	8959	5772	26419	25458	10565	20163	7268	24582	24073	22158	25946	23955	31731	21397	23039	27353	11058	12792	15387	18579	28668	7151	7971	22441	20631	22286	13574	36448	25337	7761	29263	9935	10971	25858	35514	22590	7559	23094	6685	30118	28860	12446	22441	12408	25500	26602
HyS0556	47771	12211	1957	11414	1039	1387	2916	2592	1218	10880	1478	2937	9307	3102	12130	13303	9074	3321	1360	10177	11793	1690	7964	10085	9017	1453	9493	8460	3097	1545	4932	3408	11264	3952	9087	1176	1671	12691	1362	10077	10049	2703	10745	12665	11011	1129	2968	3011	3279
HyS0557	47696	2396	14675	89731	38750	2704	13835	61371	24820	14592	55250	32883	70301	14379	66702	70515	57761	64084	53197	45441	15761	34165	53434	38911	24453	27489	52338	24565	74961	42600	121646	84710	38620	2880	60326	13774	45272	48586	16109	41081	55075	24935	45932	46183	62176	31397	62357	2676	60922
HyS0558	47694	28063	4033	21125	17939	18307	16582	14929	20674	19952	21277	14962	15982	17117	20906	20631	20555	18886	21664	18432	23061	26337	18075	22435	17372	20577	19846	17439	22802	20565	29747	23186	19413	28911	18701	19741	21345	28085	18292	18899	18539	20700	27159	21804	22546	16523	17854	22638	14818
HyS0559	47570	13406	1289	21918	8047	6426	6869	11833	12685	9854	19780	12381	13421	6727	14895	7397	10435	7036	14272	9739	15220	17986	9104	19285	10012	16215	14222	13376	18375	7406	18020	12760	10685	24288	8900	16480	12935	24884	15031	18866	19703	16355	12810	18626	10874	15608	18811	7520	18121
HyS0560	47541	17302	3358	20270	9853	11979	10724	13581	12798	7703	8682	10508	10306	15142	12979	14465	12810	11400	13284	8072	8821	16766	6739	14646	15156	12140	17538	15733	13501	13761	18581	10052	17083	18123	6924	7855	13290	11624	10943	11736	11978	7673	15874	14818	12986	14011	11911	8286	10369
HyS0561	47540	106067	18713	111221	79238	88925	79471	83750	75066	84042	84395	85328	84646	83423	107702	103603	87380	106884	92587	86987	101276	127959	85478	87718	96993	97199	100516	88945	92723	103462	137406	102225	79854	97386	76855	81162	83857	106766	88294	96098	96041	94183	106650	114949	92566	76034	94582	74418	95950
HyS0562	47538	14443	3601	13870	13778	17799	11486	9939	10192	5377	19762	4903	11432	11295	12713	13789	4900	18588	12053	10703	12474	22089	9734	12119	11495	5829	11580	10848	11707	12955	18909	6269	11679	7270	9366	10395	21107	15683	12112	5609	19161	16807	20639	15484	11762	4548	11854	5371	12112
HyS0563	47478	3828	1985	3823	2389	2521	10729	1937	3854	9256	11047	2835	2995	10429	3486	2464	9162	10887	11658	9117	4182	3669	2608	11287	3015	11550	2476	2834	9968	10668	6974	13268	2564	3356	2462	9668	11119	14212	10759	3170	10665	2799	3646	3080	3397	2236	11599	9787	11226
HyS0564	47363	21831	6783	37741	25800	16993	30468	14928	29416	17702	33875	28984	30446	16943	18975	19430	30871	2354	32856	29455	19451	21565	15859	34173	16343	2456	34416	2391	18633	37195	30280	36527	18994	22031	16096	2076	2411	3027	2389	17748	35444	31514	21245	20889	2218	16600	18325	2381	1961
HyS0565	47295	5442	1764	13141	8441	11818	10525	3164	10588	2059	11370	7720	7638	1803	7808	2137	1988	10984	3993	8109	4380	14185	9107	11486	3787	4509	9697	4008	4284	2213	18619	4911	12020	5505	1542	10241	4904	11893	11574	9416	4286	3821	13740	2443	1638	3478	8880	10704	9105
HyS0566	47285	32764	5126	21868	14122	18204	17386	15005	16232	17310	28288	23440	25288	25194	19280	21246	16899	19158	19500	24255	27320	32656	15424	18760	17330	20181	25991	24042	18455	19811	30488	20620	17951	24249	14625	23163	21184	34488	18734	26796	19014	23298	30160	22891	25772	15457	25942	25962	17781
HyS0567	47250	13455	2217	12062	7587	9608	8990	9296	9768	10866	10214	9877	11021	10354	10570	13078	10320	10365	11658	9739	11191	13841	8819	11473	10078	11899	11058	10279	9756	11442	16206	10734	9200	13305	9024	9954	13072	15167	10031	9645	9903	9669	13105	14778	10937	9533	9531	10837	9650
HyS0568	46944	10552	1675	18904	721	9173	8714	734	14599	1035	17735	1144	7594	7820	8453	1571	7082	1209	8267	8063	993	10866	6251	17077	332	17744	9250	8586	8698	1134	12524	1499	8474	22221	13102	14703	19685	21105	9551	8700	16732	14520	9376	1624	7804	7756	15898	15796	8966
HyS0569	46920	3965	898	12091	8567	4894	10172	9126	4412	3945	12762	9825	4310	10413	5218	12297	8470	12213	2535	10648	11329	13679	9230	11428	8837	3389	10896	2814	10314	10775	7023	10863	11466	5311	2583	9329	4682	5538	12291	4365	11572	2147	12645	4122	9760	2051	4556	11041	11751
HyS0570	46776	42420	3533	71682	26376	17857	42025	13505	15646	15602	17606	52426	53451	15704	57097	38773	41868	47400	45187	16095	47123	41969	26835	47254	59203	54251	18270	43579	46225	37181	101082	69691	17762	62210	28236	43578	53770	23041	61320	35249	18863	56140	42066	56478	17158	40214	17017	47007	14581
HyS0571	46738	60246	6066	40978	22203	39570	40459	28715	33025	26740	33888	41935	36413	40028	40171	50634	41276	47527	43006	37632	46552	45395	32409	42349	40579	41783	30209	36276	41221	47459	48253	45127	33710	60156	23476	43469	36304	45503	39041	40442	36521	30804	43568	41698	35744	29974	40021	41922	24081
HyS0572	46628	36179	2594	31932	9290	22523	20523	22393	26686	25898	21714	24238	10430	16533	11363	20674	16820	19309	28120	15919	19259	22365	15112	28792	17453	25271	23521	11119	11941	33035	19491	24828	12387	36466	10284	10817	21752	28980	12025	19482	23089	27323	22559	34409	22493	19388	11636	30832	9353
HyS0573	46605	17238	2473	6701	9166	6412	11956	4809	12853	5152	5707	11292	5212	11883	12270	16273	12557	13170	6187	11744	13759	16895	4631	13616	12270	14777	6176	12438	13349	6696	9691	6734	13481	7656	10636	12483	15376	8043	6009	13982	13603	11906	16402	16299	13299	5103	5704	5608	4831
HyS0574	46577	2033	335	20058	8119	17920	1389	7396	9237	9085	9976	7799	15944	16040	1652	10497	9023	1744	1490	15541	18646	12063	1257	1580	9011	20502	18727	8647	18341	1626	16278	10385	10400	12267	8147	16826	11861	13157	9988	18765	18826	9224	11559	12374	1478	1329	1560	1589	7560
HyS0575	46526	3253	610	3388	12048	14993	13669	12140	2595	13696	2710	12883	2767	3116	3129	17849	2812	15475	2319	13408	16574	18702	2613	2919	14677	3144	15685	13659	15763	17240	5080	17503	3514	2460	2700	2867	2552	3985	15181	3131	3050	2269	3689	17955	3116	12728	3277	2848	13097
HyS0576	46504	403	80	457	7296	9084	8829	7932	416	9165	302	8093	550	499	408	10982	476	9480	450	8447	10033	11674	370	402	8672	548	9700	8514	9578	10287	777	11189	351	943	378	281	373	911	9837	506	488	246	500	12438	292	8086	691	645	9444
HyS0577	46459	5288	823	12939	2888	3633	10265	8578	9915	10690	4550	9766	10261	10061	10666	5060	10511	3590	11048	9907	4703	4260	8526	11792	9625	11655	4908	3989	10680	5239	7350	13940	4754	15777	8967	3858	5108	6241	11349	11278	3906	3407	4409	6228	4729	9514	11133	10516	4500
HyS0578	46454	24851	3713	22466	13851	20732	17966	14091	18520	16693	20167	16279	16949	17308	17548	23126	18989	20703	21574	16853	21606	21792	14723	21431	17310	23576	19167	20561	20801	20717	32654	21562	21509	27578	14274	19176	24533	26224	19595	19418	19816	17729	22060	26872	18652	17078	19837	19766	15779
HyS0579	46365	16283	3750	11432	7270	19764	11603	14989	17988	8458	3525	16062	16439	17061	17095	23154	18157	19122	19409	11431	20243	12175	2776	10196	3101	21494	13391	18289	3344	14431	5579	3834	13409	4518	2782	17581	3981	24744	9873	10400	3453	2972	4160	15740	3265	8308	3163	12600	2897
HyS0580	46332	16963	2961	14373	9204	12818	7715	7486	10848	9735	16689	7518	10573	11138	11334	15575	11903	15631	16730	10510	14076	14896	9749	9721	11155	9244	13737	12484	11073	9549	23288	11078	13617	12289	9196	10051	19833	9659	11638	15055	12625	12076	12740	16673	8113	7420	13096	8209	9132
HyS0581	46332	201673	39793	407221	60157	156393	157858	38872	258223	27679	389876	22233	218476	212739	276623	80703	185834	9565	197665	169806	62818	201476	187366	312426	55172	326602	142086	151149	160212	47783	339811	26642	166979	381465	270713	297909	336603	415648	181595	208368	337311	290737	249227	57250	196209	144960	336965	312939	183245
HyS0582	46271	15396	1	12	8	27	11151	8	11029	11295	12646	19	14	11567	14	12	18	12269	12481	12	12891	22	15	12471	19	13916	12696	8	12	23	20136	16	6	16539	10292	7	14826	16366	12092	12797	11	11365	14960	50	19	10802	15	11	10216
HyS0583	46176	58516	1194	4968	10623	47420	46961	3227	43775	43906	41185	13294	3826	47247	4185	7168	4184	5177	36530	12736	48411	46268	1821	14091	14170	15826	40196	35391	4052	43348	5936	1968	41433	60856	3200	44156	46506	16166	45289	42375	42936	42664	45231	19967	3757	11501	4355	44014	5182
HyS0584	46158	8969	1287	3463	4554	6426	2971	5547	5764	6190	6586	2671	3431	6094	3595	7487	2754	3050	4040	5597	3827	8857	5628	3942	3618	4166	7228	2844	3874	7866	6219	3453	7312	3968	5540	3601	3518	5050	3798	6759	6966	2677	7280	5043	5915	2490	6040	2866	5807
HyS0585	46125	19119	2997	17522	11899	15773	14387	12371	13752	14167	15445	13125	13674	13870	15054	17597	14424	16416	14956	13281	15740	18802	12561	15586	14466	17849	15482	14040	15421	17047	24683	17416	15630	20285	12842	14762	18042	20597	15413	15942	16160	14044	18782	18607	14991	13177	15056	16107	12974
HyS0586	46067	17997	1835	16672	7337	6643	13475	7323	12640	11262	12685	5885	8074	13304	8933	7492	6072	12549	11912	8045	12577	11110	5483	14750	8449	16564	14987	6057	6722	10008	22910	7333	8965	16267	12230	6180	14316	19735	12068	15391	6980	11103	17376	8478	8607	10704	8547	6929	10279
HyS0587	45984	16032	2411	14309	9789	2150	10838	9865	10460	21497	24917	10889	11646	2350	14252	14278	11454	23399	12381	1549	13389	1157	19740	12160	12710	25135	11852	2185	1847	13331	19732	13735	12385	15287	9926	20446	13841	16665	12613	13075	1139	10426	14362	15512	1969	10448	12484	12528	12257
HyS0588	45949	10666	2296	8009	8495	11477	7833	8992	7625	6807	7899	9532	10072	7255	10575	13775	10487	7644	7619	10654	7849	14268	9097	8470	10781	8780	8807	10632	11124	12342	13521	13113	12084	10164	6554	10287	9240	10559	7626	8514	11667	6821	9753	14305	10905	6262	11302	10607	6655
HyS0589	45909	15623	2382	15206	17212	21508	12316	11323	19081	3555	24327	12202	12370	13188	4888	3912	11733	13795	23063	3526	3952	27192	10846	13213	12159	23825	12225	11480	12838	23877	21111	14363	3236	16947	2631	20213	24589	16619	22870	12730	13484	11318	14047	15765	3485	18161	13313	12923	14844
HyS0590	45893	22240	1197	21050	4548	11731	11404	14017	16417	15013	11382	14511	5432	10127	5660	13618	10559	11847	18236	10372	13081	14526	9839	18608	10699	13562	12670	5924	6637	19396	10988	14119	6285	22775	5336	5471	14302	15163	6951	12712	11409	15872	14391	21984	11456	9468	5741	16166	4979
HyS0591	45859	20037	3147	17556	12290	15124	8446	7458	13692	7703	18085	8914	15161	9662	8561	8956	13632	9113	16114	7970	9375	20512	12198	14988	13862	17330	16218	14309	9178	17080	14319	10508	7562	11839	6189	15053	18408	21171	16075	16114	15274	9069	17968	19036	8968	13403	9976	10070	8749
HyS0592	45807	23145	557	13429	2328	27355	2793	21463	2766	10784	11994	2632	10352	2814	2985	20855	16835	3307	11816	15853	3098	3780	22217	18489	2838	3470	12745	17171	3020	13535	44282	30101	3050	15581	15874	2874	3665	15842	11610	3088	19411	2756	3775	3482	18594	24256	26047	28578	9289
HyS0593	45786	8592	2234	13669	8671	6659	10948	8800	5968	5483	6450	9920	9966	5754	5828	7826	6067	6715	12150	10511	6729	14462	9774	6503	10616	7189	6674	11334	12011	7126	10831	13998	11987	8529	5160	11029	7320	8255	11938	6750	6673	5785	8238	14882	11639	5486	11564	11425	5577
HyS0594	45672	3892	1477	4059	2264	1683	9753	1502	4111	7110	9611	2936	3152	8488	3486	1953	7003	9150	10544	6542	4918	3984	2722	9304	3031	9185	1718	2911	7538	8175	7558	11652	1734	2222	2421	8010	8396	11477	8851	3197	9095	2727	3548	2285	3332	1317	10329	7484	10147
HyS0595	45668	20761	2813	18719	13077	16474	15675	13250	14673	11829	16588	10889	11818	11873	12487	14668	11659	17256	16304	10957	17146	20028	13713	16896	15506	18617	13220	15438	16526	14343	26576	18109	16797	22015	10356	15250	19527	16564	16342	13090	16726	15394	20090	15308	12291	14135	12104	17234	14217
HyS0596	45641	30244	3916	20451	15764	18235	16135	15841	21958	17391	19396	16519	15110	20633	18945	28071	18647	20173	23458	21126	24553	29334	14278	23991	16284	26189	22221	19659	18216	22818	33279	24071	20396	30729	17814	18409	22588	30125	23507	20985	24177	19122	28764	24300	16989	15080	20022	20396	15088
HyS0597	45593	14492	3678	22226	13821	18155	10805	10388	11105	18461	18979	10227	16298	11711	14114	15695	16092	11661	18413	11273	13523	22331	10601	17617	17314	17917	13706	11678	13298	13316	20424	20513	18124	22060	14494	11948	13737	15999	11704	18259	13992	15830	19956	22220	16872	15804	11500	12112	13410
HyS0598	45584	8181	1935	12543	8992	11085	10344	5210	9998	4420	11510	7888	8696	4405	9426	5479	4269	11603	6449	8334	6790	13635	9237	11141	6121	7498	9822	5886	6614	5132	18502	7300	11935	8776	3962	10630	7864	12390	10921	9866	6679	6131	13935	5873	4688	5731	9192	11732	9269
HyS0599	45582	16451	1478	14392	6040	10014	9378	9971	11392	11708	9913	10724	6775	9320	7122	11773	9345	10324	12495	8764	10566	12751	8482	12869	9477	11341	10431	7016	7572	14653	11926	10851	7680	16960	6608	7082	12268	13297	7681	10875	10453	11989	12879	15589	10013	8985	7142	13759	6154
HyS0600	45512	21616	3196	18727	12573	16377	15696	13304	15403	15904	16960	14273	14395	14982	15936	20238	14852	17041	17365	14634	17978	20795	13373	17179	15136	18110	17653	15286	16485	18810	27319	20045	16589	22321	13868	14515	19555	21646	16906	17364	17150	15517	20224	21276	15574	13907	16015	16684	13547
HyS0601	45508	20515	3457	18006	13282	16834	13652	11911	13410	12678	17393	12259	13649	13321	14440	18969	13236	17581	14866	13127	17310	21288	13097	15999	14297	16284	17036	14906	15401	18513	27206	16080	16968	18319	12491	14369	19769	21819	16020	15066	17566	15893	20107	20921	15858	11995	14523	14144	14570
HyS0602	45362	138	1847	215	6817	8642	119	7576	201	203	171	7999	8656	8710	9520	10616	8196	162	173	8036	187	11016	161	230	8515	253	275	8007	9281	9873	322	10275	9094	414	7247	105	151	387	274	241	9501	101	223	11352	8907	143	9284	9071	183
HyS0603	45344	1445	279	21378	8602	19775	1091	7627	9592	9697	10505	8262	16738	17630	1138	11218	9716	1179	1195	16627	20376	12856	942	1168	9849	22644	19920	9248	19474	1369	16984	10950	11042	13127	8566	18593	12647	14135	10635	20485	20390	9871	12448	12893	1203	1084	1210	1103	7998
HyS0604	45301	10666	1684	19236	318	7804	7728	656	14196	590	17207	385	8408	8210	9246	332	7726	482	8526	7342	576	10241	6948	16427	374	17756	7768	7368	7823	344	13931	433	8321	20783	12411	14533	18200	21008	8346	8976	16875	14307	10083	717	8089	6824	15918	16037	7896
HyS0605	45256	19605	3178	445	6704	391	13959	5927	7873	7981	8514	6318	367	401	14763	8419	7895	16159	15245	347	336	10319	12659	15995	7688	398	374	7008	326	17325	13246	8451	8681	9818	6397	375	10091	11332	8273	356	432	7929	9064	10389	15385	13304	14912	16168	5967
HyS0606	45248	28340	4688	25405	18008	21532	19725	16747	19848	20258	21358	18270	19362	20466	20700	25683	20702	22112	20574	19160	23217	26944	17868	23025	21130	25664	23743	19619	21437	24707	36273	24734	23103	28743	18474	19604	25960	28222	21613	22656	23244	21230	27201	26631	22612	19677	21080	22793	17562
HyS0607	45207	10700	1651	16317	9952	8430	12914	7196	11562	9022	13880	11510	9117	8178	10197	14899	12615	13676	13684	12417	9131	15698	7100	13423	8900	10241	8537	8577	9547	10306	15208	10756	8151	17995	6994	8433	10952	12271	9343	14176	13578	12210	9791	11312	12350	11412	12577	9054	8847
HyS0608	45190	268	1661	11491	821	8986	9553	16054	15833	1863	10747	14805	17465	8884	19679	9477	998	9666	17259	1008	18720	21921	919	9515	957	19473	17726	15289	8929	9379	3133	1149	1156	12534	165	8835	1287	11562	17294	10517	10952	8015	2280	23136	198	8332	9449	10014	9001
HyS0609	45180	58052	10830	71735	42601	46082	52276	56782	45347	52361	57776	54667	58587	56791	68353	66450	55457	65640	62411	54379	55922	67620	49258	58711	51290	53953	54407	50167	58258	60778	89056	69881	47414	71579	45584	41088	61247	67013	50314	59394	60363	47918	64559	69471	54458	44239	58585	50147	64884
HyS0610	45172	12667	970	15667	9582	4540	8588	10578	12566	7561	8899	8246	3923	4033	4456	11646	4550	8686	4986	8746	9809	5291	6854	9977	8815	15590	10184	5202	13392	14748	13811	10545	13949	11852	7852	8419	15803	17928	8813	14001	4473	12130	16684	6107	4912	8341	4914	8720	8049
HyS0611	45097	12332	2815	16095	10236	9391	12781	8375	13183	9532	13605	11197	11520	9821	9597	10898	12654	6426	13708	12223	11645	12390	8800	14152	8644	7817	14700	5562	10859	15261	17822	15743	11498	11968	8793	5831	7624	8266	6360	10179	13655	12461	11791	11348	6260	9262	10809	6082	4843
HyS0612	45016	2864	283	3191	7110	8740	8648	2023	7809	9831	11029	2056	10216	2185	11114	12213	3545	1420	2648	9237	10510	10950	8794	1222	3401	11333	1082	3106	2760	2508	3852	12257	8881	13303	8255	8047	3018	11943	9225	2336	12256	3185	1354	3441	11453	10350	2303	8578	10698
HyS0613	44906	361355	95857	530543	324095	301850	446222	447253	400148	531372	338034	438413	445586	452410	531246	331259	481166	381752	365879	385798	409733	413417	316376	451279	352591	374123	493527	310253	401459	553737	580222	397732	371914	402857	349011	235415	327654	359158	276484	357679	455500	446017	333671	405004	398883	365594	362041	341304	318754
HyS0614	44782	23580	3446	10959	7196	10050	9613	8737	8841	8948	18700	16703	17970	17842	10859	10857	9127	9623	9565	16818	19610	22393	7660	10584	9785	11198	17817	17176	10240	10980	14829	11627	9981	13317	8201	16147	10665	24883	9727	19259	9572	17132	21621	12987	18261	7908	18658	18114	9079
HyS0615	44552	19214	3346	18708	11993	15376	13485	13820	14952	15913	15151	13483	16049	14770	16413	19488	15391	15701	16573	13644	16196	20599	12364	16948	14694	17072	16905	15445	15619	16503	25728	16614	14164	20788	13665	13562	18998	22150	16040	14503	15211	13562	19362	21573	16575	14321	14136	15431	14568
HyS0616	44524	24877	2661	22183	14558	13115	11818	9838	17959	10781	12705	16135	16411	11389	17447	22678	12056	13352	19143	11626	13298	16449	10200	20287	12165	21992	13361	18075	13307	21292	21233	22033	19779	25444	15909	12210	22611	25158	19965	13393	13447	17760	15863	23465	19027	16358	12550	12996	15005
HyS0617	44487	14554	2220	5915	4487	4100	10691	7767	5143	5052	6006	9109	5375	4339	10630	12467	6344	10380	12027	5039	5229	6339	8790	11082	5795	4664	5115	8347	5452	10642	8241	12431	11525	13147	8318	4794	5213	5037	4847	5669	4964	5409	11764	7205	10068	8571	10021	8946	8131
HyS0618	44466	17038	2735	16252	6303	7962	6202	10741	950	7209	8503	11684	12744	6468	8100	8532	6644	1741	14045	5974	14589	9981	6804	14254	6880	1250	1735	6557	7217	8702	23300	9639	13666	1577	11135	7895	15917	9802	7770	6886	8560	1891	9929	2178	7643	1499	980	7305	2496
HyS0619	44446	16123	3031	9815	11797	15215	7296	7049	7102	5330	16490	5047	7877	7751	8852	14835	5156	16022	8351	7235	13532	18830	6723	8388	7475	5919	12802	11864	8138	13970	21255	6672	12874	7247	6639	11733	17695	17102	8192	5493	16025	13971	17588	16654	12784	4751	8041	5325	13170
HyS0620	44433	19642	3284	20057	12497	15633	16060	12480	16538	13991	17440	14582	15183	14162	14073	18240	16162	13705	17197	14904	16206	19081	12813	17806	13966	15278	18171	12896	16116	19362	26037	20272	16530	19754	12709	12467	15553	18683	14055	15667	17320	15253	18397	19797	13436	13068	16085	13059	10592
HyS0621	44428	17407	2532	12230	8306	13231	8760	10098	13137	11337	12113	7855	7979	12159	9341	14769	10892	10194	11511	11598	11452	14063	9257	12130	9515	11631	13002	9607	10311	15364	15252	11496	12964	14333	10441	8979	12475	16169	9358	12155	11311	10015	14646	13181	12725	9035	12453	9406	8947
HyS0622	44372	13823	733	4306	2881	11492	10511	3361	9812	3614	11277	9392	9337	9692	10238	12903	3305	12073	11338	3451	11051	5008	9166	3897	3365	4927	3875	10667	11211	4671	6149	12060	3765	14306	3525	10434	12726	15590	11615	4407	11488	3403	13220	12967	3683	9245	4188	11700	8540
HyS0623	44148	11223	1714	11723	15607	8875	9315	16066	8754	9352	9844	7837	8733	17929	21256	21894	17565	9545	20284	18216	19585	23088	8215	19316	9381	21375	19793	18159	19310	20395	14894	22441	9037	25515	15950	8127	11546	25923	18742	9387	20215	17774	21522	11468	9638	8451	9067	9772	18839
HyS0624	44078	19668	4519	20241	10730	10177	18126	12520	15854	30558	23746	19005	24451	13162	22863	23817	19224	26153	17260	11933	15036	12723	19796	16454	12546	24378	22945	8508	5473	22270	30496	18696	14747	25067	17185	26101	17056	30448	16746	23163	10007	15453	17041	32897	16428	12500	23498	14655	14990
HyS0625	43956	448	53	297	6623	8231	7757	6726	274	7676	43	7427	278	124	364	10077	70	8493	305	7442	8719	10061	67	279	7973	357	8457	7678	8097	9516	102	9441	330	468	236	13	356	408	8718	111	66	262	87	11003	239	7114	120	74	7925
HyS0626	43923	145392	26830	168371	112625	118715	129138	125935	110970	123523	139472	124160	132874	122779	157430	149922	114605	152592	145835	125903	137312	174509	113711	138349	121553	125092	131359	117042	127756	138770	205079	158308	120327	165132	104547	109718	140357	161740	125962	133544	145214	126297	158623	161978	127550	108053	136988	110208	144510
HyS0627	43879	13534	1057	26495	8843	5390	5607	14125	14539	11241	24045	14704	15755	5624	17835	6528	10384	6227	16935	10142	17504	20219	9887	22585	10749	17585	16274	14682	21919	5922	18756	13315	11041	29064	8802	20028	13127	28487	16490	22700	23091	19956	13090	21977	11141	18414	21643	6095	22158
HyS0628	43878	18990	2670	19432	9754	12931	13616	13603	15401	15580	10810	15045	12170	15311	13370	18785	17620	12072	15741	13482	16549	13439	13082	17169	15540	19643	15701	14566	17756	17751	23365	20095	16771	21739	12117	14514	14068	19918	17382	20272	10387	9356	16005	19392	12667	15660	16414	17053	11221
HyS0629	43784	11174	1810	10168	2075	1933	4372	3857	2115	10008	2392	3926	7584	4347	10707	12288	8354	5390	2247	9279	11194	2887	7080	9087	8066	2417	8890	7852	4826	2191	8018	5707	11619	6111	9170	1827	2577	10248	2521	8887	8210	4295	9846	10668	10797	2023	4478	4417	4040
HyS0630	43695	2657	417	18050	6437	2199	14623	1766	14872	7989	2433	7738	7898	2127	8215	10808	14705	15392	9156	13325	2549	11151	1724	9060	8566	9672	2669	8296	9034	2615	14290	10323	2420	20410	1760	8185	10549	12091	8858	16293	9183	13841	2935	11485	8207	12818	8630	8537	1968
HyS0631	43567	5949	964	5559	8775	11566	10228	8791	10319	3928	11550	9367	4282	10014	4154	4857	4530	10946	11820	3745	4244	13881	3809	4968	4540	12530	4689	4308	11078	12853	17250	12312	4147	14167	3198	10009	12875	6347	11830	4634	4973	9699	5315	5947	4073	9753	10759	10883	9607
HyS0632	43533	11918	1916	11444	627	732	1958	1793	639	10736	821	1997	9437	2101	11973	12686	9162	2104	794	9949	11600	980	8103	10098	9176	841	9624	8851	2120	795	3530	2511	10857	2748	9174	645	884	12639	714	10360	10076	1857	11041	12383	10792	603	2311	2164	2257
HyS0633	43532	22085	3102	19332	12263	12710	11914	13534	15719	15564	12446	14119	13537	18655	14482	22803	18408	20811	16910	17156	20956	24752	16657	17098	18907	14533	13371	14669	15588	19651	24792	14014	15617	21885	13420	14522	24098	16891	15318	21172	13287	16295	24809	20585	12484	11104	15094	18449	12392
HyS0634	43489	18564	3468	24419	14859	15215	17127	16319	15349	16774	22621	16205	20912	17031	23843	18682	17494	18301	19700	17927	18792	21401	15312	18391	16711	17142	15665	14585	18487	17467	27546	20738	15203	19202	13739	16416	18642	22753	17251	18564	20047	14906	19433	20213	17373	14328	17669	14578	22708
HyS0635	43429	29939	27148	58101	120526	25952	125670	116720	25237	125660	177881	24825	52807	47592	186047	162162	129822	19375	139761	129194	151966	33794	128536	29333	42426	30518	20117	25201	29466	140494	236208	25146	27296	34917	115537	128665	31809	180348	40290	46391	36191	122106	170731	168700	132037	116322	145222	31796	143414
HyS0636	43337	29629	3338	24994	18842	16884	20294	18289	12817	15349	17759	15990	19688	18491	18794	16419	20958	18582	13164	15279	21183	20609	13826	20055	21082	21554	22595	15881	21758	21231	26165	27769	28319	8388	7898	21812	4517	27953	25362	19317	18380	7558	21602	22765	22561	14799	19785	10649	16111
HyS0637	43334	312099	64878	317657	251425	293194	263640	300415	218436	267758	321174	220447	291644	270050	315608	268872	228805	322150	267973	258688	294250	378186	249857	250901	304836	278215	262229	243852	306349	313950	441266	352190	279974	253923	223129	260517	343718	330119	284340	254437	334903	236295	334213	349978	259397	191042	269443	250981	235345
HyS0638	43331	2645	2707	1172	7899	8815	8341	16932	9234	8907	2602	19423	2243	8568	10033	2642	1022	20705	2262	8286	984	25863	10461	14069	19928	13757	971	2042	21693	2459	33168	24613	13204	3028	11113	8446	25287	17899	14371	12846	9697	1823	10684	3074	21327	18468	9197	990	2623
HyS0639	43300	9634	1617	8258	5887	7824	453	398	6834	472	7698	6313	476	499	7299	8988	6990	8332	7546	503	8322	9126	446	492	6919	613	8167	7423	7671	8479	12708	506	8221	10281	6506	7173	9363	10096	524	8289	7593	7496	615	9381	507	6636	7782	8100	5881
HyS0640	43273	22912	2036	16541	14478	18503	20788	13043	13605	14744	24009	16558	15016	17429	20223	17653	9581	19984	10409	16521	19325	19470	11659	10896	12496	20352	15378	13901	14241	14486	23190	20440	21559	24925	8346	11706	18382	19861	19928	22751	23414	11621	11590	19341	9895	8818	22633	13333	16784
HyS0641	43240	13778	19	153	107	131	10378	96	9812	10084	11450	142	115	10594	154	180	166	11486	11015	117	11413	164	126	11269	132	12708	11513	137	120	143	17856	154	116	15040	9631	149	13170	15172	10724	11951	130	10134	13466	163	118	9905	125	114	9520
HyS0642	43230	8695	1447	8070	11284	14237	9410	8391	13034	2476	15390	9013	6560	9768	2768	2960	6273	10543	14822	2155	2622	17724	5777	7044	6601	15804	6975	6307	10022	15691	16253	11483	2433	13097	1912	12975	16862	9190	15031	7101	7308	9249	7936	9000	2346	11967	9908	9735	9723
HyS0643	43228	7863	1342	15907	11511	5656	12007	11750	4310	5366	13555	12659	7013	13214	7493	14136	12695	14391	4448	11531	14329	14734	11921	13694	12930	4699	12869	3850	12125	14464	11168	15703	15788	2725	2185	12205	2078	7871	14431	7505	11439	1951	16105	7261	12978	3475	5986	11379	12848
HyS0644	43090	3662	2312	2738	2169	371	14883	335	4194	11247	14541	2445	2732	12973	2928	382	10703	14622	16641	10405	5016	3534	2308	14440	2775	15425	396	2576	11941	12650	7703	18241	311	442	2267	12397	13717	18005	14645	2824	14904	2647	3205	440	2187	319	16066	11700	15987
HyS0645	43071	6876	980	10439	10997	5090	8036	11483	8468	4636	5017	4240	4102	9914	13781	13249	10264	5225	15091	13374	11874	14129	7379	11523	8275	17224	15802	14069	15142	5578	8303	17556	5625	14583	12127	4408	10044	14545	11104	5144	15243	13691	13427	6136	8587	7394	4824	8571	3810
HyS0646	43022	171	1751	2335	7663	156	8113	7055	116	8209	11343	208	1918	1961	11254	12384	7997	156	8603	7985	10783	201	8737	120	1866	147	142	133	94	9322	17098	140	148	227	7025	7914	150	11514	2138	2049	125	7926	12529	11039	8456	7469	8709	126	8718
HyS0647	42949	14595	4735	30168	18545	9229	18389	16240	22079	18753	25461	17513	21546	19016	19924	13870	20872	7747	23716	21304	19660	9621	15120	20310	7529	9572	23916	8489	19035	22395	32398	22633	19308	17118	19172	11771	9135	16878	12643	12324	24776	21144	13266	17331	10832	16914	20066	8555	8788
HyS0648	42896	16762	990	16138	3869	7903	7874	10397	12633	12690	8333	11515	4569	9761	5525	12031	9338	11343	13840	8897	11673	12818	8923	13541	9675	9198	8513	5004	6296	11876	11835	8889	6797	17600	4272	5363	13000	11508	5588	11126	7624	11767	12408	17034	8020	7226	5523	11771	4840
HyS0649	42894	12390	3356	22513	13703	15751	17679	9257	15251	8589	20486	16495	16392	10462	18118	12108	10301	18950	9587	17198	11389	23220	14481	19420	10969	9424	19190	7735	11789	11340	25801	12731	18608	11560	6809	16379	11768	22291	19716	17456	12467	7506	22045	12391	11485	8103	17236	18930	18536
HyS0650	42795	3798	592	3490	7490	9693	11435	9886	8572	5066	10230	10434	2819	11173	5805	6400	2680	12219	9770	4800	5700	11875	2433	3033	2768	10851	3157	2818	12159	10622	19581	13559	5403	15711	4174	8471	10876	4110	10202	3124	3240	10926	3464	3907	5031	8177	11914	11959	11179
HyS0651	42734	529	182	379	3521	4497	4250	4446	3995	4327	520	4577	477	4525	5009	628	371	5368	309	4197	480	6449	815	1208	4922	1267	478	406	5201	440	8284	5868	1099	809	883	3973	6088	1589	1259	1222	4929	303	5132	627	5035	4398	4593	316	393
HyS0652	42706	14257	2217	2330	7193	11393	1940	9496	1803	4300	9868	8178	4284	11041	4677	10683	1945	2141	2090	1838	11999	11000	9823	9249	4147	4855	11567	4121	4471	4717	7051	4885	11048	2810	9466	4029	4954	5932	4635	2124	9684	1720	13019	14912	8894	1780	9141	4280	11387
HyS0653	42627	137681	25424	152828	103946	122198	116495	127630	98258	119842	129764	121803	129689	123446	152103	137392	115796	140940	123211	121227	133719	172751	116950	131557	124165	130240	126763	119423	131797	138055	207882	156720	119485	150471	109290	107572	136499	155504	122002	135384	138653	106028	150541	156109	128407	108278	127426	119752	140549
HyS0654	42567	34005	5246	16734	19993	27912	13481	19753	24785	22671	25182	12362	11938	23449	13194	31345	13801	15031	14713	23252	15652	33937	21417	15327	13784	17669	27988	14264	15543	29439	24326	17094	27039	19805	22275	14617	17210	34815	14900	27172	15028	14331	32611	18451	25978	13031	26331	15731	20042
HyS0655	42503	9735	2208	14363	8454	9157	6471	9507	5483	8624	6713	7321	5493	7160	7817	9816	6787	6092	8949	10528	12994	15279	5808	10199	9587	11911	7793	6970	6364	14566	11801	8506	11903	12045	10635	11880	8234	10026	6448	12915	9371	9816	8216	9137	11084	7290	12146	8008	7225
HyS0656	42471	12604	1468	11768	7856	9960	7177	7898	9557	6999	9946	8340	6966	7340	8225	11123	6625	8254	7366	8593	11150	8985	6681	10352	9081	11234	10234	6946	9987	11527	12603	7975	10161	10176	8538	7251	12396	13969	7768	10723	7459	9459	12667	8845	7628	8759	7145	8310	9441
HyS0657	42400	3947	676	3702	6511	3084	2945	2481	2783	7501	8784	2771	2558	2808	2963	3874	2957	3169	8723	2866	3215	10564	2606	9522	7708	3200	3306	8509	8947	9644	14592	9811	3232	11456	6820	2727	9900	4109	8759	9134	2966	7851	3718	3966	8485	7575	8782	3052	7265
HyS0658	42265	6168	1797	9446	6775	9123	8069	3580	7795	4412	8489	7466	7829	4511	8570	5764	4349	8865	4558	7635	4785	10920	7177	8748	4339	5384	8948	4377	4526	5422	14172	5217	8933	6039	4031	8179	5656	11960	8778	9303	4727	4184	10944	6133	4783	3978	8336	8856	6985
HyS0659	42229	11956	1985	9337	5883	14533	9042	10571	12886	6926	3692	11268	11683	8275	12248	16290	3384	9040	13817	8634	14286	10218	2947	8192	3488	15175	10126	13120	3748	10699	6301	4263	3917	10652	2904	12879	4293	17914	8407	8544	3845	3283	4546	17181	3647	6758	3714	9108	3276
HyS0660	42227	16173	2417	8162	4765	7336	6359	5588	6620	5841	12663	10386	10931	11012	6090	8034	6367	6612	6609	10912	12823	15718	5466	7544	6117	6840	12746	12091	6963	7637	11699	7972	6826	8844	5381	6041	7408	16351	6564	13019	7139	10747	14601	8373	12043	5494	12455	11444	5529
HyS0661	42222	15970	1311	14054	5425	8993	8153	9814	11628	11412	8452	10574	5613	9261	6120	12280	9841	11058	12747	8943	11290	12958	9119	12695	9788	9828	9093	6283	6874	14608	10737	9606	7205	15838	5889	6573	12588	11618	7028	11359	8888	11968	13050	14985	8574	7475	6724	13528	5235
HyS0662	42114	13847	2330	12512	5051	6204	5674	8145	1280	5170	6843	8934	9943	5773	5812	8070	5952	2434	10798	5479	11498	7846	4932	11025	6343	1456	2315	6505	6833	8198	18846	6658	10836	1698	8559	6021	12709	9343	5825	6414	6584	2451	8022	2759	7445	1704	1332	6403	3088
HyS0663	42105	13396	2080	450	331	418	395	397	330	450	11341	9353	10128	10242	502	507	443	452	432	9518	11185	12721	318	408	395	461	10482	9918	417	445	676	500	429	523	301	9624	538	13854	449	11020	418	9381	12231	580	10557	338	10591	10147	497
HyS0664	42033	18671	3028	17766	1829	2378	3248	2802	2253	15429	2364	2996	14531	3130	16604	18384	14375	3597	2446	14324	16978	3035	12922	16155	14520	2694	14948	13487	3388	2656	5470	4022	15624	4553	13018	2137	2681	19261	2371	15201	15490	2941	16869	18913	15863	2065	3189	3188	3254
HyS0665	41983	13242	2227	39239	8069	25119	19059	16169	19799	29382	22901	8906	17971	21299	21748	12161	9510	35044	20655	9341	10395	26975	19650	21629	22280	39600	36895	23110	10738	11842	17149	23843	11116	27936	8687	22257	12398	44974	34435	11310	21871	19843	43903	40235	33929	9456	10285	24560	24857
HyS0666	41900	13226	2734	12390	7195	10225	12134	8564	9428	11307	10503	9488	11484	11613	12483	11918	12786	13114	12363	8701	11003	16123	11405	10887	10121	12146	11737	12659	10926	12382	22984	16844	12215	16546	8796	11499	12506	13970	12583	11826	13455	8199	12448	16456	13445	9175	13895	13330	8235
HyS0667	41841	13594	889	9664	5939	4680	3972	1630	1660	6923	8195	1760	1715	3974	1713	2288	9901	4211	1983	9242	2155	2486	8338	8127	9542	2098	4862	2120	10664	4845	16968	12050	10681	10077	8066	7192	11585	10383	2029	8437	7985	7277	12471	2317	10363	6745	7730	4238	8342
HyS0668	41840	15485	867	25969	10046	4580	4530	11961	11912	12213	23579	12039	13325	4438	15015	5145	12184	4693	13809	11758	14475	16821	10650	22028	12229	14346	13475	12202	21748	4781	20768	14540	12608	28172	10279	19710	14882	28416	13966	22478	23146	19547	14913	18065	12260	18857	21388	4902	21498
HyS0669	41819	7030	1060	13836	5442	5384	11262	4258	10880	8413	5566	6583	8157	4805	8731	9074	11057	11639	9668	10093	5693	9154	4351	8115	8655	10626	5550	8960	9429	6058	15356	10942	5705	15623	4358	8643	10997	12435	9407	11917	7749	10090	6535	12225	7556	9789	7602	8719	4534
HyS0670	41772	1671	1041	1876	6690	8531	12384	8180	8212	12144	6485	8978	1644	12851	10062	1762	4234	13521	5711	11527	2261	12137	1458	5909	8568	5836	1459	1199	12454	4940	15243	14667	1903	2045	1397	11374	14937	7967	5508	2051	13246	995	9930	1910	9471	7463	13203	4617	6056
HyS0671	41710	12394	1917	7347	7219	5577	9004	4911	8601	5220	5055	8421	4937	8868	8904	12151	8518	10841	6131	8114	9916	12180	4627	9979	9321	10257	5437	9929	10450	7941	9599	7800	11069	8109	7257	8431	11658	6356	5101	9512	8309	8853	10437	11968	8307	4842	6035	4649	5096
HyS0672	41678	18620	2406	14354	6626	10891	7020	9232	12063	11804	11250	11670	9948	12796	10003	16539	13357	11921	12508	10811	15007	14942	6691	13309	13171	9717	9426	8127	10212	16046	16185	9198	11191	15576	8955	9095	16367	11021	8202	12176	11505	10983	14574	15535	9138	8461	10316	12115	6280
HyS0673	41644	5574	1765	10538	6764	9607	8154	3826	8160	4016	8763	7502	7723	4372	8374	5874	4083	8995	4230	7870	5345	11024	7645	9659	4131	5274	9705	4643	4227	5547	15706	5035	9922	6559	3635	8005	5201	11467	8793	9260	4299	4278	10680	5435	4037	3515	8686	8658	7207
HyS0674	41634	9508	1586	6907	5283	6938	5876	4942	5715	5994	6281	6272	5451	6926	6617	7889	6979	6869	6767	6359	7874	7777	5113	6805	6249	7794	7828	7117	6355	6805	10329	7251	7034	8992	5403	6458	8206	8523	6819	6390	6576	6013	9308	8868	7276	5847	7629	7911	5690
HyS0675	41516	13961	2098	8830	6926	8287	7218	6838	7338	8200	9815	9005	8939	10087	7142	11953	7366	9852	9741	9504	11073	11257	7993	8184	6899	10462	11388	9987	7598	9250	12671	9120	7844	10863	5934	8588	10913	14261	8857	11481	7850	9420	13246	9796	10314	7792	10919	11406	7411
HyS0676	41513	11504	868	19547	7121	4263	11475	3629	3920	4018	4819	14671	14819	4121	15720	10736	10799	12129	11973	3975	11947	11283	7467	12659	15975	14001	4627	11380	12045	10246	27649	19203	4470	16556	7649	11550	14250	5996	16567	9505	4948	15297	11137	15074	4224	10754	4372	12570	4410
HyS0677	41504	53845	9338	64124	33930	37856	44097	51104	36852	47209	47167	44797	48196	50191	57360	58454	48253	55822	53768	44635	51287	55532	41298	50070	43685	49931	48927	48153	53833	55200	79628	63852	43366	64122	39649	33602	52840	59634	44662	53039	52822	40921	56167	60600	49312	38266	53128	41949	53963
HyS0678	41500	10553	1465	8881	7466	8164	7494	5935	7312	7112	5789	8822	6558	7326	6988	9412	6896	7451	8226	9259	10485	6699	5723	10529	9265	8845	8397	9483	7740	5986	12282	6369	5417	10675	5759	7546	6280	13352	7949	5734	5362	6902	6827	9478	7073	8261	7289	7078	4633
HyS0679	41475	32145	5015	25455	10161	13965	19785	17047	21018	11030	20745	20012	18265	21663	11279	15535	22779	12994	12994	22035	26372	28891	19048	12985	12510	15511	25713	24069	22345	25382	36594	24909	13224	16270	11254	12484	14691	28849	13035	23404	23236	21048	31254	28005	25027	19584	24213	26809	9197
HyS0680	41391	13493	1396	8557	7949	11079	10332	8548	9787	12615	14203	9501	9220	6810	9696	13430	13233	11020	10955	12393	14441	13169	11535	11153	6606	12252	7475	6568	13972	12810	18598	16595	11566	13621	11354	12705	13012	17950	10603	11227	10968	12643	12672	9182	10113	9528	11059	10280	8615
HyS0681	41370	54605	7577	58211	49686	54669	56202	44314	52832	68564	76293	43516	63772	54084	85260	74742	58715	57812	51504	64641	61231	67182	59481	36074	62798	77080	47394	59437	58234	58405	72809	74124	46682	93921	48268	52570	54255	72061	55135	52451	79507	63536	51098	77335	75271	72061	58134	50336	87573
HyS0682	41318	7209	1139	13854	3906	5856	11029	4511	5108	4775	5529	10003	10152	4897	10607	6585	11358	11735	11847	5020	12311	7004	4514	12202	11308	13367	6143	11308	12273	6800	19745	13734	5779	15496	4572	11179	13801	7361	12454	5730	5482	10833	6882	14444	5563	10304	5283	12029	4054
HyS0683	41315	11686	2457	11085	5396	9567	11252	7732	8410	10993	12329	9963	8422	6449	8897	10384	8846	12390	9227	8130	7283	8968	7949	9557	8933	10497	7268	6349	9783	13097	15594	10507	12286	12623	5873	9045	14631	12337	7043	12711	9678	8608	8537	14253	9646	10025	11661	9429	9782
HyS0684	41187	18287	2810	8868	205	14323	7121	243	6481	6967	15523	12616	13913	7058	344	8675	6712	14638	279	292	7742	9131	6305	7766	7322	300	289	244	279	8057	22820	349	13950	413	220	13221	8422	350	7447	15188	313	283	8634	18419	7475	6112	14411	7295	7388
HyS0685	41187	918	1411	1471	5618	6412	761	6074	694	1238	852	5997	6346	6496	7192	7795	6314	817	720	6609	1332	9075	655	747	6987	1366	770	6197	6807	7669	1283	7906	6959	982	6000	1196	901	994	779	1285	7037	1122	864	8718	6996	719	7290	6561	770
HyS0686	41180	6396	1437	7998	3996	7470	6755	5777	4490	6656	7123	5994	6248	4581	4720	5668	6470	7379	4872	4321	5149	6096	5975	5057	7008	5887	5147	4740	7405	8049	11533	5377	7620	6491	3983	6737	8572	6412	4913	7491	5135	4503	6193	8656	7288	6206	6958	5170	5629
HyS0687	41132	6629	1099	7617	5294	6933	6128	5222	6268	6184	6605	4196	5896	4667	6595	7802	4619	7185	6674	4203	5080	8346	5534	6701	6310	7860	5114	4589	6662	7440	10698	7237	6995	9037	5515	6282	7872	9047	6867	6944	6678	6402	6421	6101	4987	5798	4964	5320	5362
HyS0688	41120	17277	2970	13642	12862	10326	9580	11027	12698	9264	11599	11033	17158	9813	16302	13429	14546	14029	10876	10348	8109	19149	8711	8076	14652	13371	14917	15588	14616	13915	18840	23743	12654	16784	12531	3780	14613	13795	11481	14281	16683	14346	11037	21245	14968	5002	13857	10788	9414
HyS0689	41012	14284	2269	10293	5560	8164	6807	8642	7166	7482	5275	7480	4614	9621	3864	9242	9043	11256	11118	4355	8494	8944	4320	11542	8668	9404	11938	9114	12003	12895	16091	9468	7877	10065	5869	7539	13003	9664	8184	10001	5330	8364	13421	15152	5526	5148	9662	7541	6110
HyS0690	40956	10110	403	1913	1332	8350	1573	1692	1558	1826	1818	1736	1769	1858	2280	9288	1610	8614	1644	1584	2000	10120	1606	1653	7847	9599	1598	7921	1928	1777	3111	1901	1941	11136	1546	7796	10022	11134	8477	8682	1947	1372	10479	9961	8108	1629	2006	8788	7828
HyS0691	40839	10146	1507	20335	6516	7774	8422	13799	14047	8751	18257	14259	15858	7743	17977	8322	8115	8295	16099	8051	16484	19662	7395	16806	8149	17561	16084	13696	16040	7921	14891	9815	8473	21988	6680	15036	10270	21310	15920	17907	18538	14855	10576	20434	8018	14405	17054	9024	16843
HyS0692	40803	139578	13269	97910	95331	62096	111640	13351	56857	74969	142123	103673	86478	71169	140223	73303	57745	110064	74557	112625	77487	74402	63286	64260	123958	73663	12876	58198	116154	16609	113654	22385	105723	19723	47120	109717	131393	31016	29938	71842	74125	104066	76148	81807	115487	56336	14061	14827	117952
HyS0693	40803	11233	2138	14968	8501	13105	11699	8534	8045	9587	10818	9293	11183	7905	10023	9984	10026	11201	8987	8115	9400	11193	10565	9163	12053	10287	11061	10021	12897	12082	17828	12000	11131	11705	9189	10386	12344	11516	8971	11555	9369	10174	11050	13157	12443	11501	10814	11176	8769
HyS0694	40785	13678	2077	27690	8629	11009	20872	8018	9632	9498	10332	19701	20483	9533	21845	12969	21037	22359	22830	9579	23819	13732	8952	23516	22264	26015	10926	21792	23338	12476	38015	26194	10755	29912	9143	20956	25723	13765	23108	11540	10820	21129	13185	27887	10321	19587	9882	23428	8468
HyS0695	40715	17993	2057	12932	17833	1843	13200	8435	12922	1554	1732	11847	9400	12682	1587	16077	9722	10760	14351	20733	23754	2327	8501	24032	21655	15965	14886	20792	10440	1947	17419	2011	1855	18426	8930	1671	2057	30010	14015	1842	1838	12842	17186	13245	9829	19738	10147	14239	1359
HyS0696	40699	10479	1632	12852	7462	9712	10204	8695	9623	8251	10866	6712	9407	7258	8500	10865	7396	9723	9564	7435	8636	13601	8838	11271	9186	10940	8613	7474	11001	12595	18297	12598	9742	12267	9155	8652	10889	14042	9330	11115	11565	10364	9726	9793	7898	9707	7872	8266	7105
HyS0697	40529	30096	6372	28571	17637	24813	22070	19254	28193	30570	34953	19859	28532	13844	29815	21847	16937	32494	21382	19085	22108	20257	26240	29108	16368	32682	23928	15104	17206	22867	51381	21913	28600	31546	20803	27850	27838	40381	31317	29150	16768	18029	28886	28112	15034	21024	30765	23814	28131
HyS0698	40469	3499	524	3831	8511	10601	9775	8276	9318	2753	10795	8691	2808	9396	2871	3253	3121	10642	10815	2255	2407	12707	2838	3512	3134	11674	2809	2577	10231	11802	16455	11594	2635	13574	2151	9101	11990	3829	11100	3031	3400	8929	3321	4322	2268	9142	9812	9569	10120
HyS0699	40465	5077	393	11048	1531	1749	8394	7366	7871	10997	2135	10014	8978	8817	9742	4654	10448	1979	9572	7913	4219	2515	7702	9194	8324	12320	4141	3691	8733	4129	6545	12799	3906	15079	7259	3830	2191	5335	9537	11674	2032	1612	2051	5041	3923	9650	8974	11086	4129
HyS0700	40461	12588	3950	21163	14903	10139	17945	7944	16702	9115	19045	16124	17399	9081	10053	11070	16819	1262	18460	16816	10380	12348	8300	19473	9495	1340	19206	1079	10039	21309	15714	20918	9916	13247	8502	1094	1317	1469	1198	10388	19570	17700	12109	12392	1080	8724	9603	1196	1072
HyS0701	40445	33183	1962	11647	7825	33224	32131	14913	23140	9213	28771	30643	26165	32732	28628	40049	24758	27872	35605	16421	18450	22033	22239	35503	9511	10593	26512	24347	27371	19264	43576	30980	9633	34642	14047	15618	30505	44938	27686	10026	28123	8790	39445	35019	17289	29362	17501	34493	34430
HyS0702	40429	17987	218	2210	1246	900	2229	10001	1121	11430	778	1767	1713	10582	1891	15170	12864	906	13572	613	12928	3275	464	1061	11904	16135	2054	13286	12734	13266	556	16085	1211	16345	10211	1217	14333	683	843	2663	13658	12143	1394	17420	12038	12255	2144	692	419
HyS0703	40422	262	1261	7300	4725	454	275	5441	181	5867	283	479	470	428	506	508	410	320	243	5764	6636	8024	189	204	6208	6791	236	350	456	6726	369	504	6369	298	5368	5722	247	271	217	6529	407	5539	301	549	6239	219	6379	398	331
HyS0704	40406	6225	2314	11832	3252	11868	11951	13095	14906	4358	10521	13531	15885	12050	17387	12566	4842	11543	16442	4367	16287	19372	4506	10133	4023	17923	15813	13928	8525	12009	9401	5054	5264	12745	4442	8865	6771	12393	15946	9934	10580	8334	6351	19637	4836	7586	9762	13199	8365
HyS0705	40287	572	1101	7594	436	5831	463	9351	5092	5800	601	597	6009	5428	573	6488	5123	570	6029	437	6057	7397	4956	5968	467	6389	11420	5493	508	12257	9619	12521	596	14718	4461	416	587	14651	11841	5728	6146	419	6639	7308	501	5122	11450	11153	589
HyS0706	40247	4930	790	11584	4736	3919	9413	2980	9325	6502	3988	5608	6233	3502	6557	7966	9263	9714	7249	8879	4258	8118	3261	6757	6712	7675	4294	6686	7183	4312	11671	8320	3958	12879	3092	6480	8073	9350	6930	10255	6559	8544	4602	9008	6160	8352	6680	6648	3207
HyS0707	40177	8897	741	10246	2874	4045	7874	6586	8039	9884	3858	9895	7581	7802	7927	8085	10970	3881	3892	8146	7144	10920	7098	12021	8251	13358	7413	6795	8876	12665	11590	13566	7190	15340	6933	8507	4486	8999	8981	12232	3961	3549	4835	8490	6625	9908	8491	11357	2992
HyS0708	40139	9809	1683	10562	6734	1343	7380	6761	7772	7722	16647	13641	15054	1242	8691	9483	14326	8400	8066	7038	16747	1700	6809	1360	14786	9955	1415	1259	15506	1616	14504	9005	8533	1795	7212	14158	1604	10932	1608	15982	1333	7906	9511	1790	1210	13270	9261	9122	8781
HyS0709	40090	21637	1621	10306	13537	15551	2746	13148	9244	8301	1361	15976	16812	1293	18511	18168	7593	10192	2998	7483	11111	21354	14942	1307	16973	10738	16155	15296	8483	9260	17333	3477	15462	20182	14547	1169	9221	1733	10399	17897	10371	15853	20150	20200	8850	13458	2990	8475	3092
HyS0710	40068	28966	7219	44108	16450	22992	34372	32176	19324	23222	27088	32809	22259	24116	37974	42528	23408	38153	35777	23307	23382	27124	18518	39863	20717	24918	23965	31942	23534	27267	35487	40218	35913	50029	27935	21344	28793	33068	24220	22618	22961	19534	40278	32178	24451	31311	36767	25070	34800
HyS0711	39929	10202	1270	9739	4921	12292	7673	5543	7399	12225	14377	10969	6200	7212	6708	15163	11442	13202	13823	6164	13854	8373	9463	8864	6343	8207	8284	10810	11962	7070	12662	14526	7159	17937	6305	11042	15347	10424	13138	8296	12477	11483	9403	16289	6228	10577	6771	11249	12420
HyS0712	39912	6334	1026	4963	5726	7283	6889	6144	6649	4442	8801	7076	5026	7625	4865	5017	4014	7763	7665	4542	5463	9849	3596	4582	4063	8105	4934	4557	7638	7970	12304	8585	4403	9702	3559	7333	8555	6725	7774	4994	4551	7594	5980	5631	5069	6190	8238	8118	7772
HyS0713	39897	12260	730	21466	7718	3445	3654	9781	10115	9626	19298	10655	11282	3735	12593	4534	9354	4080	11888	9428	12394	14503	8755	18435	9627	12723	11518	10131	17836	4123	16199	11544	9855	23185	8223	15787	11738	23329	11938	18660	18381	16197	11398	14916	10105	14707	17841	3965	17866
HyS0714	39823	16731	2415	19426	9447	14519	17031	12604	12001	14714	11842	16947	10121	11516	15137	13734	10515	14838	16159	12876	16225	21797	15086	18696	14696	18029	13071	16075	13004	16514	25850	19445	16325	16671	10290	14991	17031	14051	11668	11931	11309	10645	16636	17248	14752	17465	16924	15009	11509
HyS0715	39588	24053	3860	11710	446	19267	9216	547	8355	9215	20599	16801	18357	9662	695	12100	9257	19700	567	579	10715	12607	8218	10601	9250	596	598	529	531	10807	31367	678	19112	787	419	17455	11469	794	10356	20158	643	452	11887	24621	9468	8407	19363	9620	10285
HyS0716	39567	1213	187	1696	6667	8024	7680	1190	7385	8700	9800	1251	9284	910	10146	10628	1710	926	1198	8393	9339	10905	7723	711	1615	9951	766	1530	1338	1185	2206	10568	8169	11772	7635	7787	1279	11348	8764	1260	10020	1276	709	1605	9528	8199	1473	8250	9537
HyS0717	39497	2426	3080	17472	10955	3510	12092	10762	11218	14233	17114	23881	12607	15764	17552	31422	13662	28057	25773	13260	15180	31807	24760	13547	15849	2343	14565	3274	2039	15768	23748	14954	2120	33014	11763	3203	31013	2796	2342	14941	13711	23467	30980	18600	14589	1826	2182	28758	14597
HyS0718	39493	643	3020	16921	2435	13536	393	19965	13293	10916	615	669	11440	14347	721	14507	11982	627	11729	456	13486	19398	9964	16032	601	16992	26405	12413	685	28500	23161	27552	3142	34278	12347	545	3771	31283	27238	12960	16357	2855	14501	19367	3113	10016	26381	26137	3338
HyS0719	39471	19417	3043	16551	9610	15606	13194	10798	12429	13352	17037	14290	15565	13862	14049	15992	13150	16208	12799	11612	15393	17723	11653	14765	13684	13876	12308	11493	12397	15259	25096	14090	15381	16823	10028	14197	16150	16793	14453	16017	12961	11413	16380	19507	13446	11672	15614	13779	15363
HyS0720	39366	18298	5258	28537	12699	13514	14461	28836	21676	21672	29670	25304	33321	13011	16845	27022	31108	18596	23398	13822	38159	19047	20472	15158	26666	27719	20415	11329	29371	21971	43664	38601	18529	26115	21472	24885	7079	43541	22947	36903	13560	14653	27307	15470	5972	30225	34142	31687	16601
HyS0721	39320	6513	1932	10191	7196	9179	8781	4124	8209	4644	9495	7560	8295	4584	8814	5426	4599	9487	5142	7744	5270	11090	7600	9151	4795	5940	9093	4951	5095	5547	15116	5831	9544	6778	4031	8486	6051	12012	9138	9253	5369	4994	11372	6015	4824	4312	8630	9667	7772
HyS0722	39289	15682	3581	18709	9971	11048	10436	13443	11428	5945	6449	9280	9928	15707	11709	12595	11417	11696	12142	5435	6661	15032	5343	12474	16231	12734	17940	15572	12651	12296	18442	7041	17950	15363	5519	5940	13384	8324	11096	11479	11544	6048	15162	13368	12551	15445	10976	6638	8296
HyS0723	39271	8133	2473	13429	8837	9471	12628	10851	10690	12273	12644	12309	10022	11196	12230	7885	11774	6838	11532	11364	12791	11320	10418	13710	8098	9880	13358	8912	15176	15126	22161	16554	15082	3862	10042	5493	7925	8050	6349	6037	13341	9774	6456	8288	6372	12150	15381	6782	5753
HyS0724	39239	25413	4588	17543	10181	17194	16267	14753	24631	22560	19276	11023	17877	11119	14972	18760	11287	20818	22159	14061	21019	16728	16259	22815	8804	22605	14967	11428	15101	18687	41182	16207	17084	33382	17880	12983	28082	25541	19803	21520	17542	20378	21833	19421	13897	17266	17437	14381	15926
HyS0725	39239	6892	1091	11962	593	5354	5241	634	9283	563	10983	810	5021	5297	5751	1231	4983	733	5603	4799	646	6906	4410	10713	511	11452	5671	5414	5332	872	9118	846	5566	13937	8114	9331	12533	13866	6153	5598	10829	9190	6476	1390	5262	4749	10306	10202	5919
HyS0726	39128	14343	2250	14086	9149	21633	632	713	682	11184	24222	10353	867	21645	24597	13678	11019	12331	988	10513	12340	1055	19761	681	21431	13024	11936	20430	11699	12629	19167	952	10917	1171	9500	20726	13789	15005	11865	11937	682	836	13855	14799	11280	10066	11488	23199	11938
HyS0727	39127	35935	7049	54753	35677	39333	51561	45475	39908	43778	51208	27956	46125	41059	49329	27257	29860	43607	37219	35720	48029	53364	32945	36058	39046	38856	36505	28618	28865	29988	88168	51454	38662	40451	26322	39411	48626	43978	31305	47835	59203	28216	58237	49185	31486	27571	45530	40012	42752
HyS0728	39110	50868	10629	37502	21270	44338	31735	32613	52730	57159	47964	25465	44597	24934	43498	38461	21267	50436	45171	29481	39447	32866	38279	47557	19745	53259	30365	26617	28285	37716	92571	30735	39067	71040	39866	30872	58151	58930	44001	46194	33027	38934	49159	49636	27446	33950	43508	37419	41346
HyS0729	39098	12623	2050	12344	171	257	811	685	251	10183	275	783	9359	821	11123	12477	9093	874	305	9528	11083	314	8149	10242	9309	272	10056	8807	839	249	1322	940	10636	1068	8488	197	304	12863	250	10318	10380	791	11316	12761	10350	195	831	854	801
HyS0730	38993	609	1966	688	7161	8867	514	7892	474	688	585	8297	9180	9016	10209	10635	8553	558	478	8636	600	11570	357	498	8994	655	505	8200	9196	10195	840	10603	9265	640	7665	573	560	735	520	670	9628	511	520	11965	9208	427	9104	9207	776
HyS0731	38951	35160	5065	29527	16284	27986	22722	26382	18937	27894	38010	21473	26967	35311	18772	29828	33063	25210	18113	32825	22878	26413	18151	33165	20733	30599	29667	15495	29081	39012	35251	19420	24077	42025	13969	26574	41729	46940	29275	21780	22886	19248	19383	45719	35682	21292	24124	36067	17606
HyS0732	38878	9926	2110	8625	7970	9184	7286	8171	7041	5852	6524	7779	8776	6890	9349	10659	7963	6692	6243	8830	6966	12622	7615	7819	9474	8918	7881	8515	9236	11683	13226	10000	10383	8634	6534	8320	8030	10207	6493	7940	8970	6121	9508	11039	10140	5845	9762	9629	5172
HyS0733	38877	3389	672	4149	2795	3038	3103	3190	2744	3476	4132	3265	3641	3240	4753	3190	3113	3807	3280	3235	2892	4063	2919	3172	3304	3206	2659	2536	3520	3295	5084	3481	2670	3449	2383	3292	4083	3491	3133	3172	3790	2615	4035	3741	2993	2609	3220	2408	4447
HyS0734	38876	3936	838	3689	10065	11885	11457	2472	19480	12680	13306	2964	2774	12298	14299	14696	12934	23616	4272	11315	3299	14743	11828	3008	13360	24140	22651	11390	13028	15408	5461	15989	2533	28611	2291	12131	1882	15927	12985	13048	12272	21042	15701	29439	13805	19613	22294	12487	23467
HyS0735	38813	31574	2683	17519	18982	23843	23689	19684	20657	22877	27384	22035	23270	23793	25689	27701	13072	24893	14143	22488	26948	29733	12819	14648	14516	27483	24103	21888	14887	16196	24191	18122	25000	32050	11196	13739	27228	31514	25466	26500	26703	13772	16486	30312	14179	11997	25887	15017	15797
HyS0736	38779	4424	2416	11410	9411	4036	8251	7426	7938	9211	13504	18526	8381	11839	14167	23639	11317	18132	17630	11073	12849	21582	17965	8916	12371	1101	9354	3922	3673	12874	19648	10055	3471	22416	9696	3759	23443	1293	1041	12378	9204	15745	20439	12087	9257	3052	3813	20969	9828
HyS0737	38742	10035	1672	11329	7764	10404	6823	6370	8869	8552	9215	6619	8492	8989	7100	9338	8752	8192	7453	8640	10436	12261	6254	7914	9147	11647	10383	7425	10397	8587	15654	9060	9834	10737	7007	9419	11422	12838	9809	10865	10456	9210	10107	11489	7565	6750	7453	8222	6200
HyS0738	38714	33290	5448	29964	11011	26535	26665	21509	24403	12910	15866	24184	24355	24719	29214	29795	24668	28014	14842	24599	29525	16731	22438	15918	13054	30545	29125	12996	15585	15767	25036	17109	26267	20323	11930	25049	17923	35303	13946	16092	29889	14715	35752	34889	15322	13765	14904	30181	13206
HyS0739	38713	4822	745	5088	3846	4994	5331	4869	4572	4586	5051	4707	3760	5167	5469	6600	3970	5737	5103	3948	4617	5788	3759	4470	4165	5559	4063	3761	5738	5531	9410	6567	4917	7594	4124	4014	6168	4915	6014	4003	4640	4737	4608	6081	4321	4436	5205	5177	6272
HyS0740	38632	10120	1276	7691	1999	7778	2426	2155	2316	2325	2778	2345	2511	7463	8231	9307	11021	8247	6534	2280	8418	9810	5610	12109	6092	8989	7758	2543	6474	12996	19481	7529	7649	10456	9202	5883	9328	10338	2635	8187	8055	6140	7600	3420	6524	5477	8016	11567	11149
HyS0741	38563	43931	4293	34822	16910	30745	36101	20672	25989	22493	26117	32457	31306	29529	33145	37976	34499	41595	38519	26079	36705	36209	25134	33406	33397	33685	20623	31329	33879	34392	45567	40072	24351	52358	15846	36223	33515	31734	35141	28783	29887	25869	31680	39859	25437	24896	27932	35361	18048
HyS0742	38560	12554	2255	7196	4395	11552	5716	4669	6901	5446	7695	5342	5513	6514	5487	13608	5450	7293	10160	6795	11616	7582	6047	7718	6862	6650	6368	9287	7243	8163	18544	6941	11774	14927	6003	6616	13231	9751	7340	10298	7456	8850	8833	12739	6957	4924	9753	7091	6360
HyS0743	38546	44555	7855	43649	24774	33631	34768	35218	33815	33791	37422	36161	33502	37823	43932	56082	31795	41208	36380	33150	39675	49057	32839	36507	32631	40242	40980	42875	39295	38995	65773	46023	35615	48459	30304	29379	43180	46269	58745	40563	39515	36020	48430	49185	37139	30840	42070	36474	55322
HyS0744	38510	11432	1777	5198	4076	5901	4122	3290	4250	5339	4338	8008	3723	8040	5284	6916	8493	5445	5883	8181	9384	5348	3528	4528	3943	6008	9674	8310	4453	4830	7069	5167	4302	7459	3321	5173	6778	5561	5613	4440	4534	3959	10775	11640	8825	4786	8902	8519	4972
HyS0745	38485	793	2363	13904	9565	1545	743	10237	542	11226	623	1487	1379	1315	1749	1886	1415	871	596	10978	12254	15003	722	889	11624	12715	845	1272	1519	13140	1422	1639	12104	772	9773	9979	979	1078	600	11767	1309	10340	754	1889	11912	746	12387	1569	689
HyS0746	38391	13790	1377	11963	5127	8095	7091	8660	10037	9924	7791	9172	5868	8697	6320	11373	8768	9625	10476	8248	10079	11986	7857	10701	8960	9054	8048	6036	6403	12468	10714	8758	6822	14044	5540	6036	11436	10559	6448	9981	8451	10305	11908	13183	8075	7045	6180	12064	5437
HyS0747	38388	27402	4208	24328	5257	36631	20131	16526	19245	31947	36300	18180	18813	19616	32516	25916	19391	20719	21378	6214	6895	43694	16121	6724	6106	24592	22371	6057	20202	38343	33786	40246	35195	28648	17047	33136	41254	8291	21068	37291	37181	19358	25902	25862	19983	5529	19877	21265	29742
HyS0748	38251	159	35	119	8421	10528	9948	9177	156	10556	136	9512	131	157	203	12557	127	11037	89	9959	11748	13139	95	109	10289	183	10868	9823	10710	11603	173	12562	155	227	100	123	156	168	11102	160	160	140	169	14028	128	9172	191	116	11285
HyS0749	38185	7823	1128	22901	4934	5906	5499	15976	16208	6131	21340	16921	18323	5420	20611	6845	5663	6058	19452	5771	19897	23065	5188	20142	6039	20598	19053	17352	19187	6538	10377	7241	6280	25467	5099	17412	7588	25080	19463	19656	20021	17147	7391	24566	6317	16531	19100	5733	20539
HyS0750	38126	297	1767	10244	6781	637	276	7546	179	8669	232	646	633	573	695	733	579	329	173	8231	9264	11010	202	205	8665	9302	317	583	621	9527	416	757	8987	304	7368	7928	233	343	260	8968	606	7890	238	841	9019	226	8819	571	469
HyS0751	38098	10302	1746	14270	8728	11931	10754	9440	11216	10441	12468	7263	10690	7413	10440	14456	7606	11855	12147	7412	8996	14974	9718	12533	11026	12707	8681	7781	12136	13437	19694	13826	12497	15664	9681	11171	13387	15400	11763	12664	12272	10652	9766	10532	7881	9933	8079	7940	9717
HyS0752	38076	6129	1480	7777	3713	5029	8583	4263	5591	6620	9191	4192	4393	8093	5104	5735	6565	6892	8305	4566	6805	7900	4438	9291	3886	7555	5024	4455	7100	7959	11708	10064	5401	6241	3753	7840	7669	8863	7184	5363	7647	3937	8209	8683	6446	3872	9004	7140	7755
HyS0753	38030	16101	2665	21521	10804	10506	13221	13080	14870	16073	14522	16522	14650	11275	13984	19203	19270	16352	18534	13492	20521	15334	14251	14648	19762	14121	12170	9812	18884	15914	26283	21769	13458	22661	10581	15123	15379	17404	12553	20065	10684	15183	19230	19541	12666	13994	14037	16802	10542
HyS0754	37997	16829	2953	17497	236	14686	12516	23080	347	13975	29758	11740	12734	26258	457	17002	25460	13867	390	25015	394	437	320	28866	324	14509	14620	380	14690	29558	609	439	14324	36313	290	13354	31386	36030	13725	361	368	342	422	34968	27210	12491	13516	27679	427
HyS0755	37925	8390	2568	14840	10154	12361	17002	14601	11704	16486	12919	15509	11222	17004	17899	7645	12086	12141	12896	11483	20039	15190	15197	18275	11118	13690	14148	11141	18521	20912	30229	21124	19105	7089	11138	5979	13794	8472	6517	6695	13620	12457	8240	7792	6370	16269	17569	12251	8011
HyS0756	37812	16648	2767	14502	10398	16453	15290	10410	12366	15664	16435	13880	14396	11706	12836	18465	12420	17156	12899	14027	17978	16291	14020	13391	12175	18815	13681	11792	13399	18214	27052	18494	13421	17031	14505	15398	19431	21641	16337	17168	17010	16039	16267	19304	13725	11821	16288	17890	13003
HyS0757	37796	11687	3162	14490	11694	12031	8670	13100	7917	11946	9790	11463	12368	12179	14049	14969	11382	9172	9335	14285	12986	19033	7459	9672	15191	13121	9195	11203	12684	16651	15003	14453	15579	12505	12929	11001	10618	12080	9226	12152	13431	11104	10564	16016	15368	7930	16087	12230	10099
HyS0758	37739	753	80	580	9028	11499	11008	9473	478	10782	63	10319	335	275	487	13934	169	11828	538	10484	11850	13911	137	601	11197	557	11710	11061	11625	13019	340	13063	496	695	456	121	644	609	12023	178	54	460	370	15233	397	10003	203	224	10860
HyS0759	37708	15991	2515	14330	5375	9971	9404	10990	3850	8106	8334	11622	11362	8770	8566	9420	7194	4452	12549	7084	14346	10928	7284	15112	8230	4929	4486	9481	10057	10351	23523	10047	13625	5258	10007	6529	17123	11300	8542	7927	9228	2537	9977	4334	8090	4168	3845	9555	3664
HyS0760	37697	21000	3928	31490	15190	27667	14600	18608	24597	19635	25170	17308	21003	24662	17774	45486	15269	15384	12472	19735	27359	31223	15889	14726	21972	35701	33149	32941	30353	16923	44305	28434	25073	29198	19286	24137	35229	27597	58524	31230	29616	24370	31842	39177	15944	17452	18570	15840	46360
HyS0761	37651	11143	3372	20484	6874	8651	16566	14404	8095	8671	9206	15409	8417	8761	18186	20335	8383	18115	17661	8148	9381	10973	7505	17819	8640	9688	9186	15968	9159	9692	14927	19743	17062	22499	14031	8059	10185	12001	9449	9149	9460	7958	19909	11659	8354	14770	17542	8934	17257
HyS0762	37643	6818	1006	873	4148	696	5067	252	4290	702	5682	4830	732	4833	5703	6040	4772	5572	751	4852	5349	6049	589	5089	5145	5709	304	801	5617	318	1340	385	5295	363	4083	5082	6515	331	593	5234	5367	4841	5661	6601	5463	687	326	315	5686
HyS0763	37594	10183	1683	10018	234	287	1995	1683	219	9730	314	1849	8309	2116	10889	11482	7629	2174	272	9327	10742	328	7001	8527	8051	339	8453	7860	2198	288	3426	2434	9863	2701	8172	241	291	11140	307	8608	8801	1980	9848	10900	10197	222	2114	2067	2175
HyS0764	37575	8795	1686	1781	5592	8473	2569	6569	7482	7447	8671	1315	1332	7545	1582	8318	2549	2542	2598	7878	2744	8583	5712	2796	1321	3174	8757	2484	2824	8063	2524	1767	8545	3703	5738	2628	3210	11018	1383	7546	8679	1337	8991	3569	8287	2431	8242	2824	7134
HyS0765	37499	23530	4120	13902	15539	17105	16726	15062	16938	13112	15843	14585	18639	12094	14974	18995	14414	14002	12962	17105	19670	18290	11702	20124	9394	13729	13120	11345	18907	19282	36709	17743	23471	19431	13907	13605	15482	20129	17448	19468	17673	11182	15201	13429	13282	14881	19618	12115	15335
HyS0766	37478	11159	2081	9893	7745	7513	8103	7660	7634	6478	7155	6519	8568	8147	9216	8995	6807	6757	6757	8273	6904	11725	6212	8686	9034	10069	8852	7070	7507	10728	14205	8399	9710	9300	7334	7019	8407	12062	6753	9209	7812	6075	11208	9676	9669	5855	9101	7967	6239
HyS0767	37447	38336	12504	33934	48545	76619	27824	56063	27787	14911	16947	49915	51494	26506	54354	68408	54620	16624	29037	65181	16677	94974	13231	30753	57235	35649	31572	71591	74962	84851	49961	66613	60988	40679	13826	15725	19969	39900	29905	32190	77890	14898	38739	71240	73601	27007	57016	63553	14317
HyS0768	37346	14777	2558	13908	4610	5777	6447	9259	733	4927	6095	9890	10790	6445	5775	8102	6407	1455	11874	6283	12489	7277	4799	12054	6612	634	1223	6600	6954	8271	19430	6187	11416	922	9335	5272	13757	9611	5529	6863	6176	1383	7062	1725	7418	712	805	6758	1671
HyS0769	37323	14321	1989	12777	7289	7845	10515	7594	10006	9058	10408	6700	8501	10303	9044	9029	7182	10137	9902	8121	10227	11408	6435	11182	8977	12822	11358	7492	7820	10218	17929	8660	9666	13226	9312	7331	12196	15347	9971	11899	8275	9320	13814	9709	9001	8514	8975	8228	8405
HyS0770	37223	1954	1398	1491	5551	7482	1246	6040	1124	1234	1273	6794	7091	7044	7714	8669	6836	1491	1365	6716	1462	9103	1194	1265	7087	1615	1527	6830	7619	8049	2038	8124	7338	2110	5970	1249	1458	1870	1330	1478	7548	1325	1649	9625	7466	1377	7487	7302	1310
HyS0771	37124	21506	4133	21519	13495	18969	17683	15925	15542	15328	16008	15940	16905	17940	16440	21268	15742	19438	16813	14050	17501	20979	13935	17726	18454	21581	20699	17879	17756	21234	31184	18398	20370	22033	14093	14881	22356	21658	18525	19836	20298	15711	20626	22454	17319	17559	18260	17688	14925
HyS0772	37108	15969	2552	15704	9532	11966	12422	10762	10447	11050	13031	11752	12496	12471	14913	14605	11957	13536	12394	12652	13842	14678	10460	13535	12140	12688	10999	11056	12085	12450	19018	13142	12233	14447	9737	10911	13618	15677	12109	12769	12879	10803	14395	14686	12243	8951	12308	10486	12623
HyS0773	36960	50351	8127	36804	35915	45375	29979	25576	29347	40421	31818	34558	28585	36793	43753	50511	36605	46129	46021	36569	41862	40385	26447	33162	44381	50709	40975	36529	32266	36081	52374	36237	44880	56735	27012	41052	49596	40501	45142	32431	33841	29893	47710	46542	38364	28125	38693	41112	37659
HyS0774	36907	11939	3554	1696	1161	17956	1365	8023	15656	17203	10307	1281	9442	9201	10190	11082	1411	10125	9750	8784	10302	1918	8098	9868	1415	10839	1495	8616	9537	10756	28802	1707	9651	23469	14654	1327	21090	12761	10115	9652	10078	9048	11157	12627	9789	8483	9672	9606	9521
HyS0775	36885	9180	1322	7263	5911	4464	4257	5196	6513	4847	5091	3823	4016	6069	6937	5052	6631	4829	7049	4494	5317	8619	4350	7202	6080	5201	6904	5931	7298	5082	7293	5821	6743	9310	4540	4636	5371	6768	4564	4617	4611	4864	8805	5508	7342	5760	4555	5546	3728
HyS0776	36850	5528	3223	19412	12678	7766	11939	10594	10918	15635	21232	24891	12155	19266	21504	32743	15409	28930	24747	14537	17701	30222	27133	13127	19307	4628	16074	7170	4301	17799	26367	14275	4424	31871	13356	7172	32433	5295	4309	16862	13389	22075	32206	20429	15788	3773	4393	32002	15789
HyS0777	36790	15213	2595	13176	9648	8931	8413	9309	10814	10544	8970	9898	10991	13781	11930	17274	13839	15870	11272	12816	16110	18881	12445	11899	14148	10347	9549	11512	12434	13698	20064	9933	12698	15233	10996	11523	17883	11832	12370	15999	9414	11518	18874	13717	8907	8088	11977	12662	9735
HyS0778	36742	14329	2112	13069	4357	6245	5112	4256	5770	9238	6509	9044	5335	4763	9718	12676	10196	5018	5960	9250	10506	7546	8811	6231	5315	6055	11661	10600	5246	6655	16787	7052	5355	7018	7844	5573	7093	14349	6040	11571	10841	5114	13149	14335	9909	4806	5174	4565	4635
HyS0779	36733	17529	2485	14715	5360	6895	5426	9868	654	8127	7533	12342	11482	5569	7305	9096	7493	878	12600	5192	14845	8619	5944	12585	5875	2648	2745	7183	6143	8962	23215	10324	13398	3326	9846	8215	13738	10188	7026	7634	7439	1104	8500	3323	7560	2373	738	8049	3298
HyS0780	36682	132	818	4817	3337	175	111	3505	77	4012	128	184	215	217	254	205	159	107	71	3843	4399	5084	59	64	4109	4460	92	157	192	4708	96	173	4330	170	3464	3665	125	155	136	4331	193	3798	105	316	4227	63	4272	151	124
HyS0781	36659	444	416	413	5725	6832	6650	7904	6308	7132	463	8347	550	7097	7871	507	225	9888	163	6653	506	11767	2150	2666	9283	2889	324	303	9397	188	15470	10894	2527	480	1939	6494	10789	3464	2932	2740	7531	162	8546	395	9362	7916	7297	261	270
HyS0782	36620	8680	59	9351	357	471	7290	6592	6942	13655	530	12695	7663	7445	8477	8080	13115	445	7949	7405	7353	566	6546	8104	7575	15604	6915	6419	7620	7339	10835	16352	6853	18293	6455	6022	530	9180	8023	14771	484	183	333	8648	6898	12276	7742	14205	6410
HyS0783	36610	6761	215	8437	941	1215	6380	5807	5860	10824	1348	10008	6797	6645	7496	6402	10364	1212	6814	6240	5613	1493	5530	6810	6374	12233	5421	4960	6757	5890	8745	12654	5460	14559	5312	4891	1413	7325	7016	11554	1227	936	1252	7079	5419	9335	6823	10729	5733
HyS0784	36539	663	1287	4735	8087	551	6157	5375	458	6059	10608	411	3709	3816	10232	12160	5954	413	6419	6269	10628	461	8542	432	3724	528	450	533	421	7087	16177	458	649	533	5295	5744	535	8732	4245	4542	489	5856	11790	8276	6197	5531	6388	332	5937
HyS0785	36533	10971	1729	9223	5845	8072	5781	4701	6878	5723	8841	5751	7962	6650	6237	6796	7286	6267	7958	5933	7266	10949	6345	8315	7097	8229	8870	7687	6197	8580	10382	6894	6321	7863	4809	7785	8944	11026	8388	8591	8311	5869	9575	10161	6663	6401	6759	7013	5519
HyS0786	36531	5214	1250	8056	4294	5133	4878	5992	3490	5892	3273	5169	3339	4611	2301	6607	4680	4572	6270	6062	8890	9717	3387	6385	6258	7404	4559	5091	4929	8288	9465	6089	5728	7603	5064	6966	4889	6364	4810	6864	3665	6124	6442	6806	8186	5500	7666	5518	3804
HyS0787	36525	9619	4162	25194	6309	8197	19465	17195	6546	7886	8459	18312	7743	7138	21968	24396	7684	21475	22050	6926	8044	10122	6407	22612	7854	9143	7544	19370	7898	8068	12205	24562	21496	27547	17457	6693	8420	9781	7645	8544	7860	7751	24612	10984	8226	18499	20757	7370	20319
HyS0788	36457	192861	23207	144189	106449	140675	116386	117882	101754	141885	208043	108418	157454	172498	110198	122647	162147	127584	86279	175347	135903	148668	109606	144152	133099	159015	129600	72543	158050	180382	191027	84080	110085	154852	63852	145053	200493	213709	153113	124097	127342	112237	102586	212414	180028	92065	104289	160091	92008
HyS0789	36455	5532	967	6925	4524	4280	4939	5284	4143	5319	5978	5366	5276	5256	6436	5799	4924	5855	5384	5243	5507	6911	4483	5419	5101	5167	4816	4607	5026	5825	7781	6223	4696	6361	3880	4444	5449	6046	5131	5584	6245	4390	6076	6438	5442	4122	5527	4316	6711
HyS0790	36382	30080	5457	34259	16460	28302	27293	16236	30236	23163	30971	18957	22632	19828	23327	21493	14492	30562	24775	24914	27236	31797	24166	34158	14661	23193	29225	16755	22941	20177	53887	18656	25426	35069	16476	23472	30761	39852	34048	30977	24220	21553	38084	21503	22156	20231	23256	25941	30395
HyS0791	36362	9309	1481	8060	5568	7047	6220	5628	6232	6024	8602	6441	7510	7164	6927	7247	6366	6894	7221	6577	7432	9784	5694	7037	6182	7956	7633	6947	6448	7403	10142	7050	6387	8678	4868	6779	8315	10291	7359	7968	7460	6398	8486	9178	6913	5814	7454	6875	6461
HyS0792	36348	6364	1132	5621	3812	5487	5007	4281	4579	4668	5513	4754	4354	4604	4786	5869	4710	5784	5488	4435	5132	6735	4447	5252	4893	6519	5327	5162	5295	6118	8407	5787	5203	6903	4867	5076	5945	7091	5368	5701	5446	4892	6190	5940	5044	4479	5408	5385	4237
HyS0793	36273	19052	3048	15889	12054	8543	7840	11318	13987	8460	9316	7018	7564	12958	14556	9649	13722	8916	14842	7746	9763	18683	7680	15036	13340	9772	14927	13206	15625	9470	14062	10248	14718	19252	8072	8680	9980	12256	8456	8924	8612	9057	18922	9848	15482	12940	8049	10018	6532
HyS0794	36217	19447	4330	21978	12398	22065	18533	11322	21262	13178	20370	15578	18370	13252	18983	15125	10896	19118	15723	19615	15706	25007	15863	22950	9532	13899	19331	12541	16158	14592	37468	12757	20278	22249	12539	15526	20115	28187	22048	22807	16043	13045	23825	16667	13956	12538	20364	18746	19285
HyS0795	36210	10931	269	1448	3426	8951	8196	7822	3951	8645	4915	4285	4603	8295	9756	10074	971	9271	5561	8196	4713	11569	4683	5904	1180	5486	9360	7939	1194	5925	2296	6961	4700	11627	846	995	10480	12422	9678	5063	9361	840	6079	11673	5166	1072	4731	912	1235
HyS0796	36187	9131	389	1758	1292	7141	1497	823	1448	915	1667	1536	1696	955	1058	7913	1518	6878	1530	1499	957	8689	759	1677	6637	7518	1614	5991	906	1783	1381	1783	950	9833	764	6057	7623	8860	6762	7357	1838	1419	8888	8417	6398	789	902	6868	5845
HyS0797	36176	10638	649	11571	3021	15153	3235	10870	3408	7894	9675	2845	8201	3141	3738	10726	7523	3469	9301	7342	4020	4802	12247	8550	3499	3635	9455	8094	3876	9553	23711	16526	3824	11546	6376	3315	4294	11984	9192	3909	8963	2780	4550	4270	7928	11434	13596	13262	7828
HyS0798	36133	140471	30935	183535	115693	123329	121042	119863	108241	121281	139060	123719	130414	116127	147129	142490	127003	136909	153072	127696	142553	172322	132363	146694	146559	124013	124395	120173	149865	152147	218628	166799	118282	137655	123553	130575	130373	153493	130936	129438	137018	133789	165347	154495	147395	122346	125793	124490	146964
HyS0799	36102	3460	3431	20225	12314	16570	3379	2996	13845	15935	3366	3196	3177	2556	18154	19457	2913	3405	17355	2686	16910	20527	13048	4017	15853	3139	15571	15251	16041	3153	25771	19247	16939	5054	13388	14284	3042	3454	2740	17177	16526	14751	19639	4296	3042	14881	3504	2651	17240
HyS0800	36071	2522	2946	4169	11182	12309	1704	12314	1666	4042	1810	10987	12114	12152	13554	14081	11070	1937	1397	13430	4267	18135	1051	1511	13757	4251	1944	11319	12175	15300	2296	13919	14174	2562	11411	3225	2133	2475	1868	4209	13031	3266	1727	16374	13690	1019	14877	12075	1666
HyS0801	36016	23509	1585	10378	6494	19142	18421	7187	17139	7922	20552	17427	18621	18159	20749	22462	18064	20210	19979	7680	9049	10525	16138	20722	8406	9591	19954	17817	20289	9627	32141	22847	8905	25365	7132	7546	22805	24858	19833	8837	20376	7420	22339	24790	8346	16928	8881	19469	18938
HyS0802	35999	16010	2021	7350	6410	7547	11002	7273	8418	8238	9957	8781	5832	7391	10341	10526	8383	11382	11041	6628	8681	11755	9884	12588	9318	8454	7539	9320	7571	14377	15860	11365	9791	11920	7231	6603	10972	11892	8620	7981	7477	8545	10494	11175	10937	9601	11896	11769	7946
HyS0803	35986	14064	2396	9224	6635	11409	3894	3466	7479	4162	8099	6963	3976	3904	7693	12777	7366	11799	11204	3729	11957	9952	3772	4437	7710	4983	11760	10559	8377	8896	18272	4796	11518	14450	7190	7769	13541	11076	4559	11997	8563	10597	5578	13212	4398	7485	10789	8994	6460
HyS0804	35893	22383	5587	21805	19112	21084	21416	15405	15254	19628	26404	17377	29332	23628	34987	30557	21310	24429	17120	20591	24536	28332	18182	17870	21448	20442	21918	24231	25642	16869	41708	26803	26951	23249	19330	24976	29426	28212	27558	23437	20546	14055	25913	25940	20661	15541	27055	14437	35698
HyS0805	35887	7404	1355	8988	5534	5864	7056	6641	5607	6506	8033	7089	8131	6681	9175	7571	6049	7309	7721	6915	6742	8649	5507	7502	5935	6580	6607	6201	6388	7481	10856	8420	6254	9633	5177	5864	7583	9191	6361	7267	8435	5872	7808	8940	6841	5855	6954	5753	9138
HyS0806	35870	5407	1939	10960	8196	6497	7908	7341	7097	10129	13559	15127	8155	12331	13630	19372	8502	17049	13873	9447	11244	18713	14755	7395	10962	5202	10727	5890	3248	9974	15910	8189	4601	19345	7717	4674	19523	5892	4931	10841	8737	11953	17248	13018	9357	2638	4546	17816	9400
HyS0807	35858	8077	1711	10763	6620	2941	5941	5469	7851	6078	12882	11091	12209	2933	6658	7670	11875	6821	6404	5653	13268	3844	5362	3123	11555	10201	2985	2722	12315	3194	14576	7604	8444	4001	7376	11400	3444	8429	3315	12995	3115	8027	7691	3660	2908	10484	8853	9128	8784
HyS0808	35831	12542	1896	10320	6830	8865	2597	3325	7953	2932	8368	7336	3011	3823	8252	10424	8557	9046	9103	2348	9582	10727	2725	3774	9110	3532	9405	8708	9519	10196	14382	4037	9987	11730	7467	8161	10313	11299	3292	9956	8462	7614	5040	10906	3759	7402	8456	9268	6400
HyS0809	35818	6961	623	5762	9854	12657	11764	4728	11382	14179	15149	4197	14203	5023	15567	17160	6633	3470	5552	12838	15976	15590	11943	3321	6642	16445	3030	6324	5658	5905	7734	17203	12635	19123	12503	11146	6080	16836	13177	4597	17293	6040	3576	6813	16526	13995	4754	12536	14566
HyS0810	35813	9027	2600	1406	1022	13022	1330	5906	11711	12509	7844	1271	7035	6878	7774	8561	1162	7807	7090	6498	7787	1762	6207	7255	1236	8086	1344	6899	7334	7773	21631	1436	7041	17212	10926	1123	15299	9570	7683	7758	7706	6371	8362	9526	7147	6294	7195	7203	7231
HyS0811	35810	752	121	1010	6294	8154	7784	6949	652	7827	727	7522	764	690	734	9610	699	8659	762	7537	8544	10238	711	772	7971	668	8413	7806	8200	8751	1099	9613	713	1170	517	566	681	746	8267	647	741	613	811	10639	848	7073	747	775	8093
HyS0812	35749	18050	4932	27480	18975	14094	22524	14332	21229	16651	24113	20903	22228	16360	18298	16000	21745	8561	23135	20680	18463	18369	14814	24009	13706	9089	24224	7465	17438	26545	28390	26780	17382	18989	14981	7497	9281	10462	8437	15106	25328	22379	17814	17524	8100	15182	16984	8424	7527
HyS0813	35740	8172	2888	15878	6285	6969	5833	5567	5094	4796	8412	5009	6287	5105	5552	7152	10126	6857	13574	5772	6705	8667	10875	12579	12504	4063	5700	6412	13105	13899	21468	13567	6181	5006	9795	12157	8426	7805	6268	4288	7237	13093	16740	8368	13454	9740	4823	11258	12023
HyS0814	35670	326	1860	10656	7581	1197	227	8039	239	8473	268	1094	1252	1150	1359	1419	1045	265	227	8908	9194	11742	181	215	9300	9590	254	1026	1216	10384	446	1316	9626	342	8056	7941	275	326	255	8928	1246	7915	237	1504	9749	187	10008	1192	310
HyS0815	35615	14468	1968	6925	7756	2868	11855	9257	11060	5255	1696	8929	13385	1546	4775	9760	9313	4268	14312	7765	9270	15848	1255	11867	2935	8055	5750	4092	8695	8808	16234	14534	8415	16424	7926	2761	11157	9395	4536	11776	11999	12597	4792	9110	4282	9619	11627	1500	4419
HyS0816	35603	10238	1588	15232	9697	9936	13544	10869	7008	6526	13788	10572	7533	11466	8728	12660	10254	12584	5545	11081	12297	17239	9656	13505	11439	10207	13934	7411	13624	13737	13686	15785	16148	6808	4965	12829	7543	11264	15667	8582	12861	5331	14211	8999	11924	6682	8852	10909	11571
HyS0817	35491	11067	1162	9712	4407	6641	6019	6649	7664	8048	6399	7139	5051	6984	5273	8868	7270	8166	8325	6660	8394	9673	6626	8647	7379	7343	6723	5259	5655	9801	9127	7116	6024	11166	4946	5340	9462	8749	5682	8288	6696	8428	9946	10093	6731	5574	5622	9012	4392
HyS0818	35480	7452	1152	6267	4768	5249	4949	4850	5733	4917	5477	4692	4734	5394	5799	7099	4968	5701	6132	5640	6689	7610	4358	6263	4935	6883	6368	5591	5094	6049	8796	6988	5339	8220	5216	5015	6147	8264	6283	5655	6549	5576	7784	6504	5171	4725	5167	6264	4600
HyS0819	35432	5448	1326	8024	5081	5017	4526	6015	3700	6279	4862	4248	3900	4160	4148	5174	6249	4802	4774	5790	4602	8983	3581	7100	6067	8361	6991	4603	4900	8066	10923	5197	6716	5915	5842	4513	5317	6089	4610	7360	4367	6019	5359	5548	6534	3901	6788	4688	3633
HyS0820	35419	22462	1753	11494	14127	17300	1640	14260	8876	8381	1186	15838	16818	1033	18728	19428	8034	9677	1661	8076	10790	22278	15084	1120	17133	10175	17232	16509	8584	9702	16779	1870	16900	22647	14444	1079	9985	1463	9528	18746	9949	15991	20562	22336	9521	15009	1686	8608	1809
HyS0821	35411	9044	2789	16981	6257	7002	7964	6914	7109	8159	9130	7305	7938	6696	7390	8161	11706	7187	14506	7642	7308	8872	11891	12998	13469	7819	6934	8236	14430	13797	20637	16018	6966	9612	9946	13155	7868	9343	8896	7348	7311	12751	16602	10971	14015	11820	6893	12563	12670
HyS0822	35410	11027	4700	27454	6868	8948	6749	6130	6300	6331	9547	6209	7331	7229	8178	9975	20998	9165	23303	6538	9286	11324	18874	23989	22036	7685	8558	7416	22739	26390	40223	25583	8650	9367	18938	21401	10444	11350	7627	7451	9532	21694	27959	10336	23365	18811	7464	22758	22940
HyS0823	35360	9382	1550	8765	6260	10812	8724	7493	9069	8503	8910	5556	7273	7583	6444	8649	6888	7143	7214	7066	8747	10509	6514	8194	7299	9661	8973	7503	8593	9218	15627	11097	8537	12095	6231	7988	11015	10232	8459	10515	9985	6421	10812	11320	6521	7821	8344	9662	6159
HyS0824	35355	11206	1393	7855	5544	8602	7964	5203	8096	6214	8680	7260	7985	8181	8469	10485	6507	8917	8448	6031	9099	7773	7155	6985	6333	7371	7215	8162	8533	7304	10890	10055	7084	11601	5548	8178	10975	11093	8447	6685	9342	6133	10978	10883	6642	7859	6259	9019	6949
HyS0825	35334	24787	3864	13936	15869	13184	15795	16126	14444	11778	12638	14288	18314	11584	13129	17538	16863	12933	13656	14771	20249	16878	10209	18285	11638	13730	11234	9795	18547	20552	32175	21139	23575	14720	11823	13381	11872	17936	15420	19858	15177	10009	12981	14022	11800	14645	19023	8032	10727
HyS0826	35306	25512	2920	14228	11050	17450	10027	12025	10433	13683	11325	7514	13710	13871	15461	7327	13199	8478	6658	10904	15353	5676	7037	12708	14113	18099	10536	14939	16807	15631	23261	16822	22088	3404	6907	16460	3313	24146	18637	16035	9583	2140	9297	18520	12685	14146	18500	4241	10571
HyS0827	35262	18644	3162	11478	4006	6371	3103	3972	6525	5611	11275	7476	13067	10530	5805	7900	8743	3074	4467	12961	14776	13526	7814	10441	9839	6037	14286	15005	5076	7404	3705	4495	8820	3983	4650	10886	6408	20457	6544	16845	7456	8837	18827	12087	11971	5799	11290	9253	2983
HyS0828	35197	18808	3098	16743	11397	13782	12953	11650	13564	12838	13733	11620	12080	13795	14356	15396	13572	14767	14433	11851	14430	17992	11365	14629	14089	15833	15176	13639	15074	15155	22264	14759	15052	19369	11856	12465	16288	18011	13805	14204	14611	13059	18102	16477	14967	13098	13267	14724	10737
HyS0829	35142	379	1411	8406	5583	7260	311	369	6042	7086	328	364	412	369	8069	8298	296	312	7372	382	7686	8789	5919	354	6952	397	7105	6618	7257	446	11599	8010	7207	476	5599	6721	302	401	334	7200	7498	6366	8265	412	431	6199	449	340	7769
HyS0830	35132	8900	1425	6756	5590	6808	5454	4308	5576	5996	5484	5704	4787	6388	6125	7999	6642	6993	6614	6358	7768	7460	4719	6308	6520	7860	7692	6822	6127	6787	9810	6563	7103	9056	4887	6434	7897	7914	7170	5999	6125	5491	9141	8463	7117	5105	6891	7470	4991
HyS0831	35129	5455	803	8572	5015	5719	8458	5434	6811	6759	3676	7578	6299	6297	6349	4035	5792	4788	2609	6553	4261	8539	5733	8616	6172	7916	5150	3741	6082	9102	9547	8508	6040	9558	4824	6745	4490	9468	6347	5157	5598	3846	9367	5852	7555	6573	7998	6920	5862
HyS0832	35107	9935	1492	9691	6092	7617	7571	6467	6537	7496	8568	6858	7216	7500	8406	8966	7190	8271	8096	6933	8435	9716	6655	8195	7411	8657	7994	7086	7970	8412	13043	9240	7898	10672	6326	6886	9090	10518	7894	8228	8632	6896	8922	10312	7528	6659	8280	7665	7900
HyS0833	35088	22187	1199	9623	9857	12415	18961	8862	9121	10177	21298	15911	9941	17083	13529	11985	5342	13095	5970	16143	18874	13003	11295	5911	12559	19753	10278	9491	8061	14182	13215	17630	19548	16500	4760	11784	11776	13551	13397	20501	21206	12026	6656	12906	5825	5011	20116	13068	15336
HyS0834	35078	34218	6242	37622	22005	35465	32246	24559	26804	24200	35159	29597	24748	25789	32205	34077	24440	26518	29538	25077	29637	39887	27717	28220	30265	32788	27537	30893	26875	29764	43499	33661	29086	38761	21961	27972	33748	39586	28770	33243	35792	24445	32750	34138	30774	29249	26460	33914	24859
HyS0835	35072	6590	1541	9276	6383	8318	6905	4076	7475	4667	8732	6295	7183	5046	6907	5912	4090	7857	4417	7121	5286	10863	7125	8230	4988	5392	8516	4479	4773	5355	13339	5724	8767	6499	3764	6525	4668	9653	8145	8043	4124	4256	10056	4888	4698	3519	7464	6907	6467
HyS0836	34992	10008	1622	6930	4985	8121	1933	1668	5674	1920	6285	5239	1901	1966	6000	9118	5639	8593	7694	1882	8315	7474	1809	2202	5770	2365	8175	7309	6289	7101	13045	2231	8247	10154	5547	5935	9547	8223	2119	8537	6646	7487	2633	9461	2036	5616	7647	6797	5179
HyS0837	34976	2737	506	10918	6862	8805	8805	7374	8846	7725	9468	1934	8295	2035	8028	10007	2084	8972	8411	2044	2280	12345	8018	8747	8265	10096	2160	1977	9463	11043	15436	10530	8873	11553	7561	8067	10069	12615	8743	9961	10235	8827	2625	2445	2002	8384	2072	2144	6840
HyS0838	34956	18043	3244	15337	7894	16626	7924	6765	8480	6563	11780	10527	8217	14592	15540	18072	13318	18552	14538	13118	15747	19946	12428	14463	14062	14335	15561	11511	15212	16833	14039	8526	9372	8196	10693	12974	11293	18990	13790	7931	9867	15228	12384	11007	14621	6566	16771	5654	14034
HyS0839	34940	35765	5778	8929	21467	29525	27943	7853	8212	26704	8300	8094	8935	27592	10105	33984	25841	30285	8907	24970	9664	11404	23120	7771	26117	10685	9239	8348	7235	31371	45767	30843	27454	10157	22468	6978	32884	10165	9261	8009	8182	6692	33515	11836	26871	6346	7571	30036	7544
HyS0840	34915	11291	906	9333	6883	9213	3420	7566	7035	4169	3598	8150	8869	3199	9755	10251	4123	4710	3519	4187	8168	11135	7600	3459	8628	5018	8902	8429	4533	5164	12806	3809	8453	11966	7190	3242	5397	4735	4789	9155	4824	7919	10540	11653	7475	7412	3465	4560	3460
HyS0841	34914	3431	549	3082	7251	9000	8899	2562	7963	8946	9865	2471	8951	3311	10176	11209	2732	2987	2638	8290	10001	11810	7869	2615	2871	10288	2673	2660	2798	3130	4825	10729	9131	12180	7513	8366	3526	11991	9223	2609	9577	2187	3412	3720	9551	7984	2952	9222	9026
HyS0842	34911	16411	2449	14833	9303	13297	12087	9849	11968	11108	12506	10514	10878	11089	11193	15794	11884	12514	12863	11660	13426	16186	10560	13272	11931	14226	13825	12148	12914	14246	20785	14917	13417	16722	10262	11788	14775	16866	13225	13333	13444	11524	15858	15948	12617	10537	12640	12215	9878
HyS0843	34908	14671	338	1768	3484	11825	11731	9854	3735	11965	4912	3852	4198	12227	13140	14219	1665	12659	9432	10954	4426	15393	8276	9734	1630	4885	12192	11089	1692	10021	3275	10928	4289	16188	1290	1559	14242	16196	12524	4254	12751	1234	11563	15931	9463	1485	4565	1810	1797
HyS0844	34892	6440	1197	8278	5061	5836	5471	5975	5242	6095	7260	5942	7193	6088	7972	5782	5738	6251	6341	6122	5970	7604	4979	6371	5578	6281	6043	5431	6004	6499	9385	7504	5114	6613	4513	5503	6313	8024	6280	6364	7119	4965	6679	7617	5419	4901	6386	5315	7366
HyS0845	34888	19149	3350	2402	11872	16806	3333	13024	14715	14610	17147	1391	1801	15264	1522	17962	3075	3470	3597	15199	4305	19254	12302	4232	1539	4577	17950	3441	3336	16747	2651	1877	16983	5187	13019	3480	4380	22873	2146	15944	17814	1925	19410	4663	16576	2865	16565	3699	14582
HyS0846	34880	60214	9406	54576	35648	54138	49630	39712	43034	44014	49961	38871	36855	48168	41339	53429	49704	56078	45356	49046	56973	71784	42969	48234	53461	57594	54877	46807	56314	55179	85667	49761	48990	60033	41886	53131	52875	63257	46091	54779	54767	45019	71097	50946	47192	40289	52361	56426	31910
HyS0847	34820	6348	2144	13140	3831	5013	4379	4021	4199	4560	5011	4047	4556	4826	5305	5819	10403	5173	11126	4204	5235	6138	9314	11560	10234	5776	5215	4509	10870	12143	18126	12541	4715	6720	9098	10091	5769	6547	4971	5162	5317	9623	13366	6246	10803	9407	5180	11236	11183
HyS0848	34752	5467	2370	4706	9522	7281	6522	3466	3794	4009	7477	3848	10522	7973	10747	10194	8137	9397	4285	7697	9405	10594	7320	4254	8256	8341	7532	10935	11878	4981	19356	8098	12339	5879	10356	10811	10751	9721	11809	9486	7710	4061	11063	5344	7282	6594	11409	4448	9763
HyS0849	34751	539	1429	7992	5397	687	382	5980	418	6751	528	747	763	767	877	804	713	499	431	6580	7359	8805	377	398	6705	7250	475	651	752	7499	743	849	6888	632	5774	6148	517	539	497	6897	829	6187	547	949	6690	370	7031	684	663
HyS0850	34718	23543	5329	31777	23637	26990	18545	13323	26648	24263	27493	17070	17505	15184	28427	19214	15292	19628	29633	24686	30338	35314	23799	17352	28171	21571	28042	27052	27261	18182	48319	33395	26941	22213	16091	24623	19942	22086	18422	31194	31102	26994	34965	21294	15817	14347	18923	16619	25547
HyS0851	34663	18005	1485	10468	1418	14122	6991	6231	12508	7052	2083	12805	8201	8189	2024	2197	7149	14951	7681	6794	1943	17382	1520	14781	8083	15936	14459	13338	14213	8231	3047	16559	14396	18863	6025	6926	16313	10121	9016	9148	15233	6859	2321	9651	7321	6286	7647	14070	7656
HyS0852	34620	1809	1212	1428	4463	6166	941	5187	1075	1046	1201	5410	5841	5750	6174	7549	5982	1321	1209	5408	1439	7636	977	1118	5930	1409	1260	5577	6112	6880	2209	7040	6219	1597	4965	1439	1342	1772	1357	1430	6231	1051	1660	7578	5949	927	6029	6512	1148
HyS0853	34611	16579	2521	10620	3011	13240	8212	3079	8180	11144	12949	10665	11084	7034	4025	9578	7613	12533	3811	3498	8146	10120	7163	8300	8152	4489	4355	3684	4136	13888	21088	4450	13316	10420	3414	11630	9924	10587	7665	13503	4184	3539	9625	15800	8509	7468	12528	8272	10037
HyS0854	34573	33454	1117	10486	20567	10751	17963	9213	21651	5621	3534	23634	25411	3157	28186	13015	5444	22144	19468	5357	25626	33362	22704	3605	25379	23232	11458	24822	5784	6400	39829	21641	11016	14666	21956	2943	6790	4442	22080	27508	22041	24410	30936	14697	9031	9676	18528	5636	17899
HyS0855	34556	3860	559	3938	5645	7200	6964	6164	6659	2843	7836	6467	3046	6281	3005	3045	2852	7264	7735	2572	2553	9990	2151	3681	3022	7831	3053	2811	7459	8396	12313	8308	2670	9724	2076	6308	8639	3920	7540	3123	2950	6379	3307	4090	3161	6767	7718	6967	6635
HyS0856	34548	6832	1002	6721	990	1788	1518	1453	1162	5169	1553	1453	5113	1530	5872	6376	4895	1326	1318	4961	6060	2360	4540	6083	5407	1637	5737	5181	1502	2089	3158	1622	5850	1765	4288	1165	2014	7160	1012	5579	5544	1018	6260	7100	5312	1612	1994	1328	1404
HyS0857	34540	8386	1341	6162	7775	6673	4895	8626	4430	4974	7133	5706	6266	10798	10748	13370	10940	6894	10599	9371	12467	14663	4247	11957	4965	11143	10208	9360	10103	12930	10591	11764	6533	13201	8219	5777	5929	13299	11870	6871	10662	9063	13360	8558	5122	4312	6454	5193	11327
HyS0858	34525	23689	1364	7922	5505	19682	18885	6639	17029	6431	20955	18014	18963	19630	20797	23518	18176	19677	20698	7014	7771	9560	16086	20729	6680	7234	19461	17555	19806	8378	31717	22433	7178	25028	6246	6666	22223	26324	19774	6972	20566	6290	23082	24954	7828	17257	7817	20584	20060
HyS0859	34510	11010	2142	15846	8682	13965	13196	5622	12638	5744	12056	9892	10504	8961	11432	7543	4968	11954	8339	13173	10133	17234	9279	15356	4827	6265	13819	7930	8885	7062	23667	6379	11581	12614	5016	9059	10721	17846	14722	14252	9675	7493	16119	7009	8148	6999	10684	10590	13640
HyS0860	34431	5043	1392	10973	7552	7762	8688	6106	6616	4964	10408	8577	6581	7144	7620	8437	5725	10366	3776	8608	7956	11498	8396	9937	5629	4799	9409	4125	6515	7960	12734	7172	9557	6564	3754	8168	4959	8813	10033	7026	7092	3947	11000	4925	6329	3172	7251	9287	9768
HyS0861	34376	4371	683	8491	8316	3470	6687	9208	6141	6958	3720	3025	3455	6741	11838	7997	6631	3565	10830	9834	7618	8674	6020	7414	6853	11926	10767	9825	10884	7654	5593	12436	3426	14190	8480	3098	8000	13944	7276	3462	11458	9510	8169	4292	6913	5873	3377	7026	7223
HyS0862	34359	10754	829	9332	2946	5585	4945	6529	7846	7775	5212	6928	3216	6252	3658	8016	6328	7418	8466	6146	7270	8724	5672	8608	6698	6351	5758	3400	3903	10004	5909	6090	3845	11011	3228	3674	8445	7101	4074	7317	5374	8163	8752	9996	5683	4657	3745	9124	2997
HyS0863	34350	29443	4833	16342	14005	17821	13029	11126	12344	16574	14806	20908	12783	22138	18189	19727	22175	18267	18419	22125	24731	16840	11259	14745	16884	19154	25004	21336	13799	15659	22546	15778	18091	23434	11377	16340	19775	18061	17324	14301	14649	12683	27886	29380	23477	12114	23829	24862	16123
HyS0864	34343	1325	2111	11375	8019	1791	989	8592	883	9362	1087	1724	1678	1733	1947	2151	1680	1007	1122	9379	10307	12626	851	1034	9740	10507	979	1652	1774	10844	1669	2116	9988	1438	8304	8710	1081	1457	1003	10058	1729	8607	1237	2285	10147	970	10476	1747	1476
HyS0865	34296	6825	1339	8060	4656	5496	4889	5330	4836	6375	5515	4319	4575	4565	5099	6452	6618	5043	5194	5724	5288	8805	4125	6984	5985	7658	7396	4688	5109	8148	10939	6533	7453	6814	5577	4973	6233	6614	5350	7558	5587	6018	6550	6432	6828	3980	6853	4713	4428
HyS0866	34286	3920	978	3382	3838	5320	4629	3744	2539	4464	5309	2485	2495	4509	2640	6242	4596	2662	2794	4349	5523	3662	4049	2959	2695	3089	5180	2844	2888	5571	4882	3203	5324	3638	4166	2682	3211	6620	2929	3138	2836	2575	6225	3695	4729	4044	4996	2810	4122
HyS0867	34262	9732	1126	6799	2317	2723	2616	7189	2495	5312	3101	4793	3339	7751	3902	7001	8008	5847	8524	2797	5763	3705	2815	5529	7673	6403	5278	7592	8444	8947	9228	6843	2973	7539	4875	2394	9176	3940	2849	5597	6018	7124	6339	10385	5882	4882	5786	2760	3519
HyS0868	34238	28652	4547	474	8686	399	20874	9404	9694	9881	11026	10071	414	358	20901	14054	9886	23527	22908	321	339	13211	18616	23767	10175	442	385	11514	323	25289	17716	13466	11373	15632	10626	338	13244	14783	10950	364	449	10377	15066	13236	22512	19454	22010	23950	9646
HyS0869	34236	8517	1515	13669	10157	7181	10275	9841	5870	6494	11652	11166	7312	11685	8031	13896	11290	13598	5765	10184	13795	13170	10999	12620	10938	7205	11520	5691	10292	13445	13710	13266	13682	7171	4205	10497	5331	8890	12457	8175	10136	4536	13818	9215	10827	4487	6572	11355	10888
HyS0870	34204	6369	2050	13928	9288	11903	12204	5250	11270	9363	12300	8322	9014	9481	10047	12598	13126	15853	14002	7707	13575	14511	6176	10754	10277	16338	8968	11213	17695	11216	18265	10550	12587	17037	8809	11540	18945	16514	10560	7448	9014	9904	12941	17128	11009	11571	11026	13230	8785
HyS0871	34199	2129	2823	17567	10638	13723	2043	1959	12070	13317	1705	2032	1636	1554	15246	16711	1556	2362	15008	1628	14567	17103	12101	2290	13591	1706	13914	13253	14297	1706	23085	16650	13886	2845	12012	12601	1827	2016	1707	14229	14522	12426	16795	2030	1509	12330	2210	1574	14716
HyS0872	34181	135093	24111	166119	86011	99931	115141	132025	93897	116249	119197	115085	126087	123857	148858	146725	123665	142065	141419	114701	123585	148611	108970	134076	107119	126818	129556	126368	134101	138989	205758	163285	109851	160950	100426	85788	132000	155283	118199	137389	134813	103852	145338	149887	129590	103553	139825	102763	134891
HyS0873	34172	25403	4437	24931	20253	33974	6903	6878	12225	22920	36327	17919	9053	28780	36635	24503	18379	19176	11739	16832	24922	16446	29386	6231	32844	22605	22897	30738	22341	22081	36970	12024	20507	8896	16906	32622	24490	24793	20198	26256	13270	9308	23730	24488	14098	20508	20192	28193	21667
HyS0874	34154	178852	31038	188386	117391	137111	144528	149237	125808	142059	155031	148942	153943	151091	175115	170831	137842	168669	166339	146531	168924	196453	132136	163088	135096	146463	153922	146998	153121	164197	246856	183914	136119	183879	122509	125848	159631	195712	153939	157556	165479	134307	177339	176439	153055	124187	160262	138396	162027
HyS0875	34123	7711	803	6818	4567	3792	3925	2885	3189	6111	6266	2926	3378	3925	3806	4267	5640	3957	3261	5605	3491	4369	4991	5929	5884	3838	3188	2991	5681	3892	10086	6818	6168	7878	4803	5231	7378	7368	3344	5785	5948	4961	7279	4302	6034	5024	5580	3993	5842
HyS0876	34104	13705	2151	13060	12678	16249	6680	6536	14179	15912	12130	6844	11513	12385	14187	13164	10044	6867	11510	10409	18393	20195	13743	6317	15867	12122	15552	11244	17271	13596	27039	13981	11437	8417	9271	14589	13792	15013	11153	15244	17432	14643	11685	14267	11305	9436	7863	12004	13045
HyS0877	34081	2984	1799	10520	1720	8417	7102	7020	2318	1030	1137	6663	6693	7859	2002	9218	2235	7846	2296	998	1243	2986	905	2425	8368	8836	9656	8891	2495	8877	13183	1332	9607	3234	1092	1083	9133	1659	8068	8263	8027	1115	2946	9702	2543	7747	7848	1055	5824
HyS0878	34077	156139	28864	134148	75924	128603	114607	106927	143547	98517	114264	113610	97530	109168	117137	141298	190951	128803	119758	114212	145518	220212	121211	109823	131572	157212	153966	208272	197464	168760	233725	153135	138116	161085	97906	126210	192365	153346	170121	132319	134703	151190	167533	147195	140777	111965	134513	164484	110359
HyS0879	34068	35012	7579	35612	20334	29136	26340	21387	35409	35962	39583	23676	32717	16836	34054	27829	20497	39448	29410	22099	27223	26714	31732	35104	19732	37133	28687	17332	18355	27659	60787	25077	31104	40238	25263	30763	34347	44341	33819	34255	20438	25192	36574	34645	19128	23397	33752	29641	29987
HyS0880	34049	5822	980	6130	3902	4845	4485	4779	4200	4760	5558	4962	5255	4887	6424	5099	4796	5336	5509	4802	5315	6746	4701	4899	5142	4993	4661	4411	4815	5381	7791	5525	4327	5759	3881	4468	5335	6153	5101	4834	5496	4389	6058	5988	4900	4157	5014	4610	5815
HyS0881	34021	1486	341	1574	1280	1454	1294	1868	1579	1692	1635	1644	1833	1360	2046	1703	1313	1785	1259	1330	1585	1955	1257	1514	1147	2013	1719	1283	1394	1639	3048	2223	1568	2073	1262	1227	1818	2663	1989	1774	1865	943	1493	2075	1223	1462	2218	1305	1722
HyS0882	33975	18549	3211	13528	9620	14845	7151	6323	11170	6888	11968	9953	6823	7327	11649	16396	11063	15295	14256	6974	14992	15409	6430	7927	11278	9086	14271	13855	12098	14056	22892	8456	14456	18801	10247	11433	16985	15819	7891	14646	12418	13453	9817	16902	7605	10373	14102	12577	9537
HyS0883	33923	2939	597	3359	1782	1809	2631	2070	2086	2774	3252	2208	3094	1953	2884	2092	1960	2807	2595	2154	2521	2251	2088	2131	2704	3132	1936	1758	2190	2238	3395	2608	2139	2300	1701	2574	2933	3302	2433	2215	2637	2315	2498	2678	2333	1711	2297	1861	2681
HyS0884	33897	6804	1056	5872	6812	9678	4284	4163	8943	8177	9371	4806	7966	8454	5181	6558	9006	5149	4780	8744	10457	11235	4096	4981	8880	10435	10685	5250	10154	11017	16483	5578	5376	7045	3932	9507	11324	12651	9193	9531	9893	8170	6564	11971	4806	4193	5429	4813	4851
HyS0885	33890	380	4873	29528	14350	368	6380	20931	11319	6352	20557	11141	24756	6708	20376	20918	17013	18737	19115	17544	7062	7598	15123	12857	5735	6546	18272	5656	24263	13629	38909	27992	12135	479	19706	6081	14263	16286	6858	13150	19720	11314	14243	15753	17643	10890	18187	349	18909
HyS0886	33883	9773	1509	2737	4155	7817	2233	6013	2212	3645	7583	5012	3500	6795	3899	6799	2275	2382	4139	2139	8004	7191	5849	6209	3689	4456	7851	3886	4008	8286	6491	4826	7663	3189	5982	3722	4840	5252	4011	2612	5811	2174	9039	5225	5448	1933	5756	3873	6158
HyS0887	33784	9897	751	19220	6402	3913	3791	9836	10594	8049	17376	10382	11477	3778	12760	4430	7806	4103	12055	7329	12416	14664	6945	16250	7864	12464	11726	10438	15959	3956	13896	9520	8002	20664	6225	14522	9427	20762	11992	17025	17398	14541	9600	15484	8006	13435	15901	4143	16182
HyS0888	33759	7242	620	13388	8608	2768	10628	7024	2515	2546	8976	10140	5536	7692	6230	9076	10486	8655	5832	7514	8755	13988	6900	8355	10690	6450	11160	5358	8398	8882	4352	12763	8035	3627	2143	10320	3117	7790	8381	5750	8795	5005	9741	7429	8069	4844	5815	8683	8558
HyS0889	33741	2947	409	7093	7372	2225	5488	7873	5324	5829	2258	1996	2003	5466	10375	6853	5608	2323	9907	8832	6317	7202	4941	6423	5552	10971	9739	8742	9958	6344	3467	11837	2158	13119	7793	1838	6924	13120	5980	2158	10098	8700	6783	2861	5858	5129	2048	6088	5870
HyS0890	33738	8386	1086	5774	2196	7506	5925	9062	4666	8076	4821	4303	6687	6762	6613	10076	6282	7094	8639	5516	7335	8786	7381	7587	4648	6319	9686	6584	5327	10535	9204	12862	3329	11915	4533	3833	5637	14512	9667	7104	7236	2498	10084	8772	5074	6421	8050	7908	2648
HyS0891	33722	3975	879	3063	7618	10025	7630	1669	12820	6934	10064	1730	2107	9156	9954	11230	7625	17917	3299	8353	3283	12859	8164	2715	9440	15507	15948	8331	9018	10489	3360	8294	2053	17173	2114	8142	3273	11843	9417	7236	9700	15420	11478	18808	9740	11536	15567	6763	14686
HyS0892	33717	5725	2413	13424	5010	3606	5590	5637	4988	6120	6233	6103	6222	4212	4728	5049	8830	4293	12138	5335	4700	4597	10208	9301	11410	3904	3459	5344	11134	10448	15703	13248	4274	4344	7349	10256	4140	4876	6228	4271	3772	10069	13640	8307	11620	9211	3640	8750	8894
HyS0893	33704	14744	2228	14913	10191	12761	11395	10298	10990	10240	11690	9404	11329	10562	12390	13450	10377	11438	11878	10322	12407	14690	10623	12405	12299	13004	13974	12199	12640	13067	19116	14936	11562	14894	11374	10120	12819	15241	11819	12249	12458	12512	14346	13754	12163	11067	11205	13703	8941
HyS0894	33684	3701	674	7626	2299	3693	3395	5873	6092	2953	6970	6270	6742	3612	7691	4417	2785	3844	7347	2636	7554	8538	2551	6761	2954	7855	6948	6422	6456	3788	4830	3551	2980	8547	2388	5653	3508	8594	7401	6454	6694	5588	3378	9187	2941	5450	6509	3742	6870
HyS0895	33657	8356	1479	12849	8107	10620	10943	5827	9303	10425	10930	10332	11043	9798	12769	11793	14132	15983	14738	9464	15610	8659	5899	15411	11000	17251	7087	13936	15015	7493	18689	13004	10480	20200	5612	14170	17517	13955	11567	7005	11503	10276	8417	18356	10598	13446	10610	15917	10210
HyS0896	33644	12311	3270	15504	10704	13575	12865	8244	12314	11148	14230	12599	13630	10598	15134	12860	10317	14263	9937	12858	10206	16152	11095	13864	9442	11381	15589	9072	9847	12959	21842	11122	13693	13136	10142	12406	12151	20413	13184	15685	10495	9460	16424	14226	11433	8847	14839	13920	12311
HyS0897	33576	9105	1312	7920	4129	5066	5076	4982	5161	5078	6051	5693	5424	4690	5899	8478	6282	5461	6180	4759	6176	6206	4522	6515	5630	4391	5954	5765	6054	7532	8468	6576	6056	7228	5182	5053	5647	8142	4120	5740	6297	4969	6402	5968	5177	4787	6357	5918	5593
HyS0898	33489	23338	3973	28123	14733	20214	20234	15448	18290	18497	19431	18649	18736	15500	20853	21892	21575	20036	22897	16324	20005	24120	17925	22616	21521	24158	22029	20701	25823	20877	39536	27372	18714	31997	16647	20754	22418	26314	24289	19936	21651	20376	20848	25306	22065	19172	22699	23418	15741
HyS0899	33474	12061	1021	5974	6870	6891	6390	3952	9149	10171	11868	5830	6021	4410	8789	8181	8842	11382	9730	6010	11460	12093	8788	9796	4831	7369	5174	4780	9470	7589	11353	13260	5015	12549	8882	10477	7951	14958	6474	7138	11542	10089	11418	8823	8964	4374	6661	10548	5805
HyS0900	33421	12354	810	4600	2910	9205	8616	3089	8941	3496	9406	7812	7767	8168	8187	11426	8619	9421	9506	3294	4110	5184	7534	9747	3765	4482	9756	8825	9239	4509	15762	11036	4194	12097	3241	8361	10733	12227	9595	4075	9579	3613	11584	11637	3965	7609	3901	8761	7022
HyS0901	33408	57630	11031	63393	32887	44622	52530	45097	40622	36246	40374	48242	35492	40635	51824	67208	38331	59797	54542	39844	46624	54434	36797	58031	40762	49761	48585	57022	45721	51511	75611	63616	58356	73122	48514	43014	51495	58792	44507	45117	47506	39945	69631	49422	42467	49870	56878	48560	40527
HyS0902	33383	12274	3580	18929	7527	20844	19586	13470	9062	12797	13928	17210	18814	15766	9875	23621	8718	21734	9307	11926	14486	11696	11248	9540	15497	23685	17683	15205	9800	22949	34716	15140	17529	12404	11659	12322	24868	18154	20694	22131	21561	12781	11970	24614	9936	14753	20608	14428	17015
HyS0903	33369	16558	1307	12268	10059	12167	4911	10107	10040	6124	4504	11536	12826	3959	13986	14385	5910	7492	5223	5833	11776	16460	10911	4250	12486	8016	12022	12364	6175	7286	17826	5909	11889	15842	10766	3989	7307	5447	7637	13325	7465	12078	15126	16019	10044	10584	5257	6351	5179
HyS0904	33363	1969	269	2189	5415	6854	6717	1687	6178	7342	8228	1581	7909	1568	8333	9056	2290	1444	1817	6985	7928	8592	6448	1097	2261	8486	1169	2149	1952	1951	2961	9044	6802	9807	6390	6138	2036	9336	7112	1856	8833	1936	1300	2404	8137	6954	1873	6825	8090
HyS0905	33336	8153	1323	7361	1839	2613	3194	3438	1309	7460	1763	3600	6334	3318	8862	10479	6613	3075	1933	7319	8622	3269	6151	6975	6435	1824	6792	6540	3725	2991	6177	4424	8419	4801	6476	1741	2316	8029	1485	7071	6892	2957	7915	9155	7971	1847	4227	3941	3351
HyS0906	33323	9776	2539	12429	8577	10740	10025	6870	9703	9349	11312	10684	11270	9112	12548	10844	8560	11082	8112	10479	8466	12961	8669	10890	7677	9366	12486	7523	8055	11089	17241	9094	10846	10932	8245	9754	9865	16343	10346	12627	8531	7361	13078	12173	9571	7373	11912	11023	9619
HyS0907	33294	19435	751	11766	2914	3655	8593	7826	8420	20562	4583	19056	8841	8436	9727	18901	20289	4524	9928	8020	16510	5763	8656	9137	8918	22765	15961	14155	9529	17218	27259	25239	15619	27591	7706	14138	5127	21273	10009	22676	4204	3504	4535	19892	15272	18300	9158	20819	15337
HyS0908	33245	966	1026	6081	4068	1129	836	4809	639	5185	904	1160	1068	1092	1313	1426	864	806	859	5187	5688	6852	600	796	5152	5581	813	978	1006	6122	1355	1217	5415	1170	4367	4784	826	1111	706	5399	1107	4658	912	1333	5313	724	5522	1100	1269
HyS0909	33203	539	74	374	4001	5476	5119	231	9368	5464	5962	516	304	5115	5808	6708	5566	11096	311	4967	492	6947	4609	252	5195	11809	11275	5328	5588	6540	889	6827	457	14486	176	5192	220	7642	5482	5901	5770	9638	6342	14228	5774	9501	10901	5840	10781
HyS0910	33200	262	1645	8769	184	7636	7070	6033	224	7063	7682	6427	6790	229	292	266	7131	8092	209	228	243	286	6226	192	7180	225	218	220	7722	8592	12389	230	7834	285	173	6929	8938	282	236	8171	220	185	249	9335	7563	6697	7381	190	6092
HyS0911	33191	1782	2309	13734	3797	6304	6348	6694	559	6198	7547	5739	5640	2778	6016	8216	6567	6941	10480	2598	620	6157	489	12877	4516	6368	1934	5246	2082	2990	1072	11424	11613	15958	8029	1700	2969	3571	1477	5185	638	4634	11779	9172	7028	9783	6496	2800	5794
HyS0912	33160	8492	1037	9101	3059	9851	3888	7611	4094	6641	7952	3897	6684	3680	3904	7894	6209	4592	7740	5568	5048	5970	8188	7266	4011	5289	8520	6238	4505	8447	16844	11475	5271	10237	5190	3926	5399	10477	8164	5301	6292	4257	5215	6605	6509	8280	9380	9395	6343
HyS0913	33124	13358	975	18682	8866	5940	6582	9027	8927	11638	17155	8452	9451	6083	10946	5673	10763	6334	9274	10257	10647	12917	9598	16120	10858	11604	9854	8869	15873	5902	20434	13128	11608	20967	8730	14304	13886	19621	9687	16923	17331	13616	13637	13157	10349	13529	16171	6753	14807
HyS0914	33121	4520	388	7725	2824	2049	1950	4102	4325	3622	7356	4419	4948	1958	5528	2319	3338	2006	5210	3375	5146	6112	2921	6959	3499	5425	4919	4587	6476	2283	5875	4142	3592	8632	2935	5859	4302	8639	4926	6635	6733	5684	4146	6453	3424	5590	6502	2042	6674
HyS0915	33111	14148	2341	13304	2270	3239	2111	2644	3124	2742	11251	2802	9533	2607	2378	13610	11278	2747	2263	2888	12126	4421	9410	11807	3468	13744	12275	2894	3695	12619	5227	3756	13285	14253	9091	2752	3932	15378	12011	12689	2787	9762	3421	14631	2662	3000	3221	10615	8477
HyS0916	33075	2586	423	12333	5517	11415	1968	4772	6563	6335	6858	5295	9447	10036	1995	6872	6373	2138	1916	9470	11464	8536	1565	2077	6408	13068	11297	5792	11200	2418	11388	6809	7438	8096	5384	10595	8477	9470	7034	11870	11670	6755	7721	8479	2010	1615	2025	2119	5066
HyS0917	33047	15416	388	9449	1790	2087	7658	6366	7141	17112	2194	15759	7188	7300	8108	14387	16931	2392	8251	7091	13155	2955	6994	8298	7627	19691	12631	11253	7905	13581	20528	21125	12239	23471	6516	11193	2517	16110	8434	18989	2120	2100	2423	15550	12291	15635	8219	17907	11203
HyS0918	33025	2178	1968	11636	7232	4169	7030	5829	9457	3467	7899	6234	6383	3630	6838	1816	7158	1664	7747	1337	7789	5302	6056	7621	1578	4400	7795	3685	7324	7112	16309	1698	10563	5269	7793	6577	4758	849	4256	1565	9896	8860	1630	5463	4236	5415	9791	9238	3121
HyS0919	32989	8883	137	6616	560	716	5361	4520	4768	11773	716	10825	5494	5302	6091	8561	11151	686	5542	4804	7234	854	4635	5572	5171	12832	7241	6410	5469	7670	11658	13675	7162	16006	4367	6465	691	9597	5811	12310	717	533	674	9494	7014	10142	5529	11400	7564
HyS0920	32953	6622	854	6062	3509	4424	4765	4139	4770	4880	5183	4398	4247	4420	4418	6177	4875	5033	5198	4554	5689	5958	4006	4756	5109	6247	4489	4501	5520	5912	7859	6233	4754	7011	3963	4587	5973	6791	4582	5250	5552	4977	5742	6955	4767	4348	4539	4293	4243
HyS0921	32946	18882	1027	7647	11958	10424	5681	8750	9814	5239	1454	13775	14735	1268	16292	12020	4840	10632	6249	4746	12144	18569	12801	1346	14919	11003	10190	13679	5325	5753	18433	6952	10106	13567	12412	1297	5975	1855	10405	15670	10821	13855	17665	13585	6248	9001	6347	5191	6044
HyS0922	32934	4700	1882	5659	5514	10760	1835	7038	1877	3975	5566	7351	8937	5740	6700	8926	6086	2056	3591	4318	3269	10159	3743	3352	6559	878	2711	4528	5923	10562	8879	10690	9873	4429	5907	3283	4115	4366	4926	3142	6047	20	3867	9340	6026	2413	8560	7630	2176
HyS0923	32931	24538	3375	26331	13235	14927	15038	11441	12248	14864	23200	12255	21431	16142	19233	21658	18926	10970	22376	15151	22090	14644	13763	17295	11527	15695	18200	18133	12722	21870	21287	13854	15437	22867	12959	14813	15004	19792	15608	16532	17493	16681	18547	23268	11441	8497	14979	18316	19977
HyS0924	32923	7773	1841	10661	3726	8754	5696	12831	8322	9997	6227	5182	9730	9542	6528	12615	10154	6438	10303	5567	11468	11979	8562	10067	5485	10646	14131	8563	6152	15086	14352	17233	4658	18575	7593	5472	5813	20333	14413	11264	10480	4309	13131	12913	4990	8524	13869	13677	4899
HyS0925	32882	12994	2430	10899	9885	13118	11099	7196	8556	8718	12468	8488	7968	8802	11747	11529	9063	9411	9038	8907	10610	11889	9915	9530	9349	13850	12861	12097	12925	11043	21202	13262	13122	12141	10881	11677	11214	15653	12166	9755	13616	8651	11745	14334	11573	11160	12476	9916	9425
HyS0926	32877	3982	676	3949	2409	3373	3247	2671	2967	2885	3644	2792	2826	3140	3123	3899	3128	3220	3658	2845	3231	4420	2662	3655	2950	3980	3390	2856	3487	3682	5652	4075	3336	4227	2437	3285	3651	4404	3457	3277	3682	2745	4128	4351	3299	2705	3313	3276	2866
HyS0927	32860	6515	1746	6592	6635	5816	8340	6636	5509	7739	9133	4624	5019	4760	8088	9971	8285	5243	8513	7978	9014	6030	6806	5988	4996	5670	5761	5192	5939	9683	15000	6717	6001	7540	6784	4979	6468	11426	5584	5487	5888	8119	9909	11118	8520	7643	8903	5484	7468
HyS0928	32847	16556	3140	18064	11409	15969	14179	11225	12080	13041	14420	12510	13953	12018	13140	15092	13264	15019	12819	12115	14169	16838	13097	13845	15282	15657	15553	13481	15709	17208	24400	16186	15385	17647	12467	13794	16740	17581	13421	15408	14119	13329	16612	17846	15475	13878	14562	15328	10917
HyS0929	32700	419	78	391	4460	5293	5114	4693	264	5370	321	4999	375	272	351	6464	317	5800	431	4924	5944	6962	281	351	5305	447	5738	4935	5553	6132	461	6499	305	484	207	285	316	486	5829	387	368	330	417	7469	330	4892	363	344	5515
HyS0930	32620	49057	9092	57114	33020	43148	42907	43666	42293	41999	52992	45530	51137	44911	59494	47653	38410	44266	50833	38977	48373	58899	34858	47213	40511	50591	46185	43107	43321	47484	65536	46124	37801	59545	32096	40966	48886	59617	48130	46977	49385	37495	47027	64654	39127	38960	44996	42898	52429
HyS0931	32605	9184	2008	8736	7879	3871	2884	5927	5995	9157	6700	3169	5823	2982	3260	4389	6282	6314	3226	6335	7258	9371	5588	3877	9576	11866	7089	6970	6430	8297	10757	7766	10848	4876	5723	6886	8323	4511	6561	11242	3508	9553	8128	9011	6777	3045	7296	3308	3213
HyS0932	32603	8020	1841	7333	6801	8294	6042	6536	5638	5833	6289	6989	7710	5989	7951	9342	7310	6529	6051	7190	6385	10515	6849	6591	8218	7485	6770	7734	8264	9247	10416	9173	8509	8654	5537	7581	7577	8615	5913	6845	8730	5771	8025	10496	7989	5548	8165	8397	5397
HyS0933	32596	24848	4007	25995	14120	18453	20841	17737	19827	16384	22894	17837	19993	18960	17349	21571	18982	18591	18566	18366	20623	26433	17965	22998	16896	20271	20657	18501	21616	23993	35238	24904	18130	23720	17734	16799	20928	28875	17700	22820	23163	19857	23705	25788	19263	19493	19280	20334	15499
HyS0934	32576	9538	2515	13917	9357	7819	11248	9603	10933	11057	12673	10749	11484	10700	12210	8922	10890	7516	11577	10794	11955	9369	9457	12514	7644	8441	12145	6827	11545	13437	18671	13050	11393	10683	9700	6784	8844	9795	7286	8137	12681	11047	9429	10046	7158	10064	11244	7489	7048
HyS0935	32517	21918	1815	20651	6821	8902	8250	477	7843	8603	18908	516	16978	8335	9905	19712	15989	415	17604	8321	18449	508	7304	9210	413	9826	17405	15793	455	18736	602	595	8734	22727	6948	7897	466	11432	9051	9040	9173	15835	10325	22784	403	338	9050	16849	18276
HyS0936	32504	206	1292	7535	5591	1158	171	6065	163	6370	196	1088	1255	1123	1354	1451	1154	211	147	6660	6455	8887	139	169	7044	6689	171	1111	1322	7888	254	1311	7033	234	5687	5366	191	235	200	6391	1208	5643	174	1580	7070	165	7209	1128	270
HyS0937	32492	9926	2813	17205	1290	7223	1929	1622	945	1676	1573	2114	2262	7403	8349	8759	19079	7584	14880	1346	8516	8851	12188	20623	13709	7625	7534	1801	14248	22031	32997	16348	8127	9212	16526	12456	8786	9908	1534	7857	7582	12500	16437	2106	14142	12740	7084	20287	18997
HyS0938	32478	20596	3383	18647	7786	16891	9659	13618	14645	9316	3961	9129	15328	15334	10780	18633	14990	17301	3739	9121	10533	12063	13759	3690	9338	18455	10454	9160	3805	10841	5864	4142	16635	5064	8288	15211	4579	21552	9676	3881	10819	3381	12424	12327	3615	3243	3650	10842	3825
HyS0939	32455	4063	611	4142	4110	5330	4205	3435	4581	2533	5387	3352	2871	3790	2534	2888	3715	4721	5064	2068	2280	6158	3243	3934	3550	6047	3223	3034	4509	6007	7212	5019	2515	5492	1954	4529	6556	4194	5373	3546	4067	3486	3488	4633	1879	4677	4020	3744	4004
HyS0940	32433	7474	1628	5611	3639	4547	2424	6651	7081	7689	2937	5413	7799	5695	5074	9248	7459	4403	8049	5291	6662	10148	5058	8281	5601	6437	8068	7414	4683	6386	7523	2926	2457	6029	6464	5527	9617	10622	4654	2551	2774	5143	9480	10325	7792	6774	2405	5981	3022
HyS0941	32426	4874	869	11303	3107	4641	5393	8721	9302	4683	10566	8730	10061	5048	11060	5245	3842	5282	10130	3605	10633	12397	3422	9639	3981	10376	10371	8722	8952	4664	7733	5139	4463	12673	3035	8289	4973	11995	10275	9912	10091	8214	5540	13182	3889	7749	9601	5068	9219
HyS0942	32406	26114	4193	27795	17170	20591	17093	16174	16572	15693	25583	17358	22646	18570	19289	16947	18238	14436	25854	14959	20076	24616	16031	22277	17924	18509	15920	17443	16430	22839	30684	18963	15659	16861	12767	20690	25190	23614	20571	18599	21439	13228	22066	20878	14120	14279	14778	15639	18806
HyS0943	32384	230326	40727	252165	171311	222822	162813	159501	172417	178765	211886	157399	186752	190687	221386	183564	161276	193186	173746	165362	192966	235467	180683	201701	180118	227277	216071	213428	175057	215306	310828	206298	185757	215601	153943	185413	188589	270608	232131	199876	201150	160616	208206	242164	177305	161029	214563	186497	190942
HyS0944	32365	1022	1318	698	5073	6973	893	5674	743	785	962	6400	6712	6695	7498	8099	6282	904	838	6081	935	8074	536	832	6240	747	824	6159	6851	7306	1171	7678	6393	1190	5594	698	956	1336	804	766	7064	582	981	8931	6629	674	6779	6931	1256
HyS0945	32321	113168	20796	140394	69216	91238	83942	95553	75842	101005	109274	81997	103244	98721	105829	101540	98993	98874	86159	101166	91139	104619	81603	120897	86107	102404	103434	87806	89252	111299	131187	100358	96547	126164	68819	83480	107777	147070	101084	101040	95855	69571	106120	139834	102139	75467	97172	93056	89529
HyS0946	32309	6670	948	3639	3280	4641	2969	2584	2907	4040	2812	4624	2566	4788	4361	5469	5024	4351	4860	4734	5475	3703	4290	4845	4340	5522	5528	5036	3144	3507	5045	3650	4597	6268	3708	4279	5102	4336	4812	3283	3145	2584	6621	6311	5019	2812	5274	5045	3709
HyS0947	32272	31739	2431	14873	203	24844	12146	10489	22226	12652	226	22666	12542	11993	300	278	11814	25867	12939	11467	233	31075	53	26344	12168	27925	25241	22990	25727	13828	122	28686	25467	33041	10251	11387	29504	16827	12916	13291	26558	11574	106	16597	12399	10807	12732	24808	12629
HyS0948	32254	10363	1076	6302	4620	5506	7712	6199	5986	4929	6052	7267	7262	6786	6352	10381	6551	8167	5877	4797	6299	7917	5202	7644	6069	9225	5628	6505	5616	8400	10234	7568	5728	9784	6658	4983	9823	9602	11160	6544	6636	5798	7487	10649	7106	6617	8274	7317	8135
HyS0949	32208	13734	2163	12879	13961	17866	14383	13085	15977	7732	19767	13923	10675	15644	8378	9481	10202	16212	18643	7793	9088	23486	9162	11470	10508	19990	11109	10262	15458	19726	25245	17904	7781	20140	6400	17061	21265	14526	19202	11580	11383	14362	13267	13706	8146	15393	15986	15588	15272
HyS0950	32183	2593	572	470	5614	5452	5033	5590	6457	5382	2257	7447	2190	5374	6046	2431	398	6882	2158	5258	422	8300	1234	3327	6231	1663	441	1944	8254	2254	10959	9533	3115	2727	2630	4896	9868	4326	3351	1492	5708	1873	6537	2745	8176	7107	5695	428	2440
HyS0951	32172	7143	1977	11272	2803	4878	3848	3307	3257	3762	3935	3942	3809	4933	5013	6559	10063	5169	9425	3595	6050	5961	7784	11200	9039	5819	5422	4039	9364	11962	18254	10714	5745	6925	8452	8437	5805	7636	3682	5943	5303	8109	10694	5420	9857	8347	4762	10995	10775
HyS0952	32120	5704	855	3579	3014	4485	2698	3420	2644	2787	4499	3425	3107	3753	3363	4674	2591	2321	2654	2463	4553	5111	3585	4275	2819	3634	5082	3156	3462	3408	5817	3659	4607	3787	3900	3115	3578	4280	3502	3060	4365	2449	5156	5545	3964	2532	4158	3053	3805
HyS0953	32111	16597	2695	14297	11364	13063	12048	9451	12947	12930	14324	9879	11245	11612	12224	13510	13305	13816	12660	11063	13322	17046	11178	13160	13220	14525	13101	10898	13056	14460	22926	13203	14568	15297	10296	11749	16801	18680	14075	13703	13210	13342	14744	17462	13129	11207	12584	13887	9651
HyS0954	32091	82	20	88	5567	7167	6749	5894	45	6956	69	6280	54	43	58	8205	52	7039	52	6503	7383	8843	23	55	6911	70	7115	6440	7154	7619	108	8369	62	61	34	54	52	53	7143	51	60	48	58	9090	58	6040	40	44	7523
HyS0955	32077	13817	1281	10935	3375	10998	6112	5285	9270	6187	4559	9811	8776	8778	4612	4913	5765	11327	6443	5641	4639	13209	3831	11857	8831	12089	10933	10491	11171	6847	7250	12336	10641	14430	5009	5815	12966	8138	9483	9420	11226	5629	5317	8284	6150	5256	5999	10920	6448
HyS0956	32077	9074	1469	14375	19074	7112	11648	20464	11143	11831	7712	6379	6920	18624	25918	22277	18288	7247	25202	22455	20885	24080	10064	20306	11608	27009	24811	23030	25022	20796	11296	28115	7240	32122	19811	6315	14444	32959	19656	7035	25964	22615	22336	9174	11967	10744	7115	12258	19223
HyS0957	32069	9565	1596	6638	2252	6007	549	1968	904	2754	876	6677	2297	7641	8667	9486	7553	8921	7735	5102	8162	7680	6907	5665	7873	6690	6619	5391	5980	8995	4256	3280	2365	1341	4463	5470	507	7609	6075	2735	856	5923	3603	4409	7860	907	6397	692	6766
HyS0958	32032	5260	809	1231	2631	3855	980	3578	864	1870	3786	3212	1964	4041	2144	3922	1027	1167	1141	916	4369	4281	3668	3565	1856	2027	4228	1784	1894	2050	2998	2177	4093	1591	3377	1710	2199	2347	1922	1071	3656	923	5114	5423	3341	867	3323	1845	4392
HyS0959	32014	13265	4063	23235	16083	10719	18642	8268	18317	9846	20561	17390	18391	9411	10474	12004	18558	916	20040	17623	10847	13170	8691	20269	10121	984	20832	755	10260	22463	16857	21894	10332	14076	8648	881	1062	1124	863	11096	21170	18843	13081	12935	852	9329	10126	855	869
HyS0960	32013	20992	1622	10130	90	16808	8035	7129	14993	8438	112	14837	8318	8217	137	125	7875	17749	8909	7757	91	20942	31	17502	8237	18539	17408	15741	17334	9204	63	19452	16793	22691	6905	7804	19934	11276	8773	8744	17682	7739	38	11212	8458	7294	8695	16997	8544
HyS0961	31980	7681	1322	13303	661	5618	5192	211	10239	227	11518	810	5630	4989	5755	1057	4967	279	6030	5109	209	7028	4444	11999	222	13044	5911	5835	5670	930	8529	1003	6046	15431	9377	9896	13454	15209	6539	5740	11254	10262	6435	1108	5947	5248	10658	10799	5715
HyS0962	31956	7460	1222	8105	6499	8013	7277	6256	7308	5655	7784	6051	5795	6311	6423	6794	6363	7563	8466	4551	5289	9026	5790	7170	6485	8847	5685	5485	7655	8853	12210	8644	5765	9973	4737	6839	9646	7956	8592	6049	7039	5854	6848	8538	4847	7241	6513	6403	7466
HyS0963	31944	3080	1297	7940	5272	4610	4267	4038	4261	6615	9599	9854	4713	8520	9745	13117	6847	11586	9578	6283	7504	11006	11346	5020	8744	2681	6880	4075	2722	7665	11745	5603	2512	11609	5700	4342	12772	3319	2521	7331	5187	8042	12710	8548	6681	2357	2783	13384	7045
HyS0964	31939	14781	2414	14287	5490	7150	6743	9882	1906	6383	7367	10543	11123	6469	7554	7718	6380	2062	12590	6429	12740	8547	6282	12614	6814	2184	2054	6450	7420	7738	19457	8377	11491	2411	9698	6723	13537	8617	7305	6983	6892	2003	8664	2318	7114	1933	2142	6557	2269
HyS0965	31912	6083	942	8919	3890	5512	6754	3716	4983	4553	5261	6340	6242	4643	6689	6419	7448	8050	7957	4597	8052	6174	3872	8145	6783	8485	4988	7569	7837	5565	12345	8457	5415	10514	3797	7508	9276	6858	7404	5226	5227	6595	5690	9866	4996	6293	5187	7577	4126
HyS0966	31900	221	26	145	4406	5880	5445	4869	158	5599	176	4968	216	124	181	6722	190	5938	130	5164	6277	7255	119	135	5361	201	5898	5376	5809	6196	272	6579	195	227	94	133	180	279	6086	180	149	113	236	7370	89	4884	156	142	5855
HyS0967	31899	6615	971	4234	4572	4922	3444	4468	3071	2975	6161	5184	3135	5044	3471	6712	3237	3709	3676	3353	5481	7192	4498	6054	2979	3349	5077	2856	2990	3365	4852	3671	5100	4974	4184	2873	3685	3998	3177	3806	6226	3241	6174	6916	5640	3130	5829	3104	5364
HyS0968	31893	12305	1772	5634	5508	9628	4038	5399	5195	8493	3936	6316	4667	9998	5125	8272	8724	7715	7385	8037	9707	8950	4244	6130	6634	9879	12083	9506	4467	7922	9111	9383	8133	13525	4022	5958	11129	11348	10846	7072	5316	3505	12239	13739	9027	3713	10336	9443	6230
HyS0969	31871	5607	876	4728	2976	4406	1720	1505	3891	1607	6096	3412	3443	3580	3714	5221	3988	4266	6265	1646	4556	5216	3281	1985	3603	2191	4394	4024	3939	4441	6575	2254	4337	5518	3248	3763	4886	2550	1996	4577	3992	3792	2402	5167	1854	1568	3880	1983	3097
HyS0970	31847	7235	1818	3332	2487	9682	2847	5809	8771	9001	7769	3040	6016	6572	6511	7799	2295	7261	5197	6551	7283	3773	5725	7194	2548	6167	3195	4776	6526	7361	15984	2829	7383	12023	7207	2679	10788	7830	7463	6357	7287	4413	7935	7177	6550	4431	6037	6718	6972
HyS0971	31825	14567	2389	15624	10713	10725	13788	7993	11196	7443	10577	10835	13826	6632	12360	7386	9579	11710	10045	9834	8646	16753	7821	13494	8592	11246	13947	8052	9056	8902	18854	13752	14082	8995	5426	11895	5710	18922	13436	14064	9110	7746	13502	12246	9019	8641	13749	8157	9935
HyS0972	31805	8919	1154	6493	1166	1599	5043	4665	831	3011	1681	6061	5225	5481	1684	8379	6729	1450	5766	4637	7782	1901	1507	6022	5227	2979	2901	6727	5843	7938	12670	3910	7581	3327	4317	2900	6194	9246	1413	7210	1638	973	1680	3546	7385	2512	1427	6962	2873
HyS0973	31800	3128	496	5153	5833	10027	9179	6138	4189	7219	4404	6878	2229	2259	2217	10033	2553	7796	2611	8606	8463	12120	1984	4595	7640	4725	10416	9132	9808	9308	4407	9304	2648	5777	3595	4134	5037	5678	9888	2707	4238	3932	3220	10268	2462	8359	4138	4250	7886
HyS0974	31794	11075	971	7891	7239	7315	4928	5401	7682	4615	5378	4649	6090	8969	7713	9971	6544	5204	8487	7416	10585	12488	5616	8722	6418	8964	10423	9528	7015	5616	11840	9821	5161	10808	7875	6128	5965	10836	10100	5205	8337	7070	12281	6133	6288	4299	5072	8029	4206
HyS0975	31785	33948	2516	17234	20917	25173	3293	21008	14079	12285	2135	24142	26001	1853	28540	28779	11815	15010	3638	11674	17406	33297	22757	1930	25974	15686	25002	24939	12931	14011	25773	3970	24475	32871	22117	1794	14734	2478	14877	27922	15022	24416	30456	32288	14370	21421	3382	12914	3628
HyS0976	31783	9135	1789	9589	6776	6359	5979	5905	6461	7597	6568	5318	6327	6442	6859	8485	8047	6500	6090	7232	7460	9222	5063	8606	8059	8817	8804	5889	6385	8584	14191	8077	8715	9280	6615	5854	8464	8410	6370	7774	7549	8079	8968	8834	8472	6171	7516	6553	5695
HyS0977	31782	10285	2819	1582	956	14825	1217	6998	13119	14127	8697	1191	7764	7918	8525	9304	1099	8328	8116	7263	8929	1702	7027	8464	1259	9082	1290	7550	8034	8803	23571	1492	7758	19956	12323	1140	17500	10719	8394	8317	8323	7242	9396	10778	7880	6753	7739	8203	8099
HyS0978	31777	20156	3313	14495	10144	16092	22302	18807	11505	21895	13172	11009	21417	22050	12648	18711	11605	17193	16338	21082	16624	15798	19515	24474	12017	28193	16940	15508	12756	14811	26975	27022	16779	22362	11039	11948	19953	17202	23513	17169	14041	15227	29205	20056	23807	11478	16246	13365	10841
HyS0979	31773	343	1734	4139	9301	272	8135	7410	258	8544	12855	322	3485	3385	13124	13492	8119	273	8873	7491	12644	338	10081	226	3393	325	254	288	208	9251	19121	346	242	438	6614	7475	324	11331	3616	3713	277	7678	14114	11252	8278	7243	8530	327	9328
HyS0980	31716	75203	12182	75287	49697	61458	56645	52534	51453	57686	67027	54814	63352	61005	70270	65421	59858	61813	65794	55987	61189	76677	56535	63674	61941	65424	59407	57773	56690	69860	93937	66938	53090	71505	46999	54238	69082	76482	62546	63151	64883	50094	73582	77480	57246	51518	57774	57565	63290
HyS0981	31652	70838	13130	83885	53525	58113	56412	66839	52747	58782	61301	59970	66079	60329	76122	78080	63439	73335	66601	62620	70408	87839	61949	64195	65864	69943	69586	65485	76604	73389	107243	81240	62366	79392	59935	48463	68033	72147	62236	74671	75201	64646	81786	78725	69505	56738	69249	59513	62895
HyS0982	31632	27127	3371	27288	12933	14739	20853	12720	20875	19248	22963	13192	14617	20008	15614	18148	15750	20508	21549	15376	22229	19740	12727	23189	15752	23460	22123	13559	17259	17634	36034	18803	16578	29042	17417	14755	24610	29012	22565	23954	17492	18502	26055	19443	14843	18426	15635	14897	19329
HyS0983	31593	13958	2361	12953	9024	3218	10420	9150	10300	17906	20248	9815	9988	3080	11430	12977	10625	20554	11528	2555	12543	4341	16734	11527	11012	21353	12034	3283	3619	12615	19117	13418	11814	13926	9731	18317	12176	15498	11888	12123	3245	10536	13762	13779	3274	9523	12221	11505	10170
HyS0984	31587	1820	360	7554	5088	2022	6211	5304	1671	1507	7184	5721	1932	5830	2216	6820	5498	6874	1175	5926	6441	8017	5606	6570	5301	1707	6668	1297	5945	6611	3228	6773	6654	1987	1081	5636	1649	2554	6796	1980	5974	1268	7173	1628	5658	1035	2028	6365	6300
HyS0985	31545	84598	17695	68552	69631	87156	74067	55866	78198	76282	71542	69153	64881	82009	63082	77106	62733	91172	59530	70237	63084	98349	49861	82546	64357	92502	81885	55837	68324	96291	130034	97738	79201	106185	57772	74190	104658	91469	79804	71102	63216	82383	99018	99054	86467	71391	85696	71071	56305
HyS0986	31523	10215	1358	5945	5723	5910	7622	4180	6570	4936	7463	6704	4359	7008	7145	9014	6599	7644	5344	6822	7874	9072	4380	7906	7577	8499	4808	5261	8013	5892	9453	5990	7327	6550	5660	7000	9257	6360	4761	7639	6997	6831	8688	9196	7149	4614	5346	5180	4290
HyS0987	31515	9134	2600	1475	949	12829	1164	5726	11648	12675	7699	1106	7161	6968	7925	8163	1126	7411	7700	6455	7391	1470	5851	7107	1180	8275	1183	7040	7051	7673	20764	1499	6800	17006	10429	1143	15387	9854	7154	7810	7515	6677	8264	9808	6796	6338	7385	7010	7583
HyS0988	31505	13550	2194	12126	7531	9947	9433	8228	9386	8661	10529	9223	9036	9920	9202	11587	10095	9869	9665	9957	11471	13204	8256	10727	9369	11345	11410	10137	10270	11714	16807	11601	9910	12929	8618	9114	11417	13185	9815	10739	10757	9416	13260	12937	10996	9203	10579	10990	7648
HyS0989	31492	6830	718	5742	3730	5465	3338	4219	4494	3743	3582	4554	4182	2977	4378	6702	3717	4212	3480	4366	4973	6726	4284	3758	4713	4932	5752	4953	4402	4610	7799	4356	5874	7047	4203	3240	5317	6564	4118	5633	3996	5254	6408	5587	4467	4478	3373	4102	2846
HyS0990	31459	7487	1102	10203	4232	5655	8331	4406	5361	4948	5654	7675	7644	4798	8015	6786	8524	8862	9008	5069	9679	7259	4631	9126	8323	9997	6076	8750	9064	6278	14913	10323	5748	11630	4613	8308	10110	7400	9166	5870	5850	8288	6872	10837	5492	7384	5438	9083	4515
HyS0991	31453	43246	8455	53747	37129	39781	41955	42826	34491	43652	43612	42205	43323	37899	51424	49343	38853	49193	43132	42823	46227	57618	38519	41241	42978	42331	41676	41269	45318	45901	65513	53901	37856	48766	33372	35602	42288	49066	42668	43294	46074	37381	47334	52592	41799	37499	41021	35794	50117
HyS0992	31448	3283	490	10540	5790	8149	8308	6779	8212	7010	9425	2058	7632	2161	7189	9318	2381	7663	7942	2353	2611	10981	7133	9441	7215	8809	2770	2273	8853	9980	14449	10007	8077	10544	7087	6950	8720	11507	7674	9549	9095	7820	3080	3209	2451	7370	2594	2498	6303
HyS0993	31441	15969	2449	4805	7064	12668	8813	3105	4025	1024	9773	1000	8163	3647	8645	1218	3708	1019	1075	3613	4245	1537	3229	4249	3761	13686	10085	11824	12460	4520	15630	1284	12800	1472	7525	11261	1346	16206	12225	4458	9545	1097	4991	5170	8920	10048	12204	1106	7696
HyS0994	31421	9064	1706	8856	5706	7516	6838	6261	6759	6143	6479	6193	6809	7362	7051	8499	6649	7663	7311	5649	7071	8887	5606	7262	7499	8399	8602	7263	7386	8196	12317	7425	8297	9156	5912	6426	8828	8667	7640	7724	7632	6480	8822	8652	7330	7239	7280	6990	5637
HyS0995	31398	59399	9420	52689	40507	47702	51166	37897	41726	49308	60318	46064	43267	43263	56015	52417	43435	49104	58214	47576	57202	63426	39880	59629	48602	54778	55813	47598	59585	57681	94634	65602	47086	77841	44066	43925	68948	61308	51443	61599	57367	54957	67305	64881	58453	52040	57856	57170	51387
HyS0996	31390	10195	2612	18569	3251	13564	14443	11504	18668	5393	16540	10038	16831	14401	18615	10385	8657	10263	16389	7404	13115	20126	7772	15228	4157	22850	16058	13359	9642	9282	17383	4870	9333	20180	9595	13756	15482	18637	15196	12955	17863	12660	12348	15905	8056	9047	15731	20087	9416
HyS0997	31383	5259	770	7449	4392	5936	5916	4808	5651	5061	6464	3560	5562	3603	5268	6921	3720	5573	5792	3473	4145	7834	5139	6442	5342	6352	4260	3899	6369	6858	9961	7280	5924	7408	4984	5538	6523	8013	5749	6334	6365	5490	4847	5042	4149	5279	3992	3830	4571
HyS0998	31379	4035	604	3676	2432	3259	2684	2384	3033	2560	3053	2538	2500	2557	2572	3545	2661	2828	2982	2746	3412	3780	2398	3434	3012	3455	3412	2720	3417	3960	5216	3696	3373	3888	2548	2721	3959	4010	3069	3457	3053	3162	3969	3700	3061	2489	3005	2584	2388
HyS0999	31371	7620	1271	7489	869	1172	2542	2136	1046	7294	1199	2348	5911	2479	8167	8511	5715	2714	1219	6872	7985	1498	5178	6507	5819	1212	6128	5419	2573	1233	4193	3033	7412	3468	6198	995	1236	7987	1242	6087	6303	2388	7072	7842	7298	985	2607	2623	2743
HyS1000	31359	7451	1023	10078	5189	8725	7770	6882	7685	6463	6912	5213	7200	5344	8380	8574	7957	7377	6791	5187	6467	11133	6867	8961	8359	8073	5637	5372	9036	9784	14153	10070	8803	11178	6985	6200	8708	11107	6972	9295	8362	7547	6886	7690	5158	5486	5538	5598	5907
HyS1001	31317	4763	842	6705	6711	8011	4861	4024	4852	7103	4994	3266	4610	3515	7291	9116	3517	8332	7748	3526	3967	6455	4491	5347	7576	9260	3951	3520	5209	5808	8552	5814	8367	10606	4442	7257	9352	6901	7825	5292	5492	5012	4790	4627	3768	4934	3717	4101	6343
HyS1002	31299	16451	2002	12413	11418	14662	7427	7457	11202	14481	16427	7229	14229	13454	8483	9998	14339	8286	9849	12749	13538	17985	10903	10698	13932	16053	13859	7126	13687	14786	20510	10935	9782	13772	7716	12361	15683	18492	13592	14818	13520	13381	10898	19241	15591	8774	8088	13859	8048
HyS1003	31286	3472	682	3229	4880	7060	6101	5544	6147	5833	2903	6181	2363	5698	5921	3311	2659	7313	6842	6082	2964	9087	2737	3545	6741	3771	2924	6273	7103	3149	11503	8497	3517	3841	2724	6401	8635	4552	3516	3459	6771	2356	8334	3727	6950	5984	6695	2566	2269
HyS1004	31280	21423	3841	31838	9030	19256	21599	14243	25941	14640	28641	9229	22077	21844	24620	11516	19631	14062	19567	16322	14521	24288	17246	24092	11024	30719	19391	14009	14084	10917	39639	13448	20047	34698	18955	23955	30451	30715	16427	25166	31677	21384	27968	17143	16912	14814	26596	32137	14525
HyS1005	31278	42676	5490	40861	26884	23999	32104	19423	23711	32151	49774	28352	37715	32894	42503	31043	25764	28351	28546	37044	34368	29235	25109	27617	37694	31747	18170	18928	36800	23104	42561	25711	31435	28121	17464	34222	42196	35261	30525	28519	30120	28398	30541	35328	36253	21442	18309	21954	35656
HyS1006	31254	2612	1531	8962	5660	7149	1905	2177	7439	7498	1625	1852	1718	2449	8972	9265	1510	2106	7315	2034	8626	9033	7136	1443	6781	1749	8623	7380	8250	2792	13665	8778	7157	2215	5984	7218	2598	3524	2655	7590	8699	6652	8663	2102	1464	6225	2505	2641	8278
HyS1007	31247	7635	1223	1508	993	1219	1301	1135	1060	1293	6815	5807	6180	5885	1642	1424	1201	1326	1239	5675	6345	7743	1042	1412	1261	1461	5805	5786	1369	1405	1962	1463	1304	1824	989	5534	1497	8137	1240	6358	1406	5396	7173	1787	6081	1089	6261	6143	1598
HyS1008	31219	7437	471	5878	1969	2434	5699	2023	5490	4980	5805	2153	2335	5232	2527	2809	2229	5561	5791	2420	5868	3449	1914	5986	2528	6272	6416	2308	2363	2635	9993	2701	2905	7549	4801	2147	6635	7767	5472	6138	2493	5006	7128	2861	2558	4426	2730	2132	4774
HyS1009	31196	16326	491	14908	1847	7789	7008	9896	11620	11040	7646	10737	2223	6741	2251	9165	6959	7761	12769	7033	8097	9572	6264	12623	7342	8373	7850	2258	2495	13978	4266	8850	2575	16676	2008	2322	8619	9518	2423	8336	7852	11312	9389	15741	7135	6219	2582	11841	2153
HyS1010	31195	11645	1572	9460	7564	7879	6841	6334	9168	7381	8193	5873	6348	7043	8487	9585	7793	6761	9313	7154	8679	11448	6397	9062	8018	7923	8144	8058	8751	8155	11776	8895	9502	12975	6452	6856	7715	10272	7243	6384	7657	7018	9915	8263	9709	8490	6451	7797	6252
HyS1011	31193	84501	15730	91618	64589	74595	44169	64504	54907	57845	52475	69864	73147	41450	87405	78091	65469	68955	59511	62750	60843	98440	80382	56660	94245	64365	73628	73072	80843	78272	102659	63911	64431	82920	68935	59454	59727	54459	63744	71769	64343	91453	106041	97101	79141	78907	46938	63282	69596
HyS1012	31143	4659	2666	15438	3421	3486	4014	3647	3738	4381	4421	4084	4288	3577	4034	4230	11429	4085	13818	3886	3831	4463	11409	12669	12626	3977	3747	4003	13050	13438	20432	15143	3668	4601	10120	11504	3794	4727	4399	3786	3617	12147	15593	6129	13112	11156	3560	12588	12207
HyS1013	31093	7265	423	2684	5015	6633	1282	1655	5102	6460	7585	1222	6488	6281	1338	1838	6710	1443	1665	5913	5929	7733	4958	2569	6278	7274	6043	1010	6187	7235	9323	1919	2160	3117	1360	5578	7422	8621	6099	6392	5870	5596	1937	9180	6687	1884	1434	6426	1397
HyS1014	31086	14720	3503	20429	11526	9459	11032	13585	15535	13515	20865	17812	21143	8696	12175	16068	21169	12009	14680	10137	23567	11644	11880	9795	19166	19775	11747	8721	20187	12823	28454	18638	15157	16072	13970	18486	7999	22249	12440	22871	9952	14029	16312	12439	6729	18802	19794	20098	14613
HyS1015	31083	6647	1407	9804	3946	7673	9575	5389	6374	5962	6750	6885	7493	6204	7621	6070	9767	10773	10652	6378	11145	6495	4341	10711	8358	12566	7629	10282	10780	5982	14197	9814	7150	13586	4392	9837	12048	9316	8807	5390	7487	8036	6358	12302	7164	9264	7029	11306	5234
HyS1016	31058	10216	1870	9160	7483	7462	7643	7358	7000	6363	7084	6387	8053	7511	9292	8692	6916	6927	6779	7964	6647	10836	6109	8356	8818	9279	7976	7077	7514	10149	12752	8297	9100	9246	6803	7249	7944	11015	6657	8268	8002	6028	10047	9699	8890	5903	8782	8067	6215
HyS1017	30997	2707	1899	2446	7916	7682	7183	1694	1976	2030	7741	1924	8606	3796	9418	4794	4110	4392	2007	3596	4465	5317	3726	2158	4031	8803	7866	9351	9658	2390	15748	8250	9801	2855	8282	9258	5233	10247	9835	4437	7947	1908	5357	2625	7605	6788	9475	2274	7976
HyS1018	30994	21813	3173	23837	10976	17974	18390	12738	13828	12994	16814	16331	17279	12811	15922	18242	14933	15717	18950	13482	15575	18868	14742	18280	18740	19404	19985	18150	20584	19645	31992	24147	17583	26144	13077	16308	20024	22321	20245	17260	18988	17728	16017	22494	15945	15509	18640	19065	15099
HyS1019	30980	16056	2607	7361	5836	7062	6073	5377	5538	6731	6501	11430	6149	11704	7628	8116	11773	7237	7491	11747	13113	7686	5047	6329	6645	7776	13012	11502	6305	7082	10223	7200	7149	9615	5240	6508	8427	8538	7129	6439	6755	5626	14866	15612	12354	5500	12374	13048	6867
HyS1020	30958	12266	1949	9497	12273	15408	7761	6644	7631	14124	8427	8739	7440	9173	15664	17545	9005	15822	15194	8783	10033	10073	6773	8340	14635	17322	9973	8575	8241	9118	13564	9539	15629	19941	6823	14228	17599	10482	15087	8738	8703	7743	11657	11392	9439	7062	9155	10035	13840
HyS1021	30949	2199	302	2894	3524	2479	2163	3723	2188	4386	2552	4134	1527	1615	1552	6139	1763	1700	1743	4961	1886	6968	1444	2374	4492	2537	2565	5341	5582	5452	2883	5730	1924	3166	1983	2131	2880	3024	5635	1901	2477	2131	2237	6217	4845	4737	2272	2040	4531
HyS1022	30915	10973	1763	4551	5072	8661	3586	7146	3326	5600	7179	5938	5702	8272	6323	7616	3570	3841	3873	3598	9244	7874	7084	6787	5657	6270	8626	5593	5984	6222	9372	6925	8812	4925	7143	5363	6839	7748	6119	4034	6853	3460	9962	11513	6418	3133	6702	5898	8890
HyS1023	30875	7907	1066	7177	4796	6743	5561	5362	5414	5784	5959	4954	4612	5529	5523	6917	5508	6136	5298	5043	6522	9252	5137	6618	6271	7752	6259	6470	6493	7840	11533	7456	7060	7949	4372	4754	6670	6503	5957	5904	5789	5954	5965	6893	5603	5572	6621	5149	5095
HyS1024	30864	7289	1089	7827	5684	7036	5146	5436	5137	5062	5493	4939	5989	6332	5472	6592	6105	5823	5511	4802	7267	8723	5667	5796	6450	6540	7322	6456	6973	6309	11533	6284	5761	7438	5933	6533	6460	7693	6818	5847	5737	5278	8683	6790	6775	5003	5351	5869	4823
HyS1025	30857	8980	1727	12171	5882	6813	8328	10293	6404	8556	9486	9057	10362	9979	13058	10402	9612	10424	9686	8434	9027	10129	7960	9673	7698	9648	9037	8681	10483	10550	15688	12379	8072	12954	7272	5729	9867	11219	7998	10747	9919	7259	11051	10994	9263	6545	10908	8032	13509
HyS1026	30831	3491	1239	7983	4758	7118	6008	2029	2827	2666	6524	2365	5789	2349	6032	3717	2703	6379	2764	5841	2945	8728	5024	2709	2559	2985	7269	2534	3244	3007	11252	7389	6739	3641	2613	6065	3500	8781	6654	6719	6496	2418	8403	4013	2890	2658	6515	6189	5376
HyS1027	30829	6963	1428	5375	5397	6824	3665	3629	3143	2244	7772	2339	4139	3706	4564	5743	2085	6856	4817	3602	5838	8724	3613	4685	3775	2049	4766	4655	4138	5618	9400	3014	5459	2544	3904	5051	8607	6538	4354	2202	7674	6176	8597	6064	5166	1803	3496	2286	5093
HyS1028	30808	240049	39030	220130	152017	109257	98415	85995	179775	100598	110205	94042	96092	169490	180195	123617	102356	107848	193834	104409	117699	241138	92870	195858	181776	121274	199344	174481	116208	122470	173319	128673	108063	240465	96925	104101	122070	143686	105755	114362	117867	105481	234390	216860	188882	96282	108254	197530	89678
HyS1029	30801	11739	2383	14564	15330	1437	8480	9769	8506	1168	1486	7875	10603	8224	1190	10903	11437	12449	9411	17961	20974	1808	10021	21102	18826	10628	9822	18408	12400	1458	20044	1551	1392	12209	10283	1329	1530	26354	8931	1474	1337	8018	11175	15155	11901	16931	11843	9197	1062
HyS1030	30759	11565	2014	10374	8128	9863	7916	7540	7830	7912	7782	6897	6779	6785	7683	9855	8290	9547	7249	6274	7839	10630	8419	8144	7088	10237	9274	9364	9936	11806	17875	10306	11098	13371	7592	10442	11617	12299	9882	11460	8024	8900	11919	11284	7818	7330	9101	9567	7295
HyS1031	30745	2195	1549	4952	1429	1295	10132	1137	3956	7107	11152	1643	1667	9979	2133	1439	6710	8045	10822	6512	4805	2042	1447	10657	1692	8469	1321	1469	7457	7847	7363	12015	1260	1744	1443	9354	8623	13406	8076	1792	8126	1488	2047	1699	4125	1099	10652	7662	10619
HyS1032	30638	14258	1256	7124	7439	11854	5020	6580	8497	12133	15276	5049	11367	13457	4229	6799	12836	5422	3638	13013	10178	11885	7942	7825	9252	12309	11845	3158	11985	14589	15441	4051	5892	10487	2891	10898	15750	18384	11320	9920	10069	8556	4087	17889	13479	5016	5168	13811	4217
HyS1033	30636	5670	872	5708	3616	402	4221	3790	3936	8706	9802	4214	4341	454	5034	5170	4491	9098	4616	338	5086	420	7715	4669	4571	9520	4718	386	302	5092	7786	5067	4592	5963	3796	8033	5308	5820	4731	4812	235	4321	5408	5812	367	3883	4583	4899	4439
HyS1034	30625	10910	1122	5435	4936	9661	4576	6970	4711	7341	8970	7211	7296	5522	5823	10938	8116	5654	8731	7294	9492	6901	4821	5147	8994	5431	4828	8877	10198	9656	9806	10215	6174	5498	4026	5471	6345	11344	4677	8752	8269	4709	9876	5516	9105	4045	8716	8186	6741
HyS1035	30618	6678	1289	2699	4091	1837	9462	1715	5002	5988	7144	5060	5182	6285	5738	2271	5986	9952	10086	5654	6065	6625	4664	6727	4936	10538	1864	5007	6225	6968	9238	11492	1856	2539	4401	5980	6916	8626	9867	5329	10005	4875	5980	2504	2198	1730	9970	6085	10347
HyS1036	30576	6714	997	6138	3935	6401	4133	3390	5151	3941	4465	3775	3698	5441	3908	6178	4119	5056	4593	4632	4545	6493	3517	4608	4835	6773	4491	5862	4501	5987	8908	5822	4453	8188	4287	4168	6901	7861	5905	5354	5454	4918	6170	7940	4872	4501	5276	5200	5080
HyS1037	30496	6078	552	9476	3968	2879	2919	5021	5419	4700	8511	5234	5565	2725	6650	3128	4733	2979	5952	4817	6351	7031	4399	8407	4840	6488	5823	5540	8468	3094	8736	6029	5239	10849	4096	7256	6025	10910	6357	8189	8649	7473	5770	7601	5104	7039	8191	2890	8242
HyS1038	30482	8618	1558	10574	5033	9904	7239	7194	7153	8386	9620	6266	8795	8342	9225	8897	5758	7038	9688	6465	6945	9411	5546	9072	7222	9781	10647	7482	8362	9427	16460	10505	6692	17372	7495	5748	12566	12054	12781	7548	5950	5733	8332	12237	10211	9517	10317	9043	9347
HyS1039	30467	20427	1709	10592	865	16366	8680	7566	14974	8958	1159	14536	8271	8258	1126	1250	8128	16999	9155	8203	1077	20695	845	17575	8491	18582	17129	15098	17058	9507	1696	19168	16506	22414	7249	7907	19296	12125	8917	9105	17314	8002	1532	11931	8627	7796	8946	16237	8718
HyS1040	30461	6205	1049	7829	4629	6254	6755	5589	6803	5326	7028	4150	6060	4514	5501	6698	4323	6080	5661	4293	5148	9001	6097	7268	5417	6718	5173	4626	7364	8130	11857	8226	6164	7777	6161	5333	6794	9227	5863	7591	7255	6734	5795	5852	4914	6283	4796	5171	4467
HyS1041	30414	10765	1692	858	2387	802	7668	4342	3142	2986	3380	4657	636	602	7464	7025	3264	8328	8392	712	711	4385	6690	8615	3089	809	778	5281	722	9461	5511	6810	3463	7591	4407	681	3909	4597	3390	748	786	3154	6894	4144	8162	6885	8094	8416	4531
HyS1042	30384	7089	2397	3986	10300	12799	4181	11051	4674	5548	6072	11569	12330	11934	12881	15862	11322	6184	3580	10653	5310	15197	3674	4142	10952	6949	5658	11900	10680	14169	5660	14038	13820	7218	9784	4101	6003	7259	5518	5123	12539	2828	4285	17623	10515	2593	13960	11857	3206
HyS1043	30376	4014	578	4391	6589	7583	8040	2596	7702	8729	9137	2693	8308	2303	9199	10075	3089	3002	3510	7582	9075	10731	7004	3582	3233	9991	3682	2897	3181	3264	5324	10703	8806	11633	7137	7782	3745	11927	8752	3283	8922	3084	3736	4307	8594	8189	2788	8200	8805
HyS1044	30347	5256	1195	8159	4667	6678	6228	3140	6016	3723	6663	5969	5882	3644	6226	5145	4243	6868	4674	5643	4615	7991	5127	7109	4408	5223	6770	4348	4584	4396	11175	5472	6755	6073	3326	6365	5246	8561	7031	6786	4245	4136	7567	5754	4250	3816	6255	6588	5504
HyS1045	30330	8126	1340	7217	4872	5242	7375	4353	5869	6442	5503	4647	7474	7456	8175	5817	6416	8396	7851	4643	6858	8471	6709	6424	5067	6119	5389	6266	5391	7223	12793	7586	5380	10265	4451	7640	7987	8714	7915	6533	7035	5795	7672	8209	7970	4827	6780	8227	5828
HyS1046	30289	7253	1172	7362	5089	6475	6262	5003	5902	5493	6909	5384	5491	5311	6173	6194	4939	6708	5735	5253	6247	7634	5158	6627	5572	6939	6121	5557	6013	6264	10460	6650	6639	8099	4726	6071	7309	8112	6270	6313	6293	5453	7952	6970	5276	5190	5879	6667	5825
HyS1047	30280	12744	2151	12238	8684	10998	10422	8361	9915	9526	11092	8716	9697	8745	10440	10654	8638	11402	10213	8894	10310	13028	8754	11141	9749	11444	10046	9248	10130	10347	17374	11007	10644	13724	7753	10049	12553	13762	10705	10481	10677	9258	13231	11701	9297	8848	9810	11061	9799
HyS1048	30274	6273	1826	9539	4126	4696	4402	10781	7536	8185	8995	8627	11420	4738	5997	9302	10482	7115	7799	4486	11820	7736	8031	6661	8828	11360	8176	4475	9119	8534	15171	14114	6365	10633	7561	7380	3465	16610	10248	13112	5232	4248	8964	6775	2760	10414	11846	10931	5566
HyS1049	30269	20778	4716	26936	21515	22999	15845	10095	24953	20542	23491	14743	14817	11590	25999	14691	11595	16382	27707	21495	27770	32857	21347	13303	25907	18598	23953	25477	23053	14368	44035	30816	23270	16444	13924	21010	14100	16875	16524	28069	28437	24626	31816	16021	12062	10981	16195	12320	22894
HyS1050	30250	11026	1130	8655	6137	8197	5310	6537	6706	5730	5887	7507	7462	5086	8132	10062	5865	6642	5534	5462	7341	10258	6739	6267	7694	6977	8752	8047	6158	7229	12154	6649	8671	11333	6667	5151	7156	7174	6409	8428	6342	7106	9760	10325	6909	6769	5585	6095	5086
HyS1051	30233	2292	1441	9041	4774	7768	1555	2406	5493	7484	3393	1422	1788	2986	6458	8363	3189	1724	6390	2752	6530	7906	5201	3253	5867	1901	7344	5523	7531	3338	10046	7204	7246	3872	5059	6892	3408	4017	1819	6598	6314	5691	7201	3983	3206	6410	1713	3080	6085
HyS1052	30211	210	1533	8530	1131	7087	120	10291	6836	5508	226	298	5687	7483	263	7438	6488	279	6001	164	7046	10035	5279	8228	297	8788	13766	6584	236	15445	11581	14180	1447	17725	6521	163	1807	16347	14264	7069	8116	1342	7698	10049	1497	5074	13756	13848	1460
HyS1053	30164	6	0	4	0	4	0	0	0	0	0	0	2	0	2	0	0	4	1	4	0	2	2	0	2	0	0	2	6	1	4	4	0	1	0	0	0	0	0	0	4	0	0	0	3	12	4	0	2
HyS1054	30132	2543	1618	2459	6160	5762	5295	1642	1875	1830	5631	1875	6942	3734	7040	4868	3868	4399	2023	3577	4420	5084	3565	1952	4108	6502	6039	7416	7966	2323	12603	6357	7994	2666	6598	7272	4923	7519	7940	4466	5869	1964	5021	2445	5672	5017	7434	2090	5977
HyS1055	30080	3533	1637	9963	4218	5390	5246	4965	2743	5566	5861	4906	5609	2918	6377	6563	5176	5674	8500	2680	3369	6909	2661	8605	5292	6056	3340	5311	3067	3613	5064	9596	8132	11141	6749	2724	3507	4378	3381	5741	3379	4991	9194	7359	5417	6892	5814	3360	5844
HyS1056	30058	8469	1322	8276	1811	2343	1375	1286	1974	5950	2660	1350	6565	1424	6549	7201	6230	1513	2325	5628	6533	2890	5813	7106	6468	2428	6651	6156	1417	2500	2313	1707	5893	1926	4750	2007	2594	9086	2458	7003	7131	1247	7695	8973	5805	1867	1533	1326	1537
HyS1057	30027	19172	3736	14825	11637	20829	8486	5229	12401	7443	13341	10191	5693	19274	21255	23472	15373	30429	15431	15972	15984	27163	17359	13335	19677	21466	23282	16085	17828	22323	10130	9025	6215	13872	10377	16500	8871	23413	18513	7895	13674	24122	17490	21011	20237	9069	23315	5341	22358
HyS1058	30021	7238	788	5046	3237	9544	5274	4784	3795	5418	33	68	50	9331	6143	6557	68	6022	5615	5102	61	12414	4794	10200	59	4953	9687	9133	111	10629	6809	6579	3960	12807	3446	68	11471	7718	10341	66	10120	3902	6522	12728	9693	37	4160	4293	4147
HyS1059	30012	3682	1985	11351	6308	2812	7857	6396	7874	7544	8658	7010	7230	3648	2559	3461	3940	2765	9764	7477	3130	10608	8182	4285	9007	3027	2994	8020	9746	4683	6652	11155	2854	3606	3247	9162	3211	3686	8596	2944	3059	8671	5056	10762	9082	3460	2687	3962	3223
HyS1060	29992	60171	9842	42820	35784	44192	33459	29477	32419	40860	37210	43159	33133	45865	44713	51189	45368	45104	45445	45656	50972	43926	29332	37866	42908	50366	51362	44919	36693	40802	59004	41207	44907	58083	30728	41510	50460	47158	43982	37342	38804	33189	59203	60772	48018	32437	48373	51277	39146
HyS1061	29930	53084	9515	56303	39861	46208	41929	40912	40241	39333	51058	41154	47006	42070	53035	48413	41771	51273	47131	41603	48152	61030	42491	46684	45064	41784	46351	42849	50538	47418	75162	53784	44051	46916	38859	39770	50647	53222	46058	43865	54251	42527	55574	54880	44465	35487	42713	41874	45875
HyS1062	29913	125182	21439	135004	85681	102917	93118	90560	94614	95732	122576	96827	112769	96602	122407	104520	95611	95724	118727	90016	107798	138640	90577	113889	102828	116918	105889	101444	97506	114355	151068	107462	86948	123225	75961	99415	116156	136523	110593	111151	115554	87602	118344	140873	90193	93903	98878	93723	108353
HyS1063	29910	11792	1571	4597	2966	5609	4822	3973	5012	3553	7445	7349	7543	7803	4676	4807	5019	3946	3920	7739	9160	9257	3221	5438	4899	6045	7938	8628	5641	6064	6604	6145	5520	7081	4413	6839	4502	11864	4108	9585	4014	8066	11035	6539	8683	3367	8932	8567	3047
HyS1064	29907	3830	616	8868	4512	6195	7020	5689	7122	5427	7721	2454	6555	2571	5541	7445	2599	6245	6269	2596	3040	9395	2397	6231	5872	6821	3062	2737	7615	8225	12537	8724	6554	7944	5029	5758	6933	9572	6310	8010	7627	6837	3602	3623	2789	6289	3036	2858	4844
HyS1065	29884	9367	1027	2846	1771	2505	3916	4110	4876	4730	4618	6107	2142	6397	2220	6122	4907	2233	5342	6483	7434	6560	5713	7388	6704	8044	5458	6926	2182	7844	3915	5022	4523	6840	4246	3882	5873	3129	2371	4555	4371	6546	6094	6791	4855	4284	4272	4005	3712
HyS1066	29856	7890	1568	8798	5814	8524	8027	4639	7035	4995	9142	7725	6961	5021	6937	6423	5354	8763	5617	7618	6161	9283	7237	8584	5632	6057	8060	5889	5323	7155	13663	7258	9216	8527	3937	8330	7220	9464	8444	9406	6064	5690	9336	7622	5157	4662	8626	8143	7939
HyS1067	29830	12808	1839	5223	5116	10072	6441	3503	4344	1597	7105	1579	5866	3951	6466	2199	4363	1636	1730	3946	4888	2177	3730	4621	4203	10619	7375	9231	10059	4922	11502	2081	9994	2280	5526	9300	2040	12800	9928	4773	7038	1514	5329	5926	6813	8242	9833	1567	5673
HyS1068	29813	205542	34730	208337	123096	190251	160950	168892	156543	164266	174369	160852	180583	184718	188018	194181	156783	169731	189663	156045	197601	242866	154914	199642	142812	186006	201723	176062	159957	206091	290340	224658	146669	229277	143008	153916	168275	278069	215074	176543	191220	139518	220116	219703	168871	156174	205882	204040	173348
HyS1069	29798	2932	479	8070	3430	6721	2471	3372	4198	4102	4784	3871	5935	6099	2205	5237	4282	2511	2573	5916	7018	5577	1939	2618	4266	7280	6931	4277	6739	2768	7820	5262	4959	6224	3517	6186	5517	6189	4787	7222	6757	3947	5639	6207	2193	2203	2356	2009	3793
HyS1070	29777	1621	293	1549	4338	5952	8231	7466	5120	4281	6384	7690	1384	8299	4445	5063	1154	9314	5755	3972	4584	7298	1037	1361	1245	6380	1333	1237	9058	6129	14331	10058	4320	11501	3442	5169	6585	1767	5943	1350	1425	7965	1557	1855	4117	4978	8805	8663	8534
HyS1071	29760	26401	2813	19234	9134	17738	15331	14071	15406	11597	12745	17132	15056	17173	17291	23181	18293	19429	13939	15339	17954	19866	14342	16863	14698	18124	14878	15438	15317	18834	16609	15808	16315	21087	10802	17453	13899	21806	14467	15378	14865	11055	20253	18230	13771	10354	13606	15845	9543
HyS1072	29760	24680	3118	15295	13843	16885	15847	16896	17294	18675	18318	16985	18834	18458	18287	22595	13953	17731	15494	17474	20691	24656	12457	15641	14293	21332	19721	18076	12930	16316	21180	14231	16687	22684	12066	13169	22167	26171	18023	17830	17930	13074	17439	24559	15168	12936	16919	14973	12619
HyS1073	29757	1875	351	2022	3953	4963	4731	1303	8097	5122	5077	1347	1520	4830	5671	6042	4911	9343	1896	4553	1536	6467	4587	1582	5281	9969	9278	4619	5291	5807	2455	6403	1476	11600	1132	4718	1384	7060	5317	5594	5180	8221	6345	11862	5419	7384	8812	5119	8692
HyS1074	29743	24156	1963	13068	14844	19250	1380	16447	9631	9567	1445	17304	18521	1362	20406	22517	9062	10299	1415	8858	11283	23665	16207	1422	18471	10893	19400	18003	10087	10652	17898	1615	19409	25717	15839	1239	11329	1777	10439	20265	10401	17571	22423	25207	10383	16419	1408	9631	1471
HyS1075	29683	12204	1968	12392	8109	10397	8246	7320	9659	8132	10688	7345	9487	7608	8723	9599	9135	8993	10960	7330	8280	12641	8376	10916	9817	11733	9930	8743	8679	11062	13890	10234	8092	11494	6571	8831	12103	12965	10925	9879	10882	7559	11254	13158	7894	8945	8248	8096	8671
HyS1076	29674	1826	1209	7110	4297	6304	5682	1116	5683	1462	6197	4977	5304	1237	5526	1804	1473	5730	1507	5338	1506	7346	4820	6027	1335	1552	6505	1334	1566	1547	10051	1559	5829	1873	1231	5502	1677	7925	5902	6296	1432	1208	7418	1969	1508	1307	5837	5731	5020
HyS1077	29664	8569	1261	7743	5085	6971	6392	5048	6232	6355	7236	5603	5506	5997	5955	7571	6145	7394	6897	5503	7411	7514	5533	6892	5632	7638	6882	6369	6567	7042	11064	7090	6329	9365	5683	6284	8363	9008	6883	7174	6646	6677	8344	8169	6119	6109	6093	7115	5665
HyS1078	29641	18086	2473	10563	7354	12762	8024	6333	7968	3673	9401	3566	7472	7428	7496	5264	8023	4011	4578	7597	9258	4557	6470	9461	8400	13337	10627	11850	14205	10220	14848	5082	13825	5924	7250	12203	6910	16547	12194	10073	9118	4692	10631	11604	8305	10113	12518	3718	8334
HyS1079	29525	2260	1182	5609	2045	3109	7912	2301	4285	5898	9128	1881	1654	8026	1850	3470	5545	5947	7839	2398	5210	6375	2209	9034	1991	6533	2674	1552	6090	7838	7845	10096	2954	2672	1944	8219	7174	6787	5683	2201	6172	1750	5855	6780	5000	1884	8809	6178	7328
HyS1080	29514	81958	10648	86761	38617	48927	45411	27812	35733	47682	71827	30142	71371	48108	57350	65059	61488	21865	73567	46195	71656	36529	38102	53636	30140	38590	53484	56344	30419	69602	54215	35251	45301	69701	37892	47198	37354	53943	43928	42037	53790	51440	57356	72927	29154	18109	44082	60075	64667
HyS1081	29503	317568	56529	404807	212201	227317	288118	289062	246053	273479	254376	269132	300929	244886	325467	316280	269112	327194	347539	245610	275318	377975	248355	326157	242131	305116	310299	278606	255548	293708	435937	380388	252891	377505	216075	208432	273596	380467	296756	318512	303821	254674	345038	349982	277743	240786	309924	238838	276591
HyS1082	29495	6466	1547	8003	5760	8738	8319	4386	7514	3810	8834	3703	5848	5118	6071	4346	3294	8445	5049	8280	5003	9578	7124	8868	4180	5755	8600	4916	3899	5751	11456	5114	9193	6633	3046	8257	4515	10712	8088	9038	5785	3957	8999	4690	4542	3242	9380	8428	7749
HyS1083	29489	74214	10428	65107	52471	63230	38389	66189	40073	50212	51866	64322	67662	45338	74230	71212	56154	59532	36364	54758	52328	79112	56249	46564	60496	52154	62755	54871	55178	63039	80749	38463	58467	80885	50260	35924	62997	51982	52310	65378	51393	55349	72956	87928	55394	55352	41462	54981	41534
HyS1084	29431	13971	1961	11058	8650	9784	10197	7221	10487	8698	9835	9212	9763	8485	10673	10813	8343	10783	11422	9038	11714	13907	9203	9658	10398	12271	9871	10561	9675	10279	18285	12883	9991	12403	9062	8669	10794	12452	10647	12021	11884	10391	13664	11757	9223	8181	10689	9486	9316
HyS1085	29425	547	1125	386	4144	5371	572	4718	351	562	469	5031	5456	5324	6452	6722	5280	615	395	5193	558	6686	303	431	5149	439	490	4946	5657	6118	997	6547	5605	814	4492	377	476	621	471	418	5826	468	465	7195	5803	365	5925	5679	762
HyS1086	29417	8537	138	6081	502	11711	592	8779	578	4816	5375	527	4694	645	708	7592	6184	701	5401	6054	672	851	9499	6728	655	743	5503	6377	646	6429	18909	12727	674	7102	5821	599	768	7253	5408	781	7057	583	827	808	6680	10169	10847	12494	4228
HyS1087	29411	7324	6435	37160	18568	9539	11576	24353	14974	10221	26786	18654	29849	10434	30908	29201	23176	30149	21954	21085	11097	21925	24545	20437	12986	15374	24404	12679	27568	19540	51546	31683	20163	9085	23539	11470	21113	26435	14735	21854	22661	12481	24797	21776	24517	14682	27929	9985	27360
HyS1088	29386	9638	1494	5094	5763	8350	3894	5923	7613	6845	8034	3776	3745	7187	3743	9430	4038	4527	4454	7104	4839	10026	6287	4926	3945	5125	8365	4321	4542	8729	7061	5113	8171	6252	6348	4322	5213	10605	4346	8572	8151	3905	9545	5909	7817	3832	7664	4492	6401
HyS1089	29376	15540	2331	5432	3394	12646	4342	9250	4039	10748	11728	3684	10420	10925	10852	5164	4543	4879	12709	4342	13035	15117	10186	4451	11860	14747	12964	11734	12942	13790	20721	5485	12392	6093	10067	11699	14281	16130	12905	4624	12694	4316	15445	15108	4308	4157	4313	12974	9078
HyS1090	29347	21096	1417	8063	10884	14364	15022	10564	14917	14364	16438	5838	12408	8120	12860	16807	8427	9284	6683	12542	17322	17545	5646	17449	13191	18653	17612	6089	6884	7741	14831	7969	14419	21357	13605	6162	18788	21237	6621	17465	14962	8255	11315	17113	6727	8081	13838	6975	7174
HyS1091	29342	6173	3408	20355	5693	6194	6015	6899	7310	7276	7263	5752	6585	6079	5446	6387	13351	5210	16782	5738	5777	8115	13795	16439	14620	7276	7427	7155	15521	17768	24976	19693	5663	9779	12085	14061	6925	8727	9427	6102	6614	14584	18876	10559	15973	13614	7427	15930	14795
HyS1092	29315	10477	1057	7320	5759	7553	8098	6073	7426	7091	8163	5362	6425	5830	6595	8391	6160	6747	6347	6909	8536	9526	4967	8683	7388	8893	9097	5890	6381	6967	11485	7206	7404	10942	6567	5108	9457	10598	5891	9015	7498	6389	7697	8743	5725	6117	7467	5905	5169
HyS1093	29313	9907	1898	11116	6213	9800	10570	8898	9487	8679	10134	7821	10007	10108	11190	9853	8077	10289	9495	8186	10006	12649	7417	8312	7580	11211	9592	8358	7702	9386	15660	9056	8267	11951	6756	8242	10572	10745	9711	9771	10673	7484	11287	11709	7549	7194	9373	11634	8096
HyS1094	29313	474089	94959	533961	341523	413078	370803	340607	338703	353955	412487	363495	390294	362827	447156	443178	376101	427983	455797	376850	447002	558261	385908	473343	434402	420602	406666	373958	442682	482235	656845	509331	386715	450203	394099	402002	426581	519890	417835	389359	452973	409499	482389	460304	450095	371212	401598	407041	450195
HyS1095	29308	2249	1078	930	5444	5702	5449	7747	5853	5650	1914	8820	1971	5600	6276	2132	717	9352	1861	5325	704	11414	3353	5368	8960	4633	732	1550	10281	1926	14789	11696	5005	2513	4075	5240	12088	6779	5602	4366	6029	1590	6914	2459	10177	8714	5861	729	2245
HyS1096	29306	7704	1526	8340	5377	6514	5849	7914	5778	6732	6965	7447	7981	7657	10099	8620	7392	7942	7731	6241	7263	9009	6508	7730	6446	6825	7356	7197	6874	8683	11217	7576	5435	9419	6043	5206	7645	8630	6303	7278	7407	5972	9253	9857	6490	5752	7655	6303	10245
HyS1097	29301	13251	2146	12560	4046	5381	5599	8203	737	4318	5522	8720	9502	6295	5034	8008	6360	1765	10531	5635	11225	6755	4270	10833	6490	1107	1638	6352	6848	8252	18509	5845	10730	1413	8508	5177	12551	9178	4627	6598	5765	1829	6668	1872	7212	1180	1119	6926	2392
HyS1098	29272	9052	1395	8202	5213	8173	7409	5329	6778	6143	8652	5613	6404	4690	6351	6333	4850	5452	6686	5089	5076	7080	4491	6436	5217	8529	8919	6023	7153	8252	12051	8957	7673	8412	5743	6500	5400	11825	6718	6811	8065	5448	6780	8325	7719	6344	7410	5802	6354
HyS1099	29264	20204	6744	8422	12400	34614	22676	25538	30603	29124	32642	6052	6218	29790	6893	18919	22724	25391	24891	30756	25980	20254	12787	25054	6855	28182	34969	23173	24852	18042	11917	8312	34002	32207	13485	23148	28394	43800	7196	16709	35624	6398	19800	29553	32078	21222	32164	25526	26156
HyS1100	29252	56	5	64	676	839	802	680	59	805	18	790	52	11	45	954	14	928	33	812	884	954	7	52	797	53	899	815	854	931	34	939	55	69	26	11	59	71	915	29	25	61	19	1091	54	729	16	15	844
HyS1101	29229	40455	8600	47997	38864	39122	36528	43717	32288	38089	44049	41109	44040	41392	55410	46999	41387	48070	39652	40749	39031	54591	38074	41072	38604	37855	40310	39059	43348	47576	67469	45689	36251	49559	36080	32918	43114	45542	35785	43875	42405	35298	47643	54644	38784	35507	43361	35837	50606
HyS1102	29191	4430	667	5121	2335	4525	3099	3333	3036	3566	4523	2625	3905	2831	2784	4205	2980	3529	4642	3186	3354	3932	3513	3356	2944	3515	4447	3372	3231	4644	7234	4782	3194	5484	2927	3019	3619	5474	4079	3423	3300	2800	3788	4041	2986	3596	4435	4160	3683
HyS1103	29178	13651	3784	22259	13830	19950	17759	8905	17938	10361	20047	16280	17540	11046	19840	11870	8521	18897	10799	18308	12382	24110	15419	20305	8417	10454	19349	9901	11080	10811	32723	10760	18469	15781	8119	15918	13426	25661	20428	20443	11922	9345	22866	12413	10997	9367	18269	17969	20315
HyS1104	29161	7949	928	5194	3538	6272	5797	3499	5378	4115	6296	5360	5493	5569	5815	7045	4259	6376	6011	4125	6581	5444	4930	4716	4188	5108	4973	5592	6019	4806	7527	6798	4794	8199	3636	5604	7004	8076	6167	4716	6475	4273	7815	7573	4580	5636	4431	6331	5172
HyS1105	29155	1374	223	11834	4912	10866	978	4331	5726	5579	6070	4610	9265	9532	1027	6373	5622	1164	1072	9035	11055	7591	931	1074	5561	12437	10637	5343	10776	1262	10093	6130	6496	7227	4994	9981	7355	8108	6146	11253	11126	5839	6989	7093	1104	897	1134	1218	4364
HyS1106	29154	14448	1628	6115	6724	5201	4789	7082	10663	7166	8194	6941	4678	10556	8322	12994	7082	7976	11401	10228	12145	14216	4140	11605	5047	13216	9139	8295	5390	9032	13291	9650	8252	15174	7524	7302	9022	15073	11472	8412	12384	8059	14136	9830	5096	4627	7844	9119	6414
HyS1107	29145	12539	2294	12627	8883	10492	9373	8653	8803	10012	10293	8770	8562	9132	9338	11409	10125	10783	10057	9471	10469	14249	8680	11501	10136	13519	11602	9504	10376	12896	18135	11259	11347	12864	9909	9515	11819	13849	10115	11866	10501	10427	12393	11913	10983	9038	11447	10991	7817
HyS1108	29112	3243	509	3371	2445	2812	2428	2901	2163	2446	2882	3042	3544	2921	4123	2651	2821	2904	2677	2849	2844	4118	2232	2473	3096	2862	2353	2670	3141	2909	4278	3371	2833	2878	2374	2320	3029	2857	2419	3032	3633	2321	3106	3565	2802	2024	2846	2867	3154
HyS1109	29112	20582	3933	17289	12160	20999	17980	15748	18661	17776	15899	12597	12944	18208	13384	19628	17747	19482	19101	17979	15208	20544	13051	19895	13725	22292	21557	17840	19406	22621	24126	22055	20460	25736	13431	18256	22610	27208	14807	16621	19943	17650	20180	23817	20020	16754	19575	19625	16118
HyS1110	29064	5948	1162	5579	4354	5162	4680	4403	4215	4177	4879	4517	5070	4479	5160	5792	4725	4613	4392	4785	4500	6820	4229	4929	5111	5335	4971	4856	5142	6110	7730	5724	5590	6167	4046	4750	5597	6387	4381	5023	5466	4142	5918	6659	5229	3856	5208	5314	4045
HyS1111	29062	15879	2480	9290	9173	12255	11855	6500	7229	11791	8394	6841	7531	11797	8463	14201	11535	13085	8210	11153	8517	10266	10231	7906	11798	9107	7843	7269	8055	13386	20491	14036	12226	10488	9721	7198	14625	10530	8310	8080	8250	7244	14528	10055	12378	6707	7750	12902	7565
HyS1112	29044	11159	1739	9732	3493	8473	7895	7192	7863	4533	4684	7598	8369	8084	9286	9723	7884	8996	4521	7458	9023	5642	7184	4581	4264	10089	8790	4139	4359	5103	7195	5271	8783	6276	3918	8076	5045	11377	4749	4658	9176	4115	10474	10967	4626	3948	4367	9075	4492
HyS1113	29037	3045	1320	7580	4104	2341	5161	4354	4825	4993	5820	4703	4981	2273	2272	2747	3379	2483	7081	4854	2566	2934	5287	3667	6098	2732	2613	5124	6640	3879	5935	7406	2474	3157	2951	5965	2851	3144	5472	2597	2469	6050	7699	6867	6553	5663	2428	3438	3550
HyS1114	29008	7231	2122	11436	8214	5898	9552	6251	9288	5110	10535	9099	9463	4999	5091	6480	9379	744	9990	9099	5545	7042	4436	10695	5586	737	10789	670	5471	11989	8703	11733	5117	7920	4502	629	833	928	709	6032	10917	9668	7075	7143	663	4778	5220	758	736
HyS1115	28988	17240	89	406	5670	13395	12759	12044	6601	13591	7923	6711	7168	13487	15521	15914	359	14175	7083	12883	7604	17553	6121	7272	307	8119	14342	12335	345	7610	803	8062	7160	18057	301	275	16275	18579	14507	7550	15014	310	8075	17987	6682	350	7416	401	434
HyS1116	28970	24480	3503	12581	14662	17771	8340	12533	15622	14422	18062	8864	9108	14949	9485	22509	8418	9444	9088	14998	11474	24386	15429	9252	10114	10792	18017	8492	9446	18659	17526	10588	17752	11942	15677	8546	10344	22476	10854	19546	9348	8368	23442	10895	17111	7734	16448	9435	13070
HyS1117	28950	2464	1300	5017	1551	1550	9676	1019	4387	6422	9783	1637	1847	8632	1937	1532	6022	7357	9992	5996	5029	2549	1629	9861	1726	8090	1516	1868	6655	7294	8197	11286	1435	1703	1582	8774	7987	12696	7418	2009	7375	1744	2340	1520	4269	1154	10196	6599	9992
HyS1118	28949	73066	11394	70265	45111	44928	60035	65988	54006	54338	46651	60774	64222	54370	62673	68225	62706	61082	71966	58433	65576	79769	43693	69769	48691	55581	54063	51170	63552	70072	94660	80908	54176	82674	45818	40090	65508	69486	54981	68327	67294	54526	62935	71109	49853	51316	67454	43488	59567
HyS1119	28945	7684	409	2160	1472	6172	1762	7290	1734	8765	1933	1806	1854	8481	9512	6707	1768	13702	1909	1697	9141	7565	7472	1920	5851	15583	1865	11967	9104	2091	14607	1944	9141	8437	7621	12222	15905	17903	13059	6692	2103	1729	7494	7438	13243	7764	8950	13580	12429
HyS1120	28930	12712	829	7081	7841	5741	9381	146	4072	5447	10702	8789	5664	4308	11000	5481	4092	10229	5984	9178	4796	5726	5017	4839	9747	4972	215	5219	10261	228	9540	177	10094	269	3657	9285	11513	266	219	4644	4849	9086	5073	5862	9991	4874	259	167	10350
HyS1121	28925	9887	659	3816	7377	1417	7125	2472	6967	1252	1381	6511	2780	7010	1340	9035	2855	3355	7606	8494	9702	1708	2570	9639	9097	8829	7865	9141	3220	1512	5237	1636	1478	10156	2670	1341	1669	12497	7534	1426	1406	6802	9489	3863	3063	8189	3253	7728	1162
HyS1122	28920	6671	386	8195	1603	2044	6831	5785	6020	9861	2116	8984	6731	6873	7341	6198	9259	2000	6772	6403	5362	2498	5664	7211	6623	10951	5246	4788	6677	5604	8335	11204	4975	13398	5525	4745	2344	6904	7079	10662	2173	1836	2214	6576	4885	8645	7056	9878	5398
HyS1123	28919	780	1667	10090	6393	1006	7416	6682	6650	8035	9268	14087	7729	8257	9460	18859	7872	16173	15979	7581	8884	19223	14342	8269	8515	922	8372	1059	868	9219	13857	9242	917	20063	7114	1012	18185	1043	849	8797	8395	14078	18346	10850	8243	815	1037	16224	8429
HyS1124	28916	11035	2277	6581	4502	11790	5585	7260	11072	10960	8704	5390	7690	8208	8996	8996	5801	9077	8335	7140	10257	7384	7797	10127	6040	10418	5877	8191	9500	10548	20309	7294	9817	14952	9410	4666	13574	9602	8168	8508	8946	7505	9383	10205	7771	7784	8813	8492	6620
HyS1125	28910	3745	1576	8810	3773	5033	6805	4653	4884	4013	4979	5610	4044	3758	6779	8524	4913	7675	7146	3151	4763	7431	5135	6134	4098	5780	5279	5854	6769	5425	7543	7235	7499	9130	6418	4009	6654	7350	4675	4330	3814	3925	9645	6360	4716	5913	7009	7125	5483
HyS1126	28858	19365	3276	12010	5274	14975	11140	11046	19336	18325	10569	6130	15306	8529	12212	11455	6663	12798	18628	9862	13781	12859	8216	16106	4717	17226	9677	10295	11311	10873	31022	10778	10371	28524	13507	5961	21810	20944	14277	16023	14497	16524	15526	17267	11347	13227	13458	8319	13059
HyS1127	28855	2194	778	4399	2332	3544	1448	2797	3214	2274	1891	1800	2557	3226	1966	2754	2231	1661	2370	1479	2620	4212	1956	3706	1623	4069	4048	3360	1611	4476	5684	3586	2820	5670	3087	1604	3173	4198	4554	2480	3463	2799	2635	4554	2809	2287	4114	4015	3323
HyS1128	28830	24093	2887	15427	10115	18370	17343	17981	11775	18993	13979	12770	13539	18414	20829	22269	12596	21023	19652	17079	14630	25581	17766	20576	14086	16215	19721	17085	14618	20905	23638	24366	13751	25050	11504	11895	22684	28217	22009	15410	19980	11169	22516	24393	19723	12872	14100	13490	12935
HyS1129	28802	9214	1703	9984	6510	7958	7532	7458	6983	7655	9502	7789	9882	8131	10797	8091	7052	7670	8761	7047	7452	10100	6466	8416	7661	9048	8348	7727	6847	9070	11375	8360	6614	9874	5740	7456	9172	10688	8436	8418	9123	5973	9420	11551	6874	7222	7594	7075	10115
HyS1130	28788	13600	1520	8532	7571	10964	6674	6984	8782	10653	12418	6465	9840	11381	6342	8062	11520	7206	5776	10670	11089	12820	9006	8670	10387	11605	11161	5555	11452	13146	16437	7738	7936	9593	4844	10220	13285	14951	10737	10606	10518	8512	7518	14374	12178	6094	6613	12037	5515
HyS1131	28778	401	93	7221	4350	11017	694	4753	5543	5251	6218	5241	5348	10076	640	7144	5386	413	648	10128	11632	6677	377	728	5120	11661	11812	5213	11225	6409	9981	711	728	7655	649	10337	6400	13853	5645	5929	11643	5227	6390	7528	405	5019	5828	284	4680
HyS1132	28771	14087	1636	8913	12234	2397	9814	6310	9488	2691	2691	9425	7234	9651	2921	12922	7372	8302	10772	14087	16869	2956	6792	16018	15074	11606	10653	14579	7746	3167	12843	3228	2775	13378	6218	2159	2937	20450	10317	3086	2608	9616	12749	10238	7962	13056	7587	10343	2296
HyS1133	28769	7813	2727	15675	4610	5964	5128	5109	4345	5081	6432	5352	5924	5081	5918	6470	11063	5543	13168	4892	6620	7257	10286	13455	12338	5160	5192	5219	12558	13840	21210	14227	6306	6160	10898	11453	7189	6893	5730	5357	6457	11242	14708	6675	12448	9912	4970	12049	11256
HyS1134	28738	17114	1189	9078	10358	7546	12941	201	5341	7391	14627	12043	7297	5832	14525	6904	5543	13905	7759	12540	6491	7429	6716	6441	12889	6485	126	7083	13959	195	12584	230	13275	271	5024	12176	15591	151	113	6145	6135	12401	6887	7742	13393	6400	269	216	13443
HyS1135	28736	15720	3217	10991	12028	16704	11555	7109	8439	4297	12691	4132	10578	8127	11367	10824	8326	4542	4803	8110	9474	5751	7310	9332	8328	14325	12780	15282	16490	9819	20007	5574	17067	6178	9634	15202	5430	21583	16244	9646	12349	4163	10777	11587	11851	13783	16135	4451	10366
HyS1136	28727	12495	1935	13690	10405	9930	11069	11316	10221	11193	10751	9193	9697	11384	15083	13715	10977	10309	13839	12263	12781	14961	9831	12182	11050	15020	13527	12241	13572	12697	15910	14732	9450	17679	10989	8809	12842	17402	12164	10064	14245	11794	13642	12662	10934	9835	10049	11665	12326
HyS1137	28696	9013	1448	6572	3075	7433	5254	3629	4888	5586	7756	6623	7134	5644	4997	6490	5315	7348	4283	3914	5823	7127	4879	5748	5484	4521	3990	3716	3920	6057	11257	4481	6883	5445	3253	6716	6296	5383	5776	7467	4189	3680	6575	8952	5266	4859	7065	5631	6289
HyS1138	28639	11238	1288	5131	4886	5390	8144	5148	8226	6512	7773	4717	5652	7847	6035	6480	4867	7249	7535	6137	7571	8403	4176	9267	6203	9278	9031	4804	5156	5725	14242	6240	6834	9767	6846	4764	9741	11342	7384	8692	5520	6377	10191	6719	6311	5921	6318	4822	7561
HyS1139	28589	25724	3884	30841	17400	22424	25165	20862	21519	24711	27919	15544	22027	22320	25154	20084	22736	21724	20226	21398	22269	28635	20459	22842	21648	26679	22396	16973	20707	18747	44897	25966	23694	33492	17571	23219	29807	28880	19724	28718	30603	19744	32291	26752	20399	20273	26067	27955	20970
HyS1140	28548	15715	1926	11920	3779	4815	4925	8555	363	7320	5079	11511	9707	5335	5379	9165	7659	138	10536	4819	13241	5856	4332	10153	5358	3483	2765	6968	5448	8432	20430	9236	12263	4156	8246	6736	11346	10390	5394	8479	4983	73	5739	3665	7861	2705	444	8099	2923
HyS1141	28508	61454	9734	31176	311	48139	24566	361	22651	25128	50831	41796	45872	21858	520	26680	21057	50197	348	358	24338	28469	22162	23820	25118	408	339	376	384	24872	78881	391	47427	458	288	44331	30938	514	23629	50620	353	322	26987	61446	25983	22591	48309	26668	22397
HyS1142	28503	34898	8895	36821	36013	40823	28770	25322	24590	14466	50816	15414	31575	28966	38173	31307	14189	44898	31189	29640	31253	53775	26123	30264	29957	14886	26124	25554	30043	30542	44819	15796	27752	15182	23686	28255	49421	36582	29364	14416	47808	40001	49298	36044	29588	11453	28314	11773	36520
HyS1143	28492	21704	1717	9494	13583	14768	2792	12704	9136	7766	993	15565	16772	859	18654	17454	7419	10698	3047	7110	10607	21026	14326	923	16205	10944	15257	16253	8066	9079	16485	3438	14802	19733	14005	758	9348	1186	10639	17935	10690	15389	20575	19585	7940	13034	2963	7752	3231
HyS1144	28489	6167	992	4247	3704	4895	3352	2775	3373	4330	3779	4065	3360	4364	4713	5230	4411	5151	4647	4098	5275	4546	3094	3634	4440	5323	4955	4309	3693	4091	6179	4159	5050	6319	3163	4352	5664	4731	4811	3797	3688	3531	5916	5685	4617	3223	4792	4716	3808
HyS1145	28473	2311	795	4386	1266	1664	1657	1309	1685	1655	1892	3188	1456	3395	1624	1999	3728	4158	4009	1411	1898	2005	3115	1866	1589	1978	1871	3667	3703	4034	6578	4314	1656	2381	1481	3680	2092	2255	3621	1867	1789	3568	4610	2007	3759	3381	1824	3843	2733
HyS1146	28468	8409	1143	8031	5118	6574	6872	5123	5150	5717	7920	6035	5662	6483	7234	6658	5499	6790	6078	6291	7129	7399	5993	6253	6699	7331	5857	5466	6765	7357	10715	8545	7491	8856	4648	6227	6822	7812	6624	7842	8033	5963	6983	7434	5794	5065	7663	6802	7630
HyS1147	28464	618	108	11528	4241	10157	530	4092	4862	4957	5346	4308	8372	8898	510	5674	5135	537	491	8575	10562	6620	429	501	4961	11517	10540	4886	9829	577	8563	5665	5503	6682	4402	9456	6251	7126	5435	10551	10481	5120	6408	6287	459	409	509	503	3891
HyS1148	28441	2148	377	1164	6958	8014	7560	1393	13319	8203	8593	1446	1597	8461	9403	10283	8171	16859	1851	7311	1745	10157	7552	873	8592	16635	15145	7361	8150	9724	2786	10270	1541	19326	791	7488	898	10729	8265	8916	8717	14357	10458	20689	8940	12868	15171	7656	15276
HyS1149	28432	5894	1064	14543	3747	5596	5188	11056	11357	4379	12845	12247	13149	5214	14499	6561	3906	5550	13444	4019	13401	15671	3665	12728	4175	13912	12395	11917	11363	6188	7025	5311	4376	15849	3695	10482	5548	16138	13518	12152	12405	10771	5050	17322	4455	9830	11571	5346	13203
HyS1150	28430	21080	12781	75849	65548	26039	46348	43900	24314	37020	105534	14769	63142	61683	113329	89031	60316	2313	55245	58170	76057	34448	73983	30101	47784	30853	13037	24473	26509	55101	133524	17356	27566	36914	62009	59004	32073	82938	47767	52371	45070	58213	98610	64921	64445	41934	77963	41502	53307
HyS1151	28420	10976	993	5986	6958	9612	3883	4164	7366	9711	11148	3799	9239	9414	4143	5266	9591	4288	4234	9064	9037	11086	6989	5937	8609	10306	8916	3098	9353	10424	13402	4868	5002	7371	3424	8323	11056	12645	9048	9002	8828	7936	4885	13071	10021	4285	4055	9868	3888
HyS1152	28418	17677	3625	9011	11632	9170	19792	8683	10507	19190	18451	13758	15164	16153	18003	10655	16724	23975	21623	17872	12175	17781	12083	16482	14336	25141	9182	12823	18618	19910	19089	23678	8897	12075	11284	14994	21547	21163	23900	14924	25008	12715	16493	12857	6775	8415	20898	17809	23478
HyS1153	28402	5285	1686	3858	6299	8616	3401	6423	2771	3851	5077	6593	6634	7973	7689	9279	7189	4994	4019	6096	5285	9242	3536	4118	7694	3567	3756	7714	9520	9316	8216	8994	8690	3220	5583	4102	5115	5401	2978	3800	7798	3268	4572	8240	8355	2980	7824	7402	3330
HyS1154	28385	5762	887	10900	10410	4359	8458	11189	7872	8814	5175	4101	4471	8725	14798	10749	8586	4555	14286	12687	10015	11424	7290	9576	8610	14887	13595	12417	13558	9908	7336	15876	4471	17502	11094	4134	10331	18041	9348	4744	14507	12287	10825	5920	8584	7640	4688	8755	9532
HyS1155	28364	8781	1335	7945	827	1144	1012	1000	1038	6874	1126	1095	6670	1126	7311	8182	6351	1239	1057	6342	7493	1521	5743	7041	6517	1130	7121	6193	1097	1042	1737	1204	6933	1447	5584	913	1272	9278	1189	7230	7088	943	7723	8916	6627	782	1273	1030	1088
HyS1156	28341	18657	2850	10718	1665	14291	8646	1813	7954	8800	15656	13031	14046	7656	2487	9008	7024	15048	2048	2005	8220	9943	7330	8086	8801	2391	2072	1865	2112	8503	23559	2463	14285	2876	1623	13333	10247	2659	7792	15166	2366	1810	9042	18762	8794	7584	14750	8758	8126
HyS1157	28337	13174	1049	6377	311	10646	5436	4492	9267	5188	529	9534	5014	5128	621	297	5001	10896	5554	4917	403	12927	518	11031	5203	11910	10756	10009	11184	5741	782	12385	10341	14069	4339	5174	12206	7535	5552	5687	11212	4748	277	6905	5429	4750	5740	10547	5346
HyS1158	28325	59747	12644	79473	52304	43465	44346	55945	44985	58502	62230	50631	65217	46534	68260	64922	57666	54908	53011	61531	66909	64285	52924	56149	59148	52782	60106	46096	58198	59548	89566	59254	56531	55364	56172	50260	52341	70642	46887	69155	61558	53885	67586	73362	57665	48642	53807	45324	51681
HyS1159	28284	4766	1370	7983	2118	3685	2754	2483	2701	2880	3219	2635	2846	3440	3955	4269	6931	3737	6874	2790	3614	4591	5802	7577	6660	4035	3513	2845	6998	8216	12441	7967	3526	4688	6135	6454	4203	4830	3084	3737	3630	6162	8287	4034	7000	5946	3649	7436	7263
HyS1160	28271	15605	2066	13169	5183	6398	6076	10850	6764	8749	8101	9978	6056	13151	8379	10766	13000	13225	12721	6519	8263	8146	6772	10451	13548	11164	12019	12619	14272	14810	18084	10390	5335	12783	6689	5958	14789	8784	6498	12175	9549	13210	13441	18536	9465	8992	13005	7171	8855
HyS1161	28255	6619	606	7407	4725	6579	7455	2852	3182	3148	8418	4347	5472	4523	5937	4013	3105	6473	3388	4311	5208	4217	3955	5209	4577	5443	3671	4561	6358	5483	10420	9040	8303	4660	2619	7440	3956	8497	6479	8012	7976	4393	4038	4311	3265	3114	7573	7462	6933
HyS1162	28221	23819	3755	13799	8862	11689	10978	9741	10097	11100	20286	16808	18136	17970	12368	13244	10811	11881	12167	17426	19713	23157	9775	11912	11023	12481	18798	17020	11168	12363	18692	13011	11021	14918	9049	17114	13457	24461	11874	19388	12092	16914	21607	14563	18588	9614	18967	18822	11382
HyS1163	28210	162	1992	12415	4145	146	110	8526	150	110	5464	4785	9818	192	11128	12116	9555	10464	5130	4929	170	6306	8486	5615	5003	6084	4895	4764	10419	5565	16959	11842	4939	252	8402	120	6101	7138	169	5181	5169	128	5909	6979	10042	4398	10519	134	10410
HyS1164	28145	15466	1958	11035	3801	5070	4531	7895	315	7038	5092	10712	8904	4599	5305	8674	7164	380	9440	4289	13062	5842	4217	9687	4881	3485	3170	7005	5032	8762	20359	8875	12026	4010	7882	7299	11027	10081	5049	7903	5117	383	5979	4000	7685	2718	293	7866	3199
HyS1165	28137	8762	1637	12524	8154	10206	8618	6922	7195	7648	9828	6281	7942	6811	10857	9899	7558	11087	8456	6278	7450	10431	5798	8509	6761	7782	8143	7708	10752	7643	17418	10299	9199	13895	6962	6214	9498	10959	10701	9844	9538	6471	9886	10539	8188	7088	9128	7111	9053
HyS1166	28109	4976	834	5865	3756	5294	5354	3450	4850	4912	6829	2616	3546	4544	3363	4511	4631	5618	6009	3174	4494	8511	3520	5910	4835	7006	3824	3724	6382	4031	10807	6918	5063	5942	3121	5893	6179	5790	6343	4629	6562	4530	4948	6171	4458	3887	4679	4753	4648
HyS1167	28088	100	28	217	3042	3610	3586	3303	156	3766	91	3334	257	173	100	4551	149	3903	179	3617	4204	4870	179	163	3835	209	4122	3648	4057	4477	352	4746	73	517	119	70	86	474	4312	203	183	54	215	4996	63	3448	340	355	3826
HyS1168	28078	7315	1076	9310	5206	6533	7651	6173	7512	5533	7531	4526	6913	4553	6224	7855	4925	6784	7146	5070	5946	9874	6889	8325	5983	7524	6120	5747	7950	8598	12733	9662	6781	9561	6701	5600	7639	9736	6532	8427	7444	7292	6577	6877	5930	6050	5572	5129	5609
HyS1169	28077	10137	1619	9145	6966	7065	8693	9008	8063	8595	5889	5676	5699	9534	9242	10797	7576	8165	10917	8837	9823	9359	5926	11552	7215	10809	11340	9097	9757	9608	12611	11265	8708	14888	8465	5957	10363	11711	8213	7080	9673	9485	10230	9357	9505	5914	7247	7615	6006
HyS1170	28077	11182	3138	16966	12074	9192	13866	13169	13074	14919	15331	12983	13884	14597	16315	10147	13720	10167	14700	13147	16360	11181	13035	15330	8850	11110	15354	8825	16080	16809	25899	16936	15422	12191	13642	9077	11631	13035	10026	9487	15504	14118	11230	11111	9647	14223	15696	10073	9250
HyS1171	28057	14433	2400	13889	7582	10482	12209	10851	13703	13034	9508	8498	14742	8060	11327	10052	8314	12732	14482	9243	10653	15048	7686	14280	6998	13576	11506	8088	9169	10141	21064	13639	10599	18414	8384	7396	12008	18570	13188	13145	12741	11966	14206	15492	10930	9687	11575	7639	12688
HyS1172	28050	2842	1056	6269	2348	2160	2734	2476	2527	2898	3193	2657	2843	2132	2454	2609	4426	2224	5734	2571	2272	2821	4466	4713	5238	2537	2216	2766	5535	5057	7563	6100	2071	2988	3820	5135	2510	3103	3235	2430	2373	4818	6560	3886	5278	4585	2270	4614	4738
HyS1173	28049	9157	1088	2813	4226	5838	2496	5696	5574	6471	5742	2065	3572	6317	3934	6889	2419	2472	4074	5400	4215	8785	5962	2644	3846	4396	7789	2441	4042	8236	6838	3178	7342	3405	5726	3874	3114	5531	4088	5984	7467	2326	6713	5199	5585	2275	5789	2555	6121
HyS1174	28046	13961	2241	12808	16373	563	10162	8893	10049	583	615	9345	9751	9838	634	13036	10325	11132	11183	19261	22545	733	9101	21696	20001	11993	10937	19695	11319	549	18519	706	597	14076	8859	479	723	27873	10771	519	453	9731	13216	13779	10604	18145	10606	10821	584
HyS1175	28043	13846	2146	7799	7095	8735	6116	5543	6040	8669	6936	9892	6336	10446	9645	10193	10039	8907	9320	10423	11444	8158	5684	6675	8924	9835	11570	9895	6738	7342	10569	7442	8931	11991	5476	8342	10319	8471	8879	6903	7112	6072	13183	13928	10861	5700	10976	11512	8859
HyS1176	28029	27676	3686	14332	12466	22421	13510	11023	11012	11266	15810	4976	15077	10956	16235	4667	10353	5881	4059	8511	11365	8556	4861	13934	11529	28736	16604	20690	22557	13281	29218	15547	24114	7471	14608	19800	6924	31753	26484	13090	16652	4226	3851	16160	16318	20237	24096	5422	15331
HyS1177	28007	145	25	187	101	140	118	114	110	127	160	146	168	155	197	155	111	137	115	115	145	179	156	132	132	141	146	99	126	187	200	155	117	181	111	143	130	185	153	150	173	114	165	167	137	129	180	112	207
HyS1178	28000	4670	705	6526	3933	3750	6330	5147	5159	5931	5575	4718	5628	5875	5981	4320	5012	6795	3444	5949	3581	7040	5399	6884	5205	7528	3453	3298	5475	6154	5842	7656	3521	4542	4281	5087	4058	7194	6866	3678	5658	2988	8511	4399	6683	4607	3322	5230	4606
HyS1179	27987	1009	5542	31999	15263	783	6106	22539	10979	6418	21533	12403	26165	6369	23633	24198	19327	21878	20330	17724	6897	10682	17689	14238	7634	8824	19682	7692	27564	15026	43773	30525	13685	1290	21954	5758	16397	18021	6671	14456	21541	11144	16550	17166	20744	11644	21084	890	21448
HyS1180	27945	10448	769	4642	7107	9740	2345	2673	7102	9623	11002	2253	8901	8910	2404	3341	9349	2465	3014	8460	8465	11162	6618	4222	8515	10041	8751	1790	9200	9858	13070	3673	3815	5585	2417	7952	10582	11902	8387	9253	8590	8073	3432	13018	9991	3505	2284	8833	2425
HyS1181	27927	6289	1008	5424	3710	4768	4472	3657	4214	4024	5884	4570	4889	4789	4370	5094	4452	4642	4774	4421	5068	6449	3645	4934	4488	5297	5382	4793	4625	5500	7404	5302	4124	6033	3371	4864	5652	7148	4825	5358	4967	4476	5793	5853	4841	4210	5428	5011	4453
HyS1182	27925	7803	1861	6574	7062	7460	6597	4638	5281	5532	7006	4977	7768	6985	8317	9129	7399	7971	5736	6797	8175	9932	6391	6021	7417	8040	7436	8566	8980	6953	14794	7989	9465	7706	8101	8463	9377	9400	8978	8226	7279	5593	9659	7201	7046	6269	8537	6399	7207
HyS1183	27900	2171	737	4283	3823	5129	1548	3629	1539	1432	206	3091	4332	204	4581	5971	189	222	3712	4514	1714	6373	3030	1697	4628	1849	1768	3317	3715	4037	346	4172	5221	2100	1402	3260	1885	2114	3593	1709	5145	196	234	6298	3558	204	4953	3312	208
HyS1184	27870	6196	981	5692	866	999	1869	1601	948	5659	1392	1681	4740	1941	6133	6549	4699	2197	1232	5195	6039	1367	4039	5398	4587	1069	4920	4391	1971	1210	3235	2176	5708	2692	4890	1160	1229	6361	1031	5037	5011	1783	5693	6291	5420	939	2089	2078	2082
HyS1185	27853	21338	1560	13124	11768	17006	2920	12598	10508	7634	3313	14152	13958	2908	14955	20016	8279	8507	3265	14888	11724	4006	13132	9043	15220	9592	17477	15752	8893	9551	5178	3776	11562	21476	13063	2972	3654	14532	8686	16886	8873	14734	13299	10774	10422	13613	3180	8292	2702
HyS1186	27841	4205	1408	8687	381	10700	2875	5901	2772	8997	9978	2631	6886	2728	9507	3525	6759	7763	3201	491	623	13027	6156	524	581	3775	3300	623	7735	11116	12638	11320	10375	4355	6318	9811	12040	730	3141	10879	10508	2800	3933	9144	7323	512	7429	3161	7978
HyS1187	27832	5170	897	4765	597	739	3282	2946	707	6221	937	3073	4091	3585	7152	7953	3791	3632	798	6335	7264	1103	3368	4226	4052	838	4286	3901	3664	803	5992	3846	6961	4716	5618	801	938	5374	890	4237	4379	3286	4880	5266	6927	670	3553	3516	3258
HyS1188	27830	8524	564	6381	4757	3252	2898	1406	1630	5667	5541	1578	1510	2760	1750	3956	6242	3243	1840	5991	1845	2148	5436	5439	6079	1969	1864	1624	5275	3618	11242	7863	6828	7133	5267	4833	7759	6732	1772	5443	5294	4784	7975	2311	6434	4308	5391	3024	4147
HyS1189	27801	12816	1931	10935	3575	4350	4655	7697	298	5167	4839	8797	8816	4672	5012	6772	5456	369	9749	4578	10660	5804	3935	9587	4750	1212	1152	5467	5048	6624	16228	6316	10144	1549	7654	5031	10585	7505	4738	5812	4870	294	5403	1563	5895	980	415	5780	1520
HyS1190	27797	11192	2029	22545	4125	13269	15268	7484	17827	7491	20289	3016	12547	12623	13943	3972	11151	6700	10275	10755	6929	16327	10099	16495	4876	21947	13530	9450	9595	3692	23764	5771	11485	24924	13242	16860	21810	20770	11156	15216	22979	14814	16922	7938	8982	10230	19102	23062	9545
HyS1191	27790	53690	5319	55755	21898	26152	25296	9107	23101	26615	49047	10072	45766	27160	33326	47704	41149	8517	47132	25868	47248	13055	22920	28463	9452	27536	42346	40954	9895	47261	16802	9888	24045	55586	21968	25846	12405	34982	27070	27938	30822	38961	32422	56115	9301	7224	27278	42956	46184
HyS1192	27786	4866	757	4888	3598	5103	5136	4710	4673	4350	5502	4667	3671	4949	4956	6681	3760	5469	4991	3950	4562	6232	3461	4088	3943	5759	4177	4242	5900	5571	9230	6317	4748	7167	3656	4336	6633	5054	7039	4167	4451	4913	4759	5980	4263	4473	5479	5161	7193
HyS1193	27769	6640	1808	5884	6660	8421	4477	3977	3894	838	9290	994	4588	4308	4806	5947	804	8940	4747	4058	5758	10850	3707	4965	4503	707	4817	4497	4656	5605	8643	988	5219	863	3893	4444	10129	6856	4562	1024	9144	7698	10300	6334	5257	589	4376	906	4786
HyS1194	27755	6701	545	9680	4497	5553	2970	2428	5025	2706	6296	4717	7199	7063	5445	6727	2809	5240	3089	2767	5984	6692	4670	5479	7509	5838	5578	4977	5390	3103	9393	6092	5542	7078	2338	4859	6194	3981	8073	8630	5379	2580	7035	3979	2765	2419	3018	4997	2746
HyS1195	27745	518	90	5776	2247	5061	366	2097	2621	2668	3039	2291	4548	4581	381	3056	2639	406	353	4252	5230	3391	324	356	2724	5936	5217	2526	5071	387	4452	2957	2866	3443	2256	4659	3487	3685	2837	5310	5341	2719	3161	3506	346	321	378	379	2326
HyS1196	27744	13466	1699	12730	6545	8543	10509	6541	9710	10762	12118	7600	7210	10382	7978	9832	7775	11666	11212	7422	11738	9887	6913	11484	7657	12242	11415	7887	8666	9179	17558	9684	8453	15266	9617	8073	13880	15009	11389	11638	9334	10763	13543	10736	7926	10419	7892	9010	10186
HyS1197	27719	4639	1204	3664	4132	5958	2952	2339	3162	1282	5188	1500	2747	4269	4849	4887	2279	7414	3838	3505	3719	7429	3658	3294	4258	2631	4583	3398	3818	4722	4420	1516	2572	1972	2446	3573	4864	4917	4047	1329	5151	5795	6624	5162	4203	1466	4403	818	5044
HyS1198	27696	6245	792	3524	5083	7618	6861	2501	10260	7482	8440	3941	3395	6608	7557	10882	8764	11865	3287	6969	5506	9015	6021	2942	7311	13312	12817	7318	7823	9668	7054	9782	4797	14909	2643	8143	3555	11887	7080	9472	6804	10775	8562	14803	8730	10594	11898	7986	11795
HyS1199	27676	9170	1360	7738	9589	7106	5969	10758	5717	6139	7743	6230	6831	13099	13373	15714	12617	7297	12902	11749	14703	16873	5547	14089	6203	13931	12645	11636	12788	14791	11259	14954	7076	17154	10453	6583	7367	17143	13848	7326	13396	11605	15974	8920	6510	5667	7099	6358	13597
HyS1200	27664	23136	2835	15141	13642	10948	15006	8790	15615	9082	12623	17640	19089	12626	18765	15989	13109	12804	15213	11098	16120	19619	12773	9994	14975	9307	14585	9703	5721	16726	23936	21643	5389	9928	19402	5223	7386	11930	12105	18826	16434	16828	20633	11174	10521	6727	19796	6945	11112
HyS1201	27644	7216	1038	13307	159	5964	5543	161	9781	141	12095	171	5205	5210	5571	251	4973	200	5637	5375	137	7586	4639	11698	138	12484	6163	5668	5999	223	8964	201	5629	15251	9244	10302	13600	15317	5972	5570	11920	10242	6494	299	5360	5094	11108	11480	5484
HyS1202	27633	7193	943	5718	3197	5690	4699	3674	5139	4306	4563	4185	4244	4022	4343	5622	4882	5365	4932	4340	4745	7011	3596	5713	4550	5987	5418	5317	5414	5643	8259	6243	5220	7181	4096	5077	6474	6769	4956	5135	5518	4479	5494	6310	4953	4195	5007	5182	4142
HyS1203	27627	208253	24931	212867	96509	121698	108842	71538	87186	108941	171470	76822	166153	113480	131918	156524	140568	49235	188083	105768	182760	97073	95806	129973	69814	96560	129379	140788	70390	169842	138441	78177	106106	161748	95803	118027	99713	134610	113402	103791	128329	124774	139472	161825	64403	43916	98360	149050	137917
HyS1204	27574	557	7663	45333	22743	647	10081	31643	18196	10231	30892	17218	36678	10225	30522	31642	26122	29092	30122	26720	11734	11898	24135	19795	9068	10169	29497	8477	38085	21110	61757	43336	18316	762	30875	9836	21800	25159	11359	19555	31084	19109	22817	23866	27846	16362	28080	681	27131
HyS1205	27562	5912	1210	6743	3692	6015	5056	3022	4987	4146	4780	5105	5489	3434	5256	4961	4101	6147	4399	5545	3865	7347	4813	5463	4319	5289	5817	4312	4467	5789	9119	5019	5914	5534	3651	5424	4733	6879	6192	6737	4903	3723	6219	7235	4755	3281	6380	5116	4533
HyS1206	27513	18216	3058	9031	9020	9565	3475	2712	9867	3024	11681	11908	9167	8708	9346	17755	7442	11695	14759	7810	8390	11870	7574	15079	8787	9204	9359	13817	15225	16932	5420	10896	9260	13427	11116	7535	11672	19322	15374	3039	4639	15093	6114	14875	14717	8682	9685	2349	15402
HyS1207	27508	12131	1086	5943	4005	9753	4855	26826	4761	31482	5310	4492	4878	30795	34145	10850	4887	38389	4897	4574	33585	12047	27099	5173	9166	43028	5248	34155	32801	5694	52896	5764	32869	12613	27745	34687	43857	49952	37680	9875	5467	4769	12305	11948	37096	28465	32039	38963	33793
HyS1208	27486	9575	1335	7990	2541	3344	3596	5707	493	3769	3775	6457	6553	3980	3976	5461	4464	960	7326	3669	8047	4195	2991	7198	4107	1541	1404	4362	4137	5352	12514	4985	7185	1666	5762	3926	7711	6192	3381	4903	3794	783	4345	1881	4889	1237	698	4746	1929
HyS1209	27469	4618	681	1175	2599	1181	3247	946	3078	925	1043	3012	945	3058	3150	4312	3458	3384	997	3227	3512	4406	916	3730	3067	3714	1052	3252	3395	1157	1917	1467	3603	1414	2876	3242	3881	1330	1052	3564	3730	3165	4082	4448	3486	979	1155	1131	904
HyS1210	27437	11574	1839	10560	3796	9023	8975	7354	7978	4643	5485	8252	8625	8521	10165	9993	8359	9373	5510	8486	10039	5771	7726	5580	4482	10434	9713	4654	5417	5662	9066	5907	9018	7310	3985	8442	6429	11580	4840	5689	10226	5178	11879	12017	5443	4699	5315	10227	4839
HyS1211	27434	189661	22784	155235	111003	102029	132514	68961	100999	122361	188470	110823	135294	124864	143460	118405	112059	123822	111914	154711	145339	123260	100597	113736	155071	140121	72843	76208	158909	97854	169230	92054	132888	99069	70258	145437	172980	139159	121047	111442	122065	131056	118067	140859	164039	85009	67134	91804	112040
HyS1212	27431	118	21	86	3735	4776	4470	3856	79	4549	93	4197	99	68	136	5597	96	4906	63	4263	5122	6127	62	67	4482	100	4786	4335	4974	5259	139	5612	74	105	48	58	91	140	5060	81	96	63	101	5844	71	4132	109	87	4785
HyS1213	27409	11171	444	15710	6957	2325	2338	5442	6082	8582	14222	5699	6167	2207	6918	2639	8168	2257	6453	8302	6962	7996	7309	13722	8348	6777	6339	5638	12969	2304	14442	10188	8508	17144	7037	11926	10152	17189	6438	13541	13759	11403	10344	8428	8398	10981	12979	2633	12965
HyS1214	27400	9917	1769	10946	5766	7583	5753	7114	6314	5277	6276	7457	7690	6301	8798	10183	7115	6333	7032	6264	7178	12537	7896	6612	8921	5407	6418	8405	9386	9961	13075	10148	8919	10225	5667	6652	6333	7901	6354	7683	7579	5534	9144	8854	9109	4945	8060	8076	4681
HyS1215	27395	5049	918	3675	2357	3109	2304	4270	4359	4916	2701	3682	4820	4118	3488	5727	4277	3363	4660	3580	4351	6110	3259	4886	3479	4437	5219	4533	3060	4158	5076	2732	2240	4543	3631	3394	5636	6737	3605	2661	2730	3342	5360	6511	4471	3989	2595	3975	2498
HyS1216	27389	8453	1159	6694	8849	1321	6224	4407	6006	1188	1234	5647	4985	5947	1250	7803	5408	6025	6797	9983	11849	1652	4718	11674	10510	7579	6935	10560	5856	1266	9265	1458	1248	8726	4810	1117	1389	14735	6556	1253	1186	6137	8176	7080	5745	9789	5796	6578	1192
HyS1217	27370	47968	9092	53839	37765	41818	41041	38386	37213	36858	46705	38496	43620	37577	48458	47304	35146	48243	45839	39816	44694	58103	38709	45108	40567	40790	44029	37876	41623	44809	69450	50021	39589	50686	34581	37688	46209	54015	42188	42229	47675	42146	52195	51962	40759	35240	43303	37992	43961
HyS1218	27354	11857	1979	11742	7244	406	8746	8062	8393	17894	20472	8329	9416	262	10162	10780	8852	19568	9893	216	10260	497	15552	9924	9217	20290	9686	374	277	10393	15466	10790	9130	12761	7621	16672	11118	12656	9900	9728	357	8807	10997	12460	331	8236	9567	9794	9732
HyS1219	27348	11101	1520	12159	5882	10556	9800	7538	9679	7363	8551	7399	7197	6902	9189	10049	9058	8353	8303	6874	8466	10761	6688	10752	9834	9452	8493	7925	10561	11191	17796	11994	10485	13871	8146	8461	9753	10284	9438	8472	10288	6936	10236	12444	7452	6804	7999	8251	6831
HyS1220	27342	2110	2285	13167	8588	2905	9770	9024	9439	10918	12582	18663	9829	11644	12974	24068	10038	21017	19946	9881	11802	24725	18373	10875	11479	2211	11381	2686	2064	12007	18603	12197	1978	25801	8977	2203	23513	2572	2067	11321	11026	17596	23105	13999	10762	1801	2387	21162	11161
HyS1221	27342	9667	1196	6685	5999	5296	4733	4803	7024	6182	6556	4301	4542	5614	7292	5654	6864	5147	7703	5941	7189	9543	5546	7777	5480	5999	6155	5420	7747	5635	8500	7572	6264	10008	6166	6202	5998	8576	5268	5322	5246	6531	9531	6101	7650	5478	5114	7251	4043
HyS1222	27332	643	1172	8954	1271	7206	404	8460	4971	6007	505	482	5967	5284	648	5330	4356	511	6326	532	4778	6803	5309	5831	477	6259	11327	6942	475	12720	12015	11644	1647	15005	4650	434	2001	13401	11766	4750	6008	1395	5190	7436	1728	5280	11469	11629	1802
HyS1223	27313	14652	1223	5020	9063	3870	10162	3714	10155	3375	3636	11107	11700	5413	12517	6707	5370	9808	9645	4314	9923	12984	8413	2864	10206	9445	5626	7988	2224	7077	16479	13800	1201	3265	11720	1569	2520	6087	9758	13569	11236	10325	12942	4245	4830	2033	12984	2646	7539
HyS1224	27309	5068	803	8769	5433	8147	3713	4134	6457	6320	6760	4254	6411	6902	3787	5656	6214	4121	3927	6918	8323	8476	3462	4150	6557	9431	8251	4752	7992	4434	11557	5673	7016	6491	4331	7469	7923	8968	6901	8385	8105	6559	6192	8426	3914	3473	3800	4194	4014
HyS1225	27308	6158	1016	5667	3446	4288	2864	2390	3747	3347	4651	2743	4659	3162	3725	4161	4257	3112	4325	3379	3909	5636	3933	4898	4531	4820	4988	4526	3251	4849	4957	3364	3381	3884	2839	4053	5221	6459	4437	5067	4904	2918	5649	6079	3574	3670	3273	3240	2938
HyS1226	27293	11407	2060	14438	8672	12681	11410	8711	8271	9165	9939	8742	10961	8159	10595	10230	9652	10167	9184	8431	9857	11412	10347	9298	11507	10801	11339	10184	12199	11637	16642	12503	10552	12135	9560	9611	11818	11677	9210	10839	9814	10625	10983	12075	11703	10912	10123	11747	8412
HyS1227	27292	16124	3144	15975	9892	9462	8622	11652	11445	6939	7375	7988	8506	13179	12184	10722	11919	9654	12387	6456	7651	15981	6242	12902	13698	10798	14955	13229	13007	10324	15000	8479	14826	17040	6525	7041	11116	10062	9392	9532	9801	6922	15662	10986	12706	12876	9019	7842	7808
HyS1228	27277	9336	1431	207	4177	7025	194	6519	212	2430	5695	4573	2488	7290	2872	6290	213	227	206	201	7887	6321	6434	5616	2521	2697	7741	2401	2563	2739	4001	2807	7601	302	6220	2274	2892	3277	2531	241	5584	142	8678	10002	5284	181	5244	2467	7758
HyS1229	27269	6271	1352	10848	5591	6080	6399	6481	6217	10080	5904	7131	4923	4477	2729	5687	6827	6355	8746	5793	7760	10578	4497	11035	9133	9420	7665	11638	11160	8798	17645	11485	5050	10045	4755	7596	8916	5132	10794	7046	6316	7979	5621	13197	9770	9400	8730	6820	6463
HyS1230	27267	6286	977	5839	3645	5156	4641	3860	4600	4594	5228	4419	4742	4473	4580	5856	4497	4626	5045	4469	5115	6125	3872	4982	4711	5362	5181	4607	4767	5445	7897	5569	4934	6455	3781	4483	5916	6361	4759	4966	5006	4344	5716	6584	4417	3955	4869	4603	4316
HyS1231	27228	9769	1558	9667	6017	675	7388	6682	7077	14861	16854	7166	7769	809	8969	9285	7404	15895	8372	573	8502	703	13188	8342	7953	16903	7981	577	500	8410	13473	8955	7668	10271	6564	13895	9233	10252	8133	8409	435	7266	9330	10077	584	6749	8029	8144	7869
HyS1232	27222	7681	1242	9598	4412	5932	7795	6625	7628	5422	8194	5416	7600	5736	5764	6463	5827	5887	5848	5554	6640	10354	6953	8631	5516	6461	6395	5652	8255	9279	13913	9321	5953	7360	7327	5245	6595	10866	5821	8668	8888	7872	7602	7308	6119	7344	5948	6687	4605
HyS1233	27208	25991	3305	27962	13177	13135	21942	17059	20507	21119	13553	13956	25422	9149	18507	12213	15097	19483	25970	8865	14348	27505	10706	21700	14089	32465	23986	16043	12362	13815	29224	27901	13810	29222	13335	15494	17512	36390	23017	21987	18768	22892	18553	30844	16128	19471	22459	9607	18620
HyS1234	27185	8291	1221	6623	4634	6559	6062	4712	5874	5496	6521	5592	5847	5959	6134	7721	5570	6875	6121	5305	6633	7237	5352	6275	5654	6898	6256	5806	6466	6886	9775	7450	6333	8539	4855	6031	7883	8476	6520	6293	6691	5748	8004	7957	5988	5911	5721	6741	5185
HyS1235	27183	10	1	9	4	3	10	8	8	16	15	8	11	10	16	1	13	9	11	7	8	3	9	8	2	14	6	11	20	5	16	9	22	10	6	7	15	21	11	1	5	5	4	5	7	23	14	7	6
HyS1236	27132	6952	1109	7315	5772	5234	5937	4586	5323	4381	7801	6539	4415	5020	4993	8179	5768	6327	6370	5648	5896	8912	4579	7318	4372	4933	5594	4263	4557	5095	7268	5116	5544	8495	4318	4120	5220	5813	4632	6702	7598	5778	6241	7128	6903	5189	7324	4630	5606
HyS1237	27127	6275	503	3274	2006	2886	2648	3883	2476	4229	2919	2339	2193	4320	2518	5891	4682	2686	5070	2496	5165	3530	2121	2812	4533	5643	2733	4757	4962	5216	4820	5894	2833	6762	3923	2658	5879	3484	2838	2748	5174	4460	3334	6249	4767	4153	2653	2645	2372
HyS1238	27120	6921	1024	7977	4264	5570	5538	5233	6462	6441	5823	6091	5069	5804	5244	8788	6335	7190	7130	5934	7077	8942	5434	6813	6102	5810	6111	4983	5335	7431	9432	8088	5534	9671	4605	4985	8452	6883	5361	7049	6090	6484	8276	8720	5667	4440	5242	6841	4667
HyS1239	27050	2274	420	2046	5136	1847	5167	1663	1623	6255	11171	4890	1962	1717	5943	1972	1727	1997	10431	4916	5862	8528	1398	10622	6484	2120	5661	6569	10828	7753	17097	11744	1666	14124	5834	1752	12452	2444	6896	10929	6015	10052	6876	6832	10139	9201	10657	5935	9470
HyS1240	26993	5624	878	12454	4980	6307	9770	8314	9510	5572	11245	4076	9302	4391	6154	7258	4307	6389	6618	4455	4742	12394	8394	10922	5796	6970	4689	4344	10290	11628	16564	12095	6284	8285	8556	5852	7126	13689	6223	10707	10885	9473	5319	5950	4504	9159	4370	4540	5742
HyS1241	26974	12269	696	10520	6325	7119	6238	5112	8119	3202	6498	6076	5392	5923	5952	8201	3777	6847	6381	5923	10272	4955	5279	9313	6477	7218	6574	3836	6903	10320	10214	4564	6589	8458	5015	6393	10051	11396	6381	9468	3870	8104	11056	4543	5946	5606	4153	6492	6910
HyS1242	26964	19088	2726	15462	10604	13519	12814	12268	12217	15095	14023	12581	13229	14866	14444	18339	14824	14303	14683	13010	15975	16747	11678	13811	13990	17515	15079	13970	15359	18473	22190	16829	14070	20047	14025	12597	18298	19643	13544	15381	15739	14329	16812	19976	15836	13378	14518	14191	11424
HyS1243	26946	11020	1431	14354	7348	7249	12573	8480	8925	6413	9034	8285	8442	9062	6737	9575	8383	10099	10001	9901	11399	15345	6858	13301	7209	7749	12003	6651	10888	9276	14937	12358	9526	12268	4721	7899	8825	12929	12863	9536	12046	8787	13470	8651	11174	7784	7275	7609	11625
HyS1244	26930	11486	1450	9529	6022	7477	8776	6375	6831	7428	9618	7957	7491	8482	8394	8846	6998	8202	7844	8311	9449	9544	7381	8080	8418	9989	7818	7125	7904	9533	12826	10374	8958	10624	6351	8092	8950	10384	8215	9383	9575	8052	9104	10179	7470	6686	9046	8982	9214
HyS1245	26928	11963	1927	9998	7620	5959	5128	7063	8678	5904	6226	4790	5159	8191	9144	6352	8863	5746	9390	5424	6883	11493	5345	9648	8536	6650	9745	8262	9837	6382	9395	6899	9147	12394	5397	6017	6895	8459	5688	5875	6104	6034	11589	6719	9543	8087	5635	6778	4565
HyS1246	26927	4064	712	4302	3002	3697	3682	3275	3318	3511	3880	3368	3359	3598	4116	4265	3308	4017	3935	3338	3678	4482	3166	3862	3634	4114	3634	3197	3853	4101	6278	4537	3769	5053	3015	3143	4343	4596	3890	3487	3948	3198	4101	4840	3480	3269	3439	3638	3749
HyS1247	26872	6124	1817	5537	6511	9500	8563	3626	4450	7877	5027	3922	4178	8061	8174	5589	4357	8981	9307	8029	4833	11434	7359	4809	4487	5019	4940	8767	9053	5101	15086	10489	5030	12039	3632	8332	5289	5993	9039	4887	9218	4033	5745	6159	8495	3757	8946	8519	3871
HyS1248	26840	4629	161	6404	2885	1109	938	2113	2414	3385	5447	2373	2546	1019	2895	1158	3349	1017	2633	3073	2645	3149	2937	5481	3338	2770	2584	2307	5256	1081	5721	4074	3365	6738	2783	4618	4043	6793	2537	5188	5307	4548	3998	3406	3454	4409	5230	899	5217
HyS1249	26821	2860	983	3966	1517	2229	5144	2522	3172	5542	3501	2021	4742	5370	4736	3935	4848	5188	6306	1954	2433	8124	4201	5628	1903	2553	2309	5179	5448	2623	10911	7684	3378	3031	1895	5930	3631	4344	5258	2304	5428	1860	4153	6771	5072	2241	6264	5125	2627
HyS1250	26811	12327	1743	9659	7466	1998	8775	7905	8429	15902	17465	8581	8773	2096	9274	11519	7591	17470	8192	1632	10114	2661	12902	8436	7535	18896	10581	2368	394	9312	13197	9782	9552	12783	6864	13616	10998	13377	10196	9961	1962	7231	9732	12627	296	6785	9684	8182	7050
HyS1251	26809	89797	14625	85984	56731	52567	47791	41027	64553	45731	51771	43858	47140	66737	69462	59200	46395	52888	71777	47063	53718	89423	41882	73612	67827	59907	74869	67007	52552	58175	85868	58866	52505	96883	44134	48076	60574	67697	51625	54889	56661	47852	86731	87442	69664	46677	51644	73715	44044
HyS1252	26806	7571	877	6688	3466	4839	5353	3715	5490	5023	6218	3826	3891	5338	4065	5548	4191	5784	5763	3967	5946	5754	3788	6196	4023	6309	6367	4141	4448	5194	9219	5338	5377	7636	4736	4170	6560	7137	5720	6091	4930	5118	6930	5613	4613	4502	4806	4282	4938
HyS1253	26791	171	28	160	6309	7879	8015	6875	122	8018	102	7287	130	170	160	9637	141	8610	137	7576	8831	10071	84	136	8070	144	8324	7564	8078	9071	207	9421	165	229	120	133	121	177	8407	142	137	123	136	10730	135	7164	142	124	8500
HyS1254	26771	1063	213	1098	3112	3871	3824	572	6448	4035	4400	801	785	3893	4311	4832	4149	7740	885	3648	894	5075	3624	1033	4103	8215	7358	3900	4433	4831	1695	5125	782	9653	751	4008	835	5413	4246	4232	4193	7001	5020	9599	4286	6886	7421	4294	7535
HyS1255	26765	24095	4172	25805	16650	19688	18078	16662	17926	17168	23214	17682	22505	18877	23821	19850	18172	19575	22715	17251	21116	26735	17189	20775	19856	21072	19522	18946	17754	21501	28783	20970	15922	21291	13832	18490	21520	25140	21471	20872	22195	16015	23309	24656	17135	15838	18437	17063	21842
HyS1256	26736	7692	545	7578	2312	10232	2734	8071	2612	6379	7070	2478	6100	2592	2888	7194	5777	3030	6845	5439	2952	3466	8217	6241	2845	3285	7202	5741	2853	7977	16555	11217	2904	9099	5230	2691	3540	9241	6610	2917	6327	2576	3484	3420	6108	8843	9530	10614	5472
HyS1257	26730	15426	2895	17009	10250	14545	13436	10462	11370	12307	13728	12040	12936	11519	12251	14078	12868	14223	12461	11016	13170	15312	12211	12939	13863	14393	13409	12112	14605	16440	23418	14471	14427	16269	11099	12945	15862	16237	12397	15089	13155	12081	15079	17386	14303	13206	13922	13368	11147
HyS1258	26695	6539	1337	5649	3871	5869	5426	4308	4639	5779	5375	4703	5010	5106	5622	6420	5863	5956	5950	4923	5459	8089	4940	5181	5233	6280	5999	6146	5816	5789	9537	7182	5795	7382	4712	5403	5666	6352	5820	5467	6409	4812	6232	7319	5817	4942	6380	5900	4025
HyS1259	26694	7614	1455	9592	4774	5964	6505	8587	5413	6501	6934	7466	8107	7951	10807	8514	8164	8697	7870	6969	6899	8752	6641	7643	6673	7646	7194	7305	8097	8481	11611	9687	6320	9344	5378	4693	7414	9330	6932	8033	8035	5049	8624	8426	7134	5467	9016	6143	9736
HyS1260	26688	11295	1837	9320	6836	8783	8051	7116	7764	9024	8751	7758	8438	8763	9189	10918	8706	8849	8751	8170	9327	10462	7491	8798	8262	9931	9392	8268	8773	10787	13690	9752	8820	11469	8184	7858	10490	12067	8638	9601	9120	8274	10768	11608	9656	7636	9103	8728	7356
HyS1261	26674	1646	290	8783	4617	6228	10822	9852	6405	10624	7570	1674	6783	6054	7581	1302	5942	6425	2147	5812	7183	8812	5126	2207	5581	8022	7021	1882	1801	1246	18266	6898	6135	9430	1188	6412	7617	2741	2158	12250	12978	1888	13054	8865	1181	5960	7243	11627	2090
HyS1262	26668	7875	549	8219	2076	2901	5518	5369	6391	8859	5857	8445	5201	5949	5349	8825	6583	9837	9914	6135	7581	12832	5590	6786	6680	1856	6236	2680	3037	7850	10017	11595	2981	13293	4861	2380	11615	3674	2795	7372	5856	8915	8436	8880	5840	2607	2888	9325	4737
HyS1263	26621	3191	1542	9074	5088	6861	3171	2915	5932	6599	2633	3068	2428	2453	8560	8876	2052	3507	7607	2309	7195	8458	5640	3190	6465	2579	6662	7090	7025	2606	10962	8559	7376	4172	6074	6248	2720	3218	2486	7072	7195	5978	8965	3144	2247	6345	3398	2271	7919
HyS1264	26605	9108	1129	7957	3267	3246	5285	2400	6371	2664	3217	5816	3715	5362	6346	8516	5320	5921	7047	5213	6080	7455	2636	7295	5740	8102	3148	6504	5816	7898	5109	4967	6993	5654	5676	5422	5031	9335	7018	3342	3378	6316	7357	5125	6694	3707	5714	3072	3499
HyS1265	26570	30286	5505	35716	22279	24861	26325	29053	23364	25391	28007	27177	26885	29587	31319	34682	27645	33213	29295	27028	31697	35227	28268	31340	24777	28233	29667	26894	30135	33816	48960	34501	27426	35520	22910	21754	28811	33622	29254	30375	29960	23794	34482	31539	27923	22345	29758	27241	29931
HyS1266	26536	8685	1283	5960	4778	6581	4076	3880	4451	5758	6270	5535	4262	6009	5799	7781	6047	5195	4838	5823	6887	6547	3926	5194	6528	5543	5105	6011	6261	7394	10608	5266	6733	6547	5295	6035	7697	6130	4853	5079	6716	4516	6182	5535	4650	5594	6334	6799	3706
HyS1267	26530	7393	1381	8671	3730	7392	6860	5710	5062	6518	7786	6257	6021	4765	4920	7150	6606	7698	5571	4619	5236	6830	6058	5842	6803	5625	4971	4874	6505	7914	12063	6186	7473	8061	4044	6377	8737	7414	5416	7802	5510	4366	6998	9467	7329	6237	7505	5245	6737
HyS1268	26504	7692	1232	6413	1178	5782	628	687	939	987	898	4986	925	6040	6582	7515	5705	6921	5877	5208	6327	7422	5406	5598	6169	6477	6349	5571	5780	6968	1377	1170	835	1104	4431	5428	598	7734	6144	1061	969	5826	1687	2167	6172	768	6029	485	6284
HyS1269	26490	11227	660	3833	6924	8930	2848	2922	7776	8870	9701	2883	8979	8937	3462	3807	8474	3087	2955	8658	9564	11140	7484	3578	8749	9819	9327	2884	9352	10164	14803	3374	3205	4221	2430	8337	10640	12111	9419	9208	9145	8023	3212	12049	9242	2795	3155	9323	3242
HyS1270	26483	2872	418	8962	5742	2023	7140	6337	1860	2043	8017	6596	2001	7062	2248	8552	7062	7766	2165	6831	7939	9072	6282	7766	7304	2379	7339	1911	7532	8008	3333	8584	7199	2692	1703	6650	2341	2903	7645	2294	7900	1908	8650	2721	7466	1812	2244	7514	7563
HyS1271	26465	5859	1703	5034	6430	6469	6101	3683	4167	4107	6687	4089	7321	5650	7752	6997	5735	6625	4440	5231	6481	7737	5296	4656	5873	7517	6761	7599	8341	5234	13707	7314	8535	5863	7231	7627	7555	8627	8267	6639	6782	4302	7726	5606	6653	5732	8171	4869	6436
HyS1272	26464	5882	1430	8369	3353	7479	4510	5443	4477	2308	2523	6346	4361	6371	4333	8692	2315	4935	4600	2201	2758	5941	1974	4717	6831	5328	7397	6720	2533	8060	8254	2746	5183	6062	2000	2332	6126	3190	4847	5424	5343	4408	5639	8853	4385	3857	5157	4615	3806
HyS1273	26453	401	2571	15596	7107	482	2829	10421	5387	2986	10147	5672	12234	3259	10851	11255	9469	10362	9742	8250	3437	5403	8818	6591	3655	4120	9669	3716	12680	7516	20642	14585	6519	639	10600	2911	7515	8376	3496	7077	10241	5318	7903	8037	10339	5676	10168	605	10249
HyS1274	26447	12000	2303	13419	3597	6793	10989	5529	8732	9058	10081	5836	10489	6226	4874	5669	4635	7047	9692	8731	10034	5934	4023	4960	10924	12862	6813	6554	9650	7333	10822	10788	9480	6608	3921	9080	13762	15312	12018	7257	12221	10592	5834	9097	10904	4101	6744	5074	4378
HyS1275	26441	17106	3642	22250	10896	16232	14492	15138	11684	16082	18403	13544	13848	15529	16082	20270	15680	15757	16243	14621	14059	17344	11102	19583	13298	15742	16325	13718	16180	17802	21727	17735	18321	24171	12483	14385	18573	21096	13914	14186	14216	12865	17771	21929	16496	15936	15102	16267	14949
HyS1276	26412	47766	7542	52650	23573	28405	27904	31527	15610	27060	37434	33199	42301	27850	33985	30548	27952	15081	45267	25262	39888	33225	23427	41923	24079	17624	18644	26873	23624	32636	56685	30277	32596	24081	28754	28310	41708	36783	27497	27469	31826	15204	33297	25432	23147	12269	17954	26998	23088
HyS1277	26410	3079	408	3857	2789	3659	3513	1828	3450	3490	4684	2811	4378	1971	4380	4292	2998	2310	2326	4198	3981	4787	3643	2450	3041	4226	2540	3118	2431	2602	5387	4394	3779	4986	2968	3441	2637	5030	3958	3394	4885	2895	2741	3056	4418	3938	3190	3605	3284
HyS1278	26410	7944	1956	8213	3295	6584	7906	5908	7332	6802	9611	5475	5156	8331	7393	7399	12350	8712	9580	5868	7885	14483	4706	7990	5673	10008	6444	7377	10697	8094	15860	11488	8337	6911	3965	9743	10339	9594	11976	5677	9192	6235	9029	10100	10242	5125	10857	9518	9905
HyS1279	26408	1237	152	952	5250	6695	6470	857	6022	6876	7720	820	7054	965	7799	8473	1162	608	1029	6659	7716	8591	5681	552	1118	7965	640	1167	1025	1001	1436	8451	6705	9628	6013	6211	1080	9319	7037	930	7825	1134	728	1192	7317	6405	929	6860	7441
HyS1280	26402	23068	4518	21598	14498	22661	21984	18479	19092	18496	19480	18112	20366	22246	23151	25374	17769	23542	21497	17097	22961	26517	15969	17835	18231	23692	21376	19078	17793	24195	32532	22054	19092	23119	15594	16397	22190	22591	21575	18636	19643	15992	22608	27165	18493	15105	18266	23880	16627
HyS1281	26401	64134	10722	61147	35630	53476	55625	62147	34132	58425	64224	47607	52854	57257	57575	55826	47582	60415	51695	57016	49308	62756	45304	61809	48886	52881	54690	43574	53476	67392	71405	66280	47657	66541	34600	50649	70197	82114	59486	45317	49761	34245	55762	77651	56045	43328	47204	50112	46906
HyS1282	26397	1117	1356	844	5109	5534	5272	717	738	843	5626	735	5977	1614	6042	2000	1606	1873	799	1620	1767	2094	1418	845	1641	6654	5601	6134	6559	883	10540	5941	6743	1147	5694	5995	2218	7291	6423	1848	5765	786	2073	940	5641	4809	6446	876	5343
HyS1283	26369	44	906	44	3600	4566	37	3949	52	61	33	4306	4592	4711	5007	5474	4385	37	46	4247	44	5947	49	45	4486	72	74	4205	4697	5130	98	5483	4866	89	3741	35	42	89	78	54	5131	27	75	6091	4842	53	4952	4906	56
HyS1284	26354	7562	879	6200	4351	5251	4474	6450	6507	7876	7005	4674	4754	8044	8123	10800	10556	10022	6583	6256	5902	7241	6828	3765	10646	13726	8501	9879	10093	9737	9971	11119	2846	13439	5661	4628	7399	7517	5542	7790	10535	11789	7133	15083	10605	11236	11243	5310	10068
HyS1285	26352	4310	1217	5981	5808	3729	6526	5141	4012	5939	8173	3325	4725	4949	8084	8118	6170	4236	6678	5405	7960	4610	6842	4985	5146	4808	3233	3578	4508	7261	12813	4583	4355	4509	4788	5190	4364	8852	5147	4835	3103	5326	8526	7979	5676	6127	6700	3286	5851
HyS1286	26325	11470	2471	14835	10796	12172	11712	7636	9734	7301	13311	10922	12053	8501	13513	8552	8010	13122	5883	11416	9677	13383	10612	12968	8450	7996	12995	6713	8607	9251	20617	10194	15626	5362	4622	12280	4838	16318	14345	12973	7548	3476	13972	9334	8477	5986	12729	10698	12117
HyS1287	26318	9285	1408	4609	4700	9047	7445	3091	4486	2583	7109	3724	6519	3037	7042	3084	3831	3486	3034	4363	3558	5181	3093	4568	3381	8458	7112	7676	7537	4683	12674	3707	7778	4670	5298	6955	3165	11184	8143	5070	7040	2769	4283	5333	6491	5601	8328	4332	5144
HyS1288	26296	23509	14124	53810	48100	50328	23924	51328	31951	18422	50298	44458	69080	60397	80215	58014	60532	11022	32411	65775	21667	67571	26128	35567	48348	33106	24694	48738	60442	57386	52009	57208	57914	36189	64444	36577	37336	49927	22298	30069	79395	39616	34205	67284	65089	21667	75702	62649	29092
HyS1289	26283	2744	139	720	4456	5818	5581	651	9914	6947	6138	1947	673	5756	6015	8833	6952	11723	624	5329	2213	7162	4800	640	5667	14396	12777	7010	6000	8199	3518	8410	2133	16576	517	6614	682	9961	5987	7705	6037	10115	7048	16002	7508	10541	10952	7339	11933
HyS1290	26272	38361	294	1542	936	31105	1539	1001	1426	1652	1299	1602	1067	1192	1584	34334	1581	30199	1503	1179	1744	37570	1463	1963	28203	35257	1591	29287	1794	2081	2856	2397	1711	37425	1007	27713	34922	38886	30236	30938	1462	1222	37505	33858	29435	1813	1721	31750	20137
HyS1291	26271	357	27	104	851	1042	1015	884	210	1030	216	958	259	235	278	1283	115	1095	161	933	1043	1255	101	139	856	251	1106	1072	878	1075	224	1087	278	319	91	74	299	299	1110	266	179	91	152	1444	110	817	213	88	1057
HyS1292	26239	1139	2279	15390	5727	531	2210	10532	2652	1864	7711	5926	12435	1496	11906	12005	10643	11721	7936	6459	1340	7353	9136	7333	5370	6517	7826	4607	11458	6622	18764	14393	6061	1432	9108	1424	7070	9559	2161	6437	7897	2897	7371	9015	11423	5406	10829	507	11107
HyS1293	26228	8041	1165	6796	836	6298	5068	983	5682	5426	6237	5297	4798	1654	1106	2123	5606	6153	1947	1543	2059	2347	4444	1907	5142	1994	1302	1159	1232	6622	9884	1493	6562	2199	890	5802	6973	2347	1768	6327	1882	1052	2179	7951	5257	4618	6072	1145	4950
HyS1294	26219	118	26	115	2952	3666	3541	3195	104	3546	118	3381	141	131	126	4275	122	3912	123	3533	4031	4700	121	118	3625	179	3691	3488	3707	4191	214	4434	111	236	94	56	112	222	4064	123	146	81	161	4954	92	3264	208	182	3816
HyS1295	26210	10413	1700	111	4080	7961	176	6965	147	3183	5357	4535	3247	8164	3690	5865	106	153	97	172	8720	6185	6677	5253	3264	3801	8593	3026	3468	3731	5422	3800	8352	198	6731	3130	3959	4366	3385	171	5285	75	9376	10788	5025	61	5019	3295	8285
HyS1296	26192	1475	698	3284	2500	1732	2037	1827	2106	2653	4259	4932	2157	3849	4356	6035	2883	5114	4408	3100	3516	5626	4967	2280	3777	878	2719	1609	1256	3343	5439	2465	1247	5527	2640	1620	6230	995	822	3398	2473	3820	5498	3553	2683	1069	1300	5754	3056
HyS1297	26190	234	16	3353	104	125	2752	2362	2466	2732	136	2448	2656	2595	2893	172	2700	122	2878	2528	168	175	2354	2837	2637	3094	204	163	2800	182	321	3136	181	3735	2224	157	147	227	2872	2902	144	105	113	236	185	2283	2767	2959	229
HyS1298	26172	4998	896	5992	2660	3833	4194	5531	3633	4568	4093	4633	5263	5576	6957	5087	5239	5050	4883	4361	5297	5305	4363	4800	4328	5635	4393	4740	5702	5761	7732	6409	3976	6420	4064	3030	4725	5652	4646	5479	5090	3972	6004	5415	5033	3627	5875	4640	6240
HyS1299	26165	7846	1780	9742	4966	11265	10883	6985	5762	8495	9428	9989	9960	7631	6243	13043	5983	11935	6192	8150	9790	7755	7849	6420	7994	13461	9028	7554	6383	13097	19227	10782	8956	8121	8105	8579	13787	12130	11463	12134	11961	9185	7651	13642	6337	7773	11170	10132	8908
HyS1300	26144	12651	1902	7439	7503	9919	5487	4964	5582	8647	9662	8202	5526	9136	8853	11631	9160	6119	6195	8674	10544	8123	4957	6707	9336	6766	6522	9250	9533	11113	15821	6946	9955	8497	8276	8979	11587	7998	6234	6723	10053	5808	7695	7428	6040	8499	9503	10020	4924
HyS1301	26112	8146	1446	9393	5780	6974	6491	3597	8741	4252	7085	6440	6634	4778	8242	6492	5428	6469	6815	7405	4769	10270	4551	9706	5060	4931	9930	4425	4889	5151	11284	6933	8517	7642	2661	6290	6818	10389	7241	7409	4825	4081	11225	8597	5368	6199	6935	7556	6674
HyS1302	26093	6561	1023	3138	3029	3966	2503	2126	2557	3368	2642	4305	2368	4552	3473	4443	4813	4186	3927	4441	5507	3427	2340	2753	3603	4344	5268	4812	2869	2911	4422	3024	3958	4624	2231	3685	4372	3645	4072	2889	2772	2688	6547	6013	5242	2393	4938	5594	2823
HyS1303	26092	9574	1511	19338	6633	9157	9605	14266	14786	8985	16824	13341	15661	8766	17246	9377	8204	9421	15879	7723	16874	20215	7180	15329	8278	17303	16242	13759	15056	8976	15877	9852	8284	20627	6279	14300	10103	19332	15840	16977	17677	13475	11230	20482	7569	13546	15825	10313	14100
HyS1304	26080	52298	7830	46786	23640	41918	33066	37376	35953	35699	30275	43272	41598	33557	33792	25586	31135	46158	37269	34187	28947	56929	21574	45706	36943	43699	40336	39962	45846	38117	42802	50874	45915	49038	31266	32851	52355	42648	32609	37013	51053	30899	29238	42697	34158	26576	35780	40131	39988
HyS1305	26077	1297	698	1332	3086	4115	1394	3653	1045	1372	1310	3589	3619	3953	4198	4972	3462	1438	1304	3580	1527	5074	909	1085	3813	1262	1064	3672	4445	4358	2569	4982	4423	1703	3258	1093	1522	1467	1038	839	4229	1150	1179	4856	4202	1118	4211	3735	1559
HyS1306	26074	17122	1305	8446	10399	12931	1065	10652	6475	6168	625	11724	12889	546	14055	14630	6082	7210	1076	6081	7908	16770	11338	616	13140	7791	12739	12427	6314	7106	12046	1193	12691	16714	11105	497	7574	784	7217	13916	7470	12532	15615	16835	7049	10788	1052	6639	1121
HyS1307	26021	91040	14737	87831	57291	52307	47831	40909	65133	44764	50278	44444	47172	67538	71242	58934	45523	51582	72680	46295	52323	90548	41458	75627	69557	59572	76507	67640	51290	56897	85741	57386	51821	99336	43242	47668	60326	66276	50894	53900	57136	46700	87728	90029	71197	45679	51407	74630	44395
HyS1308	25976	3843	582	8092	10391	3052	6514	11065	6110	6527	3318	2769	3056	9505	14151	11408	9175	3050	13658	12430	10402	12040	5661	10199	6440	14717	13637	11939	13637	10398	5209	15495	3083	17973	10987	2852	8013	17541	10128	3270	14084	12118	11394	4221	6587	5681	3050	6542	9991
HyS1309	25950	2925	490	2482	1816	2143	1960	1816	2297	2067	2300	2003	1837	2268	2219	2752	2078	2357	2331	2188	2579	3033	1688	2488	1790	2692	2258	2017	2086	2607	3680	2450	2429	3104	1804	2046	2605	3007	2333	2166	2613	2025	2986	2748	1924	1840	2208	2349	2022
HyS1310	25932	43679	9931	82561	27778	28967	23909	17461	44629	8163	80121	13270	61135	59832	76772	37141	47880	3949	43329	32798	24800	37856	49146	54699	28930	55751	19113	27417	29873	21429	89550	16095	43112	65438	54375	52641	58126	74322	35758	53411	66029	51827	63817	25380	50284	21088	67919	60879	27016
HyS1311	25917	9941	1366	7380	5289	7733	7354	5258	7029	5874	7795	6571	6755	6816	6971	9005	5939	8167	7721	5723	8179	8107	6497	6533	6362	7680	7061	7301	7860	7589	10859	8721	6788	10097	5790	7202	9113	10272	7834	6966	7892	6162	9442	9185	6715	6773	6439	8005	6047
HyS1312	25904	7672	2213	11874	8249	6188	9900	7399	9562	8551	10850	9340	9781	8306	9116	6708	9665	4560	10367	9360	9310	7455	7535	10754	5656	5205	10867	4268	9068	11771	14345	11372	9027	8111	7709	4221	4830	5769	4728	6202	10918	9708	7121	7771	4451	7828	9216	4867	3743
HyS1313	25884	877	3087	18582	8661	1021	3439	12998	5992	3566	12090	7245	14772	3729	13894	14817	11702	13234	11632	10160	4076	7017	10937	8459	4908	5724	11452	4846	15274	9077	25746	17674	8244	1103	12934	3599	9398	10674	3916	8900	11948	5837	10092	9599	12502	6752	12923	1001	12920
HyS1314	25871	11077	1777	18074	1453	6584	7864	2928	13286	3189	16398	297	10134	9825	11251	272	9333	1926	9350	5771	1953	8379	8742	14070	1602	16608	6788	4623	4844	293	19069	2041	10008	19810	11014	13566	17239	17455	5142	12238	17496	12269	13707	2404	8498	5665	15237	16110	5141
HyS1315	25870	6402	2187	9937	4116	10863	11173	11649	12558	5332	8692	12508	13715	11158	14847	13402	5122	11964	14702	4893	14810	17696	4505	8522	4931	15451	13957	12571	8030	12537	9043	6541	5530	10487	4300	7251	6754	10539	14492	8450	8693	7503	6283	18080	5136	6887	8062	11569	8047
HyS1316	25800	8433	1537	8035	5207	7720	7907	6069	6737	6651	6963	5788	6973	7722	7687	8663	6314	7849	6912	6493	7439	8681	5798	6583	6372	8151	7268	6287	5895	7763	11837	7511	6698	8516	5674	5862	8544	8193	7086	6599	7157	5837	8367	8878	6600	5188	6729	8387	6224
HyS1317	25797	7459	1609	8939	6111	8035	7191	4946	7026	6028	8138	7197	7489	5919	8593	7007	5599	8010	5802	7365	5995	9543	6488	8126	5425	6837	8632	5412	5745	7115	12490	6312	8013	7922	5293	7245	6956	11190	7580	8646	6013	5375	9499	7994	5975	5046	8170	8008	7272
HyS1318	25763	2936	1295	3275	4803	6082	2045	4875	2276	2001	2315	5458	6043	6091	6626	7862	6079	2464	2489	5530	2940	8187	2193	2303	6520	2500	2786	5886	6792	7024	3403	7321	6781	3096	5118	2073	2465	3262	1982	2646	6695	2006	3312	7750	6757	1507	6079	6415	1827
HyS1319	25757	8133	1573	10111	5892	5123	5939	4837	7849	5531	9506	8301	8376	4240	5622	6798	8348	5954	6158	5545	9435	6465	5201	5412	8775	9515	5538	4980	8657	5895	13978	7842	8485	7054	6521	8500	5349	7802	5486	10207	5266	7692	7015	6654	4787	7367	8004	7735	6807
HyS1320	25755	49902	8954	67381	29748	41131	45857	53232	33651	48202	36880	44434	49230	37550	54671	51980	40494	49737	59562	36518	43321	57370	42101	51349	35428	45628	50342	50039	34835	53445	72666	67048	42302	69493	35622	31585	41578	63939	52030	45292	46592	34950	56372	52029	40084	43396	56152	43381	45639
HyS1321	25743	8587	1387	6769	2726	3405	4154	3657	3336	6415	5019	4929	6526	5543	7117	7835	5434	4769	3624	7125	8431	5989	4994	6020	5508	4050	6974	6298	4426	3938	7299	5140	6899	6043	5414	4183	3901	9245	3787	7155	5986	5062	7991	7402	7965	2921	5907	5713	4553
HyS1322	25722	9446	709	4971	4473	3016	3933	2278	6931	6565	7899	2520	3863	2612	5762	3546	5740	4027	7512	6694	7571	7604	5952	6224	3899	4356	3028	2738	7202	3278	4677	8516	4294	8125	4794	6945	4793	9662	4162	3018	4226	3703	7239	3742	7039	4898	2906	5505	2398
HyS1323	25721	3714	594	4585	3537	4140	3699	2355	3510	5040	3748	4191	2724	2744	2765	3736	2916	3131	4786	3570	3211	5870	2362	5647	4343	4557	4197	5367	5746	5389	8298	5658	3166	5547	3045	3510	4593	3921	5820	3292	4121	3276	3693	6609	4741	5002	3865	3578	4638
HyS1324	25711	10172	877	7613	3323	11020	3607	8655	2933	6731	6429	3505	5258	4989	3688	9134	6296	4964	7413	5995	4742	5711	7949	7620	4436	4582	7219	7465	5764	8872	16791	12569	5016	9251	5413	3483	5665	7813	5846	3322	6391	3424	5024	4587	6002	7880	10146	9574	5550
HyS1325	25702	1225	252	1112	4643	5957	5305	661	9227	5498	6256	771	845	5662	6406	6790	5541	11482	1100	5189	994	7508	5311	889	5748	11596	10873	4996	5840	6565	1389	6877	753	13720	715	5422	763	7497	6136	5714	6083	10190	7081	13608	6061	9111	10591	5410	10583
HyS1326	25667	6615	1069	2418	3597	5430	1767	4176	4686	1882	5490	4339	1867	4495	1997	6214	1752	1826	2179	1611	2167	6654	4268	5420	2099	2456	5542	2001	2025	5865	3692	2247	5323	2568	4194	1913	2219	2901	2173	5478	5577	1773	6364	2670	5005	1642	5085	2058	4413
HyS1327	25665	7901	885	6045	4543	6270	4504	4013	4902	4281	3986	5210	5407	3324	4270	7531	4581	4713	3865	5536	5555	4817	4863	4894	5715	5152	6351	5774	4745	7032	6427	4476	5363	8209	4919	3491	5966	6702	4907	6502	4933	5391	6293	5982	3624	5066	3625	4661	3103
HyS1328	25661	2936	462	7080	4247	8691	4439	6257	4374	5274	6003	2037	5095	2056	2217	2841	2137	2262	6119	4352	2429	2959	6735	2457	4638	2615	6297	4551	4843	6575	13970	6826	2369	7728	1990	2205	2665	7561	6154	2373	4825	2172	2691	3054	4560	4860	4748	7982	5007
HyS1329	25645	8277	1251	7244	1698	3118	2865	3306	2298	6953	2805	2969	6085	3763	7533	9886	5521	3047	2584	6054	7745	3763	5468	6285	6084	3339	7270	6838	3970	3286	6349	4391	7505	4925	6266	2477	4003	8458	5202	6450	6764	2947	8030	8981	6997	2454	3495	3715	5294
HyS1330	25631	6442	1420	2985	2189	7314	2612	4092	6558	6054	5195	1943	4691	4238	4479	4841	2348	4029	3693	4824	5070	2533	3247	5848	1935	4974	2287	4145	5626	5212	11377	2947	6026	7697	5046	2747	6816	6331	5516	5073	4913	2938	4613	5340	4194	4358	5542	3834	4608
HyS1331	25627	3801	732	7799	4029	6972	5920	3654	5574	3948	5778	3727	5430	2278	5397	5708	4519	6143	5121	3277	2418	7761	5301	6359	4915	6034	4618	2847	5523	5605	11035	6083	7242	6314	3856	6276	5511	8223	7335	6432	5595	4781	4343	3343	2445	4184	4570	4576	4458
HyS1332	25621	532	204	433	5581	7010	6710	6528	6452	6831	483	6956	548	6949	7890	550	376	8258	360	6509	570	9479	921	1099	7564	1201	463	413	7790	427	12629	8812	1126	599	813	6191	9067	1526	1302	1251	7411	281	8449	623	7657	6676	6949	409	523
HyS1333	25620	3673	663	9111	4950	8199	2798	3786	5833	5754	5886	3895	7200	7421	2794	5636	5562	3059	3008	6763	8409	7533	2389	3067	5728	9308	8495	4875	8359	3376	10070	5332	6287	6517	4135	7426	7292	8129	6275	8507	8376	5983	6103	7483	2908	2560	2915	3133	3686
HyS1334	25618	34681	6077	37367	16840	28983	20411	22955	19544	23057	24567	25844	25090	29246	35580	31942	28440	31802	31851	27220	31849	37989	27666	28818	28677	32647	32220	28937	33403	33513	40815	30625	21405	26427	23469	26527	25557	39427	33106	24098	25612	24318	28275	27368	28396	19507	32320	22449	33730
HyS1335	25611	5371	1667	8665	6114	4465	7269	17538	6915	20937	7909	6829	7297	20826	22643	4711	7143	19047	7586	6726	22412	5436	18008	7711	3979	21073	8046	16775	21835	8754	35379	8392	21694	5767	18573	17044	21531	24315	18464	4377	8044	7118	5554	5395	17950	18887	21363	19340	16913
HyS1336	25584	4491	673	3176	2339	2964	2506	2078	2436	2590	2665	2920	2352	2930	2742	3296	3109	3097	2838	3097	3562	3383	2066	2604	2865	3372	3564	3091	2638	3105	4239	3068	2946	3749	2156	2681	3131	3487	2839	2664	2717	2371	4206	4224	3573	2326	3313	3270	2332
HyS1337	25572	7034	1040	962	4313	5609	620	4211	5026	4946	5490	667	733	4965	729	6409	679	765	773	4967	680	6652	4759	741	658	799	5692	728	705	6361	1295	857	5730	924	4742	709	871	7120	781	5690	5892	756	6968	980	5350	630	5220	699	4475
HyS1338	25565	2111	461	1858	1922	2256	2035	1292	1605	1617	2008	1389	1934	1686	2296	2284	1844	2024	1656	1634	2020	2353	1666	1718	1845	2497	2406	2412	2493	2012	3842	2459	2593	2250	2167	2270	2360	2845	2544	2093	2236	1575	2510	2035	2126	1804	2480	1795	1732
HyS1339	25558	24755	3745	24299	14742	18979	21927	19740	17403	21205	20611	18859	18358	18811	26195	24971	18184	27004	25331	20211	20093	28675	22294	24168	17650	19655	21160	19004	15532	23115	27863	25122	15689	27857	14008	16214	22640	26439	22376	20196	23161	17733	27163	24793	19814	15279	19373	16641	20053
HyS1340	25536	7276	883	5253	3840	5612	5109	3405	5911	4344	5571	4941	5031	4810	5120	6161	5030	5830	5980	4253	4274	5980	4632	5667	4613	5757	5654	5659	6519	4686	10049	7127	4778	7287	3645	4557	6991	7399	5871	5097	5590	4195	6571	7311	4314	4575	4824	5468	4234
HyS1341	25534	14617	2297	14127	4415	5787	5694	8914	656	5839	6125	9938	10515	5673	5891	7540	6822	798	12096	5382	12161	7107	5209	11945	6687	1277	1362	6159	6885	8041	20143	7815	11147	1683	9546	6256	12750	8578	5846	6825	5932	1388	7598	1666	7276	1661	701	7406	2370
HyS1342	25518	11047	2145	9952	7182	7474	9572	8260	10716	8809	15439	10403	12485	6415	10376	12488	13022	12424	8409	8750	13708	9022	8671	5255	13426	11911	9065	4798	13913	8815	15086	13480	8589	9323	7311	11518	5636	14096	6985	14478	6327	10744	12652	8988	5422	12620	14190	9461	9830
HyS1343	25516	3820	615	2964	5567	7267	6380	1960	9971	6683	7815	2199	2355	6342	7139	8749	6406	11946	2526	6174	3219	9307	5898	2522	6742	12834	12081	6671	6709	8535	5366	8214	3139	15275	2069	6975	3385	9903	6861	7043	7745	10713	8731	15404	7409	9960	11186	7078	12135
HyS1344	25472	6956	1325	3615	5936	6966	6442	2535	2897	2749	7189	2575	6186	2795	6518	5138	2956	2973	3070	2733	3044	3890	2310	3371	2957	5937	7033	6188	6909	3437	10957	3704	7135	4228	5280	6392	5066	8723	6622	3184	6700	2745	3662	3867	6372	5603	6901	2705	5795
HyS1345	25463	1337	4639	28934	11361	1367	3726	20238	5959	3728	16870	10429	23072	3794	22675	24891	19955	22034	16062	13289	3930	13565	18164	12663	8876	10409	15938	9878	24095	14616	39029	27547	13023	1341	19594	3480	15461	15779	4104	13652	17193	5814	15588	14976	21512	10344	21880	1091	20619
HyS1346	25449	16184	3407	15936	11238	14878	15297	9113	16467	9874	15806	14732	15280	9246	14639	13598	9942	14452	11275	16164	13596	19870	11477	17957	7337	9629	15280	8685	12156	12443	29011	12604	17833	17310	8874	12114	15218	20359	16287	18616	13219	8860	17849	12346	11094	10242	16089	15438	15322
HyS1347	25438	14264	2217	608	4314	450	9594	4339	5529	4722	5541	4694	428	410	9345	6613	5019	10783	10829	440	512	7270	8623	10876	5268	475	518	5188	512	12238	9304	6581	5829	7331	4498	439	6514	7385	5660	578	509	5355	6847	6765	10359	9127	10856	10925	4143
HyS1348	25438	4968	722	7262	2306	4054	5812	2742	3429	3077	3602	5230	5448	3206	5296	3735	3500	6639	7049	3316	6631	4869	2713	7002	5859	7155	3866	6655	6688	4124	10441	7568	3344	8500	2549	5936	7687	4704	6363	3348	7154	6065	4078	8347	3488	5848	4039	6505	2885
HyS1349	25438	4676	703	2671	2383	3391	2388	1902	2226	2817	2277	3066	2037	3049	3024	3942	3256	3077	3428	3076	3720	2846	1861	2328	2881	3673	3764	3240	2253	2806	4165	2797	3557	4302	1885	3131	3672	3143	3387	2525	2455	1985	4194	4325	3537	1980	3374	3527	2501
HyS1350	25433	6140	569	4665	4953	4359	2460	3269	4506	2442	2840	2294	3493	5680	4545	5402	3897	2726	4729	4297	6838	7742	3464	5019	4113	5549	6548	5755	4080	3006	6881	5210	2658	6367	5338	3957	3263	6316	6366	2773	4869	4505	7907	3321	4055	2299	2607	5055	2259
HyS1351	25430	17779	2893	16214	7862	13944	12956	11422	12623	9599	10361	12474	13082	13464	14893	15748	13225	14844	9626	12303	14981	12809	11814	10306	9704	16304	14545	9142	10162	11581	16429	11204	14081	13384	8665	13094	11831	18819	10360	10551	14802	9128	17035	17114	10224	8977	10383	14470	9383
HyS1352	25430	20097	1582	9390	156	15792	7777	6876	14240	7898	147	14180	7652	8027	284	255	7480	16655	8386	7483	287	19851	109	16580	7915	17627	15854	14703	16286	8888	278	18502	15826	21168	6565	7134	18394	10743	8459	8657	16861	7426	276	10550	7921	6838	8160	15888	8122
HyS1353	25413	2989	931	3309	3465	4697	4578	2079	2522	2135	4252	1999	2479	2076	4181	2641	2201	2868	2813	2118	2264	3464	4041	2771	2168	5789	5176	4192	4558	2637	7386	5654	4728	3730	3746	4102	2608	6421	4818	2805	4668	2524	3451	5986	4851	3875	4324	2434	3712
HyS1354	25397	5152	901	5670	3567	4237	3945	3653	3495	3664	5002	3720	4641	4328	5524	4535	4187	4196	4761	3832	4831	5444	3890	4254	3981	4390	4050	4175	4112	4744	6386	4375	3606	4733	3162	3890	4355	5245	4812	4208	4608	3846	5216	5083	3994	3253	4417	3827	5076
HyS1355	25395	9104	810	8146	3013	6347	5611	5757	6659	6583	6094	6023	3325	4697	3671	5812	4761	5147	6903	4526	5483	6398	4284	7481	4973	6695	5923	3696	3720	8287	6022	6437	3946	9676	3303	3456	5818	7966	3822	5510	6279	6618	6579	8690	5945	5182	3612	7750	3069
HyS1356	25356	299679	47736	297126	247184	277107	214055	249108	235210	238810	236696	257920	260551	216851	334455	315719	242162	318294	208178	250502	235477	381181	257247	216564	290177	291762	314969	269890	263210	280699	356096	247490	242080	371622	218480	199968	249653	266980	244997	306847	273390	294552	339436	392711	260479	272668	253861	237790	259312
HyS1357	25316	4193	672	3940	1192	1613	2193	2705	485	1560	1631	3007	3028	2147	1691	2698	2356	661	3368	2043	3565	1808	1491	3466	2224	755	678	2118	2426	2579	5519	1960	3269	957	2785	1558	3536	3027	1589	2369	1578	655	2022	936	2454	657	684	2515	921
HyS1358	25312	541	173	622	6317	8006	7864	7239	7546	7802	565	7730	599	8048	9056	539	458	9274	403	7474	452	10685	739	961	8508	1115	446	460	8826	498	14155	10118	909	607	739	7632	10035	1339	923	928	8505	353	9675	651	8859	7429	8590	438	642
HyS1359	25285	2543	1472	8514	5575	2061	2035	5955	2200	7037	2241	1865	2145	1730	2364	2559	1880	2227	2284	6194	7388	8903	1717	2311	7010	8235	2286	1789	2125	7682	3021	2946	7537	3179	5732	6290	2233	2926	2217	7097	2155	6422	2684	2984	6956	1901	7142	2207	2405
HyS1360	25283	6486	126	526	355	5307	450	363	475	322	471	454	514	367	441	5746	497	5600	467	453	412	6425	338	485	4950	5899	460	4803	372	519	576	561	374	6828	288	4761	6065	6798	5025	5262	578	396	6410	6208	4991	301	373	5345	4601
HyS1361	25268	2313	1620	1996	1312	4663	5253	1350	1778	4757	4538	3814	7095	7181	7723	5597	7825	5691	8259	4070	4846	9980	4368	2085	4307	2157	4544	7670	4715	1846	9084	9561	2137	7460	3682	5249	2455	2347	5789	2047	8201	1569	2200	10606	7840	3985	8006	5069	3904
HyS1362	25257	3812	642	3885	2485	3202	2801	2502	2928	2924	2784	2379	2381	2591	2692	3631	3192	3067	3002	2741	3277	4190	2472	3392	3165	3828	3621	2730	3227	3846	5807	3741	3608	4043	2825	2595	3508	3955	3112	3357	3113	3052	3628	3464	3096	2686	3381	2805	2224
HyS1363	25251	6898	2052	12194	4415	7326	4827	12834	8984	9776	8668	7593	12765	6631	5948	10152	10768	6565	9536	4422	12630	9623	8881	7892	8003	12223	11725	7093	8071	12401	18344	16564	6698	15143	8177	7084	4224	19854	13723	13472	6989	4450	9715	9427	2961	11184	15483	13469	5879
HyS1364	25242	10096	463	2476	1598	2379	3159	6226	5521	5674	3846	6351	2447	6673	2541	7655	5714	3474	7688	3196	7998	2925	3131	7396	7151	8204	2617	6749	5860	8249	3828	4258	4123	9980	4740	3371	7211	3190	3642	3949	3652	6622	2861	8141	5876	5117	3490	3504	3360
HyS1365	25225	17473	2911	19921	12623	15894	13970	12822	12359	13400	16699	13330	15464	14796	16793	14332	13746	13744	16712	13482	16615	19643	13347	15241	14565	13919	13212	12654	14635	16055	25089	16276	12283	14618	11162	15921	16486	17169	14835	13215	17029	12204	18587	15041	13834	11179	13964	13581	14176
HyS1366	25213	10249	1262	4598	4689	6544	7355	3159	2558	7008	6323	3268	3483	6842	2686	3288	3549	6446	6732	6881	4277	9668	2124	4007	3826	8575	6474	6412	2684	7240	4532	8895	6789	8360	2307	6090	4625	3815	6491	8035	2816	2510	9489	10132	6234	6316	6196	2651	2390
HyS1367	25197	6716	2452	14226	2302	5377	2669	2471	2496	3075	3038	2968	2750	5163	5621	6328	13607	5347	12167	2671	5836	6660	10109	14272	11478	6166	5673	2892	11978	15862	23939	13960	5362	7500	11519	11067	6316	7376	3099	5790	5789	10773	13994	4124	11714	10415	5290	14334	14110
HyS1368	25195	17472	2935	16844	12966	14375	13204	9702	15285	13232	14729	12414	12670	10923	15997	13366	10682	14239	16675	13233	17025	20113	13610	12216	15882	15429	14705	14980	14527	13016	26738	18614	14601	15640	11594	13146	13671	15474	13980	16994	16993	14800	19666	15182	11251	10198	13495	11849	14362
HyS1369	25181	8740	2600	7735	9269	10499	5299	5699	5326	1863	11319	1902	6516	6802	7460	8169	2762	12481	8180	5241	7341	13118	7121	6531	7677	808	5997	5303	6999	8635	12188	3294	6706	706	5368	6136	11754	7474	6017	1804	11009	11318	15042	9285	8090	1461	5864	1191	6256
HyS1370	25178	27602	3260	21229	8068	6541	6181	1533	9171	6256	23336	5182	20962	6180	6991	25597	16652	1837	22460	6089	19108	2395	10843	17958	1690	14504	17778	20361	5978	23757	3124	6999	16568	28461	13884	6086	7028	22746	17433	13086	7069	19818	7520	27893	5957	5044	6418	17797	21323
HyS1371	25177	2104	357	2592	1463	1648	1995	1799	1506	1782	2290	1855	2159	1978	2650	2207	1581	1919	2159	1842	1895	2458	1644	2234	1690	1908	2257	1722	1828	2137	3004	2482	1753	2741	1500	1566	2434	2773	1802	2117	2556	1829	2480	2668	2067	1648	2162	1771	2345
HyS1372	25167	7321	1131	1807	4101	5394	1364	1288	1434	4731	1664	5083	1354	5203	5064	6078	5334	5301	5440	5240	5941	1849	1197	1483	5089	5823	5957	5299	1598	1677	2479	1784	5390	7070	1280	5096	6363	2024	5354	1657	1549	1346	6949	7273	5314	1297	5447	5827	4802
HyS1373	25160	10060	892	6790	5626	8265	4218	4432	5669	4231	2935	6441	6809	2552	6595	9704	4394	4722	2831	7063	6071	3704	6338	5029	7148	5165	8230	7505	4706	8772	4613	3305	6306	10434	6198	2603	6676	7577	4746	8147	4894	7145	7053	5969	2813	6446	2807	4483	2376
HyS1374	25152	20453	3469	22919	12016	15053	15634	19243	14158	16566	17734	16598	18172	19551	21656	21937	18807	20956	21261	15019	18347	20758	16580	19272	15871	17846	18911	18110	19880	21256	30332	23572	14084	24588	14242	12214	20845	22325	17943	18499	19992	15100	22694	23408	17020	14303	19528	16951	20012
HyS1375	25152	3871	360	3684	1383	2095	2924	1442	2823	3047	3462	1892	1864	2659	1824	2419	1774	3427	3271	1721	3424	2398	1714	3186	1861	3504	3182	1884	1974	2131	4990	2316	1888	4239	2581	1858	3874	3965	3164	3277	2007	2983	3709	2532	1722	2927	1801	2142	2887
[truncated: 3,465 more rows]
[truncated: 39 more columns]
